# Supplementary material for: Preliminary Insights of Brazilian Snake Venom Metalloproteomics
Source: Toxins (Basel). 2023 Nov 10;15(11):648. doi: 10.3390/toxins15110648 (PMC10675094; doi:10.3390/toxins15110648)
Supplement: Supplementary file 1 [file toxins-15-00648-s001.zip]

Archive with 9 entries (9 files):
- Supplementary Material Figure S1 to S7_Proteome of brazilian snake venoms.pdf
- Supplementary Material Table S1_Crotalus durrissus terrificus Shotgun proteomics.xlsx
- Supplementary Material Table S2_Bothrops jararaca Shotgun proteomics.xlsx
- Supplementary Material Table S3_Bothrops alternatus Shotgun proteomics.xlsx
- Supplementary Material Table S4_Bothrops jararacussu Shotgun proteomics.xlsx
- Supplementary Material Table S5_Bothrops moojeni Shotgun proteomics.xlsx
- Supplementary Material Table S6_Bothrops pauloensis Shotgun proteomics.xlsx
- Supplementary Material Table S7_Lachesis muta muta venom Shotgun proteomics.xlsx
- Supplementary Material Table S8_Blood Biochemical Parameters from healthy adult snakes specimen donors of the studied venoms.pdf
