# Supplementary material for: Preliminary Insights of Brazilian Snake Venom Metalloproteomics
Source: Toxins (Basel). 2023 Nov 10;15(11):648. doi: 10.3390/toxins15110648 (PMC10675094; doi:10.3390/toxins15110648)
Supplement: Supplementary file 1 [file toxins-15-00648-s001.zip › Supplementary Material Table S1_Crotalus durrissus terrificus Shotgun proteomics.xlsx]

## Sheet: Run1
protein.key	protein.Entry	protein.Accession	protein.Description	protein.dataBaseType	protein.score	protein.falsePositiveRate	protein.avgMass	protein.MatchedProducts	protein.matchedPeptides	protein.digestPeps	protein.seqCover(%)	protein.MatchedPeptideIntenSum	protein.top3MatchedPeptideIntenSum	protein.MatchedProductIntenSum	protein.fmolOnColumn	protein.ngramOnColumn	protein.AutoCurate	protein.Key_ForHomologs
118198	A0A193CHK7_CROBA	A0A193CHK7	Phospholipase A2_3 Crotoxin-like basic B subunit OS=Crotalus basiliscus PE=2 SV=1	Regular	39664.4	0	16705.9	121	7	12	50.72	3408760	0	645452			Green	272 305 343 344 350 352 357 362 365 367 369 372 380 391 396 397 400 412 430 432 434 435 441 442 447 459 460 472 482 523 524 525 527 528 531 534 535 538 544 546 550 560 566 569 571 581 619 624 625 626 629 637 642 644 649 650 652 655 658 659 660 661 662 663 664 665 669 670 673 675 682 696 730 737 738 741 742 745 751 752 755 756 757 760 762 777 781 782 785 789 2656 2764 2936 4243 4952 7395 7526 7956…
112121	A0A1J0R046_CROSS	A0A1J0R046	Phospholipase A2_ group IIG B2_ Mojave toxin B-subunit OS=Crotalus scutulatus scutulatus GN=Pla2g2gB2 PE=3 SV=1	Regular	39664.4	0	16705.9	121	7	12	50.72	3408760	0	645452			Green	272 305 343 344 350 352 357 362 365 367 369 372 380 391 396 397 400 412 430 432 434 435 441 442 447 459 460 472 482 523 524 525 527 528 531 534 535 538 544 546 550 560 566 569 571 581 619 624 625 626 629 637 642 644 649 650 652 655 658 659 660 661 662 663 664 665 669 670 673 675 682 696 730 737 738 741 742 745 751 752 755 756 757 760 762 777 781 782 785 789 2656 2764 2936 4243 4952 7395 7526 7956…
72380	A0A193CHJ5_CROTA	A0A193CHJ5	Phospholipase A2_3 OS=Crotalus tzabcan PE=2 SV=1	Regular	39664.4	0	16705.9	121	7	12	50.72	3408760	0	645452			Green	272 305 343 344 350 352 357 362 365 367 369 372 380 391 396 397 400 412 430 432 434 435 441 442 447 459 460 472 482 523 524 525 527 528 531 534 535 538 544 546 550 560 566 569 571 581 619 624 625 626 629 637 642 644 649 650 652 655 658 659 660 661 662 663 664 665 669 670 673 675 682 696 730 737 738 741 742 745 751 752 755 756 757 760 762 777 781 782 785 789 2656 2764 2936 4243 4952 7395 7526 7956…
781	PA2BC_CRODU	P62022	Phospholipase A2 crotoxin basic subunit CBc OS=Crotalus durissus terrificus PE=1 SV=1	Regular	39664.4	0	16705.9	121	7	12	50.72	3408760	0	645452			Green	272 305 343 344 350 352 357 362 365 367 369 372 380 391 396 397 400 412 430 432 434 435 441 442 447 459 460 472 482 523 524 525 527 528 531 534 535 538 544 546 550 560 566 569 571 581 619 624 625 626 629 637 642 644 649 650 652 655 658 659 660 661 662 663 664 665 669 670 673 675 682 696 730 737 738 741 742 745 751 752 755 756 757 760 762 777 782 785 789 2656 2764 2936 4243 4952 7395 7526 7956 839…
560	PA2BA_CRODR	P86169	Basic phospholipase A2 A OS=Crotalus durissus ruruima PE=1 SV=1	Regular	39664.4	0	14997.7	121	7	12	57.38	3408760	2117385	645452	7606.64	114.082	Green	272 305 343 344 350 352 357 362 365 367 369 372 380 391 396 397 400 412 430 432 434 435 441 442 447 459 460 472 482 523 524 525 527 528 531 534 535 538 544 546 550 566 569 571 581 619 624 625 626 629 637 642 644 649 650 652 655 658 659 660 661 662 663 664 665 669 670 673 675 682 696 730 737 738 741 742 745 751 752 755 756 757 760 762 777 781 782 785 789 2656 2764 2936 4243 4952 7395 7526 7956 839…
538	PA2B1_CROSS	P62023	Basic phospholipase A2 Mtx-b OS=Crotalus scutulatus scutulatus PE=1 SV=1	Regular	39664.4	0	16705.9	121	7	12	50.72	3408760	0	645452			Green	272 305 343 344 350 352 357 362 365 367 369 372 380 391 396 397 400 412 430 432 434 435 441 442 447 459 460 472 482 523 524 525 527 528 531 534 535 544 546 550 560 566 569 571 581 619 624 625 626 629 637 642 644 649 650 652 655 658 659 660 661 662 663 664 665 669 670 673 675 682 696 730 737 738 741 742 745 751 752 755 756 757 760 762 777 781 782 785 789 2656 2764 2936 4243 4952 7395 7526 7956 839…
682	PA2B1_LACMU	P0C942	Basic phospholipase A2 LmTX-I OS=Lachesis muta muta PE=1 SV=1	Regular	39207.5	0	13243.8	112	6	9	50	3369490	0	637597			Green	272 305 343 344 350 352 357 362 365 367 369 372 380 391 396 397 400 412 430 432 434 435 441 442 447 459 460 472 482 523 524 525 527 528 531 534 535 538 544 546 550 560 566 569 571 581 619 624 625 626 629 637 642 644 649 650 652 655 658 659 660 661 662 663 664 665 669 670 673 675 696 730 737 738 741 742 745 751 752 755 756 757 760 762 777 781 782 785 789 2656 2764 2936 4243 4952 7395 7526 7956 839…
546	PA2B2_LACMU	P0C943	Basic phospholipase A2 LmTX-II OS=Lachesis muta muta PE=1 SV=1	Regular	39207.5	0	12856.3	112	6	9	50	3369490	0	637597			Green	272 305 343 344 350 352 357 362 365 367 369 372 380 391 396 397 400 412 430 432 434 435 441 442 447 459 460 472 482 523 524 525 527 528 531 534 535 538 544 550 560 566 569 571 581 619 624 625 626 629 637 642 644 649 650 652 655 658 659 660 661 662 663 664 665 669 670 673 675 682 696 730 737 738 741 742 745 751 752 755 756 757 760 762 777 781 782 785 789 2656 2764 2936 4243 4952 7395 7526 7956 839…
2099	VSP14_CRODU	B0FXM2	Thrombin-like enzyme gyroxin B1.4 OS=Crotalus durissus terrificus PE=2 SV=1	Regular	37819	0	29945.9	91	6	17	41.22	258755	225230	111784	809.132	24.2302	Green	1900 1903 1904 1911 1932 1934 1984 1985 1995 1997 2008 2009 2049 2051 2058 2061 2071 2088 2096 2101 2106 2111 2112 2113 2129 2133 2135 2140 2141 2150 2153 2154 2158 3034 7590 7687 7858 8461 11553 15127 15367 15850 17071 17177 17716 21043 21150 22031 29138 29245 29745 29894 56966 59910 72148 72316 72347 72663 72723 72902 73011 73045 73061 73070 73188 73336 74631 75378 78530 78734 78760 79484 82442…
569	PA2BB_SISTE	Q6EER2	Basic phospholipase A2 sistruxin B OS=Sistrurus tergeminus PE=1 SV=1	Regular	37176.3	0	16642.7	59	3	13	30.43	1641605	0	291505			Green	272 305 343 344 350 352 357 362 365 367 369 372 380 391 396 400 412 430 432 434 435 441 442 447 459 460 472 482 523 524 525 527 528 531 534 535 538 544 546 550 560 566 571 581 619 624 625 626 629 637 642 644 649 650 652 655 658 659 660 661 662 663 664 665 669 670 673 675 682 696 730 737 738 741 742 745 751 752 755 756 757 760 762 777 781 782 789 2656 2764 2936 4243 4952 7395 7526 7956 8397 8419 8…
74631	A0A193CHI5_CROTA	A0A193CHI5	Serine protease 1 OS=Crotalus tzabcan PE=2 SV=1	Regular	37157.1	0	29930.8	82	5	17	37.79	251660	0	108833			Green	2061 2099
2061	VSP2_CRODO	C0HJR6	Thrombin-like enzyme collinein-2 (Fragment) OS=Crotalus durissus collilineatus PE=1 SV=1	Regular	33489.2	0	3153.62	28	2	3	79.31	71456	0	17311			Green	2099 74631
78387	A0A193CHK1_CROOO	A0A193CHK1	Phospholipase A2_2 Mojave toxin-like basic B chain OS=Crotalus oreganus concolor PE=2 SV=1	Regular	33302.1	0	16730.9	100	6	11	41.3	2542476	0	548191			Green	272 305 343 344 350 352 357 362 365 367 369 372 380 391 396 397 400 412 430 432 434 435 441 442 447 459 460 472 482 523 524 525 527 528 531 534 535 538 544 546 550 560 566 569 571 581 619 624 625 626 629 637 642 644 649 650 652 655 658 659 660 661 662 663 664 665 669 670 673 675 682 696 730 737 738 741 742 745 751 752 755 756 757 760 762 777 781 782 785 2656 2764 2936 4243 4952 7395 7526 7956 839…
78352	T1DE90_CROOH	T1DE90	PLA2-CohID-4 OS=Crotalus oreganus helleri PE=2 SV=1	Regular	33302.1	0	16709.9	100	6	12	41.3	2542476	0	548191			Green	272 305 343 344 350 352 357 362 365 367 369 372 380 391 396 397 400 412 430 432 434 435 441 442 447 459 460 472 482 523 524 525 527 528 531 534 535 538 544 546 550 560 566 569 571 581 619 624 625 626 629 637 642 644 649 650 652 655 658 659 660 661 662 663 664 665 669 670 673 675 682 696 730 737 738 741 742 745 751 752 755 756 757 760 762 777 781 782 785 2656 2764 2936 4243 4952 7395 7526 7956 839…
11263	T1DJY9_CROHD	T1DJY9	Phospholipase A2 2 OS=Crotalus horridus PE=2 SV=1	Regular	33302.1	0	16690.8	100	6	13	41.3	2542476	0	548191			Green	272 305 343 344 350 352 357 362 365 367 369 372 380 391 396 397 400 412 430 432 434 435 441 442 447 459 460 472 482 523 524 525 527 528 531 534 535 538 544 546 550 560 566 569 571 581 619 624 625 626 629 637 642 644 649 650 652 655 658 659 660 661 662 663 664 665 669 670 673 675 682 696 730 737 738 741 742 745 751 752 755 756 757 760 762 777 781 782 785 2656 2764 2936 4243 4952 7395 7526 7956 839…
73401	A0A096XPP8_GLOIT	A0A096XPP8	Basic phospholipase A2 OS=Gloydius intermedius PE=2 SV=1	Regular	31291.2	0	16774	47	3	15	27.54	814591	0	202099			Green	272 305 343 344 350 352 357 362 365 367 369 372 380 391 396 400 412 430 432 434 435 441 442 447 459 460 472 482 523 524 525 527 528 531 534 535 538 544 546 550 560 566 569 571 581 619 624 625 626 629 637 642 644 649 650 652 655 658 659 660 661 662 663 664 665 669 670 673 675 682 696 730 737 738 741 742 745 751 752 755 756 757 760 762 777 781 782 2656 2764 2936 4243 4952 7395 7526 7956 8397 8419 8…
72508	B0LSF5_9SAUR	B0LSF5	Phospholipase A2 OS=Sistrurus catenatus catenatus GN=PLA2 PE=3 SV=1	Regular	30814	0	16616.8	38	2	18	21.01	775321	0	194244			Green	272 305 343 344 350 352 357 362 365 367 369 372 380 391 396 400 412 430 432 434 435 441 442 447 459 460 472 482 523 524 525 527 528 531 534 535 538 544 546 550 560 566 569 571 581 619 624 625 626 629 637 642 644 649 650 652 655 658 659 660 661 662 663 664 665 669 670 673 675 682 696 730 737 738 741 742 745 751 752 755 756 757 760 762 777 781 782 2656 2764 2936 4243 4952 7395 7526 7956 8397 8419 8…
2141	VSP1_CRODO	A0A0S4FKT4	Thrombin-like enzyme collinein-1 OS=Crotalus durissus collilineatus PE=1 SV=1	Regular	28207.5	0	27348.8	132	8	17	63.87	1209628	1026644	359981	3688.19	100.867	Green	1900 1903 1904 1909 1911 1932 1934 1984 1985 1995 1997 2008 2009 2049 2051 2058 2071 2088 2096 2099 2101 2106 2111 2112 2113 2129 2133 2135 2140 2150 2153 2154 2158 3034 7590 7687 7858 8461 11553 15127 15367 15850 17071 17177 17716 21043 21150 22031 29138 29245 29745 29894 56966 59910 72148 72316 72347 72663 72723 72902 73011 73045 73061 73070 73188 73336 75378 78530 78734 78760 79484 82442 82753…
2135	VSP13_CRODU	B0FXM1	Thrombin-like enzyme gyroxin B1.3 OS=Crotalus durissus terrificus PE=2 SV=1	Regular	27941.7	0	30031	123	7	18	45.04	1162053	0	357969			Green	1900 1903 1904 1909 1911 1932 1934 1984 1985 1995 1997 2008 2009 2049 2051 2058 2071 2088 2096 2099 2101 2106 2111 2112 2113 2129 2133 2140 2141 2150 2153 2154 2158 3034 7590 7687 7858 8461 11553 15127 15367 15850 17071 17177 17716 21043 21150 22031 29138 29245 29745 29894 56966 59910 72148 72316 72347 72663 72723 72902 73011 73045 73061 73070 73188 73336 75378 78530 78734 78760 79484 82442 82753…
566	PA2BB_CRODU	P0CG56	Phospholipase A2 crotoxin basic subunit CBb OS=Crotalus durissus terrificus PE=1 SV=1	Regular	26720.7	0	14965.7	107	7	11	53.28	3402119	767120	749079	2755.86	41.2432	Green	272 305 343 344 350 352 357 362 365 367 369 372 380 391 396 397 400 412 430 432 434 435 441 442 459 460 472 482 523 524 525 527 528 531 534 535 538 544 546 550 560 569 581 619 624 625 626 629 637 642 644 649 650 652 655 658 659 660 661 662 663 664 665 669 670 673 675 682 696 730 737 738 741 742 745 751 752 755 756 757 760 762 777 781 782 785 789 2656 2764 2936 4243 4952 7395 7526 7956 8397 8419 8…
74740	B0LSF6_9SAUR	B0LSF6	Phospholipase A2 OS=Sistrurus catenatus catenatus GN=PLA2 PE=3 SV=1	Regular	24865.6	0	16634.7	57	3	13	29.71	1628912	0	357390			Green	380 447 538 546 560 566 569 571 682 781 789 11263 15368 29574 72380 72508 73401 78134 78352 78387 112121 118198
380	PA2B6_CRODO	P0CAS2	Phospholipase A2 crotoxin basic chain OS=Crotalus durissus collilineatus PE=1 SV=1	Regular	20683.9	0	15062.8	43	3	11	26.23	1499669	0	211352			Green	272 305 343 344 350 352 357 362 365 367 369 372 391 396 397 400 412 430 432 434 435 441 442 459 460 472 482 523 524 525 527 528 531 534 535 538 544 546 550 560 566 569 581 619 624 625 626 629 637 642 644 649 650 652 655 658 659 660 661 662 663 664 665 669 670 673 675 682 696 730 737 738 741 742 745 751 752 755 756 757 760 762 777 781 782 785 789 2656 2764 2936 4243 4952 7395 7526 7956 8397 8419 8…
460	PA2BA_CRODU	P24027	Phospholipase A2 crotoxin basic chain CBa2 OS=Crotalus durissus terrificus PE=1 SV=1	Regular	20575.5	0	16766.9	111	6	13	42.03	2584577	100172	656374	359.865	6.0338	Green	272 305 343 344 350 352 357 362 365 367 369 372 380 391 396 397 400 412 430 432 434 435 441 442 459 472 482 523 524 525 527 528 531 534 535 538 544 546 550 560 566 569 581 619 624 625 626 629 637 642 644 649 650 652 655 658 659 660 661 662 663 664 665 669 670 673 675 682 696 730 737 738 741 742 745 751 752 755 756 757 760 762 777 781 782 785 2656 2764 2936 4243 4952 7395 7526 7956 8397 8419 8608 …
15368	A0A0K8RSA5_CROHD	A0A0K8RSA5	Phospholipase A2 2b OS=Crotalus horridus PE=3 SV=1	Regular	16721.7	0	16704.9	47	4	13	27.54	1291859	0	301390			Green	272 305 343 344 350 352 357 362 365 367 369 372 380 391 396 397 400 412 430 432 434 435 441 442 459 460 472 482 523 524 525 527 528 531 534 535 538 544 546 550 560 566 569 581 619 624 625 626 629 637 642 644 649 650 652 655 658 659 660 661 662 663 664 665 669 670 673 675 682 696 730 737 738 741 742 745 751 752 755 756 757 760 762 777 781 782 785 2656 2764 2936 4243 4952 7395 7526 7956 8397 8419 8…
29574	B0LSG6_SISMI	B0LSG6	Phospholipase A2 OS=Sistrurus miliarius GN=PLA2 PE=3 SV=1	Regular	16580.3	0	16491.5	20	1	11	13.04	143424	0	80685			Green	447 538 546 560 569 571 682 781 11263 72380 72508 73401 74740 78352 78387 112121 118198
571	PA2BC_CROOL	C0HK05	Basic phospholipase A2 ColTx-1 (Fragment) OS=Crotalus oreganus lutosus PE=1 SV=1	Regular	16580.3	0	5775.57	53	2	3	40.43	1250617	0	246801			Green	447 538 546 560 569 682 781 11263 29574 72380 72508 73401 74740 78352 78387 112121 118198
447	PA2B1_MICPY	P0CAS9	Phospholipase A2 B1 (Fragment) OS=Micrurus pyrrhocryptus PE=1 SV=1	Regular	16580.3	0	4099.7	53	2	2	55.88	1250617	0	246801			Green	538 546 560 569 571 682 781 11263 29574 72380 72508 73401 74740 78352 78387 112121 118198
609	OXLA_CRODM	K9N7B7	L-amino acid oxidase Cdc18 (Fragment) OS=Crotalus durissus cumanensis PE=1 SV=1	Regular	15926	0	57226.7	123	11	44	25.1	288074	171796	103176	617.172	35.3187	Green	308 311 323 326 327 330 331 494 496 499 900 904 905 3518 7686 8403 10035 11564 12052 14991 15124 15231 15272 17421 25811 29449 56927 73017 75862 77489 78541 82527 113415 176787 177389
777	PA2B9_CRODM	P86805	Basic phospholipase A2 9 OS=Crotalus durissus cumanensis PE=1 SV=1	Regular	15631.5	0	14974.7	50	4	14	28.69	779889	0	164974			Green	272 305 343 344 350 352 357 362 365 367 369 372 380 391 396 397 400 412 430 432 434 435 441 442 459 460 472 482 523 524 525 527 528 531 534 535 538 544 546 550 560 566 569 581 619 624 625 626 629 637 642 644 649 650 652 655 658 659 660 661 662 663 664 665 669 670 673 675 682 696 730 737 738 741 742 745 751 752 755 756 757 760 762 781 782 785 2656 2764 2936 4243 4952 7395 7526 7956 8397 8419 8608 …
459	PA2BA_CRODM	P86806	Basic phospholipase A2 10 OS=Crotalus durissus cumanensis PE=1 SV=1	Regular	15631.5	0	15027.8	35	3	14	23.77	733557	0	147805			Green	272 305 343 344 350 352 357 362 365 367 369 372 380 391 396 397 400 412 430 432 434 435 441 442 460 472 482 523 524 525 527 528 531 534 535 538 544 546 550 560 566 569 581 619 624 625 626 629 637 642 644 649 650 652 655 658 659 660 661 662 663 664 665 669 670 673 675 682 696 730 737 738 741 742 745 751 752 755 756 757 760 762 777 781 782 785 2656 2764 2936 4243 4952 7395 7526 7956 8397 8419 8608 …
192355	J3SDW0_CROAD	J3SDW0	Phospholipase A2 5 OS=Crotalus adamanteus PE=2 SV=1	Regular	14655.4	0	16125.9	24	2	10	13.04	636708	0	118177			Green	272 274 293 305 343 344 350 352 357 362 365 367 369 372 380 391 395 396 398 400 412 430 432 434 435 441 442 456 459 460 462 464 472 475 482 501 523 524 525 527 528 531 532 534 535 538 544 546 550 560 566 569 570 581 619 624 625 626 629 637 642 644 649 650 652 655 658 659 660 661 662 663 664 665 668 669 670 673 675 682 694 696 698 728 730 737 738 741 742 745 751 752 755 756 757 760 762 777 778 781…
192246	J3S823_CROAD	J3S823	Phospholipase A2 2 OS=Crotalus adamanteus PE=2 SV=1	Regular	14655.4	0	16124.9	24	2	11	13.04	636708	0	118177			Green	272 274 293 305 343 344 350 352 357 362 365 367 369 372 380 391 395 396 398 400 412 430 432 434 435 441 442 456 459 460 462 464 472 475 482 501 523 524 525 527 528 531 532 534 535 538 544 546 550 560 566 569 570 581 619 624 625 626 629 637 642 644 649 650 652 655 658 659 660 661 662 663 664 665 668 669 670 673 675 682 694 696 698 728 730 737 738 741 742 745 751 752 755 756 757 760 762 777 778 781…
190116	J3SBP4_CROAD	J3SBP4	Phospholipase A2 4 OS=Crotalus adamanteus PE=2 SV=1	Regular	14655.4	0	16110.8	24	2	10	13.04	636708	0	118177			Green	272 274 293 305 343 344 350 352 357 362 365 367 369 372 380 391 395 396 398 400 412 430 432 434 435 441 442 456 459 460 462 464 472 475 482 501 523 524 525 527 528 531 532 534 535 538 544 546 550 560 566 569 570 581 619 624 625 626 629 637 642 644 649 650 652 655 658 659 660 661 662 663 664 665 668 669 670 673 675 682 694 696 698 728 730 737 738 741 742 745 751 752 755 756 757 760 762 777 778 781…
187829	A0A194ART7_SISTE	A0A194ART7	Phospholipase A2 2d OS=Sistrurus tergeminus PE=3 SV=1	Regular	14655.4	0	16391.1	24	2	11	13.04	636708	0	118177			Green	272 274 293 305 343 344 350 352 357 362 365 367 369 372 380 391 395 396 398 400 412 430 432 434 435 441 442 456 459 460 462 464 472 475 482 501 523 524 525 527 528 531 532 534 535 538 544 546 550 560 566 569 570 581 619 624 625 626 629 637 642 644 649 650 652 655 658 659 660 661 662 663 664 665 668 669 670 673 675 682 694 696 698 728 730 737 738 741 742 745 751 752 755 756 757 760 762 777 778 781…
176771	A0A194APR3_SISTE	A0A194APR3	Phospholipase A2 2b OS=Sistrurus tergeminus PE=3 SV=1	Regular	14655.4	0	16438.2	24	2	11	13.04	636708	0	118177			Green	272 274 293 305 343 344 350 352 357 362 365 367 369 372 380 391 395 396 398 400 412 430 432 434 435 441 442 456 459 460 462 464 472 475 482 501 523 524 525 527 528 531 532 534 535 538 544 546 550 560 566 569 570 581 619 624 625 626 629 637 642 644 649 650 652 655 658 659 660 661 662 663 664 665 668 669 670 673 675 682 694 696 698 728 730 737 738 741 742 745 751 752 755 756 757 760 762 777 778 781…
133490	A0A0S2C1J6_PROTO	A0A0S2C1J6	Asp49 phospholipase A2 isozyme OS=Protobothrops tokarensis GN=Asp49 PE=2 SV=1	Regular	14655.4	0	16347.2	24	2	12	13.04	636708	0	118177			Green	272 274 293 305 343 344 350 352 357 362 365 367 369 372 380 391 395 396 398 400 412 430 432 434 435 441 442 456 459 460 462 464 472 475 482 501 523 524 525 527 528 531 532 534 535 538 544 546 550 560 566 569 570 581 619 624 625 626 629 637 642 644 649 650 652 655 658 659 660 661 662 663 664 665 668 669 670 673 675 682 694 696 698 728 730 737 738 741 742 745 751 752 755 756 757 760 762 777 778 781…
117833	A0A193CHK6_CROBA	A0A193CHK6	Phospholipase A2_2 OS=Crotalus basiliscus PE=2 SV=1	Regular	14655.4	0	16143.9	24	2	11	13.04	636708	0	118177			Green	272 274 293 305 343 344 350 352 357 362 365 367 369 372 380 391 395 396 398 400 412 430 432 434 435 441 442 456 459 460 462 464 472 475 482 501 523 524 525 527 528 531 532 534 535 538 544 546 550 560 566 569 570 581 619 624 625 626 629 637 642 644 649 650 652 655 658 659 660 661 662 663 664 665 668 669 670 673 675 682 694 696 698 728 730 737 738 741 742 745 751 752 755 756 757 760 762 777 778 781…
117358	B0LSG2_SISCA	B0LSG2	Phospholipase A2 OS=Sistrurus catenatus edwardsii GN=PLA2 PE=3 SV=1	Regular	14655.4	0	16412.1	24	2	11	13.04	636708	0	118177			Green	272 274 293 305 343 344 350 352 357 362 365 367 369 372 380 391 395 396 398 400 412 430 432 434 435 441 442 456 459 460 462 464 472 475 482 501 523 524 525 527 528 531 532 534 535 538 544 546 550 560 566 569 570 581 619 624 625 626 629 637 642 644 649 650 652 655 658 659 660 661 662 663 664 665 668 669 670 673 675 682 694 696 698 728 730 737 738 741 742 745 751 752 755 756 757 760 762 777 778 781…
114265	A0A1J0R055_CROSS	A0A1J0R055	Phospholipase A2_ group IIG_ acidic-Pla2-gA1 OS=Crotalus scutulatus scutulatus GN=Pla2g2gA1 PE=3 SV=1	Regular	14655.4	0	16210.2	24	2	13	13.04	636708	0	118177			Green	272 274 293 305 343 344 350 352 357 362 365 367 369 372 380 391 395 396 398 400 412 430 432 434 435 441 442 456 459 460 462 464 472 475 482 501 523 524 525 527 528 531 532 534 535 538 544 546 550 560 566 569 570 581 619 624 625 626 629 637 642 644 649 650 652 655 658 659 660 661 662 663 664 665 668 669 670 673 675 682 694 696 698 728 730 737 738 741 742 745 751 752 755 756 757 760 762 777 778 781…
112902	A0A077L6K1_PROEL	A0A077L6K1	Phospholipase A2 2 (Fragment) OS=Protobothrops elegans PE=2 SV=1	Regular	14655.4	0	15163.7	24	2	13	13.85	636708	0	118177			Green	272 274 293 305 343 344 350 352 357 362 365 367 369 372 380 391 395 396 398 400 412 430 432 434 435 441 442 456 459 460 462 464 472 475 482 501 523 524 525 527 528 531 532 534 535 538 544 546 550 560 566 569 570 581 619 624 625 626 629 637 642 644 649 650 652 655 658 659 660 661 662 663 664 665 668 669 670 673 675 682 694 696 698 728 730 737 738 741 742 745 751 752 755 756 757 760 762 777 778 781…
112675	T1DJY7_CROHD	T1DJY7	Phospholipase A2 7 OS=Crotalus horridus PE=2 SV=1	Regular	14655.4	0	16350.1	24	2	15	13.04	636708	0	118177			Green	272 274 293 305 343 344 350 352 357 362 365 367 369 372 380 391 395 396 398 400 412 430 432 434 435 441 442 456 459 460 462 464 472 475 482 501 523 524 525 527 528 531 532 534 535 538 544 546 550 560 566 569 570 581 619 624 625 626 629 637 642 644 649 650 652 655 658 659 660 661 662 663 664 665 668 669 670 673 675 682 694 696 698 728 730 737 738 741 742 745 751 752 755 756 757 760 762 777 778 781…
102522	A8E2V6_CERGO	A8E2V6	D1E6b phospholipase A2 OS=Cerrophidion godmani PE=2 SV=1	Regular	14655.4	0	16768.7	24	2	15	12.95	636708	0	118177			Green	272 274 293 305 343 344 350 352 357 362 365 367 369 372 380 391 395 396 398 400 412 430 432 434 435 441 442 456 459 460 462 464 472 475 482 501 523 524 525 527 528 531 532 534 535 538 544 546 550 560 566 569 570 581 619 624 625 626 629 637 642 644 649 650 652 655 658 659 660 661 662 663 664 665 668 669 670 673 675 682 694 696 698 728 730 737 738 741 742 745 751 752 755 756 757 760 762 777 778 781…
102252	A0A0H3U1V8_PROMB	A0A0H3U1V8	Phospholipase A2 OS=Protobothrops mangshanensis PE=3 SV=1	Regular	14655.4	0	16530.4	24	2	20	13.04	636708	0	118177			Green	272 274 293 305 343 344 350 352 357 362 365 367 369 372 380 391 395 396 398 400 412 430 432 434 435 441 442 456 459 460 462 464 472 475 482 501 523 524 525 527 528 531 532 534 535 538 544 546 550 560 566 569 570 581 619 624 625 626 629 637 642 644 649 650 652 655 658 659 660 661 662 663 664 665 668 669 670 673 675 682 694 696 698 728 730 737 738 741 742 745 751 752 755 756 757 760 762 777 778 781…
100554	A8E2V5_CERGO	A8E2V5	N1E6a phospholipase A2 OS=Cerrophidion godmani PE=2 SV=1	Regular	14655.4	0	16820.7	24	2	14	12.95	636708	0	118177			Green	272 274 293 305 343 344 350 352 357 362 365 367 369 372 380 391 395 396 398 400 412 430 432 434 435 441 442 456 459 460 462 464 472 475 482 501 523 524 525 527 528 531 532 534 535 538 544 546 550 560 566 569 570 581 619 624 625 626 629 637 642 644 649 650 652 655 658 659 660 661 662 663 664 665 668 669 670 673 675 682 694 696 698 728 730 737 738 741 742 745 751 752 755 756 757 760 762 777 778 781…
99578	A0A1W7RJZ3_AGKCO	A0A1W7RJZ3	Phospholipase A2 2 OS=Agkistrodon contortrix contortrix PE=3 SV=1	Regular	14655.4	0	16407.2	24	2	11	13.04	636708	0	118177			Green	272 274 293 305 343 344 350 352 357 362 365 367 369 372 380 391 395 396 398 400 412 430 432 434 435 441 442 456 459 460 462 464 472 475 482 501 523 524 525 527 528 531 532 534 535 538 544 546 550 560 566 569 570 581 619 624 625 626 629 637 642 644 649 650 652 655 658 659 660 661 662 663 664 665 668 669 670 673 675 682 694 696 698 728 730 737 738 741 742 745 751 752 755 756 757 760 762 777 778 781…
82547	A0A1W7RJX0_AGKCO	A0A1W7RJX0	Phospholipase A2 4 OS=Agkistrodon contortrix contortrix PE=3 SV=1	Regular	14655.4	0	16350.1	24	2	15	13.04	636708	0	118177			Green	272 274 293 305 343 344 350 352 357 362 365 367 369 372 380 391 395 396 398 400 412 430 432 434 435 441 442 456 459 460 462 464 472 475 482 501 523 524 525 527 528 531 532 534 535 538 544 546 550 560 566 569 570 581 619 624 625 626 629 637 642 644 649 650 652 655 658 659 660 661 662 663 664 665 668 669 670 673 675 682 694 696 698 728 730 737 738 741 742 745 751 752 755 756 757 760 762 777 778 781…
78383	A0A193CHK2_CROOO	A0A193CHK2	Phospholipase A2_3 OS=Crotalus oreganus concolor PE=2 SV=1	Regular	14655.4	0	16094.9	24	2	11	13.04	636708	0	118177			Green	272 274 293 305 343 344 350 352 357 362 365 367 369 372 380 391 395 396 398 400 412 430 432 434 435 441 442 456 459 460 462 464 472 475 482 501 523 524 525 527 528 531 532 534 535 538 544 546 550 560 566 569 570 581 619 624 625 626 629 637 642 644 649 650 652 655 658 659 660 661 662 663 664 665 668 669 670 673 675 682 694 696 698 728 730 737 738 741 742 745 751 752 755 756 757 760 762 777 778 781…
78163	A0A193CHK3_CROCE	A0A193CHK3	Phospholipase A2_1 OS=Crotalus cerberus PE=2 SV=1	Regular	14655.4	0	16143	24	2	11	13.04	636708	0	118177			Green	272 274 293 305 343 344 350 352 357 362 365 367 369 372 380 391 395 396 398 400 412 430 432 434 435 441 442 456 459 460 462 464 472 475 482 501 523 524 525 527 528 531 532 534 535 538 544 546 550 560 566 569 570 581 619 624 625 626 629 637 642 644 649 650 652 655 658 659 660 661 662 663 664 665 668 669 670 673 675 682 694 696 698 728 730 737 738 741 742 745 751 752 755 756 757 760 762 777 778 781…
77502	A0A0H3U1X1_9SAUR	A0A0H3U1X1	Phospholipase A2 OS=Trimeresurus popeiorum PE=3 SV=1	Regular	14655.4	0	16182	24	2	17	13.04	636708	0	118177			Green	272 274 293 305 343 344 350 352 357 362 365 367 369 372 380 391 395 396 398 400 412 430 432 434 435 441 442 456 459 460 462 464 472 475 482 501 523 524 525 527 528 531 532 534 535 538 544 546 550 560 566 569 570 581 619 624 625 626 629 637 642 644 649 650 652 655 658 659 660 661 662 663 664 665 668 669 670 673 675 682 694 696 698 728 730 737 738 741 742 745 751 752 755 756 757 760 762 777 778 781…
77490	A0A0H3U1V5_TRIBO	A0A0H3U1V5	Phospholipase A2 OS=Trimeresurus borneensis PE=3 SV=1	Regular	14655.4	0	16105	24	2	10	13.14	636708	0	118177			Green	272 274 293 305 343 344 350 352 357 362 365 367 369 372 380 391 395 396 398 400 412 430 432 434 435 441 442 456 459 460 462 464 472 475 482 501 523 524 525 527 528 531 532 534 535 538 544 546 550 560 566 569 570 581 619 624 625 626 629 637 642 644 649 650 652 655 658 659 660 661 662 663 664 665 668 669 670 673 675 682 694 696 698 728 730 737 738 741 742 745 751 752 755 756 757 760 762 777 778 781…
76972	A0A0B4U779_PROFL	A0A0B4U779	Phospholipase A2 OS=Protobothrops flavoviridis GN=PfPLA-B' PE=3 SV=1	Regular	14655.4	0	16531.7	24	2	13	13.04	636708	0	118177			Green	272 274 293 305 343 344 350 352 357 362 365 367 369 372 380 391 395 396 398 400 412 430 432 434 435 441 442 456 459 460 462 464 472 475 482 501 523 524 525 527 528 531 532 534 535 538 544 546 550 560 566 569 570 581 619 624 625 626 629 637 642 644 649 650 652 655 658 659 660 661 662 663 664 665 668 669 670 673 675 682 694 696 698 728 730 737 738 741 742 745 751 752 755 756 757 760 762 777 778 781…
76070	A0A1J0R063_CROAT	A0A1J0R063	Phospholipase A2_ group IIG_ acidic-Pla2-gA1 OS=Crotalus atrox GN=Pla2g2gA1 PE=3 SV=1	Regular	14655.4	0	16158.9	24	2	11	13.04	636708	0	118177			Green	272 274 293 305 343 344 350 352 357 362 365 367 369 372 380 391 395 396 398 400 412 430 432 434 435 441 442 456 459 460 462 464 472 475 482 501 523 524 525 527 528 531 532 534 535 538 544 546 550 560 566 569 570 581 619 624 625 626 629 637 642 644 649 650 652 655 658 659 660 661 662 663 664 665 668 669 670 673 675 682 694 696 698 728 730 737 738 741 742 745 751 752 755 756 757 760 762 777 778 781…
74967	A0A193CHJ1_CROTA	A0A193CHJ1	Phospholipase A2_2 OS=Crotalus tzabcan PE=2 SV=1	Regular	14655.4	0	16143.9	24	2	11	13.04	636708	0	118177			Green	272 274 293 305 343 344 350 352 357 362 365 367 369 372 380 391 395 396 398 400 412 430 432 434 435 441 442 456 459 460 462 464 472 475 482 501 523 524 525 527 528 531 532 534 535 538 544 546 550 560 566 569 570 581 619 624 625 626 629 637 642 644 649 650 652 655 658 659 660 661 662 663 664 665 668 669 670 673 675 682 694 696 698 728 730 737 738 741 742 745 751 752 755 756 757 760 762 777 778 781…
72835	A0A1J0R081_CROAT	A0A1J0R081	Phospholipase A2_ group IIG_ acidic-Pla2-gA1-prime OS=Crotalus atrox GN=Pla2g2gA1-prime PE=3 SV=1	Regular	14655.4	0	16233.1	24	2	11	13.04	636708	0	118177			Green	272 274 293 305 343 344 350 352 357 362 365 367 369 372 380 391 395 396 398 400 412 430 432 434 435 441 442 456 459 460 462 464 472 475 482 501 523 524 525 527 528 531 532 534 535 538 544 546 550 560 566 569 570 581 619 624 625 626 629 637 642 644 649 650 652 655 658 659 660 661 662 663 664 665 668 669 670 673 675 682 694 696 698 728 730 737 738 741 742 745 751 752 755 756 757 760 762 777 778 781…
72770	A0A0H3U201_GLOBR	A0A0H3U201	Phospholipase A2 OS=Gloydius brevicaudus PE=3 SV=1	Regular	14655.4	0	16537.4	24	2	14	12.86	636708	0	118177			Green	272 274 293 305 343 344 350 352 357 362 365 367 369 372 380 391 395 396 398 400 412 430 432 434 435 441 442 456 459 460 462 464 472 475 482 501 523 524 525 527 528 531 532 534 535 538 544 546 550 560 566 569 570 581 619 624 625 626 629 637 642 644 649 650 652 655 658 659 660 661 662 663 664 665 668 669 670 673 675 682 694 696 698 728 730 737 738 741 742 745 751 752 755 756 757 760 762 777 778 781…
72743	A0A0H3U268_TRIHG	A0A0H3U268	Phospholipase A2 OS=Trimeresurus hageni PE=3 SV=1	Regular	14655.4	0	16152.9	24	2	13	13.04	636708	0	118177			Green	272 274 293 305 343 344 350 352 357 362 365 367 369 372 380 391 395 396 398 400 412 430 432 434 435 441 442 456 459 460 462 464 472 475 482 501 523 524 525 527 528 531 532 534 535 538 544 546 550 560 566 569 570 581 619 624 625 626 629 637 642 644 649 650 652 655 658 659 660 661 662 663 664 665 668 669 670 673 675 682 694 696 698 728 730 737 738 741 742 745 751 752 755 756 757 760 762 777 778 781…
72741	A0A0H3U1Z6_TRIHG	A0A0H3U1Z6	Phospholipase A2 OS=Trimeresurus hageni PE=3 SV=1	Regular	14655.4	0	16154.9	24	2	13	13.04	636708	0	118177			Green	272 274 293 305 343 344 350 352 357 362 365 367 369 372 380 391 395 396 398 400 412 430 432 434 435 441 442 456 459 460 462 464 472 475 482 501 523 524 525 527 528 531 532 534 535 538 544 546 550 560 566 569 570 581 619 624 625 626 629 637 642 644 649 650 652 655 658 659 660 661 662 663 664 665 668 669 670 673 675 682 694 696 698 728 730 737 738 741 742 745 751 752 755 756 757 760 762 777 778 781…
72739	A0A0H3U1Z7_TRIHG	A0A0H3U1Z7	Phospholipase A2 OS=Trimeresurus hageni PE=3 SV=1	Regular	14655.4	0	16182.9	24	2	13	13.04	636708	0	118177			Green	272 274 293 305 343 344 350 352 357 362 365 367 369 372 380 391 395 396 398 400 412 430 432 434 435 441 442 456 459 460 462 464 472 475 482 501 523 524 525 527 528 531 532 534 535 538 544 546 550 560 566 569 570 581 619 624 625 626 629 637 642 644 649 650 652 655 658 659 660 661 662 663 664 665 668 669 670 673 675 682 694 696 698 728 730 737 738 741 742 745 751 752 755 756 757 760 762 777 778 781…
72728	T1DP65_CROOH	T1DP65	PLA2-CohID-2 OS=Crotalus oreganus helleri PE=2 SV=1	Regular	14655.4	0	16166	24	2	11	13.04	636708	0	118177			Green	272 274 293 305 343 344 350 352 357 362 365 367 369 372 380 391 395 396 398 400 412 430 432 434 435 441 442 456 459 460 462 464 472 475 482 501 523 524 525 527 528 531 532 534 535 538 544 546 550 560 566 569 570 581 619 624 625 626 629 637 642 644 649 650 652 655 658 659 660 661 662 663 664 665 668 669 670 673 675 682 694 696 698 728 730 737 738 741 742 745 751 752 755 756 757 760 762 777 778 781…
72691	A0A0H3U1X7_9SAUR	A0A0H3U1X7	Phospholipase A2 OS=Trimeresurus malcolmi PE=3 SV=1	Regular	14655.4	0	16386.3	24	2	13	13.14	636708	0	118177			Green	272 274 293 305 343 344 350 352 357 362 365 367 369 372 380 391 395 396 398 400 412 430 432 434 435 441 442 456 459 460 462 464 472 475 482 501 523 524 525 527 528 531 532 534 535 538 544 546 550 560 566 569 570 581 619 624 625 626 629 637 642 644 649 650 652 655 658 659 660 661 662 663 664 665 668 669 670 673 675 682 694 696 698 728 730 737 738 741 742 745 751 752 755 756 757 760 762 777 778 781…
72651	A0A0D3N8V5_AZEFE	A0A0D3N8V5	Acidic phospholipase A2 OS=Azemiops feae PE=2 SV=1	Regular	14655.4	0	16208.9	24	2	16	13.04	636708	0	118177			Green	272 274 293 305 343 344 350 352 357 362 365 367 369 372 380 391 395 396 398 400 412 430 432 434 435 441 442 456 459 460 462 464 472 475 482 501 523 524 525 527 528 531 532 534 535 538 544 546 550 560 566 569 570 581 619 624 625 626 629 637 642 644 649 650 652 655 658 659 660 661 662 663 664 665 668 669 670 673 675 682 694 696 698 728 730 737 738 741 742 745 751 752 755 756 757 760 762 777 778 781…
72166	A0A0H3U1V6_TRIHG	A0A0H3U1V6	Phospholipase A2 OS=Trimeresurus hageni PE=3 SV=1	Regular	14655.4	0	16241	24	2	13	13.04	636708	0	118177			Green	272 274 293 305 343 344 350 352 357 362 365 367 369 372 380 391 395 396 398 400 412 430 432 434 435 441 442 456 459 460 462 464 472 475 482 501 523 524 525 527 528 531 532 534 535 538 544 546 550 560 566 569 570 581 619 624 625 626 629 637 642 644 649 650 652 655 658 659 660 661 662 663 664 665 668 669 670 673 675 682 694 696 698 728 730 737 738 741 742 745 751 752 755 756 757 760 762 777 778 781…
71864	A0A1J0R076_CROAT	A0A1J0R076	Phospholipase A2_ group IIG_ acidic-Pla2-gA1 OS=Crotalus atrox GN=Pla2g2gA1 PE=3 SV=1	Regular	14655.4	0	16144.9	24	2	11	13.04	636708	0	118177			Green	272 274 293 305 343 344 350 352 357 362 365 367 369 372 380 391 395 396 398 400 412 430 432 434 435 441 442 456 459 460 462 464 472 475 482 501 523 524 525 527 528 531 532 534 535 538 544 546 550 560 566 569 570 581 619 624 625 626 629 637 642 644 649 650 652 655 658 659 660 661 662 663 664 665 668 669 670 673 675 682 694 696 698 728 730 737 738 741 742 745 751 752 755 756 757 760 762 777 778 781…
29760	A0A194AMJ1_9SAUR	A0A194AMJ1	Phospholipase A2 1n OS=Agkistrodon piscivorus PE=3 SV=1	Regular	14655.4	0	16465.6	24	2	11	13.04	636708	0	118177			Green	272 274 293 305 343 344 350 352 357 362 365 367 369 372 380 391 395 396 398 400 412 430 432 434 435 441 442 456 459 460 462 464 472 475 482 501 523 524 525 527 528 531 532 534 535 538 544 546 550 560 566 569 570 581 619 624 625 626 629 637 642 644 649 650 652 655 658 659 660 661 662 663 664 665 668 669 670 673 675 682 694 696 698 728 730 737 738 741 742 745 751 752 755 756 757 760 762 777 778 781…
29736	A0A194ARR6_9SAUR	A0A194ARR6	Phospholipase A2 1g OS=Agkistrodon piscivorus PE=3 SV=1	Regular	14655.4	0	16555.7	24	2	12	12.95	636708	0	118177			Green	272 274 293 305 343 344 350 352 357 362 365 367 369 372 380 391 395 396 398 400 412 430 432 434 435 441 442 456 459 460 462 464 472 475 482 501 523 524 525 527 528 531 532 534 535 538 544 546 550 560 566 569 570 581 619 624 625 626 629 637 642 644 649 650 652 655 658 659 660 661 662 663 664 665 668 669 670 673 675 682 694 696 698 728 730 737 738 741 742 745 751 752 755 756 757 760 762 777 778 781…
29235	A0A194AQK5_9SAUR	A0A194AQK5	Phospholipase A2 1o OS=Agkistrodon piscivorus PE=3 SV=1	Regular	14655.4	0	16531.7	24	2	12	12.95	636708	0	118177			Green	272 274 293 305 343 344 350 352 357 362 365 367 369 372 380 391 395 396 398 400 412 430 432 434 435 441 442 456 459 460 462 464 472 475 482 501 523 524 525 527 528 531 532 534 535 538 544 546 550 560 566 569 570 581 619 624 625 626 629 637 642 644 649 650 652 655 658 659 660 661 662 663 664 665 668 669 670 673 675 682 694 696 698 728 730 737 738 741 742 745 751 752 755 756 757 760 762 777 778 781…
29187	Q65ZR0_9SAUR	Q65ZR0	Phospholipase A2 OS=Agkistrodon piscivorus GN=AppD49 PE=3 SV=1	Regular	14655.4	0	14863.6	24	2	14	14.52	636708	0	118177			Green	272 274 293 305 343 344 350 352 357 362 365 367 369 372 380 391 395 396 398 400 412 430 432 434 435 441 442 456 459 460 462 464 472 475 482 501 523 524 525 527 528 531 532 534 535 538 544 546 550 560 566 569 570 581 619 624 625 626 629 637 642 644 649 650 652 655 658 659 660 661 662 663 664 665 668 669 670 673 675 682 694 696 698 728 730 737 738 741 742 745 751 752 755 756 757 760 762 777 778 781…
29178	A0A194APS0_9SAUR	A0A194APS0	Phospholipase A2 3c OS=Agkistrodon piscivorus PE=3 SV=1	Regular	14655.4	0	16455.3	24	2	14	13.04	636708	0	118177			Green	272 274 293 305 343 344 350 352 357 362 365 367 369 372 380 391 395 396 398 400 412 430 432 434 435 441 442 456 459 460 462 464 472 475 482 501 523 524 525 527 528 531 532 534 535 538 544 546 550 560 566 569 570 581 619 624 625 626 629 637 642 644 649 650 652 655 658 659 660 661 662 663 664 665 668 669 670 673 675 682 694 696 698 728 730 737 738 741 742 745 751 752 755 756 757 760 762 777 778 781…
29154	A0A194APT7_9SAUR	A0A194APT7	Phospholipase A2 1k OS=Agkistrodon piscivorus PE=3 SV=1	Regular	14655.4	0	16555.7	24	2	13	12.95	636708	0	118177			Green	272 274 293 305 343 344 350 352 357 362 365 367 369 372 380 391 395 396 398 400 412 430 432 434 435 441 442 456 459 460 462 464 472 475 482 501 523 524 525 527 528 531 532 534 535 538 544 546 550 560 566 569 570 581 619 624 625 626 629 637 642 644 649 650 652 655 658 659 660 661 662 663 664 665 668 669 670 673 675 682 694 696 698 728 730 737 738 741 742 745 751 752 755 756 757 760 762 777 778 781…
29144	A0A194APL4_9SAUR	A0A194APL4	Phospholipase A2 1c OS=Agkistrodon piscivorus PE=3 SV=1	Regular	14655.4	0	16589.8	24	2	12	12.95	636708	0	118177			Green	272 274 293 305 343 344 350 352 357 362 365 367 369 372 380 391 395 396 398 400 412 430 432 434 435 441 442 456 459 460 462 464 472 475 482 501 523 524 525 527 528 531 532 534 535 538 544 546 550 560 566 569 570 581 619 624 625 626 629 637 642 644 649 650 652 655 658 659 660 661 662 663 664 665 668 669 670 673 675 682 694 696 698 728 730 737 738 741 742 745 751 752 755 756 757 760 762 777 778 781…
25867	A0A096XPP1_GLOIT	A0A096XPP1	Acidic phospholipase A2 isoform a OS=Gloydius intermedius PE=2 SV=1	Regular	14655.4	0	16670.4	24	2	12	12.86	636708	0	118177			Green	272 274 293 305 343 344 350 352 357 362 365 367 369 372 380 391 395 396 398 400 412 430 432 434 435 441 442 456 459 460 462 464 472 475 482 501 523 524 525 527 528 531 532 534 535 538 544 546 550 560 566 569 570 581 619 624 625 626 629 637 642 644 649 650 652 655 658 659 660 661 662 663 664 665 668 669 670 673 675 682 694 696 698 728 730 737 738 741 742 745 751 752 755 756 757 760 762 777 778 781…
21038	A0A194AMK1_9SAUR	A0A194AMK1	Phospholipase A2 1d OS=Agkistrodon piscivorus PE=3 SV=1	Regular	14655.4	0	16633.9	24	2	12	12.95	636708	0	118177			Green	272 274 293 305 343 344 350 352 357 362 365 367 369 372 380 391 395 396 398 400 412 430 432 434 435 441 442 456 459 460 462 464 472 475 482 501 523 524 525 527 528 531 532 534 535 538 544 546 550 560 566 569 570 581 619 624 625 626 629 637 642 644 649 650 652 655 658 659 660 661 662 663 664 665 668 669 670 673 675 682 694 696 698 728 730 737 738 741 742 745 751 752 755 756 757 760 762 777 778 781…
21011	A0A194APT4_9SAUR	A0A194APT4	Phospholipase A2 1p OS=Agkistrodon piscivorus PE=3 SV=1	Regular	14655.4	0	16516.7	24	2	13	12.95	636708	0	118177			Green	272 274 293 305 343 344 350 352 357 362 365 367 369 372 380 391 395 396 398 400 412 430 432 434 435 441 442 456 459 460 462 464 472 475 482 501 523 524 525 527 528 531 532 534 535 538 544 546 550 560 566 569 570 581 619 624 625 626 629 637 642 644 649 650 652 655 658 659 660 661 662 663 664 665 668 669 670 673 675 682 694 696 698 728 730 737 738 741 742 745 751 752 755 756 757 760 762 777 778 781…
20898	A0A194APU2_9SAUR	A0A194APU2	Phospholipase A2 1f OS=Agkistrodon piscivorus PE=3 SV=1	Regular	14655.4	0	16558.7	24	2	12	12.95	636708	0	118177			Green	272 274 293 305 343 344 350 352 357 362 365 367 369 372 380 391 395 396 398 400 412 430 432 434 435 441 442 456 459 460 462 464 472 475 482 501 523 524 525 527 528 531 532 534 535 538 544 546 550 560 566 569 570 581 619 624 625 626 629 637 642 644 649 650 652 655 658 659 660 661 662 663 664 665 668 669 670 673 675 682 694 696 698 728 730 737 738 741 742 745 751 752 755 756 757 760 762 777 778 781…
17303	J3S3V5_CROAD	J3S3V5	Phospholipase A2 1b OS=Crotalus adamanteus GN=Pla2g2gA1 PE=2 SV=1	Regular	14655.4	0	16231	24	2	11	13.04	636708	0	118177			Green	272 274 293 305 343 344 350 352 357 362 365 367 369 372 380 391 395 396 398 400 412 430 432 434 435 441 442 456 459 460 462 464 472 475 482 501 523 524 525 527 528 531 532 534 535 538 544 546 550 560 566 569 570 581 619 624 625 626 629 637 642 644 649 650 652 655 658 659 660 661 662 663 664 665 668 669 670 673 675 682 694 696 698 728 730 737 738 741 742 745 751 752 755 756 757 760 762 777 778 781…
15565	A0A0B8RV61_CROHD	A0A0B8RV61	Phospholipase A2 1b OS=Crotalus horridus PE=3 SV=1	Regular	14655.4	0	16287.1	24	2	13	13.04	636708	0	118177			Green	272 274 293 305 343 344 350 352 357 362 365 367 369 372 380 391 395 396 398 400 412 430 432 434 435 441 442 456 459 460 462 464 472 475 482 501 523 524 525 527 528 531 532 534 535 538 544 546 550 560 566 569 570 581 619 624 625 626 629 637 642 644 649 650 652 655 658 659 660 661 662 663 664 665 668 669 670 673 675 682 694 696 698 728 730 737 738 741 742 745 751 752 755 756 757 760 762 777 778 781…
15123	A0A0K8RSG0_CROHD	A0A0K8RSG0	Phospholipase A2 1c OS=Crotalus horridus PE=3 SV=1	Regular	14655.4	0	16293.1	24	2	13	13.04	636708	0	118177			Green	272 274 293 305 343 344 350 352 357 362 365 367 369 372 380 391 395 396 398 400 412 430 432 434 435 441 442 456 459 460 462 464 472 475 482 501 523 524 525 527 528 531 532 534 535 538 544 546 550 560 566 569 570 581 619 624 625 626 629 637 642 644 649 650 652 655 658 659 660 661 662 663 664 665 668 669 670 673 675 682 694 696 698 728 730 737 738 741 742 745 751 752 755 756 757 760 762 777 778 781…
15100	T1DH17_CROHD	T1DH17	Phospholipase A2 1a OS=Crotalus horridus PE=2 SV=1	Regular	14655.4	0	16335.1	24	2	13	13.04	636708	0	118177			Green	272 274 293 305 343 344 350 352 357 362 365 367 369 372 380 391 395 396 398 400 412 430 432 434 435 441 442 456 459 460 462 464 472 475 482 501 523 524 525 527 528 531 532 534 535 538 544 546 550 560 566 569 570 581 619 624 625 626 629 637 642 644 649 650 652 655 658 659 660 661 662 663 664 665 668 669 670 673 675 682 694 696 698 728 730 737 738 741 742 745 751 752 755 756 757 760 762 777 778 781…
10543	Q2TU95_SISTE	Q2TU95	Phospholipase A2 OS=Sistrurus tergeminus GN=PLA2 PE=2 SV=1	Regular	14655.4	0	16407.2	24	2	11	13.04	636708	0	118177			Green	272 274 293 305 343 344 350 352 357 362 365 367 369 372 380 391 395 396 398 400 412 430 432 434 435 441 442 456 459 460 462 464 472 475 482 501 523 524 525 527 528 531 532 534 535 538 544 546 550 560 566 569 570 581 619 624 625 626 629 637 642 644 649 650 652 655 658 659 660 661 662 663 664 665 668 669 670 673 675 682 694 696 698 728 730 737 738 741 742 745 751 752 755 756 757 760 762 777 778 781…
8615	A0A0H3U1X6_TRIHG	A0A0H3U1X6	Phospholipase A2 OS=Trimeresurus hageni PE=3 SV=1	Regular	14655.4	0	16255	24	2	13	13.04	636708	0	118177			Green	272 274 293 305 343 344 350 352 357 362 365 367 369 372 380 391 395 396 398 400 412 430 432 434 435 441 442 456 459 460 462 464 472 475 482 501 523 524 525 527 528 531 532 534 535 538 544 546 550 560 566 569 570 581 619 624 625 626 629 637 642 644 649 650 652 655 658 659 660 661 662 663 664 665 668 669 670 673 675 682 694 696 698 728 730 737 738 741 742 745 751 752 755 756 757 760 762 777 778 781…
8608	B0LSG1_SISCA	B0LSG1	Phospholipase A2 OS=Sistrurus catenatus edwardsii GN=PLA2 PE=2 SV=1	Regular	14655.4	0	16424.1	24	2	11	13.04	636708	0	118177			Green	272 274 293 305 343 344 350 352 357 362 365 367 369 372 380 391 395 396 398 400 412 430 432 434 435 441 442 456 459 460 462 464 472 475 482 501 523 524 525 527 528 531 532 534 535 538 544 546 550 560 566 569 570 581 619 624 625 626 629 637 642 644 649 650 652 655 658 659 660 661 662 663 664 665 668 669 670 673 675 682 694 696 698 728 730 737 738 741 742 745 751 752 755 756 757 760 762 777 778 781…
8419	A0A0F7Z7A2_CROAD	A0A0F7Z7A2	Phospholipase A2 1d OS=Crotalus adamanteus PE=2 SV=1	Regular	14655.4	0	16270.1	24	2	12	13.04	636708	0	118177			Green	272 274 293 305 343 344 350 352 357 362 365 367 369 372 380 391 395 396 398 400 412 430 432 434 435 441 442 456 459 460 462 464 472 475 482 501 523 524 525 527 528 531 532 534 535 538 544 546 550 560 566 569 570 581 619 624 625 626 629 637 642 644 649 650 652 655 658 659 660 661 662 663 664 665 668 669 670 673 675 682 694 696 698 728 730 737 738 741 742 745 751 752 755 756 757 760 762 777 778 781…
8397	H6BFA2_CROOH	H6BFA2	PLA2 2 OS=Crotalus oreganus helleri PE=2 SV=1	Regular	14655.4	0	16231	24	2	11	13.04	636708	0	118177			Green	272 274 293 305 343 344 350 352 357 362 365 367 369 372 380 391 395 396 398 400 412 430 432 434 435 441 442 456 459 460 462 464 472 475 482 501 523 524 525 527 528 531 532 534 535 538 544 546 550 560 566 569 570 581 619 624 625 626 629 637 642 644 649 650 652 655 658 659 660 661 662 663 664 665 668 669 670 673 675 682 694 696 698 728 730 737 738 741 742 745 751 752 755 756 757 760 762 777 778 781…
7956	J3SDV9_CROAD	J3SDV9	Cadam10_PLA2-1 OS=Crotalus adamanteus PE=2 SV=1	Regular	14655.4	0	16230	24	2	11	13.04	636708	0	118177			Green	272 274 293 305 343 344 350 352 357 362 365 367 369 372 380 391 395 396 398 400 412 430 432 434 435 441 442 456 459 460 462 464 472 475 482 501 523 524 525 527 528 531 532 534 535 538 544 546 550 560 566 569 570 581 619 624 625 626 629 637 642 644 649 650 652 655 658 659 660 661 662 663 664 665 668 669 670 673 675 682 694 696 698 728 730 737 738 741 742 745 751 752 755 756 757 760 762 777 778 781…
4243	A0A194AQJ1_9SAUR	A0A194AQJ1	Phospholipase A2 3a OS=Agkistrodon piscivorus PE=3 SV=1	Regular	14655.4	0	16483.4	24	2	14	13.04	636708	0	118177			Green	272 274 293 305 343 344 350 352 357 362 365 367 369 372 380 391 395 396 398 400 412 430 432 434 435 441 442 456 459 460 462 464 472 475 482 501 523 524 525 527 528 531 532 534 535 538 544 546 550 560 566 569 570 581 619 624 625 626 629 637 642 644 649 650 652 655 658 659 660 661 662 663 664 665 668 669 670 673 675 682 694 696 698 728 730 737 738 741 742 745 751 752 755 756 757 760 762 777 778 781…
2936	A0A194AQL5_9SAUR	A0A194AQL5	Phospholipase A2 1a OS=Agkistrodon piscivorus PE=3 SV=1	Regular	14655.4	0	16585.8	24	2	12	12.95	636708	0	118177			Green	272 274 293 305 343 344 350 352 357 362 365 367 369 372 380 391 395 396 398 400 412 430 432 434 435 441 442 456 459 460 462 464 472 475 482 501 523 524 525 527 528 531 532 534 535 538 544 546 550 560 566 569 570 581 619 624 625 626 629 637 642 644 649 650 652 655 658 659 660 661 662 663 664 665 668 669 670 673 675 682 694 696 698 728 730 737 738 741 742 745 751 752 755 756 757 760 762 777 778 781…
2764	T2HPU3_PROFL	T2HPU3	phospholipase A2 (Fragment) OS=Protobothrops flavoviridis PE=2 SV=1	Regular	14655.4	0	10483.2	24	2	10	20.93	636708	7216.5	118177	25.9251	0.2718	Green	272 274 293 305 343 344 350 352 357 362 365 367 369 372 380 391 395 396 398 400 412 430 432 434 435 441 442 456 459 460 462 464 472 475 482 501 523 524 525 527 528 531 532 534 535 538 544 546 550 560 566 569 570 581 619 624 625 626 629 637 642 644 649 650 652 655 658 659 660 661 662 663 664 665 668 669 670 673 675 682 694 696 698 728 730 737 738 741 742 745 751 752 755 756 757 760 762 777 778 781…
2656	S6BAM4_PROFL	S6BAM4	Phospholipase A2 OS=Protobothrops flavoviridis GN=PLA2 PE=2 SV=1	Regular	14655.4	0	16347.2	24	2	12	13.04	636708	0	118177			Green	272 274 293 305 343 344 350 352 357 362 365 367 369 372 380 391 395 396 398 400 412 430 432 434 435 441 442 456 459 460 462 464 472 475 482 501 523 524 525 527 528 531 532 534 535 538 544 546 550 560 566 569 570 581 619 624 625 626 629 637 642 644 649 650 652 655 658 659 660 661 662 663 664 665 668 669 670 673 675 682 694 696 698 728 730 737 738 741 742 745 751 752 755 756 757 760 762 777 778 781…
762	PA2B1_AGKPL	C0HKC3	Basic phospholipase A2 APL-D49 OS=Agkistrodon piscivorus leucostoma PE=1 SV=1	Regular	14655.4	0	16585.8	24	2	12	12.95	636708	0	118177			Green	272 274 293 305 343 344 350 352 357 362 365 367 369 372 380 391 395 396 398 400 412 430 432 434 435 441 442 456 459 460 462 464 472 475 482 501 523 524 525 527 528 531 532 534 535 538 544 546 550 560 566 569 570 581 619 624 625 626 629 637 642 644 649 650 652 655 658 659 660 661 662 663 664 665 668 669 670 673 675 682 694 696 698 728 730 737 738 741 742 745 751 752 755 756 757 760 777 778 781 782…
760	PA2A_TRIBO	Q2YHJ3	Acidic phospholipase A2 Tbo-E6 OS=Trimeresurus borneensis PE=1 SV=1	Regular	14655.4	0	16302.2	24	2	13	13.04	636708	0	118177			Green	272 274 293 305 343 344 350 352 357 362 365 367 369 372 380 391 395 396 398 400 412 430 432 434 435 441 442 456 459 460 462 464 472 475 482 501 523 524 525 527 528 531 532 534 535 538 544 546 550 560 566 569 570 581 619 624 625 626 629 637 642 644 649 650 652 655 658 659 660 661 662 663 664 665 668 669 670 673 675 682 694 696 698 728 730 737 738 741 742 745 751 752 755 756 757 762 777 778 781 782…
756	PA2A_CROAT	P00624	Acidic phospholipase A2 OS=Crotalus atrox PE=1 SV=2	Regular	14655.4	0	16144.9	24	2	11	13.04	636708	0	118177			Green	272 274 293 305 343 344 350 352 357 362 365 367 369 372 380 391 395 396 398 400 412 430 432 434 435 441 442 456 459 460 462 464 472 475 482 501 523 524 525 527 528 531 532 534 535 538 544 546 550 560 566 569 570 581 619 624 625 626 629 637 642 644 649 650 652 655 658 659 660 661 662 663 664 665 668 669 670 673 675 682 694 696 698 728 730 737 738 741 742 745 751 752 755 757 760 762 777 778 781 782…
755	PA2A_CROAD	P00623	Acidic phospholipase A2 beta OS=Crotalus adamanteus PE=1 SV=2	Regular	14655.4	0	16231	24	2	11	13.04	636708	0	118177			Green	272 274 293 305 343 344 350 352 357 362 365 367 369 372 380 391 395 396 398 400 412 430 432 434 435 441 442 456 459 460 462 464 472 475 482 501 523 524 525 527 528 531 532 534 535 538 544 546 550 560 566 569 570 581 619 624 625 626 629 637 642 644 649 650 652 655 658 659 660 661 662 663 664 665 668 669 670 673 675 682 694 696 698 728 730 737 738 741 742 745 751 752 756 757 760 762 777 778 781 782…
741	PA2AB_TRIPE	Q2YHJ5	Acidic phospholipase A2 Tpu-E6b OS=Trimeresurus puniceus PE=1 SV=1	Regular	14655.4	0	14740.9	24	2	16	14.75	636708	0	118177			Green	272 274 293 305 343 344 350 352 357 362 365 367 369 372 380 391 395 396 398 400 412 430 432 434 435 441 442 456 459 460 462 464 472 475 482 501 523 524 525 527 528 531 532 534 535 538 544 546 550 560 566 569 570 581 619 624 625 626 629 637 642 644 649 650 652 655 658 659 660 661 662 663 664 665 668 669 670 673 675 682 694 696 698 728 730 737 738 742 745 751 752 755 756 757 760 762 777 778 781 782…
738	PA2AA_TRIPE	Q2YHJ6	Acidic phospholipase A2 Tpu-E6a OS=Trimeresurus puniceus PE=1 SV=1	Regular	14655.4	0	16318.2	24	2	14	13.04	636708	0	118177			Green	272 274 293 305 343 344 350 352 357 362 365 367 369 372 380 391 395 396 398 400 412 430 432 434 435 441 442 456 459 460 462 464 472 475 482 501 523 524 525 527 528 531 532 534 535 538 544 546 550 560 566 569 570 581 619 624 625 626 629 637 642 644 649 650 652 655 658 659 660 661 662 663 664 665 668 669 670 673 675 682 694 696 698 728 730 737 741 742 745 751 752 755 756 757 760 762 777 778 781 782…
730	PA2A6_GLOHA	O42190	Acidic phospholipase A2 BA2 OS=Gloydius halys PE=2 SV=1	Regular	14655.4	0	14600	24	2	17	14.52	636708	0	118177			Green	272 274 293 305 343 344 350 352 357 362 365 367 369 372 380 391 395 396 398 400 412 430 432 434 435 441 442 456 459 460 462 464 472 475 482 501 523 524 525 527 528 531 532 534 535 538 544 546 550 560 566 569 570 581 619 624 625 626 629 637 642 644 649 650 652 655 658 659 660 661 662 663 664 665 668 669 670 673 675 682 694 696 698 728 737 738 741 742 745 751 752 755 756 757 760 762 777 778 781 782…
675	PA2A_TRIGS	A8E2V8	Acidic phospholipase A2 Tgc-E6 OS=Trimeresurus gracilis PE=1 SV=1	Regular	14655.4	0	16487.4	24	2	15	12.95	636708	0	118177			Green	272 274 293 305 343 344 350 352 357 362 365 367 369 372 380 391 395 396 398 400 412 430 432 434 435 441 442 456 459 460 462 464 472 475 482 501 523 524 525 527 528 531 532 534 535 538 544 546 550 560 566 569 570 581 619 624 625 626 629 637 642 644 649 650 652 655 658 659 660 661 662 663 664 665 668 669 670 673 682 694 696 698 728 730 737 738 741 742 745 751 752 755 756 757 760 762 777 778 781 782…
673	PA2A_PROEL	Q2PG83	Acidic phospholipase A2 PePLA2 OS=Protobothrops elegans PE=2 SV=1	Regular	14655.4	0	16167	24	2	13	13.04	636708	0	118177			Green	272 274 293 305 343 344 350 352 357 362 365 367 369 372 380 391 395 396 398 400 412 430 432 434 435 441 442 456 459 460 462 464 472 475 482 501 523 524 525 527 528 531 532 534 535 538 544 546 550 560 566 569 570 581 619 624 625 626 629 637 642 644 649 650 652 655 658 659 660 661 662 663 664 665 668 669 670 675 682 694 696 698 728 730 737 738 741 742 745 751 752 755 756 757 760 762 777 778 781 782…
670	PA2A_GLOUS	Q7LZQ4	Acidic phospholipase A2 OS=Gloydius ussuriensis PE=1 SV=1	Regular	14655.4	0	14773.1	24	2	14	14.52	636708	0	118177			Green	272 274 293 305 343 344 350 352 357 362 365 367 369 372 380 391 395 396 398 400 412 430 432 434 435 441 442 456 459 460 462 464 472 475 482 501 523 524 525 527 528 531 532 534 535 538 544 546 550 560 566 569 570 581 619 624 625 626 629 637 642 644 649 650 652 655 658 659 660 661 662 663 664 665 668 669 673 675 682 694 696 698 728 730 737 738 741 742 745 751 752 755 756 757 760 762 777 778 781 782…
661	PA2AI_TRIST	Q6H3C6	Acidic phospholipase A2 CTs-A3 OS=Trimeresurus stejnegeri PE=1 SV=1	Regular	14655.4	0	14588	24	2	14	14.75	636708	0	118177			Green	272 274 293 305 343 344 350 352 357 362 365 367 369 372 380 391 395 396 398 400 412 430 432 434 435 441 442 456 459 460 462 464 472 475 482 501 523 524 525 527 528 531 532 534 535 538 544 546 550 560 566 569 570 581 619 624 625 626 629 637 642 644 649 650 652 655 658 659 660 662 663 664 665 668 669 670 673 675 682 694 696 698 728 730 737 738 741 742 745 751 752 755 756 757 760 762 777 778 781 782…
659	PA2AF_TRIST	Q6H3C8	Acidic phospholipase A2 Ts-A6 OS=Trimeresurus stejnegeri PE=1 SV=1	Regular	14655.4	0	16505.2	24	2	19	13.04	636708	0	118177			Green	272 274 293 305 343 344 350 352 357 362 365 367 369 372 380 391 395 396 398 400 412 430 432 434 435 441 442 456 459 460 462 464 472 475 482 501 523 524 525 527 528 531 532 534 535 538 544 546 550 560 566 569 570 581 619 624 625 626 629 637 642 644 649 650 652 655 658 660 661 662 663 664 665 668 669 670 673 675 682 694 696 698 728 730 737 738 741 742 745 751 752 755 756 757 760 762 777 778 781 782…
652	PA2A7_GLOHA	O42191	Acidic phospholipase A2 A OS=Gloydius halys PE=1 SV=2	Regular	14655.4	0	14725.1	24	2	14	14.52	636708	0	118177			Green	272 274 293 305 343 344 350 352 357 362 365 367 369 372 380 391 395 396 398 400 412 430 432 434 435 441 442 456 459 460 462 464 472 475 482 501 523 524 525 527 528 531 532 534 535 538 544 546 550 560 566 569 570 581 619 624 625 626 629 637 642 644 649 650 655 658 659 660 661 662 663 664 665 668 669 670 673 675 682 694 696 698 728 730 737 738 741 742 745 751 752 755 756 757 760 762 777 778 781 782…
650	PA2A6_TRIGA	P70088	Acidic phospholipase A2 6 OS=Trimeresurus gramineus PE=3 SV=1	Regular	14655.4	0	16521.2	24	2	19	13.04	636708	0	118177			Green	272 274 293 305 343 344 350 352 357 362 365 367 369 372 380 391 395 396 398 400 412 430 432 434 435 441 442 456 459 460 462 464 472 475 482 501 523 524 525 527 528 531 532 534 535 538 544 546 550 560 566 569 570 581 619 624 625 626 629 637 642 644 649 652 655 658 659 660 661 662 663 664 665 668 669 670 673 675 682 694 696 698 728 730 737 738 741 742 745 751 752 755 756 757 760 762 777 778 781 782…
649	PA2A6_CROHD	D6MKR0	Acidic phospholipase A2 CH-E6' OS=Crotalus horridus PE=1 SV=1	Regular	14655.4	0	16307.1	24	2	12	13.04	636708	0	118177			Green	272 274 293 305 343 344 350 352 357 362 365 367 369 372 380 391 395 396 398 400 412 430 432 434 435 441 442 456 459 460 462 464 472 475 482 501 523 524 525 527 528 531 532 534 535 538 544 546 550 560 566 569 570 581 619 624 625 626 629 637 642 644 650 652 655 658 659 660 661 662 663 664 665 668 669 670 673 675 682 694 696 698 728 730 737 738 741 742 745 751 752 755 756 757 760 762 777 778 781 782…
637	PA2A2_TRIGA	P81478	Acidic phospholipase A2 2 OS=Trimeresurus gramineus PE=1 SV=1	Regular	14655.4	0	14591.7	24	2	16	14.75	636708	0	118177			Green	272 274 293 305 343 344 350 352 357 362 365 367 369 372 380 391 395 396 398 400 412 430 432 434 435 441 442 456 459 460 462 464 472 475 482 501 523 524 525 527 528 531 532 534 535 538 544 546 550 560 566 569 570 581 619 624 625 626 629 642 644 649 650 652 655 658 659 660 661 662 663 664 665 668 669 670 673 675 682 694 696 698 728 730 737 738 741 742 745 751 752 755 756 757 760 762 777 778 781 782…
625	PA2A1_PROMU	Q91506	Acidic phospholipase A2 1 OS=Protobothrops mucrosquamatus PE=2 SV=1	Regular	14655.4	0	14413.7	24	2	13	14.75	636708	0	118177			Green	272 274 293 305 343 344 350 352 357 362 365 367 369 372 380 391 395 396 398 400 412 430 432 434 435 441 442 456 459 460 462 464 472 475 482 501 523 524 525 527 528 531 532 534 535 538 544 546 550 560 566 569 570 581 619 624 626 629 637 642 644 649 650 652 655 658 659 660 661 662 663 664 665 668 669 670 673 675 682 694 696 698 728 730 737 738 741 742 745 751 752 755 756 757 760 762 777 778 781 782…
581	PA2B_TRIPE	Q2YHJ7	Basic phospholipase A2 Tpu-G6D49 OS=Trimeresurus puniceus PE=1 SV=1	Regular	14655.4	0	16497.6	24	2	15	13.04	636708	0	118177			Green	272 274 293 305 343 344 350 352 357 362 365 367 369 372 380 391 395 396 398 400 412 430 432 434 435 441 442 456 459 460 462 464 472 475 482 501 523 524 525 527 528 531 532 534 535 538 544 546 550 560 566 569 570 619 624 625 626 629 637 642 644 649 650 652 655 658 659 660 661 662 663 664 665 668 669 670 673 675 682 694 696 698 728 730 737 738 741 742 745 751 752 755 756 757 760 762 777 778 781 782…
535	PA2B1_AGKPI	P51972	Basic phospholipase A2 APP-D49 OS=Agkistrodon piscivorus piscivorus PE=1 SV=2	Regular	14655.4	0	14787.5	24	2	12	14.63	636708	0	118177			Green	272 274 293 305 343 344 350 352 357 362 365 367 369 372 380 391 395 396 398 400 412 430 432 434 435 441 442 456 459 460 462 464 472 475 482 501 523 524 525 527 528 531 532 534 538 544 546 550 560 566 569 570 581 619 624 625 626 629 637 642 644 649 650 652 655 658 659 660 661 662 663 664 665 668 669 670 673 675 682 694 696 698 728 730 737 738 741 742 745 751 752 755 756 757 760 762 777 778 781 782…
534	PA2B1_AGKPC	C0HKC4	Basic phospholipase A2 APC-D49 OS=Agkistrodon piscivorus conanti PE=1 SV=1	Regular	14655.4	0	14787.5	24	2	12	14.63	636708	0	118177			Green	272 274 293 305 343 344 350 352 357 362 365 367 369 372 380 391 395 396 398 400 412 430 432 434 435 441 442 456 459 460 462 464 472 475 482 501 523 524 525 527 528 531 532 535 538 544 546 550 560 566 569 570 581 619 624 625 626 629 637 642 644 649 650 652 655 658 659 660 661 662 663 664 665 668 669 670 673 675 682 694 696 698 728 730 737 738 741 742 745 751 752 755 756 757 760 762 777 778 781 782…
528	PA2A_GLOHA	P14418	Acidic phospholipase A2 OS=Gloydius halys PE=1 SV=1	Regular	14655.4	0	14772.2	24	2	14	14.52	636708	0	118177			Green	272 274 293 305 343 344 350 352 357 362 365 367 369 372 380 391 395 396 398 400 412 430 432 434 435 441 442 456 459 460 462 464 472 475 482 501 523 524 525 527 531 532 534 535 538 544 546 550 560 566 569 570 581 619 624 625 626 629 637 642 644 649 650 652 655 658 659 660 661 662 663 664 665 668 669 670 673 675 682 694 696 698 728 730 737 738 741 742 745 751 752 755 756 757 760 762 777 778 781 782…
482	PA2B_TRIBO	Q2YHJ2	Basic phospholipase A2 Tbo-G6D49 OS=Trimeresurus borneensis PE=1 SV=1	Regular	14655.4	0	16540.6	24	2	17	13.04	636708	0	118177			Green	272 274 293 305 343 344 350 352 357 362 365 367 369 372 380 391 395 396 398 400 412 430 432 434 435 441 442 456 459 460 462 464 472 475 501 523 524 525 527 528 531 532 534 535 538 544 546 550 560 566 569 570 581 619 624 625 626 629 637 642 644 649 650 652 655 658 659 660 661 662 663 664 665 668 669 670 673 675 682 694 696 698 728 730 737 738 741 742 745 751 752 755 756 757 760 762 777 778 781 782…
472	PA2BQ_PROFL	Q8JIG0	Basic phospholipase A2 PLA-B' OS=Protobothrops flavoviridis PE=2 SV=1	Regular	14655.4	0	16501.6	24	2	13	13.04	636708	0	118177			Green	272 274 293 305 343 344 350 352 357 362 365 367 369 372 380 391 395 396 398 400 412 430 432 434 435 441 442 456 459 460 462 464 475 482 501 523 524 525 527 528 531 532 534 535 538 544 546 550 560 566 569 570 581 619 624 625 626 629 637 642 644 649 650 652 655 658 659 660 661 662 663 664 665 668 669 670 673 675 682 694 696 698 728 730 737 738 741 742 745 751 752 755 756 757 760 762 777 778 781 782…
432	PA2AA_CROVV	Q800C4	Acidic phospholipase A2 Cvv-E6a OS=Crotalus viridis viridis PE=1 SV=1	Regular	14655.4	0	16031.8	24	2	10	13.04	636708	0	118177			Green	272 274 293 305 343 344 350 352 357 362 365 367 369 372 380 391 395 396 398 400 412 430 434 435 441 442 456 459 460 462 464 472 475 482 501 523 524 525 527 528 531 532 534 535 538 544 546 550 560 566 569 570 581 619 624 625 626 629 637 642 644 649 650 652 655 658 659 660 661 662 663 664 665 668 669 670 673 675 682 694 696 698 728 730 737 738 741 742 745 751 752 755 756 757 760 762 777 778 781 782…
391	PA2BB_TRIST	Q6H3C5	Basic phospholipase A2 Ts-G6D49 OS=Trimeresurus stejnegeri PE=1 SV=2	Regular	14655.4	0	14617.1	24	2	18	14.75	636708	0	118177			Green	272 274 293 305 343 344 350 352 357 362 365 367 369 372 380 395 396 398 400 412 430 432 434 435 441 442 456 459 460 462 464 472 475 482 501 523 524 525 527 528 531 532 534 535 538 544 546 550 560 566 569 570 581 619 624 625 626 629 637 642 644 649 650 652 655 658 659 660 661 662 663 664 665 668 669 670 673 675 682 694 696 698 728 730 737 738 741 742 745 751 752 755 756 757 760 762 777 778 781 782…
372	PA2AP_PROFL	Q92147	Acidic phospholipase A2 pgPLA 1b/pgPLA 2b OS=Protobothrops flavoviridis PE=3 SV=1	Regular	14655.4	0	16506.3	24	2	18	13.04	636708	0	118177			Green	272 274 293 305 343 344 350 352 357 362 365 367 369 380 391 395 396 398 400 412 430 432 434 435 441 442 456 459 460 462 464 472 475 482 501 523 524 525 527 528 531 532 534 535 538 544 546 550 560 566 569 570 581 619 624 625 626 629 637 642 644 649 650 652 655 658 659 660 661 662 663 664 665 668 669 670 673 675 682 694 696 698 728 730 737 738 741 742 745 751 752 755 756 757 760 762 777 778 781 782…
365	PA2AC_TRIST	Q6H3C9	Acidic phospholipase A2 Ts-A3 OS=Trimeresurus stejnegeri PE=1 SV=1	Regular	14655.4	0	16346.3	24	2	14	13.04	636708	0	118177			Green	272 274 293 305 343 344 350 352 357 362 367 369 372 380 391 395 396 398 400 412 430 432 434 435 441 442 456 459 460 462 464 472 475 482 501 523 524 525 527 528 531 532 534 535 538 544 546 550 560 566 569 570 581 619 624 625 626 629 637 642 644 649 650 652 655 658 659 660 661 662 663 664 665 668 669 670 673 675 682 694 696 698 728 730 737 738 741 742 745 751 752 755 756 757 760 762 777 778 781 782…
357	PA2A5_TRIST	P82896	Acidic phospholipase A2 5 OS=Trimeresurus stejnegeri PE=1 SV=1	Regular	14655.4	0	14678	24	2	14	14.75	636708	0	118177			Green	272 274 293 305 343 344 350 352 362 365 367 369 372 380 391 395 396 398 400 412 430 432 434 435 441 442 456 459 460 462 464 472 475 482 501 523 524 525 527 528 531 532 534 535 538 544 546 550 560 566 569 570 581 619 624 625 626 629 637 642 644 649 650 652 655 658 659 660 661 662 663 664 665 668 669 670 673 675 682 694 696 698 728 730 737 738 741 742 745 751 752 755 756 757 760 762 777 778 781 782…
343	PA2A1_PROFL	P06859	Acidic phospholipase A2 1 OS=Protobothrops flavoviridis PE=1 SV=2	Regular	14655.4	0	16333.1	24	2	12	13.04	636708	0	118177			Green	272 274 293 305 344 350 352 357 362 365 367 369 372 380 391 395 396 398 400 412 430 432 434 435 441 442 456 459 460 462 464 472 475 482 501 523 524 525 527 528 531 532 534 535 538 544 546 550 560 566 569 570 581 619 624 625 626 629 637 642 644 649 650 652 655 658 659 660 661 662 663 664 665 668 669 670 673 675 682 694 696 698 728 730 737 738 741 742 745 751 752 755 756 757 760 762 777 778 781 782…
177389	A0A077L6L4_PROEL	A0A077L6L4	Amine oxidase OS=Protobothrops elegans PE=2 SV=1	Regular	14621.7	0	57774.7	16	1	47	2.38	59865	0	24554			Green	311 326 327 330 331 494 609 900 905 3518 25811 29449 56927 75862 82527
82527	A0A1W7RGB3_AGKCO	A0A1W7RGB3	L-amino acid oxidase OS=Agkistrodon contortrix contortrix PE=4 SV=1	Regular	14621.7	0	58960.9	16	1	48	2.33	59865	0	24554			Green	311 326 327 330 331 494 609 900 905 3518 25811 29449 56927 75862 177389
75862	T2HQ90_PROFL	T2HQ90	L-amino acid oxidasese (Fragment) OS=Protobothrops flavoviridis PE=2 SV=1	Regular	14621.7	0	29401.5	16	1	25	4.71	59865	0	24554			Green	311 326 327 330 331 494 609 900 905 3518 25811 29449 56927 82527 177389
56927	T2HQ57_OVOOK	T2HQ57	Amine oxidase OS=Ovophis okinavensis PE=2 SV=1	Regular	14621.7	0	58600.1	16	1	50	2.33	59865	0	24554			Green	311 326 327 330 331 494 609 900 905 3518 25811 29449 75862 82527 177389
29449	A0A194APV2_9SAUR	A0A194APV2	L-amino acid oxidase OS=Agkistrodon piscivorus PE=4 SV=1	Regular	14621.7	0	59046	16	1	48	2.33	59865	0	24554			Green	311 326 327 330 331 494 609 900 905 3518 25811 56927 75862 82527 177389
25811	A0A068EPZ2_GLOIT	A0A068EPZ2	Amine oxidase OS=Gloydius intermedius PE=2 SV=1	Regular	14621.7	0	57495.1	16	1	46	2.38	59865	0	24554			Green	311 326 327 330 331 494 609 900 905 3518 29449 56927 75862 82527 177389
3518	T2HRS5_PROFL	T2HRS5	Amine oxidase OS=Protobothrops flavoviridis PE=2 SV=1	Regular	14621.7	0	57528.3	16	1	46	2.38	59865	0	24554			Green	311 326 327 330 331 494 609 900 905 25811 29449 56927 75862 82527 177389
905	OXLA_CRODU	C0HJE7	L-amino acid oxidase (Fragment) OS=Crotalus durissus terrificus PE=1 SV=1	Regular	14621.7	0	4600.08	16	1	4	30.77	59865	0	24554			Green	311 326 327 330 331 494 609 900 3518 25811 29449 56927 75862 82527 177389
900	OXLA_BOTJA	P0DI88	L-amino-acid oxidase (Fragment) OS=Bothrops jararaca PE=1 SV=1	Regular	14621.7	0	4355.78	16	1	5	32.43	59865	0	24554			Green	311 326 327 330 331 494 609 905 3518 25811 29449 56927 75862 82527 177389
494	OXLA_CRODC	P0C2D2	L-amino-acid oxidase (Fragment) OS=Crotalus durissus cascavella PE=1 SV=1	Regular	14621.7	0	6618.36	16	1	5	19.67	59865	0	24554			Green	311 326 327 330 331 609 900 905 3518 25811 29449 56927 75862 82527 177389
331	OXLA_VIPAA	P0DI84	L-amino-acid oxidase OS=Vipera ammodytes ammodytes PE=1 SV=1	Regular	14621.7	0	55090	16	1	43	2.48	59865	0	24554			Green	311 326 327 330 494 609 900 905 3518 25811 29449 56927 75862 82527 177389
330	OXLA_TRIST	Q6WP39	L-amino-acid oxidase OS=Trimeresurus stejnegeri PE=1 SV=1	Regular	14621.7	0	59000.5	16	1	49	2.33	59865	0	24554			Green	311 326 327 331 494 609 900 905 3518 25811 29449 56927 75862 82527 177389
327	OXLA_GLOHA	Q6STF1	L-amino-acid oxidase OS=Gloydius halys PE=1 SV=1	Regular	14621.7	0	57524.1	16	1	46	2.38	59865	0	24554			Green	311 326 330 331 494 609 900 905 3518 25811 29449 56927 75862 82527 177389
326	OXLA_GLOBL	Q90W54	L-amino-acid oxidase OS=Gloydius blomhoffii PE=1 SV=1	Regular	14621.7	0	57491.1	16	1	46	2.38	59865	0	24554			Green	311 327 330 331 494 609 900 905 3518 25811 29449 56927 75862 82527 177389
311	OXLA_PROFL	P0C2D5	L-amino-acid oxidase (Fragment) OS=Protobothrops flavoviridis PE=1 SV=2	Regular	14621.7	0	3659.96	16	1	3	40	59865	0	24554			Green	326 327 330 331 494 609 900 905 3518 25811 29449 56927 75862 82527 177389
396	PA2BE_CRODU	P0CAS5	Basic phospholipase A2 F15 OS=Crotalus durissus terrificus PE=1 SV=1	Regular	14321.5	0	15278.2	22	2	14	15.57	633385	0	114091			Green	272 305 343 344 350 352 357 362 365 367 369 372 380 391 397 400 412 430 432 434 435 441 442 459 460 472 482 523 524 525 527 528 531 534 535 538 544 546 550 560 566 569 581 619 624 625 626 629 637 642 644 649 650 652 655 658 659 660 661 662 663 664 665 669 670 673 675 682 696 730 737 738 741 742 745 751 752 755 756 757 760 762 777 781 782 785 2656 2764 2936 4243 4952 7395 7526 7956 8397 8419 8608 …
2111	VSP21_CRODU	Q58G94	Thrombin-like enzyme gyroxin B2.1 OS=Crotalus durissus terrificus PE=2 SV=1	Regular	14309.2	0	27269.7	106	7	18	53.78	1004709	0	333482			Green	1900 1903 1904 1911 1932 1934 1984 1985 1995 1997 2008 2009 2049 2051 2058 2071 2088 2096 2099 2101 2106 2112 2113 2129 2133 2135 2140 2141 2150 2153 2154 2158 3034 7590 7687 7858 8461 11553 15127 15367 15850 17071 17177 17716 21043 21150 22031 29138 29245 29745 29894 56966 59910 72148 72316 72347 72663 72723 72902 73011 73045 73061 73070 73188 73336 75378 78530 78734 78760 79484 82442 82753 8297…
1909	VSP4_CRODO	C0HK18	Thrombin-like enzyme collinein-4 (Fragments) OS=Crotalus durissus collilineatus PE=1 SV=1	Regular	14257.5	0	7357.03	36	2	6	54.69	235976	41803.5	32035	150.178	1.1049	Green	1882 1901 1902 1906 1910 1912 1917 1922 1929 1930 1931 1935 1936 1977 1980 1992 1995 2001 2006 2007 2048 2049 2054 2057 2060 2062 2064 2066 2069 2070 2076 2080 2081 2091 2096 2100 2129 2130 2131 2132 2133 2135 2137 2141 2142 2143 2149 2158 2886 3029 3034 3345 4775 5308 7590 7668 7687 7689 7871 8401 8693 10006 10609 11255 11258 11260 11261 11622 12050 12051 14738 14855 15210 15322 15495 15553 1575…
192747	A0A1L8D602_BOTAT	A0A1L8D602	BATXPLA5 OS=Bothrops atrox PE=2 SV=1	Regular	14233.6	0	16313.3	18	1	17	7.97	631897	0	113559			Green	272 305 343 344 350 352 357 362 365 367 369 372 380 391 396 400 412 430 432 434 435 441 442 459 460 472 482 523 524 525 527 528 531 534 535 538 544 546 550 560 566 569 581 619 624 625 626 629 637 642 644 649 650 652 655 658 659 660 661 662 663 664 665 669 670 673 675 682 696 730 737 738 741 742 745 751 752 755 756 757 760 762 777 781 782 2656 2764 2936 4243 4952 7395 7526 7956 8397 8419 8608 8615…
192737	A0A1L8D605_BOTAT	A0A1L8D605	BATXPLA6 OS=Bothrops atrox PE=2 SV=1	Regular	14233.6	0	16471.7	18	1	17	7.97	631897	0	113559			Green	272 305 343 344 350 352 357 362 365 367 369 372 380 391 396 400 412 430 432 434 435 441 442 459 460 472 482 523 524 525 527 528 531 534 535 538 544 546 550 560 566 569 581 619 624 625 626 629 637 642 644 649 650 652 655 658 659 660 661 662 663 664 665 669 670 673 675 682 696 730 737 738 741 742 745 751 752 755 756 757 760 762 777 781 782 2656 2764 2936 4243 4952 7395 7526 7956 8397 8419 8608 8615…
190055	J3S3V6_CROAD	J3S3V6	Phospholipase A2 6 OS=Crotalus adamanteus PE=2 SV=1	Regular	14233.6	0	16319	18	1	11	7.97	631897	0	113559			Green	272 305 343 344 350 352 357 362 365 367 369 372 380 391 396 400 412 430 432 434 435 441 442 459 460 472 482 523 524 525 527 528 531 534 535 538 544 546 550 560 566 569 581 619 624 625 626 629 637 642 644 649 650 652 655 658 659 660 661 662 663 664 665 669 670 673 675 682 696 730 737 738 741 742 745 751 752 755 756 757 760 762 777 781 782 2656 2764 2936 4243 4952 7395 7526 7956 8397 8419 8608 8615…
188582	A0A1L8D6C4_BOTAT	A0A1L8D6C4	BATXPLA4 OS=Bothrops atrox PE=2 SV=1	Regular	14233.6	0	16287.1	18	1	15	7.97	631897	0	113559			Green	272 305 343 344 350 352 357 362 365 367 369 372 380 391 396 400 412 430 432 434 435 441 442 459 460 472 482 523 524 525 527 528 531 534 535 538 544 546 550 560 566 569 581 619 624 625 626 629 637 642 644 649 650 652 655 658 659 660 661 662 663 664 665 669 670 673 675 682 696 730 737 738 741 742 745 751 752 755 756 757 760 762 777 781 782 2656 2764 2936 4243 4952 7395 7526 7956 8397 8419 8608 8615…
188433	A0A0D3S151_ATHCH	A0A0D3S151	Phospholipase A2 OS=Atheris chlorechis PE=2 SV=1	Regular	14233.6	0	16503.1	18	1	10	8.03	631897	0	113559			Green	272 305 343 344 350 352 357 362 365 367 369 372 380 391 396 400 412 430 432 434 435 441 442 459 460 472 482 523 524 525 527 528 531 534 535 538 544 546 550 560 566 569 581 619 624 625 626 629 637 642 644 649 650 652 655 658 659 660 661 662 663 664 665 669 670 673 675 682 696 730 737 738 741 742 745 751 752 755 756 757 760 762 777 781 782 2656 2764 2936 4243 4952 7395 7526 7956 8397 8419 8608 8615…
188189	A0A1L8D5Z4_BOTAT	A0A1L8D5Z4	BATXPLA1 OS=Bothrops atrox PE=2 SV=1	Regular	14233.6	0	16263	18	1	14	7.97	631897	0	113559			Green	272 305 343 344 350 352 357 362 365 367 369 372 380 391 396 400 412 430 432 434 435 441 442 459 460 472 482 523 524 525 527 528 531 534 535 538 544 546 550 560 566 569 581 619 624 625 626 629 637 642 644 649 650 652 655 658 659 660 661 662 663 664 665 669 670 673 675 682 696 730 737 738 741 742 745 751 752 755 756 757 760 762 777 781 782 2656 2764 2936 4243 4952 7395 7526 7956 8397 8419 8608 8615…
116853	A0A193CHL0_CROBA	A0A193CHL0	Phospholipase A2_1 OS=Crotalus basiliscus PE=2 SV=1	Regular	14233.6	0	16468.5	18	1	13	7.97	631897	0	113559			Green	272 305 343 344 350 352 357 362 365 367 369 372 380 391 396 400 412 430 432 434 435 441 442 459 460 472 482 523 524 525 527 528 531 534 535 538 544 546 550 560 566 569 581 619 624 625 626 629 637 642 644 649 650 652 655 658 659 660 661 662 663 664 665 669 670 673 675 682 696 730 737 738 741 742 745 751 752 755 756 757 760 762 777 781 782 2656 2764 2936 4243 4952 7395 7526 7956 8397 8419 8608 8615…
116779	Q6T5K9_GLOSH	Q6T5K9	Acidic phospholipase A2 (Fragment) OS=Gloydius shedaoensis PE=2 SV=1	Regular	14233.6	0	14448.7	18	1	14	9.02	631897	0	113559			Green	272 305 343 344 350 352 357 362 365 367 369 372 380 391 396 400 412 430 432 434 435 441 442 459 460 472 482 523 524 525 527 528 531 534 535 538 544 546 550 560 566 569 581 619 624 625 626 629 637 642 644 649 650 652 655 658 659 660 661 662 663 664 665 669 670 673 675 682 696 730 737 738 741 742 745 751 752 755 756 757 760 762 777 781 782 2656 2764 2936 4243 4952 7395 7526 7956 8397 8419 8608 8615…
113007	A0A0H3U209_9SAUR	A0A0H3U209	Phospholipase A2 OS=Ovophis makazayazaya PE=3 SV=1	Regular	14233.6	0	16427.2	18	1	14	7.91	631897	0	113559			Green	272 305 343 344 350 352 357 362 365 367 369 372 380 391 396 400 412 430 432 434 435 441 442 459 460 472 482 523 524 525 527 528 531 534 535 538 544 546 550 560 566 569 581 619 624 625 626 629 637 642 644 649 650 652 655 658 659 660 661 662 663 664 665 669 670 673 675 682 696 730 737 738 741 742 745 751 752 755 756 757 760 762 777 781 782 2656 2764 2936 4243 4952 7395 7526 7956 8397 8419 8608 8615…
112880	A0A0H3U1W3_9SAUR	A0A0H3U1W3	Phospholipase A2 OS=Ovophis makazayazaya PE=3 SV=1	Regular	14233.6	0	16505.2	18	1	15	7.91	631897	0	113559			Green	272 305 343 344 350 352 357 362 365 367 369 372 380 391 396 400 412 430 432 434 435 441 442 459 460 472 482 523 524 525 527 528 531 534 535 538 544 546 550 560 566 569 581 619 624 625 626 629 637 642 644 649 650 652 655 658 659 660 661 662 663 664 665 669 670 673 675 682 696 730 737 738 741 742 745 751 752 755 756 757 760 762 777 781 782 2656 2764 2936 4243 4952 7395 7526 7956 8397 8419 8608 8615…
112317	A0A193CHI9_9SAUR	A0A193CHI9	Phospholipase A2 OS=Crotalus cerastes PE=2 SV=1	Regular	14233.6	0	16553.3	18	1	11	7.97	631897	0	113559			Green	272 305 343 344 350 352 357 362 365 367 369 372 380 391 396 400 412 430 432 434 435 441 442 459 460 472 482 523 524 525 527 528 531 534 535 538 544 546 550 560 566 569 581 619 624 625 626 629 637 642 644 649 650 652 655 658 659 660 661 662 663 664 665 669 670 673 675 682 696 730 737 738 741 742 745 751 752 755 756 757 760 762 777 781 782 2656 2764 2936 4243 4952 7395 7526 7956 8397 8419 8608 8615…
78807	A0A193CHK0_CROMN	A0A193CHK0	Phospholipase A2_1 OS=Crotalus molossus nigrescens PE=2 SV=1	Regular	14233.6	0	16331.2	18	1	14	7.97	631897	0	113559			Green	272 305 343 344 350 352 357 362 365 367 369 372 380 391 396 400 412 430 432 434 435 441 442 459 460 472 482 523 524 525 527 528 531 534 535 538 544 546 550 560 566 569 581 619 624 625 626 629 637 642 644 649 650 652 655 658 659 660 661 662 663 664 665 669 670 673 675 682 696 730 737 738 741 742 745 751 752 755 756 757 760 762 777 781 782 2656 2764 2936 4243 4952 7395 7526 7956 8397 8419 8608 8615…
75162	A0A0A1ENR3_LACMT	A0A0A1ENR3	Phospholipase A2 OS=Lachesis muta PE=2 SV=1	Regular	14233.6	0	16325.3	18	1	23	7.97	631897	0	113559			Green	272 305 343 344 350 352 357 362 365 367 369 372 380 391 396 400 412 430 432 434 435 441 442 459 460 472 482 523 524 525 527 528 531 534 535 538 544 546 550 560 566 569 581 619 624 625 626 629 637 642 644 649 650 652 655 658 659 660 661 662 663 664 665 669 670 673 675 682 696 730 737 738 741 742 745 751 752 755 756 757 760 762 777 781 782 2656 2764 2936 4243 4952 7395 7526 7956 8397 8419 8608 8615…
75157	D3IVZ4_LACMT	D3IVZ4	Phospholipase A2 OS=Lachesis muta GN=PLA2 PE=2 SV=1	Regular	14233.6	0	14542.9	18	1	21	9.17	631897	0	113559			Green	272 305 343 344 350 352 357 362 365 367 369 372 380 391 396 400 412 430 432 434 435 441 442 459 460 472 482 523 524 525 527 528 531 534 535 538 544 546 550 560 566 569 581 619 624 625 626 629 637 642 644 649 650 652 655 658 659 660 661 662 663 664 665 669 670 673 675 682 696 730 737 738 741 742 745 751 752 755 756 757 760 762 777 781 782 2656 2764 2936 4243 4952 7395 7526 7956 8397 8419 8608 8615…
74607	A8E2V4_BOTSC	A8E2V4	Acidic phospholipase A2 OS=Bothriechis schlegelii PE=2 SV=1	Regular	14233.6	0	16243.8	18	1	15	7.97	631897	0	113559			Green	272 305 343 344 350 352 357 362 365 367 369 372 380 391 396 400 412 430 432 434 435 441 442 459 460 472 482 523 524 525 527 528 531 534 535 538 544 546 550 560 566 569 581 619 624 625 626 629 637 642 644 649 650 652 655 658 659 660 661 662 663 664 665 669 670 673 675 682 696 730 737 738 741 742 745 751 752 755 756 757 760 762 777 781 782 2656 2764 2936 4243 4952 7395 7526 7956 8397 8419 8608 8615…
73086	A0A194ARZ7_SISMB	A0A194ARZ7	Phospholipase A2 2d OS=Sistrurus miliarius barbouri PE=3 SV=1	Regular	14233.6	0	16476.2	18	1	13	7.97	631897	0	113559			Green	272 305 343 344 350 352 357 362 365 367 369 372 380 391 396 400 412 430 432 434 435 441 442 459 460 472 482 523 524 525 527 528 531 534 535 538 544 546 550 560 566 569 581 619 624 625 626 629 637 642 644 649 650 652 655 658 659 660 661 662 663 664 665 669 670 673 675 682 696 730 737 738 741 742 745 751 752 755 756 757 760 762 777 781 782 2656 2764 2936 4243 4952 7395 7526 7956 8397 8419 8608 8615…
73032	A0A194ATT4_SISMB	A0A194ATT4	Phospholipase A2 2c OS=Sistrurus miliarius barbouri PE=3 SV=1	Regular	14233.6	0	16514.3	18	1	13	7.97	631897	0	113559			Green	272 305 343 344 350 352 357 362 365 367 369 372 380 391 396 400 412 430 432 434 435 441 442 459 460 472 482 523 524 525 527 528 531 534 535 538 544 546 550 560 566 569 581 619 624 625 626 629 637 642 644 649 650 652 655 658 659 660 661 662 663 664 665 669 670 673 675 682 696 730 737 738 741 742 745 751 752 755 756 757 760 762 777 781 782 2656 2764 2936 4243 4952 7395 7526 7956 8397 8419 8608 8615…
72298	B0LSF9_9SAUR	B0LSF9	Phospholipase A2 OS=Sistrurus catenatus catenatus GN=PLA2 PE=3 SV=1	Regular	14233.6	0	16603.4	18	1	13	7.97	631897	0	113559			Green	272 305 343 344 350 352 357 362 365 367 369 372 380 391 396 400 412 430 432 434 435 441 442 459 460 472 482 523 524 525 527 528 531 534 535 538 544 546 550 560 566 569 581 619 624 625 626 629 637 642 644 649 650 652 655 658 659 660 661 662 663 664 665 669 670 673 675 682 696 730 737 738 741 742 745 751 752 755 756 757 760 762 777 781 782 2656 2764 2936 4243 4952 7395 7526 7956 8397 8419 8608 8615…
72140	H6BFA4_CROOH	H6BFA4	PLA2 6 OS=Crotalus oreganus helleri PE=2 SV=1	Regular	14233.6	0	16387.2	18	1	11	7.97	631897	0	113559			Green	272 305 343 344 350 352 357 362 365 367 369 372 380 391 396 400 412 430 432 434 435 441 442 459 460 472 482 523 524 525 527 528 531 534 535 538 544 546 550 560 566 569 581 619 624 625 626 629 637 642 644 649 650 652 655 658 659 660 661 662 663 664 665 669 670 673 675 682 696 730 737 738 741 742 745 751 752 755 756 757 760 762 777 781 782 2656 2764 2936 4243 4952 7395 7526 7956 8397 8419 8608 8615…
72139	H6BFA3_CROOH	H6BFA3	PLA2 5 OS=Crotalus oreganus helleri PE=2 SV=1	Regular	14233.6	0	16102.9	18	1	8	7.97	631897	0	113559			Green	272 305 343 344 350 352 357 362 365 367 369 372 380 391 396 400 412 430 432 434 435 441 442 459 460 472 482 523 524 525 527 528 531 534 535 538 544 546 550 560 566 569 581 619 624 625 626 629 637 642 644 649 650 652 655 658 659 660 661 662 663 664 665 669 670 673 675 682 696 730 737 738 741 742 745 751 752 755 756 757 760 762 777 781 782 2656 2764 2936 4243 4952 7395 7526 7956 8397 8419 8608 8615…
72096	B0LSG0_9SAUR	B0LSG0	Phospholipase A2 OS=Sistrurus catenatus catenatus GN=PLA2 PE=3 SV=1	Regular	14233.6	0	16572.3	18	1	12	7.97	631897	0	113559			Green	272 305 343 344 350 352 357 362 365 367 369 372 380 391 396 400 412 430 432 434 435 441 442 459 460 472 482 523 524 525 527 528 531 534 535 538 544 546 550 560 566 569 581 619 624 625 626 629 637 642 644 649 650 652 655 658 659 660 661 662 663 664 665 669 670 673 675 682 696 730 737 738 741 742 745 751 752 755 756 757 760 762 777 781 782 2656 2764 2936 4243 4952 7395 7526 7956 8397 8419 8608 8615…
59947	A0A0H3U1Y1_OVOOK	A0A0H3U1Y1	Phospholipase A2 OS=Ovophis okinavensis PE=3 SV=1	Regular	14233.6	0	16369.2	18	1	16	7.91	631897	0	113559			Green	272 305 343 344 350 352 357 362 365 367 369 372 380 391 396 400 412 430 432 434 435 441 442 459 460 472 482 523 524 525 527 528 531 534 535 538 544 546 550 560 566 569 581 619 624 625 626 629 637 642 644 649 650 652 655 658 659 660 661 662 663 664 665 669 670 673 675 682 696 730 737 738 741 742 745 751 752 755 756 757 760 762 777 781 782 2656 2764 2936 4243 4952 7395 7526 7956 8397 8419 8608 8615…
59946	T2HPH7_OVOOK	T2HPH7	Phospholipase a2 OS=Ovophis okinavensis PE=2 SV=1	Regular	14233.6	0	16397.2	18	1	16	7.91	631897	0	113559			Green	272 305 343 344 350 352 357 362 365 367 369 372 380 391 396 400 412 430 432 434 435 441 442 459 460 472 482 523 524 525 527 528 531 534 535 538 544 546 550 560 566 569 581 619 624 625 626 629 637 642 644 649 650 652 655 658 659 660 661 662 663 664 665 669 670 673 675 682 696 730 737 738 741 742 745 751 752 755 756 757 760 762 777 781 782 2656 2764 2936 4243 4952 7395 7526 7956 8397 8419 8608 8615…
58856	A0A0H3U275_OVOOK	A0A0H3U275	Phospholipase A2 OS=Ovophis okinavensis PE=3 SV=1	Regular	14233.6	0	16425.3	18	1	16	7.91	631897	0	113559			Green	272 305 343 344 350 352 357 362 365 367 369 372 380 391 396 400 412 430 432 434 435 441 442 459 460 472 482 523 524 525 527 528 531 534 535 538 544 546 550 560 566 569 581 619 624 625 626 629 637 642 644 649 650 652 655 658 659 660 661 662 663 664 665 669 670 673 675 682 696 730 737 738 741 742 745 751 752 755 756 757 760 762 777 781 782 2656 2764 2936 4243 4952 7395 7526 7956 8397 8419 8608 8615…
56958	A0A0H3U1W1_OVOOK	A0A0H3U1W1	Phospholipase A2 OS=Ovophis okinavensis PE=3 SV=1	Regular	14233.6	0	16425.3	18	1	15	7.91	631897	0	113559			Green	272 305 343 344 350 352 357 362 365 367 369 372 380 391 396 400 412 430 432 434 435 441 442 459 460 472 482 523 524 525 527 528 531 534 535 538 544 546 550 560 566 569 581 619 624 625 626 629 637 642 644 649 650 652 655 658 659 660 661 662 663 664 665 669 670 673 675 682 696 730 737 738 741 742 745 751 752 755 756 757 760 762 777 781 782 2656 2764 2936 4243 4952 7395 7526 7956 8397 8419 8608 8615…
56499	A0A0H3U1W2_OVOOK	A0A0H3U1W2	Phospholipase A2 OS=Ovophis okinavensis PE=3 SV=1	Regular	14233.6	0	16420.2	18	1	16	7.91	631897	0	113559			Green	272 305 343 344 350 352 357 362 365 367 369 372 380 391 396 400 412 430 432 434 435 441 442 459 460 472 482 523 524 525 527 528 531 534 535 538 544 546 550 560 566 569 581 619 624 625 626 629 637 642 644 649 650 652 655 658 659 660 661 662 663 664 665 669 670 673 675 682 696 730 737 738 741 742 745 751 752 755 756 757 760 762 777 781 782 2656 2764 2936 4243 4952 7395 7526 7956 8397 8419 8608 8615…
56496	A0A0H3U277_OVOOK	A0A0H3U277	Phospholipase A2 OS=Ovophis okinavensis PE=3 SV=1	Regular	14233.6	0	16400.3	18	1	16	7.91	631897	0	113559			Green	272 305 343 344 350 352 357 362 365 367 369 372 380 391 396 400 412 430 432 434 435 441 442 459 460 472 482 523 524 525 527 528 531 534 535 538 544 546 550 560 566 569 581 619 624 625 626 629 637 642 644 649 650 652 655 658 659 660 661 662 663 664 665 669 670 673 675 682 696 730 737 738 741 742 745 751 752 755 756 757 760 762 777 781 782 2656 2764 2936 4243 4952 7395 7526 7956 8397 8419 8608 8615…
49662	M1TFP9_BOTNU	M1TFP9	Phospholipase A2 OS=Bothrops neuwiedi PE=2 SV=1	Regular	14233.6	0	16123.8	18	1	14	7.97	631897	0	113559			Green	272 305 343 344 350 352 357 362 365 367 369 372 380 391 396 400 412 430 432 434 435 441 442 459 460 472 482 523 524 525 527 528 531 534 535 538 544 546 550 560 566 569 581 619 624 625 626 629 637 642 644 649 650 652 655 658 659 660 661 662 663 664 665 669 670 673 675 682 696 730 737 738 741 742 745 751 752 755 756 757 760 762 777 781 782 2656 2764 2936 4243 4952 7395 7526 7956 8397 8419 8608 8615…
34783	C9E7C4_CRODC	C9E7C4	Acidic PLA2 OS=Crotalus durissus cascavella PE=2 SV=1	Regular	14233.6	0	16383.4	18	1	14	7.97	631897	0	113559			Green	272 305 343 344 350 352 357 362 365 367 369 372 380 391 396 400 412 430 432 434 435 441 442 459 460 472 482 523 524 525 527 528 531 534 535 538 544 546 550 560 566 569 581 619 624 625 626 629 637 642 644 649 650 652 655 658 659 660 661 662 663 664 665 669 670 673 675 682 696 730 737 738 741 742 745 751 752 755 756 757 760 762 777 781 782 2656 2764 2936 4243 4952 7395 7526 7956 8397 8419 8608 8615…
32459	A0A0H3U208_9SAUR	A0A0H3U208	Phospholipase A2 OS=Ovophis convictus PE=3 SV=1	Regular	14233.6	0	16228	18	1	12	7.97	631897	0	113559			Green	272 305 343 344 350 352 357 362 365 367 369 372 380 391 396 400 412 430 432 434 435 441 442 459 460 472 482 523 524 525 527 528 531 534 535 538 544 546 550 560 566 569 581 619 624 625 626 629 637 642 644 649 650 652 655 658 659 660 661 662 663 664 665 669 670 673 675 682 696 730 737 738 741 742 745 751 752 755 756 757 760 762 777 781 782 2656 2764 2936 4243 4952 7395 7526 7956 8397 8419 8608 8615…
29507	A0A194ARQ7_9SAUR	A0A194ARQ7	Phospholipase A2 1q OS=Agkistrodon piscivorus PE=3 SV=1	Regular	14233.6	0	16426.5	18	1	11	7.91	631897	0	113559			Green	272 305 343 344 350 352 357 362 365 367 369 372 380 391 396 400 412 430 432 434 435 441 442 459 460 472 482 523 524 525 527 528 531 534 535 538 544 546 550 560 566 569 581 619 624 625 626 629 637 642 644 649 650 652 655 658 659 660 661 662 663 664 665 669 670 673 675 682 696 730 737 738 741 742 745 751 752 755 756 757 760 762 777 781 782 2656 2764 2936 4243 4952 7395 7526 7956 8397 8419 8608 8615…
29453	A0A194ARR2_9SAUR	A0A194ARR2	Phospholipase A2 1l OS=Agkistrodon piscivorus PE=3 SV=1	Regular	14233.6	0	16643.8	18	1	12	7.91	631897	0	113559			Green	272 305 343 344 350 352 357 362 365 367 369 372 380 391 396 400 412 430 432 434 435 441 442 459 460 472 482 523 524 525 527 528 531 534 535 538 544 546 550 560 566 569 581 619 624 625 626 629 637 642 644 649 650 652 655 658 659 660 661 662 663 664 665 669 670 673 675 682 696 730 737 738 741 742 745 751 752 755 756 757 760 762 777 781 782 2656 2764 2936 4243 4952 7395 7526 7956 8397 8419 8608 8615…
29270	A0A194APJ6_9SAUR	A0A194APJ6	Phospholipase A2 1r OS=Agkistrodon piscivorus PE=3 SV=1	Regular	14233.6	0	16656.8	18	1	12	7.91	631897	0	113559			Green	272 305 343 344 350 352 357 362 365 367 369 372 380 391 396 400 412 430 432 434 435 441 442 459 460 472 482 523 524 525 527 528 531 534 535 538 544 546 550 560 566 569 581 619 624 625 626 629 637 642 644 649 650 652 655 658 659 660 661 662 663 664 665 669 670 673 675 682 696 730 737 738 741 742 745 751 752 755 756 757 760 762 777 781 782 2656 2764 2936 4243 4952 7395 7526 7956 8397 8419 8608 8615…
29159	A0A194AMJ6_9SAUR	A0A194AMJ6	Phospholipase A2 1i OS=Agkistrodon piscivorus PE=3 SV=1	Regular	14233.6	0	16486.6	18	1	11	7.91	631897	0	113559			Green	272 305 343 344 350 352 357 362 365 367 369 372 380 391 396 400 412 430 432 434 435 441 442 459 460 472 482 523 524 525 527 528 531 534 535 538 544 546 550 560 566 569 581 619 624 625 626 629 637 642 644 649 650 652 655 658 659 660 661 662 663 664 665 669 670 673 675 682 696 730 737 738 741 742 745 751 752 755 756 757 760 762 777 781 782 2656 2764 2936 4243 4952 7395 7526 7956 8397 8419 8608 8615…
29082	A0A2D1UXN7_BOTAS	A0A2D1UXN7	Acidic myotoxic phospholipase A2 (Fragment) OS=Bothrops asper PE=2 SV=1	Regular	14233.6	0	14824.2	18	1	15	8.87	631897	0	113559			Green	272 305 343 344 350 352 357 362 365 367 369 372 380 391 396 400 412 430 432 434 435 441 442 459 460 472 482 523 524 525 527 528 531 534 535 538 544 546 550 560 566 569 581 619 624 625 626 629 637 642 644 649 650 652 655 658 659 660 661 662 663 664 665 669 670 673 675 682 696 730 737 738 741 742 745 751 752 755 756 757 760 762 777 781 782 2656 2764 2936 4243 4952 7395 7526 7956 8397 8419 8608 8615…
25817	A0A096XPP6_GLOIT	A0A096XPP6	Acidic phospholipase A2 isoform b OS=Gloydius intermedius PE=2 SV=1	Regular	14233.6	0	16301.1	18	1	14	7.91	631897	0	113559			Green	272 305 343 344 350 352 357 362 365 367 369 372 380 391 396 400 412 430 432 434 435 441 442 459 460 472 482 523 524 525 527 528 531 534 535 538 544 546 550 560 566 569 581 619 624 625 626 629 637 642 644 649 650 652 655 658 659 660 661 662 663 664 665 669 670 673 675 682 696 730 737 738 741 742 745 751 752 755 756 757 760 762 777 781 782 2656 2764 2936 4243 4952 7395 7526 7956 8397 8419 8608 8615…
25692	Q6T7B8_BITGA	Q6T7B8	Phospholipase A2-1 OS=Bitis gabonica PE=2 SV=1	Regular	14233.6	0	16431	18	1	11	8.03	631897	0	113559			Green	272 305 343 344 350 352 357 362 365 367 369 372 380 391 396 400 412 430 432 434 435 441 442 459 460 472 482 523 524 525 527 528 531 534 535 538 544 546 550 560 566 569 581 619 624 625 626 629 637 642 644 649 650 652 655 658 659 660 661 662 663 664 665 669 670 673 675 682 696 730 737 738 741 742 745 751 752 755 756 757 760 762 777 781 782 2656 2764 2936 4243 4952 7395 7526 7956 8397 8419 8608 8615…
25613	A0A0H3U1Z8_9SAUR	A0A0H3U1Z8	Phospholipase A2 OS=Trimeresurus sabahi PE=3 SV=1	Regular	14233.6	0	16354.2	18	1	23	7.97	631897	0	113559			Green	272 305 343 344 350 352 357 362 365 367 369 372 380 391 396 400 412 430 432 434 435 441 442 459 460 472 482 523 524 525 527 528 531 534 535 538 544 546 550 560 566 569 581 619 624 625 626 629 637 642 644 649 650 652 655 658 659 660 661 662 663 664 665 669 670 673 675 682 696 730 737 738 741 742 745 751 752 755 756 757 760 762 777 781 782 2656 2764 2936 4243 4952 7395 7526 7956 8397 8419 8608 8615…
25524	U5HRG7_OVOMO	U5HRG7	Phospholipase A2 OS=Ovophis monticola GN=PLA2 PE=3 SV=1	Regular	14233.6	0	16427.2	18	1	14	7.91	631897	0	113559			Green	272 305 343 344 350 352 357 362 365 367 369 372 380 391 396 400 412 430 432 434 435 441 442 459 460 472 482 523 524 525 527 528 531 534 535 538 544 546 550 560 566 569 581 619 624 625 626 629 637 642 644 649 650 652 655 658 659 660 661 662 663 664 665 669 670 673 675 682 696 730 737 738 741 742 745 751 752 755 756 757 760 762 777 781 782 2656 2764 2936 4243 4952 7395 7526 7956 8397 8419 8608 8615…
25282	I2DAL5_BOTDP	I2DAL5	Acidic secretory phospholipase A2 sPLA2-II OS=Bothrops diporus PE=2 SV=1	Regular	14233.6	0	16203.8	18	1	14	7.97	631897	0	113559			Green	272 305 343 344 350 352 357 362 365 367 369 372 380 391 396 400 412 430 432 434 435 441 442 459 460 472 482 523 524 525 527 528 531 534 535 538 544 546 550 560 566 569 581 619 624 625 626 629 637 642 644 649 650 652 655 658 659 660 661 662 663 664 665 669 670 673 675 682 696 730 737 738 741 742 745 751 752 755 756 757 760 762 777 781 782 2656 2764 2936 4243 4952 7395 7526 7956 8397 8419 8608 8615…
24837	I2DAL4_BOTDP	I2DAL4	Acidic secretory phospholipase A2 sPLA2-I OS=Bothrops diporus PE=2 SV=1	Regular	14233.6	0	16232.9	18	1	15	7.97	631897	0	113559			Green	272 305 343 344 350 352 357 362 365 367 369 372 380 391 396 400 412 430 432 434 435 441 442 459 460 472 482 523 524 525 527 528 531 534 535 538 544 546 550 560 566 569 581 619 624 625 626 629 637 642 644 649 650 652 655 658 659 660 661 662 663 664 665 669 670 673 675 682 696 730 737 738 741 742 745 751 752 755 756 757 760 762 777 781 782 2656 2764 2936 4243 4952 7395 7526 7956 8397 8419 8608 8615…
21316	A0A0H3U1Y3_9SAUR	A0A0H3U1Y3	Phospholipase A2 OS=Ovophis tonkinensis PE=3 SV=1	Regular	14233.6	0	16552.3	18	1	14	7.91	631897	0	113559			Green	272 305 343 344 350 352 357 362 365 367 369 372 380 391 396 400 412 430 432 434 435 441 442 459 460 472 482 523 524 525 527 528 531 534 535 538 544 546 550 560 566 569 581 619 624 625 626 629 637 642 644 649 650 652 655 658 659 660 661 662 663 664 665 669 670 673 675 682 696 730 737 738 741 742 745 751 752 755 756 757 760 762 777 781 782 2656 2764 2936 4243 4952 7395 7526 7956 8397 8419 8608 8615…
21172	A0A193CHJ6_9SAUR	A0A193CHJ6	Phospholipase A2 OS=Crotalus pricei PE=2 SV=1	Regular	14233.6	0	16556.3	18	1	10	7.97	631897	0	113559			Green	272 305 343 344 350 352 357 362 365 367 369 372 380 391 396 400 412 430 432 434 435 441 442 459 460 472 482 523 524 525 527 528 531 534 535 538 544 546 550 560 566 569 581 619 624 625 626 629 637 642 644 649 650 652 655 658 659 660 661 662 663 664 665 669 670 673 675 682 696 730 737 738 741 742 745 751 752 755 756 757 760 762 777 781 782 2656 2764 2936 4243 4952 7395 7526 7956 8397 8419 8608 8615…
21101	B0LSG7_SISMI	B0LSG7	Phospholipase A2 OS=Sistrurus miliarius GN=PLA2 PE=3 SV=1	Regular	14233.6	0	16560.3	18	1	13	7.97	631897	0	113559			Green	272 305 343 344 350 352 357 362 365 367 369 372 380 391 396 400 412 430 432 434 435 441 442 459 460 472 482 523 524 525 527 528 531 534 535 538 544 546 550 560 566 569 581 619 624 625 626 629 637 642 644 649 650 652 655 658 659 660 661 662 663 664 665 669 670 673 675 682 696 730 737 738 741 742 745 751 752 755 756 757 760 762 777 781 782 2656 2764 2936 4243 4952 7395 7526 7956 8397 8419 8608 8615…
15339	A0A0K8RYR4_CROHD	A0A0K8RYR4	Phospholipase A2 1a OS=Crotalus horridus PE=3 SV=1	Regular	14233.6	0	16515.4	18	1	14	7.97	631897	0	113559			Green	272 305 343 344 350 352 357 362 365 367 369 372 380 391 396 400 412 430 432 434 435 441 442 459 460 472 482 523 524 525 527 528 531 534 535 538 544 546 550 560 566 569 581 619 624 625 626 629 637 642 644 649 650 652 655 658 659 660 661 662 663 664 665 669 670 673 675 682 696 730 737 738 741 742 745 751 752 755 756 757 760 762 777 781 782 2656 2764 2936 4243 4952 7395 7526 7956 8397 8419 8608 8615…
15200	A0A0K8RYW0_CROHD	A0A0K8RYW0	Phospholipase A2 1d OS=Crotalus horridus PE=3 SV=1	Regular	14233.6	0	16485.4	18	1	15	7.97	631897	0	113559			Green	272 305 343 344 350 352 357 362 365 367 369 372 380 391 396 400 412 430 432 434 435 441 442 459 460 472 482 523 524 525 527 528 531 534 535 538 544 546 550 560 566 569 581 619 624 625 626 629 637 642 644 649 650 652 655 658 659 660 661 662 663 664 665 669 670 673 675 682 696 730 737 738 741 742 745 751 752 755 756 757 760 762 777 781 782 2656 2764 2936 4243 4952 7395 7526 7956 8397 8419 8608 8615…
11537	A0A0K8RZ17_CROHD	A0A0K8RZ17	Phospholipase A2 1c OS=Crotalus horridus PE=3 SV=1	Regular	14233.6	0	16443.3	18	1	14	7.97	631897	0	113559			Green	272 305 343 344 350 352 357 362 365 367 369 372 380 391 396 400 412 430 432 434 435 441 442 459 460 472 482 523 524 525 527 528 531 534 535 538 544 546 550 560 566 569 581 619 624 625 626 629 637 642 644 649 650 652 655 658 659 660 661 662 663 664 665 669 670 673 675 682 696 730 737 738 741 742 745 751 752 755 756 757 760 762 777 781 782 2656 2764 2936 4243 4952 7395 7526 7956 8397 8419 8608 8615…
11262	A0A0K8RYS5_CROHD	A0A0K8RYS5	Phospholipase A2 1e OS=Crotalus horridus PE=3 SV=1	Regular	14233.6	0	16500.4	18	1	14	7.97	631897	0	113559			Green	272 305 343 344 350 352 357 362 365 367 369 372 380 391 396 400 412 430 432 434 435 441 442 459 460 472 482 523 524 525 527 528 531 534 535 538 544 546 550 560 566 569 581 619 624 625 626 629 637 642 644 649 650 652 655 658 659 660 661 662 663 664 665 669 670 673 675 682 696 730 737 738 741 742 745 751 752 755 756 757 760 762 777 781 782 2656 2764 2936 4243 4952 7395 7526 7956 8397 8419 8608 8615…
9985	U5HS76_OVOMO	U5HS76	Phospholipase A2 OS=Ovophis monticola GN=PLA2 PE=3 SV=1	Regular	14233.6	0	16379.3	18	1	14	7.97	631897	0	113559			Green	272 305 343 344 350 352 357 362 365 367 369 372 380 391 396 400 412 430 432 434 435 441 442 459 460 472 482 523 524 525 527 528 531 534 535 538 544 546 550 560 566 569 581 619 624 625 626 629 637 642 644 649 650 652 655 658 659 660 661 662 663 664 665 669 670 673 675 682 696 730 737 738 741 742 745 751 752 755 756 757 760 762 777 781 782 2656 2764 2936 4243 4952 7395 7526 7956 8397 8419 8608 8615…
8728	A0A0H3U204_OVOMO	A0A0H3U204	Phospholipase A2 OS=Ovophis monticola PE=3 SV=1	Regular	14233.6	0	16394.1	18	1	15	7.91	631897	0	113559			Green	272 305 343 344 350 352 357 362 365 367 369 372 380 391 396 400 412 430 432 434 435 441 442 459 460 472 482 523 524 525 527 528 531 534 535 538 544 546 550 560 566 569 581 619 624 625 626 629 637 642 644 649 650 652 655 658 659 660 661 662 663 664 665 669 670 673 675 682 696 730 737 738 741 742 745 751 752 755 756 757 760 762 777 781 782 2656 2764 2936 4243 4952 7395 7526 7956 8397 8419 8608 8615…
7526	U5HS18_OVOMO	U5HS18	Phospholipase A2 OS=Ovophis monticola GN=PLA2 PE=3 SV=1	Regular	14233.6	0	16463.2	18	1	16	7.91	631897	0	113559			Green	272 305 343 344 350 352 357 362 365 367 369 372 380 391 396 400 412 430 432 434 435 441 442 459 460 472 482 523 524 525 527 528 531 534 535 538 544 546 550 560 566 569 581 619 624 625 626 629 637 642 644 649 650 652 655 658 659 660 661 662 663 664 665 669 670 673 675 682 696 730 737 738 741 742 745 751 752 755 756 757 760 762 777 781 782 2656 2764 2936 4243 4952 7395 7956 8397 8419 8608 8615 8728…
7395	A0A0H3U243_OVOOK	A0A0H3U243	Phospholipase A2 OS=Ovophis okinavensis PE=3 SV=1	Regular	14233.6	0	16429.3	18	1	16	7.91	631897	0	113559			Green	272 305 343 344 350 352 357 362 365 367 369 372 380 391 396 400 412 430 432 434 435 441 442 459 460 472 482 523 524 525 527 528 531 534 535 538 544 546 550 560 566 569 581 619 624 625 626 629 637 642 644 649 650 652 655 658 659 660 661 662 663 664 665 669 670 673 675 682 696 730 737 738 741 742 745 751 752 755 756 757 760 762 777 781 782 2656 2764 2936 4243 4952 7526 7956 8397 8419 8608 8615 8728…
4952	A0A194AQ47_SISMB	A0A194AQ47	Phospholipase A2 2a OS=Sistrurus miliarius barbouri PE=3 SV=1	Regular	14233.6	0	16560.3	18	1	13	7.97	631897	0	113559			Green	272 305 343 344 350 352 357 362 365 367 369 372 380 391 396 400 412 430 432 434 435 441 442 459 460 472 482 523 524 525 527 528 531 534 535 538 544 546 550 560 566 569 581 619 624 625 626 629 637 642 644 649 650 652 655 658 659 660 661 662 663 664 665 669 670 673 675 682 696 730 737 738 741 742 745 751 752 755 756 757 760 762 777 781 782 2656 2764 2936 4243 7395 7526 7956 8397 8419 8608 8615 8728…
782	PA2BD_BOTLC	P86974	Basic phospholipase A2 OS=Bothrops leucurus PE=1 SV=1	Regular	14233.6	0	14509.2	18	1	13	9.02	631897	0	113559			Green	272 305 343 344 350 352 357 362 365 367 369 372 380 391 396 400 412 430 432 434 435 441 442 459 460 472 482 523 524 525 527 528 531 534 535 538 544 546 550 560 566 569 581 619 624 625 626 629 637 642 644 649 650 652 655 658 659 660 661 662 663 664 665 669 670 673 675 682 696 730 737 738 741 742 745 751 752 755 756 757 760 762 777 781 2656 2764 2936 4243 4952 7395 7526 7956 8397 8419 8608 8615 872…
757	PA2A_LACST	P84651	Acidic phospholipase A2 OS=Lachesis stenophrys PE=1 SV=1	Regular	14233.6	0	14700	18	1	21	9.02	631897	0	113559			Green	272 305 343 344 350 352 357 362 365 367 369 372 380 391 396 400 412 430 432 434 435 441 442 459 460 472 482 523 524 525 527 528 531 534 535 538 544 546 550 560 566 569 581 619 624 625 626 629 637 642 644 649 650 652 655 658 659 660 661 662 663 664 665 669 670 673 675 682 696 730 737 738 741 742 745 751 752 755 756 760 762 777 781 782 2656 2764 2936 4243 4952 7395 7526 7956 8397 8419 8608 8615 872…
752	PA2A_BOTPA	D0UGJ0	Acidic phospholipase A2 BpPLA2-TXI OS=Bothrops pauloensis PE=1 SV=1	Regular	14233.6	0	16079	18	1	11	7.91	631897	0	113559			Green	272 305 343 344 350 352 357 362 365 367 369 372 380 391 396 400 412 430 432 434 435 441 442 459 460 472 482 523 524 525 527 528 531 534 535 538 544 546 550 560 566 569 581 619 624 625 626 629 637 642 644 649 650 652 655 658 659 660 661 662 663 664 665 669 670 673 675 682 696 730 737 738 741 742 745 751 755 756 757 760 762 777 781 782 2656 2764 2936 4243 4952 7395 7526 7956 8397 8419 8608 8615 872…
751	PA2A_BOTJA	P81243	Acidic phospholipase A2 OS=Bothrops jararaca PE=1 SV=1	Regular	14233.6	0	15102.4	18	1	17	8.87	631897	0	113559			Green	272 305 343 344 350 352 357 362 365 367 369 372 380 391 396 400 412 430 432 434 435 441 442 459 460 472 482 523 524 525 527 528 531 534 535 538 544 546 550 560 566 569 581 619 624 625 626 629 637 642 644 649 650 652 655 658 659 660 661 662 663 664 665 669 670 673 675 682 696 730 737 738 741 742 745 752 755 756 757 760 762 777 781 782 2656 2764 2936 4243 4952 7395 7526 7956 8397 8419 8608 8615 872…
745	PA2AE_CALRH	Q9PVF2	Acidic phospholipase A2 H1E6 OS=Calloselasma rhodostoma PE=1 SV=1	Regular	14233.6	0	16484.3	18	1	12	7.91	631897	0	113559			Green	272 305 343 344 350 352 357 362 365 367 369 372 380 391 396 400 412 430 432 434 435 441 442 459 460 472 482 523 524 525 527 528 531 534 535 538 544 546 550 560 566 569 581 619 624 625 626 629 637 642 644 649 650 652 655 658 659 660 661 662 663 664 665 669 670 673 675 682 696 730 737 738 741 742 751 752 755 756 757 760 762 777 781 782 2656 2764 2936 4243 4952 7395 7526 7956 8397 8419 8608 8615 872…
742	PA2AC_CALRH	Q9PVE9	Acidic phospholipase A2 S1E6-c OS=Calloselasma rhodostoma PE=2 SV=1	Regular	14233.6	0	16605.5	18	1	13	7.91	631897	0	113559			Green	272 305 343 344 350 352 357 362 365 367 369 372 380 391 396 400 412 430 432 434 435 441 442 459 460 472 482 523 524 525 527 528 531 534 535 538 544 546 550 560 566 569 581 619 624 625 626 629 637 642 644 649 650 652 655 658 659 660 661 662 663 664 665 669 670 673 675 682 696 730 737 738 741 745 751 752 755 756 757 760 762 777 781 782 2656 2764 2936 4243 4952 7395 7526 7956 8397 8419 8608 8615 872…
737	PA2AA_CALRH	Q9PVF1	Acidic phospholipase A2 S1E6-a (Fragment) OS=Calloselasma rhodostoma PE=1 SV=1	Regular	14233.6	0	15168.6	18	1	13	8.73	631897	0	113559			Green	272 305 343 344 350 352 357 362 365 367 369 372 380 391 396 400 412 430 432 434 435 441 442 459 460 472 482 523 524 525 527 528 531 534 535 538 544 546 550 560 566 569 581 619 624 625 626 629 637 642 644 649 650 652 655 658 659 660 661 662 663 664 665 669 670 673 675 682 696 730 738 741 742 745 751 752 755 756 757 760 762 777 781 782 2656 2764 2936 4243 4952 7395 7526 7956 8397 8419 8608 8615 872…
696	PA2BT_PROMU	Q90W39	Basic phospholipase A2 trimucrotoxin OS=Protobothrops mucrosquamatus PE=1 SV=1	Regular	14233.6	0	16466.7	18	1	11	7.97	631897	0	113559			Green	272 305 343 344 350 352 357 362 365 367 369 372 380 391 396 400 412 430 432 434 435 441 442 459 460 472 482 523 524 525 527 528 531 534 535 538 544 546 550 560 566 569 581 619 624 625 626 629 637 642 644 649 650 652 655 658 659 660 661 662 663 664 665 669 670 673 675 682 730 737 738 741 742 745 751 752 755 756 757 760 762 777 781 782 2656 2764 2936 4243 4952 7395 7526 7956 8397 8419 8608 8615 872…
669	PA2A_DEIAC	Q7SID6	Acidic phospholipase A2 OS=Deinagkistrodon acutus PE=1 SV=2	Regular	14233.6	0	14830.1	18	1	12	8.94	631897	0	113559			Green	272 305 343 344 350 352 357 362 365 367 369 372 380 391 396 400 412 430 432 434 435 441 442 459 460 472 482 523 524 525 527 528 531 534 535 538 544 546 550 560 566 569 581 619 624 625 626 629 637 642 644 649 650 652 655 658 659 660 661 662 663 664 665 670 673 675 682 696 730 737 738 741 742 745 751 752 755 756 757 760 762 777 781 782 2656 2764 2936 4243 4952 7395 7526 7956 8397 8419 8608 8615 872…
665	PA2A_BOTPC	Q9I8F8	Acidic phospholipase A2 OS=Bothrops pictus PE=2 SV=1	Regular	14233.6	0	14530.7	18	1	13	9.02	631897	0	113559			Green	272 305 343 344 350 352 357 362 365 367 369 372 380 391 396 400 412 430 432 434 435 441 442 459 460 472 482 523 524 525 527 528 531 534 535 538 544 546 550 560 566 569 581 619 624 625 626 629 637 642 644 649 650 652 655 658 659 660 661 662 663 664 669 670 673 675 682 696 730 737 738 741 742 745 751 752 755 756 757 760 762 777 781 782 2656 2764 2936 4243 4952 7395 7526 7956 8397 8419 8608 8615 872…
664	PA2A_BOTLC	P0DJ62	Acidic phospholipase A2 (Fragment) OS=Bothrops leucurus PE=1 SV=1	Regular	14233.6	0	6954.68	18	1	4	18.33	631897	0	113559			Green	272 305 343 344 350 352 357 362 365 367 369 372 380 391 396 400 412 430 432 434 435 441 442 459 460 472 482 523 524 525 527 528 531 534 535 538 544 546 550 560 566 569 581 619 624 625 626 629 637 642 644 649 650 652 655 658 659 660 661 662 663 665 669 670 673 675 682 696 730 737 738 741 742 745 751 752 755 756 757 760 762 777 781 782 2656 2764 2936 4243 4952 7395 7526 7956 8397 8419 8608 8615 872…
663	PA2A_BOTIN	Q8QG87	Acidic phospholipase A2 BITP01A OS=Bothrops insularis PE=1 SV=1	Regular	14233.6	0	16557.4	18	1	18	7.97	631897	0	113559			Green	272 305 343 344 350 352 357 362 365 367 369 372 380 391 396 400 412 430 432 434 435 441 442 459 460 472 482 523 524 525 527 528 531 534 535 538 544 546 550 560 566 569 581 619 624 625 626 629 637 642 644 649 650 652 655 658 659 660 661 662 664 665 669 670 673 675 682 696 730 737 738 741 742 745 751 752 755 756 757 760 762 777 781 782 2656 2764 2936 4243 4952 7395 7526 7956 8397 8419 8608 8615 872…
662	PA2A_BITGA	P00620	Acidic phospholipase A2 OS=Bitis gabonica PE=1 SV=1	Regular	14233.6	0	14060.2	18	1	12	9.32	631897	0	113559			Green	272 305 343 344 350 352 357 362 365 367 369 372 380 391 396 400 412 430 432 434 435 441 442 459 460 472 482 523 524 525 527 528 531 534 535 538 544 546 550 560 566 569 581 619 624 625 626 629 637 642 644 649 650 652 655 658 659 660 661 663 664 665 669 670 673 675 682 696 730 737 738 741 742 745 751 752 755 756 757 760 762 777 781 782 2656 2764 2936 4243 4952 7395 7526 7956 8397 8419 8608 8615 872…
660	PA2AH_CROVV	Q800C1	Acidic phospholipase A2 Cvv-E6h OS=Crotalus viridis viridis PE=2 SV=1	Regular	14233.6	0	16343.1	18	1	15	7.97	631897	0	113559			Green	272 305 343 344 350 352 357 362 365 367 369 372 380 391 396 400 412 430 432 434 435 441 442 459 460 472 482 523 524 525 527 528 531 534 535 538 544 546 550 560 566 569 581 619 624 625 626 629 637 642 644 649 650 652 655 658 659 661 662 663 664 665 669 670 673 675 682 696 730 737 738 741 742 745 751 752 755 756 757 760 762 777 781 782 2656 2764 2936 4243 4952 7395 7526 7956 8397 8419 8608 8615 872…
658	PA2AE_CROVV	Q7ZTA8	Acidic phospholipase A2 Cvv-E6e OS=Crotalus viridis viridis PE=1 SV=1	Regular	14233.6	0	16212.1	18	1	12	7.97	631897	0	113559			Green	272 305 343 344 350 352 357 362 365 367 369 372 380 391 396 400 412 430 432 434 435 441 442 459 460 472 482 523 524 525 527 528 531 534 535 538 544 546 550 560 566 569 581 619 624 625 626 629 637 642 644 649 650 652 655 659 660 661 662 663 664 665 669 670 673 675 682 696 730 737 738 741 742 745 751 752 755 756 757 760 762 777 781 782 2656 2764 2936 4243 4952 7395 7526 7956 8397 8419 8608 8615 872…
655	PA2AC_TRIPE	P0DJP4	Acidic phospholipase A2 Tpu-E6c (Fragments) OS=Trimeresurus puniceus PE=1 SV=1	Regular	14233.6	0	14606.8	18	1	17	9.02	631897	0	113559			Green	272 305 343 344 350 352 357 362 365 367 369 372 380 391 396 400 412 430 432 434 435 441 442 459 460 472 482 523 524 525 527 528 531 534 535 538 544 546 550 560 566 569 581 619 624 625 626 629 637 642 644 649 650 652 658 659 660 661 662 663 664 665 669 670 673 675 682 696 730 737 738 741 742 745 751 752 755 756 757 760 762 777 781 782 2656 2764 2936 4243 4952 7395 7526 7956 8397 8419 8608 8615 872…
644	PA2A4_TRIGA	P81479	Acidic phospholipase A2 4 OS=Trimeresurus gramineus PE=1 SV=1	Regular	14233.6	0	14590.8	18	1	23	9.02	631897	0	113559			Green	272 305 343 344 350 352 357 362 365 367 369 372 380 391 396 400 412 430 432 434 435 441 442 459 460 472 482 523 524 525 527 528 531 534 535 538 544 546 550 560 566 569 581 619 624 625 626 629 637 642 649 650 652 655 658 659 660 661 662 663 664 665 669 670 673 675 682 696 730 737 738 741 742 745 751 752 755 756 757 760 762 777 781 782 2656 2764 2936 4243 4952 7395 7526 7956 8397 8419 8608 8615 872…
642	PA2A4_BOTAL	P86456	Acidic phospholipase A2 SpII RP4 OS=Bothrops alternatus PE=1 SV=1	Regular	14233.6	0	14541	18	1	15	9.09	631897	0	113559			Green	272 305 343 344 350 352 357 362 365 367 369 372 380 391 396 400 412 430 432 434 435 441 442 459 460 472 482 523 524 525 527 528 531 534 535 538 544 546 550 560 566 569 581 619 624 625 626 629 637 644 649 650 652 655 658 659 660 661 662 663 664 665 669 670 673 675 682 696 730 737 738 741 742 745 751 752 755 756 757 760 762 777 781 782 2656 2764 2936 4243 4952 7395 7526 7956 8397 8419 8608 8615 872…
629	PA2A2_BOTAS	P86389	Acidic phospholipase A2 2 OS=Bothrops asper PE=1 SV=1	Regular	14233.6	0	14992.4	18	1	18	8.87	631897	0	113559			Green	272 305 343 344 350 352 357 362 365 367 369 372 380 391 396 400 412 430 432 434 435 441 442 459 460 472 482 523 524 525 527 528 531 534 535 538 544 546 550 560 566 569 581 619 624 625 626 637 642 644 649 650 652 655 658 659 660 661 662 663 664 665 669 670 673 675 682 696 730 737 738 741 742 745 751 752 755 756 757 760 762 777 781 782 2656 2764 2936 4243 4952 7395 7526 7956 8397 8419 8608 8615 872…
626	PA2A1_TRIGA	P20476	Acidic phospholipase A2 1 OS=Trimeresurus gramineus PE=1 SV=3	Regular	14233.6	0	16317	18	1	23	7.97	631897	0	113559			Green	272 305 343 344 350 352 357 362 365 367 369 372 380 391 396 400 412 430 432 434 435 441 442 459 460 472 482 523 524 525 527 528 531 534 535 538 544 546 550 560 566 569 581 619 624 625 629 637 642 644 649 650 652 655 658 659 660 661 662 663 664 665 669 670 673 675 682 696 730 737 738 741 742 745 751 752 755 756 757 760 762 777 781 782 2656 2764 2936 4243 4952 7395 7526 7956 8397 8419 8608 8615 872…
624	PA2A1_OVOOK	P00625	Acidic phospholipase A2 DE-I OS=Ovophis okinavensis PE=1 SV=2	Regular	14233.6	0	16382.2	18	1	16	7.91	631897	0	113559			Green	272 305 343 344 350 352 357 362 365 367 369 372 380 391 396 400 412 430 432 434 435 441 442 459 460 472 482 523 524 525 527 528 531 534 535 538 544 546 550 560 566 569 581 619 625 626 629 637 642 644 649 650 652 655 658 659 660 661 662 663 664 665 669 670 673 675 682 696 730 737 738 741 742 745 751 752 755 756 757 760 762 777 781 782 2656 2764 2936 4243 4952 7395 7526 7956 8397 8419 8608 8615 872…
619	PA2A1_BOTPI	C9DPL5	Acidic phospholipase A2 BpirPLA2-I OS=Bothrops pirajai PE=1 SV=1	Regular	14233.6	0	14434.7	18	1	17	9.02	631897	0	113559			Green	272 305 343 344 350 352 357 362 365 367 369 372 380 391 396 400 412 430 432 434 435 441 442 459 460 472 482 523 524 525 527 528 531 534 535 538 544 546 550 560 566 569 581 624 625 626 629 637 642 644 649 650 652 655 658 659 660 661 662 663 664 665 669 670 673 675 682 696 730 737 738 741 742 745 751 752 755 756 757 760 762 777 781 782 2656 2764 2936 4243 4952 7395 7526 7956 8397 8419 8608 8615 872…
550	PA2B3_BOTAS	P20474	Basic phospholipase A2 myotoxin III OS=Bothrops asper PE=1 SV=2	Regular	14233.6	0	16549.9	18	1	14	7.97	631897	0	113559			Green	272 305 343 344 350 352 357 362 365 367 369 372 380 391 396 400 412 430 432 434 435 441 442 459 460 472 482 523 524 525 527 528 531 534 535 538 544 546 560 566 569 581 619 624 625 626 629 637 642 644 649 650 652 655 658 659 660 661 662 663 664 665 669 670 673 675 682 696 730 737 738 741 742 745 751 752 755 756 757 760 762 777 781 782 2656 2764 2936 4243 4952 7395 7526 7956 8397 8419 8608 8615 872…
544	PA2B2_BOTJR	P45881	Basic phospholipase A2 bothropstoxin-2 OS=Bothrops jararacussu PE=1 SV=1	Regular	14233.6	0	16563.8	18	1	13	7.97	631897	0	113559			Green	272 305 343 344 350 352 357 362 365 367 369 372 380 391 396 400 412 430 432 434 435 441 442 459 460 472 482 523 524 525 527 528 531 534 535 538 546 550 560 566 569 581 619 624 625 626 629 637 642 644 649 650 652 655 658 659 660 661 662 663 664 665 669 670 673 675 682 696 730 737 738 741 742 745 751 752 755 756 757 760 762 777 781 782 2656 2764 2936 4243 4952 7395 7526 7956 8397 8419 8608 8615 872…
531	PA2A_PROJR	Q8JIY9	Acidic phospholipase A2 jerdoxin OS=Protobothrops jerdonii PE=1 SV=1	Regular	14233.6	0	16437.3	18	1	18	7.97	631897	0	113559			Green	272 305 343 344 350 352 357 362 365 367 369 372 380 391 396 400 412 430 432 434 435 441 442 459 460 472 482 523 524 525 527 528 534 535 538 544 546 550 560 566 569 581 619 624 625 626 629 637 642 644 649 650 652 655 658 659 660 661 662 663 664 665 669 670 673 675 682 696 730 737 738 741 742 745 751 752 755 756 757 760 762 777 781 782 2656 2764 2936 4243 4952 7395 7526 7956 8397 8419 8608 8615 872…
527	PA2A_GLOBL	P20249	Acidic phospholipase A2 OS=Gloydius blomhoffii PE=1 SV=1	Regular	14233.6	0	14462.7	18	1	14	9.02	631897	0	113559			Green	272 305 343 344 350 352 357 362 365 367 369 372 380 391 396 400 412 430 432 434 435 441 442 459 460 472 482 523 524 525 528 531 534 535 538 544 546 550 560 566 569 581 619 624 625 626 629 637 642 644 649 650 652 655 658 659 660 661 662 663 664 665 669 670 673 675 682 696 730 737 738 741 742 745 751 752 755 756 757 760 762 777 781 782 2656 2764 2936 4243 4952 7395 7526 7956 8397 8419 8608 8615 872…
525	PA2A_BOTMO	G3DT18	Acidic phospholipase A2 BmooPLA2 OS=Bothrops moojeni PE=1 SV=1	Regular	14233.6	0	16478.1	18	1	14	7.97	631897	0	113559			Green	272 305 343 344 350 352 357 362 365 367 369 372 380 391 396 400 412 430 432 434 435 441 442 459 460 472 482 523 524 527 528 531 534 535 538 544 546 550 560 566 569 581 619 624 625 626 629 637 642 644 649 650 652 655 658 659 660 661 662 663 664 665 669 670 673 675 682 696 730 737 738 741 742 745 751 752 755 756 757 760 762 777 781 782 2656 2764 2936 4243 4952 7395 7526 7956 8397 8419 8608 8615 872…
524	PA2A_BOTAM	P86907	Acidic phospholipase A2 OS=Bothrops ammodytoides PE=1 SV=1	Regular	14233.6	0	14666.1	18	1	14	9.02	631897	0	113559			Green	272 305 343 344 350 352 357 362 365 367 369 372 380 391 396 400 412 430 432 434 435 441 442 459 460 472 482 523 525 527 528 531 534 535 538 544 546 550 560 566 569 581 619 624 625 626 629 637 642 644 649 650 652 655 658 659 660 661 662 663 664 665 669 670 673 675 682 696 730 737 738 741 742 745 751 752 755 756 757 760 762 777 781 782 2656 2764 2936 4243 4952 7395 7526 7956 8397 8419 8608 8615 872…
523	PA2AG_CROVV	Q800C2	Acidic phospholipase A2 Cvv-E6g OS=Crotalus viridis viridis PE=2 SV=1	Regular	14233.6	0	16354.2	18	1	14	7.97	631897	0	113559			Green	272 305 343 344 350 352 357 362 365 367 369 372 380 391 396 400 412 430 432 434 435 441 442 459 460 472 482 524 525 527 528 531 534 535 538 544 546 550 560 566 569 581 619 624 625 626 629 637 642 644 649 650 652 655 658 659 660 661 662 663 664 665 669 670 673 675 682 696 730 737 738 741 742 745 751 752 755 756 757 760 762 777 781 782 2656 2764 2936 4243 4952 7395 7526 7956 8397 8419 8608 8615 872…
442	PA2A_BOTJR	Q8AXY1	Acidic phospholipase A2 BthA-1 OS=Bothrops jararacussu PE=1 SV=1	Regular	14233.6	0	16254.1	18	1	15	7.97	631897	0	113559			Green	272 305 343 344 350 352 357 362 365 367 369 372 380 391 396 400 412 430 432 434 435 441 459 460 472 482 523 524 525 527 528 531 534 535 538 544 546 550 560 566 569 581 619 624 625 626 629 637 642 644 649 650 652 655 658 659 660 661 662 663 664 665 669 670 673 675 682 696 730 737 738 741 742 745 751 752 755 756 757 760 762 777 781 782 2656 2764 2936 4243 4952 7395 7526 7956 8397 8419 8608 8615 872…
441	PA2A_BOTER	Q2HZ28	Acidic phospholipase A2 BE-I-PLA2 OS=Bothrops erythromelas PE=1 SV=1	Regular	14233.6	0	16233.8	18	1	14	7.97	631897	0	113559			Green	272 305 343 344 350 352 357 362 365 367 369 372 380 391 396 400 412 430 432 434 435 442 459 460 472 482 523 524 525 527 528 531 534 535 538 544 546 550 560 566 569 581 619 624 625 626 629 637 642 644 649 650 652 655 658 659 660 661 662 663 664 665 669 670 673 675 682 696 730 737 738 741 742 745 751 752 755 756 757 760 762 777 781 782 2656 2764 2936 4243 4952 7395 7526 7956 8397 8419 8608 8615 872…
435	PA2AB_CROVV	Q7ZTA6	Acidic phospholipase A2 Cvv-E6b OS=Crotalus viridis viridis PE=1 SV=1	Regular	14233.6	0	16238.1	18	1	12	7.97	631897	0	113559			Green	272 305 343 344 350 352 357 362 365 367 369 372 380 391 396 400 412 430 432 434 441 442 459 460 472 482 523 524 525 527 528 531 534 535 538 544 546 550 560 566 569 581 619 624 625 626 629 637 642 644 649 650 652 655 658 659 660 661 662 663 664 665 669 670 673 675 682 696 730 737 738 741 742 745 751 752 755 756 757 760 762 777 781 782 2656 2764 2936 4243 4952 7395 7526 7956 8397 8419 8608 8615 872…
434	PA2AA_TRIST	Q6H3D0	Acidic phospholipase A2 Ts-A1 OS=Trimeresurus stejnegeri PE=1 SV=1	Regular	14233.6	0	16332	18	1	23	7.97	631897	0	113559			Green	272 305 343 344 350 352 357 362 365 367 369 372 380 391 396 400 412 430 432 435 441 442 459 460 472 482 523 524 525 527 528 531 534 535 538 544 546 550 560 566 569 581 619 624 625 626 629 637 642 644 649 650 652 655 658 659 660 661 662 663 664 665 669 670 673 675 682 696 730 737 738 741 742 745 751 752 755 756 757 760 762 777 781 782 2656 2764 2936 4243 4952 7395 7526 7956 8397 8419 8608 8615 872…
430	PA2A8_GLOHA	O42192	Acidic phospholipase A2 A' OS=Gloydius halys PE=2 SV=1	Regular	14233.6	0	14464.8	18	1	14	9.02	631897	0	113559			Green	272 305 343 344 350 352 357 362 365 367 369 372 380 391 396 400 412 432 434 435 441 442 459 460 472 482 523 524 525 527 528 531 534 535 538 544 546 550 560 566 569 581 619 624 625 626 629 637 642 644 649 650 652 655 658 659 660 661 662 663 664 665 669 670 673 675 682 696 730 737 738 741 742 745 751 752 755 756 757 760 762 777 781 782 2656 2764 2936 4243 4952 7395 7526 7956 8397 8419 8608 8615 872…
412	PA2_LACMR	B3EWP6	Phospholipase A2 (Fragment) OS=Lachesis muta rhombeata PE=1 SV=1	Regular	14233.6	0	7138.93	18	1	5	18.33	631897	0	113559			Green	272 305 343 344 350 352 357 362 365 367 369 372 380 391 396 400 430 432 434 435 441 442 459 460 472 482 523 524 525 527 528 531 534 535 538 544 546 550 560 566 569 581 619 624 625 626 629 637 642 644 649 650 652 655 658 659 660 661 662 663 664 665 669 670 673 675 682 696 730 737 738 741 742 745 751 752 755 756 757 760 762 777 781 782 2656 2764 2936 4243 4952 7395 7526 7956 8397 8419 8608 8615 872…
400	PA2B_BITCA	P00622	Basic phospholipase A2 caudoxin OS=Bitis caudalis PE=1 SV=1	Regular	14233.6	0	14161.8	18	1	9	9.09	631897	0	113559			Green	272 305 343 344 350 352 357 362 365 367 369 372 380 391 396 412 430 432 434 435 441 442 459 460 472 482 523 524 525 527 528 531 534 535 538 544 546 550 560 566 569 581 619 624 625 626 629 637 642 644 649 650 652 655 658 659 660 661 662 663 664 665 669 670 673 675 682 696 730 737 738 741 742 745 751 752 755 756 757 760 762 777 781 782 2656 2764 2936 4243 4952 7395 7526 7956 8397 8419 8608 8615 872…
369	PA2AF_CROVV	Q800C3	Acidic phospholipase A2 Cvv-E6f OS=Crotalus viridis viridis PE=1 SV=1	Regular	14233.6	0	16440.3	18	1	15	7.97	631897	0	113559			Green	272 305 343 344 350 352 357 362 365 367 372 380 391 396 400 412 430 432 434 435 441 442 459 460 472 482 523 524 525 527 528 531 534 535 538 544 546 550 560 566 569 581 619 624 625 626 629 637 642 644 649 650 652 655 658 659 660 661 662 663 664 665 669 670 673 675 682 696 730 737 738 741 742 745 751 752 755 756 757 760 762 777 781 782 2656 2764 2936 4243 4952 7395 7526 7956 8397 8419 8608 8615 872…
367	PA2AD_TRIST	Q6H3C7	Acidic phospholipase A2 Ts-A4 OS=Trimeresurus stejnegeri PE=1 SV=1	Regular	14233.6	0	16469.3	18	1	12	7.91	631897	0	113559			Green	272 305 343 344 350 352 357 362 365 369 372 380 391 396 400 412 430 432 434 435 441 442 459 460 472 482 523 524 525 527 528 531 534 535 538 544 546 550 560 566 569 581 619 624 625 626 629 637 642 644 649 650 652 655 658 659 660 661 662 663 664 665 669 670 673 675 682 696 730 737 738 741 742 745 751 752 755 756 757 760 762 777 781 782 2656 2764 2936 4243 4952 7395 7526 7956 8397 8419 8608 8615 872…
362	PA2AB_CALRH	Q9PVF0	Acidic phospholipase A2 S1E6-b (Fragment) OS=Calloselasma rhodostoma PE=1 SV=1	Regular	14233.6	0	15150.6	18	1	13	8.73	631897	0	113559			Green	272 305 343 344 350 352 357 365 367 369 372 380 391 396 400 412 430 432 434 435 441 442 459 460 472 482 523 524 525 527 528 531 534 535 538 544 546 550 560 566 569 581 619 624 625 626 629 637 642 644 649 650 652 655 658 659 660 661 662 663 664 665 669 670 673 675 682 696 730 737 738 741 742 745 751 752 755 756 757 760 762 777 781 782 2656 2764 2936 4243 4952 7395 7526 7956 8397 8419 8608 8615 872…
352	PA2A3_TRIGA	P81480	Acidic phospholipase A2 3 OS=Trimeresurus gramineus PE=1 SV=1	Regular	14233.6	0	14523.7	18	1	23	9.02	631897	0	113559			Green	272 305 343 344 350 357 362 365 367 369 372 380 391 396 400 412 430 432 434 435 441 442 459 460 472 482 523 524 525 527 528 531 534 535 538 544 546 550 560 566 569 581 619 624 625 626 629 637 642 644 649 650 652 655 658 659 660 661 662 663 664 665 669 670 673 675 682 696 730 737 738 741 742 745 751 752 755 756 757 760 762 777 781 782 2656 2764 2936 4243 4952 7395 7526 7956 8397 8419 8608 8615 872…
350	PA2A2_PROMU	Q9I968	Acidic phospholipase A2 2 OS=Protobothrops mucrosquamatus PE=2 SV=1	Regular	14233.6	0	16537.5	18	1	19	7.97	631897	0	113559			Green	272 305 343 344 352 357 362 365 367 369 372 380 391 396 400 412 430 432 434 435 441 442 459 460 472 482 523 524 525 527 528 531 534 535 538 544 546 550 560 566 569 581 619 624 625 626 629 637 642 644 649 650 652 655 658 659 660 661 662 663 664 665 669 670 673 675 682 696 730 737 738 741 742 745 751 752 755 756 757 760 762 777 781 782 2656 2764 2936 4243 4952 7395 7526 7956 8397 8419 8608 8615 872…
344	PA2A2_BITNA	P00621	Acidic phospholipase A2 CM-II OS=Bitis nasicornis PE=1 SV=1	Regular	14233.6	0	14349.6	18	1	13	9.24	631897	0	113559			Green	272 305 343 350 352 357 362 365 367 369 372 380 391 396 400 412 430 432 434 435 441 442 459 460 472 482 523 524 525 527 528 531 534 535 538 544 546 550 560 566 569 581 619 624 625 626 629 637 642 644 649 650 652 655 658 659 660 661 662 663 664 665 669 670 673 675 682 696 730 737 738 741 742 745 751 752 755 756 757 760 762 777 781 782 2656 2764 2936 4243 4952 7395 7526 7956 8397 8419 8608 8615 872…
305	PA2_BOTLA	C0HJC1	Acidic phospholipase A2 BlatPLA2 OS=Bothriechis lateralis PE=1 SV=1	Regular	14233.6	0	14689.1	18	1	16	9.02	631897	0	113559			Green	272 343 344 350 352 357 362 365 367 369 372 380 391 396 400 412 430 432 434 435 441 442 459 460 472 482 523 524 525 527 528 531 534 535 538 544 546 550 560 566 569 581 619 624 625 626 629 637 642 644 649 650 652 655 658 659 660 661 662 663 664 665 669 670 673 675 682 696 730 737 738 741 742 745 751 752 755 756 757 760 762 777 781 782 2656 2764 2936 4243 4952 7395 7526 7956 8397 8419 8608 8615 872…
272	PLA23_BOTDP	C0HJP9	Phospholipase A2 3 (Fragments) OS=Bothrops diporus PE=1 SV=1	Regular	14233.6	0	5713.39	18	1	5	24.44	631897	0	113559			Green	305 343 344 350 352 357 362 365 367 369 372 380 391 396 400 412 430 432 434 435 441 442 459 460 472 482 523 524 525 527 528 531 534 535 538 544 546 550 560 566 569 581 619 624 625 626 629 637 642 644 649 650 652 655 658 659 660 661 662 663 664 665 669 670 673 675 682 696 730 737 738 741 742 745 751 752 755 756 757 760 762 777 781 782 2656 2764 2936 4243 4952 7395 7526 7956 8397 8419 8608 8615 872…
8461	T1DP56_CROOH	T1DP56	Kallikrein-CohCI-1 OS=Crotalus oreganus helleri PE=2 SV=1	Regular	10168.3	0	30045.1	63	4	20	24.43	829461	0	274312			Green	1900 1903 1904 1911 1932 1934 1984 1985 1995 1997 2008 2009 2049 2051 2058 2071 2088 2096 2099 2101 2106 2111 2112 2113 2129 2133 2135 2140 2141 2150 2153 2154 2158 3034 7590 7687 7858 11553 15127 15367 15850 17071 17177 17716 21043 21150 22031 29138 29245 29745 29894 56966 59910 72148 72316 72347 72663 72723 72902 73011 73045 73061 73070 73188 73336 75378 78530 78734 78760 79484 82442 82753 8297…
3	PYGM_RABIT	P00489	Glycogen phosphorylase_ muscle form OS=Oryctolagus cuniculus GN=PYGM PE=1 SV=3	Regular	6725.51	0	97802.8	421	41	83	52.79	1486957	309585	414215	1112.17	108.774	Green	3078 6660 12385 13690 15809 16186 16249 41050 42078 50314 61474 62203 81329 82490 86399 87258 104741 106347 109915 115998 128273 132036 132507 149784 158284 166464 168493 174340 178233 186372 192553
78134	A0A0H3U1W0_GLOBR	A0A0H3U1W0	Phospholipase A2 OS=Gloydius brevicaudus PE=3 SV=1	Regular	6362.34	0	16650.5	21	1	15	9.42	866284	0	97261			Green	380 538 546 560 566 569 682 781 789 72380 74740 112121 118198
789	PA2B_BOTNI	C0HJL8	Phospholipase A2 nigroviriditoxin basic subunit B OS=Bothriechis nigroviridis PE=1 SV=1	Regular	6362.34	0	14924.7	21	1	11	10.66	866284	0	97261			Green	380 538 546 560 566 569 682 781 72380 74740 78134 112121 118198
177006	A0A194ASG6_SISTE	A0A194ASG6	Serine proteinase 7 OS=Sistrurus tergeminus PE=3 SV=1	Regular	5992.36	0	29957.9	27	2	18	9.54	431038	0	91566			Green	1900 1903 1904 1911 1932 1934 1984 1985 1995 1997 2008 2009 2049 2051 2058 2071 2088 2096 2099 2101 2106 2111 2112 2113 2129 2133 2135 2140 2141 2150 2153 2154 2158 3034 7590 7687 7858 8461 11553 15127 15367 15850 17071 17177 17716 21043 21150 22031 29138 29245 29745 29894 56966 59910 72148 72316 72347 72663 72723 72902 73011 73045 73061 73070 73188 73336 75378 78530 78734 78760 79484 82442 82753…
75378	T1E7L8_CROOH	T1E7L8	Kallikrein-CohLL-1 OS=Crotalus oreganus helleri PE=2 SV=1	Regular	5992.36	0	30145.1	27	2	16	9.54	431038	0	91566			Green	1900 1903 1904 1911 1932 1934 1984 1985 1995 1997 2008 2009 2049 2051 2058 2071 2088 2096 2099 2101 2106 2111 2112 2113 2129 2133 2135 2140 2141 2150 2153 2154 2158 3034 7590 7687 7858 8461 11553 15127 15367 15850 17071 17177 17716 21043 21150 22031 29138 29245 29745 29894 56966 59910 72148 72316 72347 72663 72723 72902 73011 73045 73061 73070 73188 73336 78530 78734 78760 79484 82442 82753 82972…
73011	A0A194ARU9_SISMB	A0A194ARU9	Serine proteinase 2a OS=Sistrurus miliarius barbouri PE=3 SV=1	Regular	5992.36	0	29953.9	27	2	18	9.54	431038	0	91566			Green	1900 1903 1904 1911 1932 1934 1984 1985 1995 1997 2008 2009 2049 2051 2058 2071 2088 2096 2099 2101 2106 2111 2112 2113 2129 2133 2135 2140 2141 2150 2153 2154 2158 3034 7590 7687 7858 8461 11553 15127 15367 15850 17071 17177 17716 21043 21150 22031 29138 29245 29745 29894 56966 59910 72148 72316 72347 72663 72723 72902 73045 73061 73070 73188 73336 75378 78530 78734 78760 79484 82442 82753 82972…
1985	VSP3_CRODO	C0HK19	Thrombin-like enzyme collinein-3 (Fragments) OS=Crotalus durissus collilineatus PE=1 SV=1	Regular	5992.36	0	9249.58	27	2	6	30.86	431038	0	91566			Green	1900 1903 1904 1911 1932 1934 1984 1995 1997 2008 2009 2049 2051 2058 2071 2088 2096 2099 2101 2106 2111 2112 2113 2129 2133 2135 2140 2141 2150 2153 2154 2158 3034 7590 7687 7858 8461 11553 15127 15367 15850 17071 17177 17716 21043 21150 22031 29138 29245 29745 29894 56966 59910 72148 72316 72347 72663 72723 72902 73011 73045 73061 73070 73188 73336 75378 78530 78734 78760 79484 82442 82753 8297…
117472	B0VXT8_SISCA	B0VXT8	Serine proteinase isoform 6 (Fragment) OS=Sistrurus catenatus edwardsii PE=2 SV=1	Regular	5330.52	0	27616	18	1	19	6.61	423943	0	88615			Green	1985 2111 2135 2141 8461 73011 75378 177006
74970	A0A193CHI7_CROTA	A0A193CHI7	Phospholipase A2_1 Crotoxin-like acidic A chain OS=Crotalus tzabcan PE=2 SV=1	Regular	5090.27	0	15999.5	55	4	8	34.78	561528	0	166239			Green	274 293 343 357 365 372 391 395 398 432 456 462 464 472 475 482 501 528 532 534 535 570 581 625 637 649 650 652 659 661 668 670 673 675 694 698 728 730 738 741 755 756 760 762 778 787 793 800 802 2655 2656 2764 2936 3279 3785 4243 5789 7398 7956 8397 8419 8608 8615 10070 10092 10113 10543 10614 10617 13919 14852 15100 15123 15126 15361 15565 17303 18178 18557 18899 20898 21011 21038 21116 21121 2…
274	PA1A_CRODU	P08878	Phospholipase A2 homolog crotoxin acid subunit CA OS=Crotalus durissus terrificus PE=1 SV=1	Regular	5090.27	0	16071.5	61	5	8	51.45	580625	556717	174488	1999.99	32.1429	Green	293 343 357 365 372 391 395 398 432 456 462 464 472 475 482 501 528 532 534 535 570 581 625 637 649 650 652 659 661 668 670 673 675 694 698 728 730 738 741 755 756 760 762 778 787 793 800 802 2655 2656 2764 2936 3279 3785 4243 5789 7398 7956 8397 8419 8608 8615 10070 10092 10113 10543 10614 10617 13919 14852 15100 15123 15126 15361 15565 17303 18178 18557 18899 20898 21011 21038 21116 21121 21568…
7858	A0A0F7Z2N9_CROAD	A0A0F7Z2N9	Cadam10_SVSP-10 OS=Crotalus adamanteus PE=2 SV=1	Regular	4810.42	0	30141.1	42	2	18	14.12	401689	0	184890			Green	1900 1903 1904 1911 1932 1934 1984 1985 1995 1997 2008 2009 2049 2051 2058 2071 2088 2096 2099 2101 2106 2111 2112 2113 2129 2133 2135 2140 2141 2150 2153 2154 2158 3034 7590 7687 8461 11553 15127 15367 15850 17071 17177 17716 21043 21150 22031 29138 29245 29745 29894 56966 59910 72148 72316 72347 72663 72723 72902 73011 73045 73061 73070 73188 73336 75378 78530 78734 78760 79484 82442 82753 8297…
2153	VSPCR_CROAD	F8S114	Thrombin-like enzyme crotalase OS=Crotalus adamanteus PE=1 SV=1	Regular	4810.42	0	30141.1	42	2	18	14.12	401689	0	184890			Green	1900 1903 1904 1911 1932 1934 1984 1985 1995 1997 2008 2009 2049 2051 2058 2071 2088 2096 2099 2101 2106 2111 2112 2113 2129 2133 2135 2140 2141 2150 2154 2158 3034 7590 7687 7858 8461 11553 15127 15367 15850 17071 17177 17716 21043 21150 22031 29138 29245 29745 29894 56966 59910 72148 72316 72347 72663 72723 72902 73011 73045 73061 73070 73188 73336 75378 78530 78734 78760 79484 82442 82753 8297…
2140	VSP1_CROAD	J3S3W5	Snake venom serine proteinase 1 OS=Crotalus adamanteus PE=1 SV=1	Regular	4810.42	0	30141.1	42	2	18	14.12	401689	0	184890			Green	1900 1903 1904 1911 1932 1934 1984 1985 1995 1997 2008 2009 2049 2051 2058 2071 2088 2096 2099 2101 2106 2111 2112 2113 2129 2133 2135 2141 2150 2153 2154 2158 3034 7590 7687 7858 8461 11553 15127 15367 15850 17071 17177 17716 21043 21150 22031 29138 29245 29745 29894 56966 59910 72148 72316 72347 72663 72723 72902 73011 73045 73061 73070 73188 73336 75378 78530 78734 78760 79484 82442 82753 8297…
78346	G9DCI9_CROOH	G9DCI9	Crotamine 7 OS=Crotalus oreganus helleri PE=2 SV=1	Regular	3987.89	0	7861.27	10	1	5	16.92	207262	0	49903			Green	225 226 230 231 232 815 816 841 4969 21956 25828 72574 72689 72695 72729
72729	G9DCI3_CROOH	G9DCI3	Crotamine 1 OS=Crotalus oreganus helleri PE=2 SV=1	Regular	3987.89	0	8387.86	10	1	6	15.71	207262	0	49903			Green	225 226 230 231 232 815 816 841 4969 21956 25828 72574 72689 72695 78346
72695	T1E6V4_CROOH	T1E6V4	Beta_Defensin-CohPH-6 OS=Crotalus oreganus helleri PE=2 SV=1	Regular	3987.89	0	8529.98	10	1	7	15.71	207262	0	49903			Green	225 226 230 231 232 815 816 841 4969 21956 25828 72574 72689 72729 78346
72689	G9DCI4_CROOH	G9DCI4	Crotamine 2 OS=Crotalus oreganus helleri PE=2 SV=1	Regular	3987.89	0	10190.1	10	1	7	13.25	207262	0	49903			Green	225 226 230 231 232 815 816 841 4969 21956 25828 72574 72695 72729 78346
72574	G9DCI8_CROOH	G9DCI8	Crotamine 6 OS=Crotalus oreganus helleri PE=2 SV=1	Regular	3987.89	0	7833.22	10	1	4	16.92	207262	0	49903			Green	225 226 230 231 232 815 816 841 4969 21956 25828 72689 72695 72729 78346
21956	B2CGN9_9SAUR	B2CGN9	Crotamine (Fragment) OS=Crotalus durissus GN=Crt-p1 PE=4 SV=1	Regular	3987.89	0	4272.91	10	1	2	32.35	207262	621786	49903	2233.75	9.5446	Green	225 226 230 231 232 815 816 841 4969 25828 72574 72689 72695 72729 78346
841	MYX_CRODR	P63327	Crotamine Ile-19 OS=Crotalus durissus ruruima PE=1 SV=2	Regular	3987.89	0	5231.98	10	1	3	26.19	207262	0	49903			Green	225 226 230 231 232 815 816 4969 21956 25828 72574 72689 72695 72729 78346
815	MYC1_CRODU	O57540	Crotamine CRO1 OS=Crotalus durissus terrificus GN=CRO1 PE=2 SV=1	Regular	3987.89	0	7861.23	10	1	4	16.92	207262	0	49903			Green	225 226 230 231 232 816 841 4969 21956 25828 72574 72689 72695 72729 78346
232	MYX4_CRODU	P24334	Myotoxin-4 (Fragment) OS=Crotalus durissus terrificus PE=2 SV=1	Regular	3987.89	0	6275.17	10	1	4	21.57	207262	0	49903			Green	225 226 230 231 815 816 841 4969 21956 25828 72574 72689 72695 72729 78346
231	MYX3_CRODU	P24333	Myotoxin-3 OS=Crotalus durissus terrificus PE=2 SV=1	Regular	3987.89	0	7713.11	10	1	6	16.92	207262	0	49903			Green	225 226 230 232 815 816 841 4969 21956 25828 72574 72689 72695 72729 78346
230	MYX2_CRODU	P24332	Myotoxin-2 (Fragment) OS=Crotalus durissus terrificus PE=2 SV=1	Regular	3987.89	0	7533.88	10	1	7	17.19	207262	0	49903			Green	225 226 231 232 815 816 841 4969 21956 25828 72574 72689 72695 72729 78346
226	MYX1_CRODU	P24331	Myotoxin-1 OS=Crotalus durissus terrificus PE=2 SV=1	Regular	3987.89	0	7785.17	10	1	7	16.92	207262	0	49903			Green	225 230 231 232 815 816 841 4969 21956 25828 72574 72689 72695 72729 78346
225	MYC3_CRODU	O73799	Crotamine CRO3 OS=Crotalus durissus terrificus GN=CRO3 PE=2 SV=1	Regular	3987.89	0	7733.05	10	1	5	17.19	207262	0	49903			Green	226 230 231 232 815 816 841 4969 21956 25828 72574 72689 72695 72729 78346
25828	B2CGN7_9SAUR	B2CGN7	Crotamine (Fragment) OS=Crotalus durissus GN=Crt-p1 PE=4 SV=1	Regular	3336.91	0	4212.81	10	1	2	32.35	207262	0	49903			Green	225 226 230 231 232 815 816 841 4969 21956 72574 72689 72695 72729 78346
4969	B2CGN4_9SAUR	B2CGN4	Crotamine (Fragment) OS=Crotalus durissus GN=Crt-p1 PE=4 SV=1	Regular	3336.91	0	4272.91	10	1	2	32.35	207262	0	49903			Green	225 226 230 231 232 815 816 841 21956 25828 72574 72689 72695 72729 78346
816	MYC2_CRODU	Q9PWF3	Crotamine OS=Crotalus durissus terrificus GN=CRO2 PE=1 SV=1	Regular	3336.91	0	7861.23	10	1	4	16.92	207262	0	49903			Green	225 226 230 231 232 815 841 4969 21956 25828 72574 72689 72695 72729 78346
178233	A0A2D4NXP8_MICSU	A0A2D4NXP8	Uncharacterized protein (Fragment) OS=Micrurus surinamensis PE=4 SV=1	Regular	3119.65	0	99701.1	104	9	83	12.3	470860	0	122900			Green	3 3078 6660 12385 13690 15809 16186 16249 41050 42078 50314 61474 62203 81329 82490 86399 87258 104741 106347 109915 115998 128273 132036 132507 149784 158284 166464 168493 174340 186372 192553
132507	A0A2D4KXA6_9SAUR	A0A2D4KXA6	Uncharacterized protein (Fragment) OS=Micrurus paraensis PE=4 SV=1	Regular	3119.65	0	97593.7	104	9	81	12.59	470860	0	122900			Green	3 3078 6660 12385 13690 15809 16186 16249 41050 42078 50314 61474 62203 81329 82490 86399 87258 104741 106347 109915 115998 128273 132036 149784 158284 166464 168493 174340 178233 186372 192553
116287	T1E3Y1_CROHD	T1E3Y1	Phospholipase A2 6 OS=Crotalus horridus PE=2 SV=1	Regular	2990.37	0	16161.7	37	3	9	23.19	484202	0	128860			Green	274 293 343 357 365 372 391 395 398 432 456 462 464 472 475 482 501 528 532 534 535 570 581 625 637 649 650 652 659 661 668 670 673 675 694 698 728 730 738 741 755 756 760 762 778 787 793 800 802 2655 2656 2764 2936 3279 3785 4243 5789 7398 7956 8397 8419 8608 8615 10070 10092 10113 10543 10614 10617 13919 14852 15100 15123 15126 15361 15565 17303 18178 18557 18899 20898 21011 21038 21116 21121 2…
114599	T1E3Y3_CROHD	T1E3Y3	Phospholipase A2 1b OS=Crotalus horridus PE=2 SV=1	Regular	2990.37	0	16202.7	37	3	9	23.19	484202	0	128860			Green	274 293 343 357 365 372 391 395 398 432 456 462 464 472 475 482 501 528 532 534 535 570 581 625 637 649 650 652 659 661 668 670 673 675 694 698 728 730 738 741 755 756 760 762 778 787 793 800 802 2655 2656 2764 2936 3279 3785 4243 5789 7398 7956 8397 8419 8608 8615 10070 10092 10113 10543 10614 10617 13919 14852 15100 15123 15126 15361 15565 17303 18178 18557 18899 20898 21011 21038 21116 21121 2…
113697	T1D6N7_CROHD	T1D6N7	Phospholipase A2 9 OS=Crotalus horridus PE=2 SV=1	Regular	2990.37	0	16223.8	37	3	11	23.19	484202	0	128860			Green	274 293 343 357 365 372 391 395 398 432 456 462 464 472 475 482 501 528 532 534 535 570 581 625 637 649 650 652 659 661 668 670 673 675 694 698 728 730 738 741 755 756 760 762 778 787 793 800 802 2655 2656 2764 2936 3279 3785 4243 5789 7398 7956 8397 8419 8608 8615 10070 10092 10113 10543 10614 10617 13919 14852 15100 15123 15126 15361 15565 17303 18178 18557 18899 20898 21011 21038 21116 21121 2…
112606	T1D6P2_CROHD	T1D6P2	Phospholipase A2 4 OS=Crotalus horridus PE=2 SV=1	Regular	2990.37	0	16093.6	37	3	9	23.19	484202	0	128860			Green	274 293 343 357 365 372 391 395 398 432 456 462 464 472 475 482 501 528 532 534 535 570 581 625 637 649 650 652 659 661 668 670 673 675 694 698 728 730 738 741 755 756 760 762 778 787 793 800 802 2655 2656 2764 2936 3279 3785 4243 5789 7398 7956 8397 8419 8608 8615 10070 10092 10113 10543 10614 10617 13919 14852 15100 15123 15126 15361 15565 17303 18178 18557 18899 20898 21011 21038 21116 21121 2…
112240	A0A1J0R042_CROSS	A0A1J0R042	Phospholipase A2_ group IIG A2_ Mojave toxin A-subunit OS=Crotalus scutulatus scutulatus GN=Pla2g2gA2 PE=3 SV=1	Regular	2990.37	0	16009.5	37	3	9	23.19	484202	0	128860			Green	274 293 343 357 365 372 391 395 398 432 456 462 464 472 475 482 501 528 532 534 535 570 581 625 637 649 650 652 659 661 668 670 673 675 694 698 728 730 738 741 755 756 760 762 778 787 793 800 802 2655 2656 2764 2936 3279 3785 4243 5789 7398 7956 8397 8419 8608 8615 10070 10092 10113 10543 10614 10617 13919 14852 15100 15123 15126 15361 15565 17303 18178 18557 18899 20898 21011 21038 21116 21121 2…
78544	T1DMM4_CROOH	T1DMM4	PLA2-CohID-3 OS=Crotalus oreganus helleri PE=2 SV=1	Regular	2990.37	0	16081.5	37	3	9	23.19	484202	0	128860			Green	274 293 343 357 365 372 391 395 398 432 456 462 464 472 475 482 501 528 532 534 535 570 581 625 637 649 650 652 659 661 668 670 673 675 694 698 728 730 738 741 755 756 760 762 778 787 793 800 802 2655 2656 2764 2936 3279 3785 4243 5789 7398 7956 8397 8419 8608 8615 10070 10092 10113 10543 10614 10617 13919 14852 15100 15123 15126 15361 15565 17303 18178 18557 18899 20898 21011 21038 21116 21121 2…
74955	A0A193CHJ3_CROTA	A0A193CHJ3	Phospholipase A2_4 Mojave toxin-like acidic A chain OS=Crotalus tzabcan PE=2 SV=1	Regular	2990.37	0	16073.6	37	3	11	23.19	484202	0	128860			Green	274 293 343 357 365 372 391 395 398 432 456 462 464 472 475 482 501 528 532 534 535 570 581 625 637 649 650 652 659 661 668 670 673 675 694 698 728 730 738 741 755 756 760 762 778 787 793 800 802 2655 2656 2764 2936 3279 3785 4243 5789 7398 7956 8397 8419 8608 8615 10070 10092 10113 10543 10614 10617 13919 14852 15100 15123 15126 15361 15565 17303 18178 18557 18899 20898 21011 21038 21116 21121 2…
72370	A0A193CHK4_CROOO	A0A193CHK4	Phospholipase A2_1 Mojave toxin-like acidic A chain OS=Crotalus oreganus concolor PE=2 SV=1	Regular	2990.37	0	16009.5	37	3	9	23.19	484202	0	128860			Green	274 293 343 357 365 372 391 395 398 432 456 462 464 472 475 482 501 528 532 534 535 570 581 625 637 649 650 652 659 661 668 670 673 675 694 698 728 730 738 741 755 756 760 762 778 787 793 800 802 2655 2656 2764 2936 3279 3785 4243 5789 7398 7956 8397 8419 8608 8615 10070 10092 10113 10543 10614 10617 13919 14852 15100 15123 15126 15361 15565 17303 18178 18557 18899 20898 21011 21038 21116 21121 2…
15361	A0A0K8RSA2_CROHD	A0A0K8RSA2	Phospholipase A2 3d OS=Crotalus horridus PE=3 SV=1	Regular	2990.37	0	16187.8	37	3	9	23.19	484202	0	128860			Green	274 293 343 357 365 372 391 395 398 432 456 462 464 472 475 482 501 528 532 534 535 570 581 625 637 649 650 652 659 661 668 670 673 675 694 698 728 730 738 741 755 756 760 762 778 787 793 800 802 2655 2656 2764 2936 3279 3785 4243 5789 7398 7956 8397 8419 8608 8615 10070 10092 10113 10543 10614 10617 13919 14852 15100 15123 15126 15565 17303 18178 18557 18899 20898 21011 21038 21116 21121 21568 2…
15126	T1E3C9_CROHD	T1E3C9	Phospholipase A2 1a OS=Crotalus horridus PE=2 SV=1	Regular	2990.37	0	16186.7	37	3	9	23.19	484202	0	128860			Green	274 293 343 357 365 372 391 395 398 432 456 462 464 472 475 482 501 528 532 534 535 570 581 625 637 649 650 652 659 661 668 670 673 675 694 698 728 730 738 741 755 756 760 762 778 787 793 800 802 2655 2656 2764 2936 3279 3785 4243 5789 7398 7956 8397 8419 8608 8615 10070 10092 10113 10543 10614 10617 13919 14852 15100 15123 15361 15565 17303 18178 18557 18899 20898 21011 21038 21116 21121 21568 2…
14852	A0A0K8RS99_CROHD	A0A0K8RS99	Phospholipase A2 3c OS=Crotalus horridus PE=3 SV=1	Regular	2990.37	0	16187.6	37	3	9	23.19	484202	0	128860			Green	274 293 343 357 365 372 391 395 398 432 456 462 464 472 475 482 501 528 532 534 535 570 581 625 637 649 650 652 659 661 668 670 673 675 694 698 728 730 738 741 755 756 760 762 778 787 793 800 802 2655 2656 2764 2936 3279 3785 4243 5789 7398 7956 8397 8419 8608 8615 10070 10092 10113 10543 10614 10617 13919 15100 15123 15126 15361 15565 17303 18178 18557 18899 20898 21011 21038 21116 21121 21568 2…
13919	A0A0K8RSB8_CROHD	A0A0K8RSB8	Phospholipase A2 3b OS=Crotalus horridus PE=3 SV=1	Regular	2990.37	0	16170.6	37	3	9	23.19	484202	0	128860			Green	274 293 343 357 365 372 391 395 398 432 456 462 464 472 475 482 501 528 532 534 535 570 581 625 637 649 650 652 659 661 668 670 673 675 694 698 728 730 738 741 755 756 760 762 778 787 793 800 802 2655 2656 2764 2936 3279 3785 4243 5789 7398 7956 8397 8419 8608 8615 10070 10092 10113 10543 10614 10617 14852 15100 15123 15126 15361 15565 17303 18178 18557 18899 20898 21011 21038 21116 21121 21568 2…
668	PA2A_CROSS	P18998	Phospholipase A2 homolog mojave toxin acidic chain OS=Crotalus scutulatus scutulatus PE=1 SV=2	Regular	2990.37	0	16009.5	37	3	9	23.19	484202	0	128860			Green	274 293 343 357 365 372 391 395 398 432 456 462 464 472 475 482 501 528 532 534 535 570 581 625 637 649 650 652 659 661 670 673 675 694 698 728 730 738 741 755 756 760 762 778 787 793 800 802 2655 2656 2764 2936 3279 3785 4243 5789 7398 7956 8397 8419 8608 8615 10070 10092 10113 10543 10614 10617 13919 14852 15100 15123 15126 15361 15565 17303 18178 18557 18899 20898 21011 21038 21116 21121 21568…
158284	A0A2D4MIQ4_9SAUR	A0A2D4MIQ4	Uncharacterized protein (Fragment) OS=Micrurus spixii PE=4 SV=1	Regular	2927.14	0	75600.6	97	8	54	14.48	465600	0	120686			Green	3 3078 6660 12385 13690 15809 16186 16249 41050 42078 50314 62203 82490 86399 87258 104741 106347 109915 115998 132036 132507 149784 166464 168493 174340 178233 186372 192553
104741	A0A2D4KXA8_9SAUR	A0A2D4KXA8	Uncharacterized protein OS=Micrurus paraensis PE=4 SV=1	Regular	2927.14	0	86722.3	97	8	66	12.63	465600	0	120686			Green	3 3078 6660 12385 13690 15809 16186 16249 41050 42078 50314 62203 82490 86399 87258 106347 109915 115998 132036 132507 149784 158284 166464 168493 174340 178233 186372 192553
50314	A0A2D4NXS8_MICSU	A0A2D4NXS8	Uncharacterized protein (Fragment) OS=Micrurus surinamensis PE=4 SV=1	Regular	2857.99	0	94531.4	88	8	82	11.06	450628	0	119460			Green	3 3078 6660 12385 13690 15809 16186 16249 41050 42078 61474 62203 81329 82490 86399 87258 104741 106347 109915 115998 128273 132036 132507 149784 158284 166464 168493 174340 178233 186372 192553
132036	A0A2D4JUN0_9SAUR	A0A2D4JUN0	Uncharacterized protein (Fragment) OS=Micrurus paraensis PE=4 SV=1	Regular	2667.5	0	93553.9	80	7	74	10.53	416473	0	111500			Green	3 3078 6660 12385 13690 15809 16186 16249 41050 42078 50314 62203 82490 86399 87258 104741 106347 109915 115998 132507 149784 158284 166464 168493 174340 178233 186372 192553
86399	V8P8G9_OPHHA	V8P8G9	Alpha-1_4 glucan phosphorylase (Fragment) OS=Ophiophagus hannah GN=PYGB PE=3 SV=1	Regular	2667.5	0	97697.6	80	7	79	10.08	416473	0	111500			Green	3 3078 6660 12385 13690 15809 16186 16249 41050 42078 50314 62203 82490 87258 104741 106347 109915 115998 132036 132507 149784 158284 166464 168493 174340 178233 186372 192553
62203	A0A2D4HEH5_MICLE	A0A2D4HEH5	Uncharacterized protein OS=Micrurus lemniscatus lemniscatus PE=4 SV=1	Regular	2667.5	0	97597.6	80	7	79	10.08	416473	0	111500			Green	3 3078 6660 12385 13690 15809 16186 16249 41050 42078 50314 82490 86399 87258 104741 106347 109915 115998 132036 132507 149784 158284 166464 168493 174340 178233 186372 192553
41050	A0A0B8RUK3_BOIIR	A0A0B8RUK3	Alpha-1_4 glucan phosphorylase OS=Boiga irregularis PE=3 SV=1	Regular	2667.5	0	97659.7	80	7	77	10.08	416473	0	111500			Green	3 3078 6660 12385 13690 15809 16186 16249 42078 50314 62203 82490 86399 87258 104741 106347 109915 115998 132036 132507 149784 158284 166464 168493 174340 178233 186372 192553
16186	A0A2D4GRE8_MICCO	A0A2D4GRE8	Uncharacterized protein (Fragment) OS=Micrurus corallinus PE=4 SV=1	Regular	2484.06	0	76808	73	6	59	11.48	374580	0	101872			Green	3 3078 6660 12385 15809 16249 41050 42078 50314 62203 82490 86399 87258 104741 106347 109915 115998 132036 132507 149784 158284 166464 168493 174340 178233 186372 192553
75098	B0LSF7_9SAUR	B0LSF7	Phospholipase A2 OS=Sistrurus catenatus catenatus GN=PLA2 PE=3 SV=1	Regular	2312.41	0	16320.9	24	2	12	13.04	378710	0	74456			Green	274 293 343 357 365 372 391 395 398 432 456 462 464 472 475 482 501 528 532 534 535 570 581 625 637 649 650 652 659 661 668 670 673 675 694 698 728 730 738 741 755 756 760 762 778 787 793 800 802 2655 2656 2764 2936 3279 3785 4243 5789 7398 7956 8397 8419 8608 8615 10070 10092 10113 10543 10614 10617 13919 14852 15100 15123 15126 15361 15565 17303 18178 18557 18899 20898 21011 21038 21116 21121 2…
72287	B0LSF8_9SAUR	B0LSF8	Phospholipase A2 OS=Sistrurus catenatus catenatus GN=PLA2 PE=3 SV=1	Regular	2312.41	0	16226.8	24	2	10	13.04	378710	0	74456			Green	274 293 343 357 365 372 391 395 398 432 456 462 464 472 475 482 501 528 532 534 535 570 581 625 637 649 650 652 659 661 668 670 673 675 694 698 728 730 738 741 755 756 760 762 778 787 793 800 802 2655 2656 2764 2936 3279 3785 4243 5789 7398 7956 8397 8419 8608 8615 10070 10092 10113 10543 10614 10617 13919 14852 15100 15123 15126 15361 15565 17303 18178 18557 18899 20898 21011 21038 21116 21121 2…
532	PA2A_SISTE	Q6EAN6	Acidic phospholipase A2 homolog sistruxin A OS=Sistrurus tergeminus PE=2 SV=1	Regular	2312.41	0	16227.8	24	2	9	13.04	378710	0	74456			Green	274 293 343 357 365 372 391 395 398 432 456 462 464 472 475 482 501 528 534 535 570 581 625 637 649 650 652 659 661 668 670 673 675 694 698 728 730 738 741 755 756 760 762 778 787 793 800 802 2655 2656 2764 2936 3279 3785 4243 5789 7398 7956 8397 8419 8608 8615 10070 10092 10113 10543 10614 10617 13919 14852 15100 15123 15126 15361 15565 17303 18178 18557 18899 20898 21011 21038 21116 21121 21568…
186372	A0A2D4PC96_MICSU	A0A2D4PC96	Uncharacterized protein (Fragment) OS=Micrurus surinamensis PE=4 SV=1	Regular	1987.24	0	73431.1	49	4	57	6.93	328628	0	86894			Green	3 3078 6660 12385 15809 16186 16249 41050 42078 50314 62203 82490 86399 87258 104741 106347 109915 115998 132036 132507 149784 158284 166464 168493 174340 178233 192553
192553	A0A0F7ZDU6_CROAD	A0A0F7ZDU6	Alpha-1_4 glucan phosphorylase OS=Crotalus adamanteus PE=2 SV=1	Regular	1820.44	0	99322.7	49	5	86	5.82	268406	0	59289			Green	3 3078 6660 12385 15809 16186 16249 41050 42078 50314 61474 62203 81329 82490 86399 87258 104741 106347 109915 115998 128273 132036 132507 149784 158284 166464 168493 174340 178233 186372
115998	A0A0K8S1S9_CROHD	A0A0K8S1S9	Alpha-1_4 glucan phosphorylase OS=Crotalus horridus PE=3 SV=1	Regular	1820.44	0	99360.8	49	5	87	5.82	268406	0	59289			Green	3 3078 6660 12385 15809 16186 16249 41050 42078 50314 61474 62203 81329 82490 86399 87258 104741 106347 109915 128273 132036 132507 149784 158284 166464 168493 174340 178233 186372 192553
82490	A0A1W7RH38_AGKCO	A0A1W7RH38	Alpha-1_4 glucan phosphorylase OS=Agkistrodon contortrix contortrix PE=3 SV=1	Regular	1820.44	0	99296.6	49	5	84	5.82	268406	0	59289			Green	3 3078 6660 12385 15809 16186 16249 41050 42078 50314 61474 62203 81329 86399 87258 104741 106347 109915 115998 128273 132036 132507 149784 158284 166464 168493 174340 178233 186372 192553
42078	A0A0B8RYR6_BOIIR	A0A0B8RYR6	Alpha-1_4 glucan phosphorylase OS=Boiga irregularis PE=3 SV=1	Regular	1820.44	0	99441	49	5	87	5.82	268406	0	59289			Green	3 3078 6660 12385 15809 16186 16249 41050 50314 61474 62203 81329 82490 86399 87258 104741 106347 109915 115998 128273 132036 132507 149784 158284 166464 168493 174340 178233 186372 192553
15809	T1DMY7_CROHD	T1DMY7	Alpha-1_4 glucan phosphorylase OS=Crotalus horridus PE=2 SV=1	Regular	1820.44	0	99345.8	49	5	87	5.82	268406	0	59289			Green	3 3078 6660 12385 16186 16249 41050 42078 50314 61474 62203 81329 82490 86399 87258 104741 106347 109915 115998 128273 132036 132507 149784 158284 166464 168493 174340 178233 186372 192553
3078	U3F856_MICFL	U3F856	Alpha-1_4 glucan phosphorylase OS=Micrurus fulvius PE=2 SV=1	Regular	1820.44	0	99333.9	49	5	88	5.82	268406	0	59289			Green	3 6660 12385 15809 16186 16249 41050 42078 50314 61474 62203 81329 82490 86399 87258 104741 106347 109915 115998 128273 132036 132507 149784 158284 166464 168493 174340 178233 186372 192553
75127	A0A0U2UH64_CROVE	A0A0U2UH64	Serine protease OS=Crotalus vegrandis PE=2 SV=1	Regular	1789.73	0	28846.5	44	4	27	40.31	184307	161783	55674	581.201	16.7656	Green	1922 1935 2066 2084 2143 2161 2917 7623 7683 8401 11258 11553 11566 14916 14918 15120 15127 15546 15880 17232 17432 17612 21195 25851 25951 29241 29846 72136 72316 72317 72723 72824 72989 114359 176764 177056 188372 188420 188634 189203 191537 192730
39729	E3UJL4_BOTNU	E3UJL4	MP_I2 SVMP (Fragment) OS=Bothrops neuwiedi PE=2 SV=1	Regular	1722.24	0	27583	13	1	18	6.17	38159	0	10107			Green	2293 2301 2302 2319
2319	VM2IA_BOTIN	Q5XUW8	Zinc metalloproteinase/disintegrin OS=Bothrops insularis PE=1 SV=1	Regular	1722.24	0	54567.7	13	1	37	3.15	38159	0	10107			Green	2293 2301 2302 39729
2302	VM1BJ_BOTJA	P0C7A9	Snake venom metalloproteinase bothrojaractivase (Fragments) OS=Bothrops jararaca PE=1 SV=1	Regular	1722.24	0	7166.29	13	1	6	25	38159	114477	10107	411.255	2.9472	Green	2293 2301 2319 39729
2301	VM1B2_BOTPA	P0C6S1	Snake venom metalloproteinase BnP2 (Fragments) OS=Bothrops pauloensis PE=1 SV=1	Regular	1722.24	0	8008.07	13	1	8	21.74	38159	0	10107			Green	2293 2302 2319 39729
2293	VM11_BOTPA	C0HJU2	Snake venom metalloproteinase BpMP-1 (Fragments) OS=Bothrops pauloensis PE=1 SV=1	Regular	1722.24	0	19769.2	13	1	9	8.57	38159	0	10107			Green	2301 2302 2319 39729
15127	A0A0K8RYM8_CROHD	A0A0K8RYM8	Serine proteinase 7 OS=Crotalus horridus PE=3 SV=1	Regular	1637.63	0	29330.4	41	4	19	28.08	58530	28911	22182	103.862	3.0463	Green	1900 1903 1904 1911 1932 1934 1935 1984 1985 1995 1997 2008 2009 2049 2051 2058 2071 2084 2088 2096 2099 2101 2106 2111 2112 2113 2129 2133 2135 2140 2141 2150 2153 2154 2158 3034 7590 7687 7858 8461 11553 15367 15850 17071 17177 17716 21043 21150 22031 25951 29138 29245 29745 29894 56966 59910 72148 72316 72347 72663 72723 72902 73011 73045 73061 73070 73188 73336 75127 75378 78530 78734 78760 7…
6660	A0A2D4ISB1_MICLE	A0A2D4ISB1	Uncharacterized protein (Fragment) OS=Micrurus lemniscatus lemniscatus PE=4 SV=1	Regular	1627.93	0	76693.3	42	4	66	5.86	263146	0	57075			Green	3 3078 12385 15809 16186 16249 41050 42078 50314 62203 82490 86399 87258 104741 106347 109915 115998 132036 132507 149784 158284 166464 168493 174340 178233 186372 192553
87258	V8NSA6_OPHHA	V8NSA6	Alpha-1_4 glucan phosphorylase (Fragment) OS=Ophiophagus hannah GN=PYGM PE=3 SV=1	Regular	1521.26	0	76035.8	43	4	59	6.09	253218	0	63619			Green	3 3078 6660 12385 13690 15809 16186 16249 41050 42078 50314 62203 82490 86399 104741 106347 109915 115998 132036 132507 158284 168493 174340 178233 186372 192553
166464	A0A2D4LAG5_9SAUR	A0A2D4LAG5	Uncharacterized protein (Fragment) OS=Micrurus spixii PE=4 SV=1	Regular	1398.67	0	70907.4	40	4	62	6.95	162575	0	46369			Green	3 3078 6660 15809 16186 16249 41050 42078 50314 61474 62203 81329 82490 86399 104741 109915 115998 128273 132036 132507 149784 158284 168493 178233 186372 192553
785	PA2BG_CRODU	P0CAS7	Basic phospholipase A2 F17 OS=Crotalus durissus terrificus PE=1 SV=1	Regular	1397.86	0	15166.9	32	3	14	19.83	147992	0	51415			Green	380 396 397 459 460 538 546 560 566 682 777 781 11263 15368 72380 78352 78387 112121 118198
188372	A0A1W7RB93_CROAD	A0A1W7RB93	Cadam10_SVSP-11 OS=Crotalus adamanteus PE=3 SV=1	Regular	1390.98	0	29326.4	30	3	19	20	46585	0	17768			Green	1900 1903 1904 1911 1932 1934 1935 1984 1985 1995 1997 2008 2009 2049 2051 2058 2071 2084 2088 2096 2099 2101 2106 2111 2112 2113 2129 2133 2135 2140 2141 2150 2153 2154 2158 3034 7590 7687 7858 8461 11553 15127 15367 15850 17071 17177 17716 21043 21150 22031 25951 29138 29245 29745 29894 56966 59910 72148 72316 72347 72663 72723 72902 73011 73045 73061 73070 73188 73336 75127 75378 78530 78734 7…
72723	T1DE77_CROOH	T1DE77	Kallikrein-CohCI-3 OS=Crotalus oreganus helleri PE=2 SV=1	Regular	1390.98	0	29310.4	30	3	19	20	46585	0	17768			Green	1900 1903 1904 1911 1932 1934 1935 1984 1985 1995 1997 2008 2009 2049 2051 2058 2071 2084 2088 2096 2099 2101 2106 2111 2112 2113 2129 2133 2135 2140 2141 2150 2153 2154 2158 3034 7590 7687 7858 8461 11553 15127 15367 15850 17071 17177 17716 21043 21150 22031 25951 29138 29245 29745 29894 56966 59910 72148 72316 72347 72663 72902 73011 73045 73061 73070 73188 73336 75127 75378 78530 78734 78760 7…
72316	T1DP67_CROOH	T1DP67	Kallikrein-CohID-3 OS=Crotalus oreganus helleri PE=2 SV=1	Regular	1390.98	0	29291.3	30	3	18	20	46585	0	17768			Green	1900 1903 1904 1911 1932 1934 1935 1984 1985 1995 1997 2008 2009 2049 2051 2058 2071 2084 2088 2096 2099 2101 2106 2111 2112 2113 2129 2133 2135 2140 2141 2150 2153 2154 2158 3034 7590 7687 7858 8461 11553 15127 15367 15850 17071 17177 17716 21043 21150 22031 25951 29138 29245 29745 29894 56966 59910 72148 72347 72663 72723 72902 73011 73045 73061 73070 73188 73336 75127 75378 78530 78734 78760 7…
11553	T1DGZ7_CROHD	T1DGZ7	Serine proteinase 5 OS=Crotalus horridus PE=2 SV=1	Regular	1390.98	0	29296.4	30	3	19	20	46585	0	17768			Green	1900 1903 1904 1911 1932 1934 1935 1984 1985 1995 1997 2008 2009 2049 2051 2058 2071 2084 2088 2096 2099 2101 2106 2111 2112 2113 2129 2133 2135 2140 2141 2150 2153 2154 2158 3034 7590 7687 7858 8461 15127 15367 15850 17071 17177 17716 21043 21150 22031 25951 29138 29245 29745 29894 56966 59910 72148 72316 72347 72663 72723 72902 73011 73045 73061 73070 73188 73336 75127 75378 78530 78734 78760 7…
72148	T1DEH3_CROOH	T1DEH3	Kallikrein-CohLL-4 OS=Crotalus oreganus helleri PE=2 SV=1	Regular	1361.34	0	29201.2	29	3	18	19.62	36006	0	15468			Green	1900 1903 1904 1911 1932 1934 1984 1985 1995 1997 2008 2009 2049 2051 2058 2071 2088 2096 2099 2101 2106 2111 2112 2113 2129 2133 2135 2140 2141 2150 2153 2154 2158 3034 7590 7687 7858 8461 11553 15127 15367 15850 17071 17177 17716 21043 21150 22031 29138 29245 29745 29894 56966 59910 72316 72347 72663 72723 72902 73011 73045 73061 73070 73188 73336 75378 78530 78734 78760 79484 82442 82753 82972…
17421	A0A0F7Z0X7_CROAD	A0A0F7Z0X7	Cadam10_LAAO-1 OS=Crotalus adamanteus PE=2 SV=1	Regular	1295.62	0	59166.1	107	10	46	21.9	228209	0	78622			Green	308 323 496 499 609 904 7686 8403 10035 11564 12052 14991 15124 15231 15272 73017 77489 78541 113415 176787
323	OXLA_CROAT	P56742	L-amino-acid oxidase OS=Crotalus atrox PE=1 SV=2	Regular	1295.62	0	59166.1	107	10	46	21.9	228209	0	78622			Green	308 496 499 609 904 7686 8403 10035 11564 12052 14991 15124 15231 15272 17421 73017 77489 78541 113415 176787
308	OXLA2_CROAD	F8S0Z5	L-amino-acid oxidase OS=Crotalus adamanteus PE=1 SV=1	Regular	1295.62	0	59166.1	111	10	46	21.9	231558	0	79171			Green	323 496 499 609 904 7686 8403 10035 11564 12052 14991 15124 15231 15272 17421 73017 77489 78541 113415 176787
82442	A0A1W7RJV9_AGKCO	A0A1W7RJV9	Serine proteinase 5 OS=Agkistrodon contortrix contortrix PE=3 SV=1	Regular	1267.63	0	29507.7	26	3	16	15.77	46909	0	11847			Green	1882 1900 1901 1902 1903 1904 1906 1909 1910 1911 1912 1917 1922 1929 1930 1931 1932 1934 1935 1936 1977 1980 1984 1985 1992 1995 1997 2001 2006 2007 2008 2009 2048 2049 2051 2054 2057 2058 2060 2062 2064 2066 2069 2070 2071 2076 2080 2081 2088 2091 2096 2099 2100 2101 2106 2111 2112 2113 2129 2130 2131 2132 2133 2135 2137 2140 2141 2142 2143 2149 2150 2153 2154 2158 2886 3029 3034 3345 4775 5308…
3034	A0A194AM83_9SAUR	A0A194AM83	Serine proteinase 8a OS=Agkistrodon piscivorus PE=3 SV=1	Regular	1267.63	0	29476.6	26	3	16	15.77	46909	0	11847			Green	1882 1900 1901 1902 1903 1904 1906 1909 1910 1911 1912 1917 1922 1929 1930 1931 1932 1934 1935 1936 1977 1980 1984 1985 1992 1995 1997 2001 2006 2007 2008 2009 2048 2049 2051 2054 2057 2058 2060 2062 2064 2066 2069 2070 2071 2076 2080 2081 2088 2091 2096 2099 2100 2101 2106 2111 2112 2113 2129 2130 2131 2132 2133 2135 2137 2140 2141 2142 2143 2149 2150 2153 2154 2158 2886 3029 3345 4775 5308 7590…
25866	A0A096XPP4_GLOIT	A0A096XPP4	Gintexin acidic subunit OS=Gloydius intermedius PE=2 SV=1	Regular	1244.56	0	16481.1	24	2	10	19.57	21549	32323.5	46007	116.121	1.9138	Green	274 293 343 357 365 372 391 395 398 432 456 462 464 472 475 482 501 528 532 534 535 570 581 625 637 649 650 652 659 661 668 670 673 675 694 698 728 730 738 741 755 756 760 762 778 787 793 800 802 2655 2656 2764 2936 3279 3785 4243 5789 7398 7956 8397 8419 8608 8615 10070 10092 10113 10543 10614 10617 13919 14852 15100 15123 15126 15361 15565 17303 18178 18557 18899 20898 21011 21038 21116 21121 2…
168493	A0A2D4LBA4_9SAUR	A0A2D4LBA4	Uncharacterized protein (Fragment) OS=Micrurus spixii PE=4 SV=1	Regular	1203.59	0	45924.1	34	4	39	9.14	197136	0	53705			Green	3 3078 6660 13690 15809 16186 41050 42078 50314 62203 82490 86399 87258 104741 109915 115998 132036 132507 149784 158284 166464 178233 186372 192553
397	PA2BF_CRODU	P0CAS6	Basic phospholipase A2 F16 OS=Crotalus durissus terrificus PE=1 SV=1	Regular	1180.75	0	15129.9	21	3	13	14.75	144466	0	52056			Green	380 396 459 460 538 546 560 566 682 777 781 785 11263 15368 72380 78352 78387 112121 118198
114359	T1E3X0_CROHD	T1E3X0	Serine proteinase 8 OS=Crotalus horridus PE=2 SV=1	Regular	1094.53	0	29431.4	24	3	19	18.85	149257	0	21925			Green	1882 1901 1902 1906 1909 1910 1912 1917 1922 1929 1930 1931 1935 1936 1977 1980 1992 1995 2001 2006 2007 2048 2049 2054 2057 2060 2062 2064 2066 2069 2070 2076 2080 2081 2091 2096 2100 2129 2130 2131 2132 2133 2137 2142 2143 2149 2158 2161 2886 2917 3029 3034 3345 4775 5308 7590 7623 7668 7683 7687 7689 7871 8401 8693 10006 10609 11255 11258 11260 11261 11566 11622 12050 12051 14738 14855 14916 1…
72136	T1DP95_CROOH	T1DP95	Kallikrein-CohLL-2 OS=Crotalus oreganus helleri PE=2 SV=1	Regular	1094.53	0	29753.8	24	3	20	18.63	149257	0	21925			Green	1882 1901 1902 1906 1909 1910 1912 1917 1922 1929 1930 1931 1935 1936 1977 1980 1992 1995 2001 2006 2007 2048 2049 2054 2057 2060 2062 2064 2066 2069 2070 2076 2080 2081 2091 2096 2100 2129 2130 2131 2132 2133 2137 2142 2143 2149 2158 2161 2886 2917 3029 3034 3345 4775 5308 7590 7623 7668 7683 7687 7689 7871 8401 8693 10006 10609 11255 11258 11260 11261 11566 11622 12050 12051 14738 14855 14916 1…
17612	F8S118_CROAD	F8S118	Cadam10_SVSP-2 OS=Crotalus adamanteus PE=2 SV=1	Regular	1094.53	0	29725.7	24	3	20	18.63	149257	0	21925			Green	1882 1901 1902 1906 1909 1910 1912 1917 1922 1929 1930 1931 1935 1936 1977 1980 1992 1995 2001 2006 2007 2048 2049 2054 2057 2060 2062 2064 2066 2069 2070 2076 2080 2081 2091 2096 2100 2129 2130 2131 2132 2133 2137 2142 2143 2149 2158 2161 2886 2917 3029 3034 3345 4775 5308 7590 7623 7668 7683 7687 7689 7871 8401 8693 10006 10609 11255 11258 11260 11261 11566 11622 12050 12051 14738 14855 14916 1…
17432	J3S3W6_CROAD	J3S3W6	Serine proteinase 3b OS=Crotalus adamanteus PE=2 SV=1	Regular	1094.53	0	29593.6	24	3	20	18.85	149257	0	21925			Green	1882 1901 1902 1906 1909 1910 1912 1917 1922 1929 1930 1931 1935 1936 1977 1980 1992 1995 2001 2006 2007 2048 2049 2054 2057 2060 2062 2064 2066 2069 2070 2076 2080 2081 2091 2096 2100 2129 2130 2131 2132 2133 2137 2142 2143 2149 2158 2161 2886 2917 3029 3034 3345 4775 5308 7590 7623 7668 7683 7687 7689 7871 8401 8693 10006 10609 11255 11258 11260 11261 11566 11622 12050 12051 14738 14855 14916 1…
17232	A0A0F7Z790_CROAD	A0A0F7Z790	Serine proteinase 3c OS=Crotalus adamanteus PE=2 SV=1	Regular	1094.53	0	29552.5	24	3	19	18.85	149257	0	21925			Green	1882 1901 1902 1906 1909 1910 1912 1917 1922 1929 1930 1931 1935 1936 1977 1980 1992 1995 2001 2006 2007 2048 2049 2054 2057 2060 2062 2064 2066 2069 2070 2076 2080 2081 2091 2096 2100 2129 2130 2131 2132 2133 2137 2142 2143 2149 2158 2161 2886 2917 3029 3034 3345 4775 5308 7590 7623 7668 7683 7687 7689 7871 8401 8693 10006 10609 11255 11258 11260 11261 11566 11622 12050 12051 14738 14855 14916 1…
15880	A0A0K8RSB6_CROHD	A0A0K8RSB6	Serine proteinase 10 OS=Crotalus horridus PE=3 SV=1	Regular	1094.53	0	29538.4	24	3	20	18.85	149257	0	21925			Green	1882 1901 1902 1906 1909 1910 1912 1917 1922 1929 1930 1931 1935 1936 1977 1980 1992 1995 2001 2006 2007 2048 2049 2054 2057 2060 2062 2064 2066 2069 2070 2076 2080 2081 2091 2096 2100 2129 2130 2131 2132 2133 2137 2142 2143 2149 2158 2161 2886 2917 3029 3034 3345 4775 5308 7590 7623 7668 7683 7687 7689 7871 8401 8693 10006 10609 11255 11258 11260 11261 11566 11622 12050 12051 14738 14855 14916 1…
8401	A0A0F7Z1J2_CROAD	A0A0F7Z1J2	Serine proteinase 3a OS=Crotalus adamanteus PE=2 SV=1	Regular	1094.53	0	29607.6	24	3	20	18.85	149257	0	21925			Green	1882 1901 1902 1906 1909 1910 1912 1917 1922 1929 1930 1931 1935 1936 1977 1980 1992 1995 2001 2006 2007 2048 2049 2054 2057 2060 2062 2064 2066 2069 2070 2076 2080 2081 2091 2096 2100 2129 2130 2131 2132 2133 2137 2142 2143 2149 2158 2161 2886 2917 3029 3034 3345 4775 5308 7590 7623 7668 7683 7687 7689 7871 8693 10006 10609 11255 11258 11260 11261 11566 11622 12050 12051 14738 14855 14916 14918 …
2066	VSP4_CROAD	J3SDX0	Snake venom serine proteinase 4a OS=Crotalus adamanteus PE=1 SV=1	Regular	1094.53	0	29607.6	24	3	20	18.85	149257	0	21925			Green	1882 1901 1902 1906 1909 1910 1912 1917 1922 1929 1930 1931 1935 1936 1977 1980 1992 1995 2001 2006 2007 2048 2049 2054 2057 2060 2062 2064 2069 2070 2076 2080 2081 2091 2096 2100 2129 2130 2131 2132 2133 2137 2142 2143 2149 2158 2161 2886 2917 3029 3034 3345 4775 5308 7590 7623 7668 7683 7687 7689 7871 8401 8693 10006 10609 11255 11258 11260 11261 11566 11622 12050 12051 14738 14855 14916 14918 …
1922	VSPC_CROAD	J3RY93	Snake venom serine proteinase 12 OS=Crotalus adamanteus PE=1 SV=1	Regular	1094.53	0	29411.4	24	3	19	18.85	149257	40718	21925	146.278	4.3022	Green	1882 1901 1902 1906 1909 1910 1912 1917 1929 1930 1931 1935 1936 1977 1980 1992 1995 2001 2006 2007 2048 2049 2054 2057 2060 2062 2064 2066 2069 2070 2076 2080 2081 2091 2096 2100 2129 2130 2131 2132 2133 2137 2142 2143 2149 2158 2161 2886 2917 3029 3034 3345 4775 5308 7590 7623 7668 7683 7687 7689 7871 8401 8693 10006 10609 11255 11258 11260 11261 11566 11622 12050 12051 14738 14855 14916 14918 …
189724	A0A1L8D635_BOTAT	A0A1L8D635	BATXSVSP9 OS=Bothrops atrox PE=2 SV=1	Regular	1020.98	0	29421.6	15	2	22	7.69	34964	0	7433			Green	1882 1900 1901 1902 1903 1904 1906 1909 1910 1911 1912 1917 1922 1929 1930 1931 1932 1934 1935 1936 1977 1980 1984 1985 1992 1995 1997 2001 2006 2007 2008 2009 2048 2049 2051 2054 2057 2058 2060 2062 2064 2066 2069 2070 2071 2076 2080 2081 2088 2091 2096 2099 2100 2101 2106 2111 2112 2113 2129 2130 2131 2132 2133 2135 2137 2140 2141 2142 2143 2149 2150 2153 2154 2158 2886 3029 3034 3345 4775 5308…
189193	A0A1L8D5U9_BOTAT	A0A1L8D5U9	BATXSVSP10 OS=Bothrops atrox PE=2 SV=1	Regular	1020.98	0	29308.4	15	2	21	7.69	34964	0	7433			Green	1882 1900 1901 1902 1903 1904 1906 1909 1910 1911 1912 1917 1922 1929 1930 1931 1932 1934 1935 1936 1977 1980 1984 1985 1992 1995 1997 2001 2006 2007 2008 2009 2048 2049 2051 2054 2057 2058 2060 2062 2064 2066 2069 2070 2071 2076 2080 2081 2088 2091 2096 2099 2100 2101 2106 2111 2112 2113 2129 2130 2131 2132 2133 2135 2137 2140 2141 2142 2143 2149 2150 2153 2154 2158 2886 3029 3034 3345 4775 5308…
117401	B0VXU1_SISCA	B0VXU1	Serine proteinase isoform 9 OS=Sistrurus catenatus edwardsii PE=2 SV=1	Regular	1020.98	0	29340.5	15	2	14	7.69	34964	0	7433			Green	1882 1900 1901 1902 1903 1904 1906 1909 1910 1911 1912 1917 1922 1929 1930 1931 1932 1934 1935 1936 1977 1980 1984 1985 1992 1995 1997 2001 2006 2007 2008 2009 2048 2049 2051 2054 2057 2058 2060 2062 2064 2066 2069 2070 2071 2076 2080 2081 2088 2091 2096 2099 2100 2101 2106 2111 2112 2113 2129 2130 2131 2132 2133 2135 2137 2140 2141 2142 2143 2149 2150 2153 2154 2158 2886 3029 3034 3345 4775 5308…
113933	T1DJX6_CROHD	T1DJX6	Serine proteinase 9 OS=Crotalus horridus PE=2 SV=1	Regular	1020.98	0	29257.9	15	2	22	7.78	34964	0	7433			Green	1882 1900 1901 1902 1903 1904 1906 1909 1910 1911 1912 1917 1922 1929 1930 1931 1932 1934 1935 1936 1977 1980 1984 1985 1992 1995 1997 2001 2006 2007 2008 2009 2048 2049 2051 2054 2057 2058 2060 2062 2064 2066 2069 2070 2071 2076 2080 2081 2088 2091 2096 2099 2100 2101 2106 2111 2112 2113 2129 2130 2131 2132 2133 2135 2137 2140 2141 2142 2143 2149 2150 2153 2154 2158 2886 3029 3034 3345 4775 5308…
83808	A0A1W7RJW9_AGKCO	A0A1W7RJW9	Serine proteinase 6 OS=Agkistrodon contortrix contortrix PE=3 SV=1	Regular	1020.98	0	28997	15	2	18	7.75	34964	0	7433			Green	1882 1900 1901 1902 1903 1904 1906 1909 1910 1911 1912 1917 1922 1929 1930 1931 1932 1934 1935 1936 1977 1980 1984 1985 1992 1995 1997 2001 2006 2007 2008 2009 2048 2049 2051 2054 2057 2058 2060 2062 2064 2066 2069 2070 2071 2076 2080 2081 2088 2091 2096 2099 2100 2101 2106 2111 2112 2113 2129 2130 2131 2132 2133 2135 2137 2140 2141 2142 2143 2149 2150 2153 2154 2158 2886 3029 3034 3345 4775 5308…
72347	T1E6T7_CROOH	T1E6T7	Kallikrein-CohID-1 OS=Crotalus oreganus helleri PE=2 SV=1	Regular	1020.98	0	28932.5	15	2	13	7.72	34964	0	7433			Green	1882 1900 1901 1902 1903 1904 1906 1909 1910 1911 1912 1917 1922 1929 1930 1931 1932 1934 1935 1936 1977 1980 1984 1985 1992 1995 1997 2001 2006 2007 2008 2009 2048 2049 2051 2054 2057 2058 2060 2062 2064 2066 2069 2070 2071 2076 2080 2081 2088 2091 2096 2099 2100 2101 2106 2111 2112 2113 2129 2130 2131 2132 2133 2135 2137 2140 2141 2142 2143 2149 2150 2153 2154 2158 2886 3029 3034 3345 4775 5308…
21043	A0A194ARH4_9SAUR	A0A194ARH4	Serine proteinase 2 OS=Agkistrodon piscivorus PE=3 SV=1	Regular	1020.98	0	29036.1	15	2	18	7.75	34964	0	7433			Green	1882 1900 1901 1902 1903 1904 1906 1909 1910 1911 1912 1917 1922 1929 1930 1931 1932 1934 1935 1936 1977 1980 1984 1985 1992 1995 1997 2001 2006 2007 2008 2009 2048 2049 2051 2054 2057 2058 2060 2062 2064 2066 2069 2070 2071 2076 2080 2081 2088 2091 2096 2099 2100 2101 2106 2111 2112 2113 2129 2130 2131 2132 2133 2135 2137 2140 2141 2142 2143 2149 2150 2153 2154 2158 2886 3029 3034 3345 4775 5308…
17716	J3RY98_CROAD	J3RY98	Cadam10_SVSP-3 OS=Crotalus adamanteus PE=2 SV=1	Regular	1020.98	0	36692.6	15	2	19	6.17	34964	0	7433			Green	1882 1900 1901 1902 1903 1904 1906 1909 1910 1911 1912 1917 1922 1929 1930 1931 1932 1934 1935 1936 1977 1980 1984 1985 1992 1995 1997 2001 2006 2007 2008 2009 2048 2049 2051 2054 2057 2058 2060 2062 2064 2066 2069 2070 2071 2076 2080 2081 2088 2091 2096 2099 2100 2101 2106 2111 2112 2113 2129 2130 2131 2132 2133 2135 2137 2140 2141 2142 2143 2149 2150 2153 2154 2158 2886 3029 3034 3345 4775 5308…
17071	F8S113_CROAD	F8S113	Serine proteinase 1 OS=Crotalus adamanteus PE=2 SV=1	Regular	1020.98	0	28975.6	15	2	14	7.72	34964	0	7433			Green	1882 1900 1901 1902 1903 1904 1906 1909 1910 1911 1912 1917 1922 1929 1930 1931 1932 1934 1935 1936 1977 1980 1984 1985 1992 1995 1997 2001 2006 2007 2008 2009 2048 2049 2051 2054 2057 2058 2060 2062 2064 2066 2069 2070 2071 2076 2080 2081 2088 2091 2096 2099 2100 2101 2106 2111 2112 2113 2129 2130 2131 2132 2133 2135 2137 2140 2141 2142 2143 2149 2150 2153 2154 2158 2886 3029 3034 3345 4775 5308…
7687	A0A0K8RT82_CROHD	A0A0K8RT82	Serine proteinase 4 OS=Crotalus horridus PE=3 SV=1	Regular	1020.98	0	29199.9	15	2	22	7.78	34964	0	7433			Green	1882 1900 1901 1902 1903 1904 1906 1909 1910 1911 1912 1917 1922 1929 1930 1931 1932 1934 1935 1936 1977 1980 1984 1985 1992 1995 1997 2001 2006 2007 2008 2009 2048 2049 2051 2054 2057 2058 2060 2062 2064 2066 2069 2070 2071 2076 2080 2081 2088 2091 2096 2099 2100 2101 2106 2111 2112 2113 2129 2130 2131 2132 2133 2135 2137 2140 2141 2142 2143 2149 2150 2153 2154 2158 2886 3029 3034 3345 4775 5308…
7590	A0A0K8RZZ5_CROHD	A0A0K8RZZ5	Serine proteinase 8 OS=Crotalus horridus PE=3 SV=1	Regular	1020.98	0	29015.6	15	2	16	7.72	34964	0	7433			Green	1882 1900 1901 1902 1903 1904 1906 1909 1910 1911 1912 1917 1922 1929 1930 1931 1932 1934 1935 1936 1977 1980 1984 1985 1992 1995 1997 2001 2006 2007 2008 2009 2048 2049 2051 2054 2057 2058 2060 2062 2064 2066 2069 2070 2071 2076 2080 2081 2088 2091 2096 2099 2100 2101 2106 2111 2112 2113 2129 2130 2131 2132 2133 2135 2137 2140 2141 2142 2143 2149 2150 2153 2154 2158 2886 3029 3034 3345 4775 5308…
2158	VSPH_BOTJR	Q7T229	Snake venom serine protease homolog OS=Bothrops jararacussu PE=1 SV=1	Regular	1020.98	0	29338.4	15	2	21	7.69	34964	0	7433			Green	1882 1900 1901 1902 1903 1904 1906 1909 1910 1911 1912 1917 1922 1929 1930 1931 1932 1934 1935 1936 1977 1980 1984 1985 1992 1995 1997 2001 2006 2007 2008 2009 2048 2049 2051 2054 2057 2058 2060 2062 2064 2066 2069 2070 2071 2076 2080 2081 2088 2091 2096 2099 2100 2101 2106 2111 2112 2113 2129 2130 2131 2132 2133 2135 2137 2140 2141 2142 2143 2149 2150 2153 2154 2886 3029 3034 3345 4775 5308 7590…
2133	VSP09_TRIST	Q71QJ1	Snake venom serine protease KN9 OS=Trimeresurus stejnegeri PE=2 SV=1	Regular	1020.98	0	28852.2	15	2	21	7.78	34964	0	7433			Green	1882 1900 1901 1902 1903 1904 1906 1909 1910 1911 1912 1917 1922 1929 1930 1931 1932 1934 1935 1936 1977 1980 1984 1985 1992 1995 1997 2001 2006 2007 2008 2009 2048 2049 2051 2054 2057 2058 2060 2062 2064 2066 2069 2070 2071 2076 2080 2081 2088 2091 2096 2099 2100 2101 2106 2111 2112 2113 2129 2130 2131 2132 2135 2137 2140 2141 2142 2143 2149 2150 2153 2154 2158 2886 3029 3034 3345 4775 5308 7590…
2129	VSP01_TRIST	Q71QJ3	Snake venom serine protease KN1 OS=Trimeresurus stejnegeri PE=2 SV=1	Regular	1020.98	0	28817.2	15	2	21	7.78	34964	0	7433			Green	1882 1900 1901 1902 1903 1904 1906 1909 1910 1911 1912 1917 1922 1929 1930 1931 1932 1934 1935 1936 1977 1980 1984 1985 1992 1995 1997 2001 2006 2007 2008 2009 2048 2049 2051 2054 2057 2058 2060 2062 2064 2066 2069 2070 2071 2076 2080 2081 2088 2091 2096 2099 2100 2101 2106 2111 2112 2113 2130 2131 2132 2133 2135 2137 2140 2141 2142 2143 2149 2150 2153 2154 2158 2886 3029 3034 3345 4775 5308 7590…
2096	VSP10_TRIST	Q71QI8	Snake venom serine protease KN10 OS=Trimeresurus stejnegeri PE=2 SV=1	Regular	1020.98	0	28825.2	15	2	21	7.78	34964	0	7433			Green	1882 1900 1901 1902 1903 1904 1906 1909 1910 1911 1912 1917 1922 1929 1930 1931 1932 1934 1935 1936 1977 1980 1984 1985 1992 1995 1997 2001 2006 2007 2008 2009 2048 2049 2051 2054 2057 2058 2060 2062 2064 2066 2069 2070 2071 2076 2080 2081 2088 2091 2099 2100 2101 2106 2111 2112 2113 2129 2130 2131 2132 2133 2135 2137 2140 2141 2142 2143 2149 2150 2153 2154 2158 2886 3029 3034 3345 4775 5308 7590…
2049	VSP08_TRIST	Q71QH5	Snake venom serine protease KN8 OS=Trimeresurus stejnegeri PE=2 SV=1	Regular	1020.98	0	28860.3	15	2	21	7.78	34964	0	7433			Green	1882 1900 1901 1902 1903 1904 1906 1909 1910 1911 1912 1917 1922 1929 1930 1931 1932 1934 1935 1936 1977 1980 1984 1985 1992 1995 1997 2001 2006 2007 2008 2009 2048 2051 2054 2057 2058 2060 2062 2064 2066 2069 2070 2071 2076 2080 2081 2088 2091 2096 2099 2100 2101 2106 2111 2112 2113 2129 2130 2131 2132 2133 2135 2137 2140 2141 2142 2143 2149 2150 2153 2154 2158 2886 3029 3034 3345 4775 5308 7590…
1995	VSPD_CROAD	J3SBQ3	Inactive snake venom serine proteinase 13 OS=Crotalus adamanteus PE=1 SV=1	Regular	1020.98	0	29262	15	2	15	7.63	34964	0	7433			Green	1882 1900 1901 1902 1903 1904 1906 1909 1910 1911 1912 1917 1922 1929 1930 1931 1932 1934 1935 1936 1977 1980 1984 1985 1992 1997 2001 2006 2007 2008 2009 2048 2049 2051 2054 2057 2058 2060 2062 2064 2066 2069 2070 2071 2076 2080 2081 2088 2091 2096 2099 2100 2101 2106 2111 2112 2113 2129 2130 2131 2132 2133 2135 2137 2140 2141 2142 2143 2149 2150 2153 2154 2158 2886 3029 3034 3345 4775 5308 7590…
104113	C0L2T8_CRODO	C0L2T8	Metalloprotease PII OS=Crotalus durissus collilineatus GN=MPII PE=2 SV=1	Regular	995.551	0	54950.6	50	6	40	24.9	71052	44660	25619	160.44	8.8163	Green	78373
189203	A0A1W7RB69_CROAD	A0A1W7RB69	Cadam10_SVSP-9 OS=Crotalus adamanteus PE=3 SV=1	Regular	963.174	0	28706.3	24	2	26	19.07	228267	221396	45756	795.357	22.8317	Green	1922 2066 2143 2160 2161 2917 7623 7683 8401 11258 11566 14916 14918 15120 15546 15880 17232 17432 17612 21195 25851 29241 29846 72136 72317 72824 72989 75127 83547 114359 188420 188634 191537 192730
72317	T1DP94_CROOH	T1DP94	Kallikrein-CohLL-7 OS=Crotalus oreganus helleri PE=2 SV=1	Regular	963.174	0	28816.6	24	2	28	18.99	228267	0	45756			Green	1922 2066 2143 2160 2161 2917 7623 7683 8401 11258 11566 14916 14918 15120 15546 15880 17232 17432 17612 21195 25851 29241 29846 72136 72824 72989 75127 83547 114359 188420 188634 189203 191537 192730
11566	A0A0K8RYS0_CROHD	A0A0K8RYS0	Serine proteinase 5 OS=Crotalus horridus PE=3 SV=1	Regular	963.174	0	28827.5	24	2	24	18.99	228267	0	45756			Green	1922 2066 2143 2160 2161 2917 7623 7683 8401 11258 14916 14918 15120 15546 15880 17232 17432 17612 21195 25851 29241 29846 72136 72317 72824 72989 75127 83547 114359 188420 188634 189203 191537 192730
7623	T1E3B5_CROHD	T1E3B5	Serine proteinase 7 OS=Crotalus horridus PE=2 SV=1	Regular	963.174	0	28836.5	24	2	24	18.99	228267	0	45756			Green	1922 2066 2143 2160 2161 2917 7683 8401 11258 11566 14916 14918 15120 15546 15880 17232 17432 17612 21195 25851 29241 29846 72136 72317 72824 72989 75127 83547 114359 188420 188634 189203 191537 192730
177056	A0A194ARG4_SISTE	A0A194ARG4	Serine proteinase 6a OS=Sistrurus tergeminus PE=3 SV=1	Regular	938.141	0	29627.8	21	2	18	11.83	29619	0	9665			Green	1900 1903 1904 1911 1932 1934 1935 1984 1985 1995 1997 2008 2009 2049 2051 2058 2071 2084 2088 2096 2099 2101 2106 2111 2112 2113 2129 2133 2135 2140 2141 2150 2153 2154 2158 3034 7590 7687 7858 8461 11553 15127 15367 15850 17071 17177 17716 21043 21150 22031 25951 29138 29245 29745 29894 56966 59910 72148 72316 72347 72663 72723 72902 73011 73045 73061 73070 73188 73336 75127 75378 78530 78734 7…
176764	A0A194APK4_SISTE	A0A194APK4	Serine proteinase 6b OS=Sistrurus tergeminus PE=3 SV=1	Regular	938.141	0	29599.7	21	2	18	11.83	29619	0	9665			Green	1900 1903 1904 1911 1932 1934 1935 1984 1985 1995 1997 2008 2009 2049 2051 2058 2071 2084 2088 2096 2099 2101 2106 2111 2112 2113 2129 2133 2135 2140 2141 2150 2153 2154 2158 3034 7590 7687 7858 8461 11553 15127 15367 15850 17071 17177 17716 21043 21150 22031 25951 29138 29245 29745 29894 56966 59910 72148 72316 72347 72663 72723 72902 73011 73045 73061 73070 73188 73336 75127 75378 78530 78734 7…
149784	A0A2D4F7D5_MICCO	A0A2D4F7D5	Uncharacterized protein (Fragment) OS=Micrurus corallinus PE=4 SV=1	Regular	834.782	0	23629.8	20	2	18	9.9	136273	0	38490			Green	3 3078 6660 15809 16186 41050 42078 50314 62203 82490 86399 104741 109915 115998 132036 132507 158284 166464 168493 178233 186372 192553
72310	T1E7I9_CROOH	T1E7I9	Kallikrein-CohID-2 OS=Crotalus oreganus helleri PE=2 SV=1	Regular	825.706	0	29952.1	16	2	20	7.98	68587	0	14798			Green	1882 1901 1902 1906 1909 1910 1912 1917 1922 1929 1930 1931 1935 1936 1977 1980 1992 1995 2001 2006 2007 2048 2049 2054 2057 2060 2062 2064 2066 2069 2070 2076 2080 2081 2091 2096 2100 2129 2130 2131 2132 2133 2137 2142 2143 2149 2158 2886 3029 3034 3345 4775 5308 7590 7668 7683 7687 7689 7871 8401 8693 10006 10609 11255 11258 11260 11261 11622 12050 12051 14738 14855 14916 14918 15120 15210 1532…
11622	A0A0K8RYQ4_CROHD	A0A0K8RYQ4	Serine proteinase 10 OS=Crotalus horridus PE=3 SV=1	Regular	825.706	0	29520.5	16	2	21	8.08	68587	0	14798			Green	1882 1901 1902 1906 1909 1910 1912 1917 1922 1929 1930 1931 1935 1936 1977 1980 1992 1995 2001 2006 2007 2048 2049 2054 2057 2060 2062 2064 2066 2069 2070 2076 2080 2081 2091 2096 2100 2129 2130 2131 2132 2133 2137 2142 2143 2149 2158 2886 3029 3034 3345 4775 5308 7590 7668 7683 7687 7689 7871 8401 8693 10006 10609 11255 11258 11260 11261 12050 12051 14738 14855 14916 14918 15120 15210 15322 1549…
16249	A0A2D4F7E1_MICCO	A0A2D4F7E1	Uncharacterized protein (Fragment) OS=Micrurus corallinus PE=4 SV=1	Regular	793.152	0	56343.1	22	2	50	3.88	126873	0	18585			Green	3 3078 6660 12385 15809 16186 41050 42078 50314 62203 82490 86399 87258 104741 106347 115998 132036 132507 158284 166464 174340 178233 186372 192553
84277	A0A1W7RJS4_AGKCO	A0A1W7RJS4	Serine proteinase 15a OS=Agkistrodon contortrix contortrix PE=3 SV=1	Regular	785.515	0	29643.6	15	2	21	12.21	44835	0	12585			Green	1882 1901 1902 1906 1909 1910 1912 1917 1922 1929 1930 1931 1935 1936 1977 1980 1992 1995 2001 2006 2007 2048 2049 2054 2057 2060 2062 2064 2066 2069 2070 2076 2080 2081 2091 2096 2100 2129 2130 2131 2132 2133 2137 2142 2143 2149 2158 2886 3029 3034 3345 4775 5308 7590 7668 7687 7689 7871 8401 8693 10006 10609 11255 11258 11260 11261 11553 11622 12050 12051 14738 14855 15127 15210 15322 15495 155…
15231	A0A0K8RYS7_CROHD	A0A0K8RYS7	L-amino-acid oxidase OS=Crotalus horridus PE=4 SV=1	Regular	775.265	0	59084.9	72	6	45	17.83	190302	0	65627			Green	308 323 499 609 904 7686 8403 10035 11564 12052 14991 15124 15272 17421 73017 77489 78541 113415 176787
11564	A0A0K8RZ26_CROHD	A0A0K8RZ26	L-amino acid oxidase OS=Crotalus horridus PE=4 SV=1	Regular	775.265	0	59083.9	72	6	45	17.83	190302	0	65627			Green	308 323 499 609 904 7686 8403 10035 12052 14991 15124 15231 15272 17421 73017 77489 78541 113415 176787
15546	A0A0K8RYP3_CROHD	A0A0K8RYP3	Serine proteinase 12b OS=Crotalus horridus PE=3 SV=1	Regular	735.395	0	29602.6	18	2	20	14.45	121388	0	17443			Green	1922 2066 2143 2161 2917 7623 7683 8401 11258 11566 11622 14916 14918 15120 15880 17232 17432 17612 21195 25851 29241 29846 72136 72310 72317 72824 72989 75127 114359 188420 188634 189203 191537 192730
15120	A0A0K8RS96_CROHD	A0A0K8RS96	Serine proteinase 3c OS=Crotalus horridus PE=3 SV=1	Regular	735.395	0	29731.7	18	2	20	14.45	121388	0	17443			Green	1922 2066 2143 2161 2917 7623 7683 8401 11258 11566 11622 14916 14918 15546 15880 17232 17432 17612 21195 25851 29241 29846 72136 72310 72317 72824 72989 75127 114359 188420 188634 189203 191537 192730
14918	T1DH01_CROHD	T1DH01	Serine proteinase 2b OS=Crotalus horridus PE=2 SV=1	Regular	735.395	0	29662.7	18	2	20	14.45	121388	0	17443			Green	1922 2066 2143 2161 2917 7623 7683 8401 11258 11566 11622 14916 15120 15546 15880 17232 17432 17612 21195 25851 29241 29846 72136 72310 72317 72824 72989 75127 114359 188420 188634 189203 191537 192730
14916	T1DJY2_CROHD	T1DJY2	Serine proteinase 12a OS=Crotalus horridus PE=2 SV=1	Regular	735.395	0	29644.7	18	2	20	14.45	121388	0	17443			Green	1922 2066 2143 2161 2917 7623 7683 8401 11258 11566 11622 14918 15120 15546 15880 17232 17432 17612 21195 25851 29241 29846 72136 72310 72317 72824 72989 75127 114359 188420 188634 189203 191537 192730
7683	A0A0K8RYZ0_CROHD	A0A0K8RYZ0	Serine proteinase 12d OS=Crotalus horridus PE=3 SV=1	Regular	735.395	0	29234.2	18	2	20	14.62	121388	0	17443			Green	1922 2066 2143 2161 2917 7623 8401 11258 11566 11622 14916 14918 15120 15546 15880 17232 17432 17612 21195 25851 29241 29846 72136 72310 72317 72824 72989 75127 114359 188420 188634 189203 191537 192730
12385	A0A2D4GRH7_MICCO	A0A2D4GRH7	Uncharacterized protein (Fragment) OS=Micrurus corallinus PE=4 SV=1	Regular	733.23	0	49689.1	26	2	39	7.62	132813	0	22311			Green	3 3078 6660 15809 16186 16249 41050 42078 50314 62203 82490 86399 87258 104741 106347 115998 132036 132507 158284 174340 178233 186372 192553
83547	A0A194ALW4_AGKCO	A0A194ALW4	Serine proteinase 2a OS=Agkistrodon contortrix contortrix PE=3 SV=1	Regular	696.062	0	28725.4	16	1	23	8.14	147597	0	38629			Green	2160 7623 11566 72317 189203
2160	VSPL_BOTAS	Q072L6	Thrombin-like enzyme asperase OS=Bothrops asper PE=1 SV=1	Regular	694.352	0	28703.2	18	1	24	8.11	160069	0	43381			Green	7623 11566 72317 83547 189203
191774	F8S117_CROAD	F8S117	Serine proteinase 5 OS=Crotalus adamanteus PE=2 SV=1	Regular	661.847	0	30141.3	9	1	19	3.44	7095	0	2951			Green	1900 1903 1904 1911 1932 1934 1984 1985 1995 1997 2008 2009 2049 2051 2058 2071 2088 2096 2099 2101 2106 2111 2112 2113 2129 2133 2135 2140 2141 2150 2153 2154 2158 3034 7590 7687 7858 8461 11553 15127 15367 15850 17071 17177 17716 21043 21150 22031 29138 29245 29745 29894 56966 59910 72148 72316 72347 72663 72723 72902 73011 73045 73061 73070 73188 73336 75378 78530 78734 78760 79484 82442 82753…
188421	A0A1L8D5V9_BOTAT	A0A1L8D5V9	BATXSVSP4 OS=Bothrops atrox PE=2 SV=1	Regular	661.847	0	28666.3	9	1	14	3.5	7095	0	2951			Green	1900 1903 1904 1911 1932 1934 1984 1985 1995 1997 2008 2009 2049 2051 2058 2071 2088 2096 2099 2101 2106 2111 2112 2113 2129 2133 2135 2140 2141 2150 2153 2154 2158 3034 7590 7687 7858 8461 11553 15127 15367 15850 17071 17177 17716 21043 21150 22031 29138 29245 29745 29894 56966 59910 72148 72316 72347 72663 72723 72902 73011 73045 73061 73070 73188 73336 75378 78530 78734 78760 79484 82442 82753…
187945	A0A1L8D5W5_BOTAT	A0A1L8D5W5	BATXSVSP5 OS=Bothrops atrox PE=2 SV=1	Regular	661.847	0	28580.3	9	1	14	3.5	7095	0	2951			Green	1900 1903 1904 1911 1932 1934 1984 1985 1995 1997 2008 2009 2049 2051 2058 2071 2088 2096 2099 2101 2106 2111 2112 2113 2129 2133 2135 2140 2141 2150 2153 2154 2158 3034 7590 7687 7858 8461 11553 15127 15367 15850 17071 17177 17716 21043 21150 22031 29138 29245 29745 29894 56966 59910 72148 72316 72347 72663 72723 72902 73011 73045 73061 73070 73188 73336 75378 78530 78734 78760 79484 82442 82753…
176994	A0A194ARN1_SISTE	A0A194ARN1	Serine proteinase 4 OS=Sistrurus tergeminus PE=3 SV=1	Regular	661.847	0	29490.2	9	1	16	3.44	7095	0	2951			Green	1900 1903 1904 1911 1932 1934 1984 1985 1995 1997 2008 2009 2049 2051 2058 2071 2088 2096 2099 2101 2106 2111 2112 2113 2129 2133 2135 2140 2141 2150 2153 2154 2158 3034 7590 7687 7858 8461 11553 15127 15367 15850 17071 17177 17716 21043 21150 22031 29138 29245 29745 29894 56966 59910 72148 72316 72347 72663 72723 72902 73011 73045 73061 73070 73188 73336 75378 78530 78734 78760 79484 82442 82753…
133088	E9JG08_ECHCO	E9JG08	Serine protease (Fragment) OS=Echis coloratus PE=2 SV=1	Regular	661.847	0	29671.9	9	1	18	3.46	7095	0	2951			Green	1900 1903 1904 1911 1932 1934 1984 1985 1995 1997 2008 2009 2049 2051 2058 2071 2088 2096 2099 2101 2106 2111 2112 2113 2129 2133 2135 2140 2141 2150 2153 2154 2158 3034 7590 7687 7858 8461 11553 15127 15367 15850 17071 17177 17716 21043 21150 22031 29138 29245 29745 29894 56966 59910 72148 72316 72347 72663 72723 72902 73011 73045 73061 73070 73188 73336 75378 78530 78734 78760 79484 82442 82753…
117452	B0VXU2_SISCA	B0VXU2	Serine proteinase isoform 10 OS=Sistrurus catenatus edwardsii PE=2 SV=1	Regular	661.847	0	29721.7	9	1	16	3.46	7095	0	2951			Green	1900 1903 1904 1911 1932 1934 1984 1985 1995 1997 2008 2009 2049 2051 2058 2071 2088 2096 2099 2101 2106 2111 2112 2113 2129 2133 2135 2140 2141 2150 2153 2154 2158 3034 7590 7687 7858 8461 11553 15127 15367 15850 17071 17177 17716 21043 21150 22031 29138 29245 29745 29894 56966 59910 72148 72316 72347 72663 72723 72902 73011 73045 73061 73070 73188 73336 75378 78530 78734 78760 79484 82442 82753…
104157	A0A1I9KNP0_VIPAA	A0A1I9KNP0	Enzymatically inactive serine proteinase-like protein SPH-1 OS=Vipera ammodytes ammodytes PE=2 SV=1	Regular	661.847	0	29611.9	9	1	14	3.46	7095	0	2951			Green	1900 1903 1904 1911 1932 1934 1984 1985 1995 1997 2008 2009 2049 2051 2058 2071 2088 2096 2099 2101 2106 2111 2112 2113 2129 2133 2135 2140 2141 2150 2153 2154 2158 3034 7590 7687 7858 8461 11553 15127 15367 15850 17071 17177 17716 21043 21150 22031 29138 29245 29745 29894 56966 59910 72148 72316 72347 72663 72723 72902 73011 73045 73061 73070 73188 73336 75378 78530 78734 78760 79484 82442 82753…
99835	A0A1W7RJX3_AGKCO	A0A1W7RJX3	Serine proteinase 13a OS=Agkistrodon contortrix contortrix PE=3 SV=1	Regular	661.847	0	29887.3	9	1	19	3.46	7095	0	2951			Green	1900 1903 1904 1911 1932 1934 1984 1985 1995 1997 2008 2009 2049 2051 2058 2071 2088 2096 2099 2101 2106 2111 2112 2113 2129 2133 2135 2140 2141 2150 2153 2154 2158 3034 7590 7687 7858 8461 11553 15127 15367 15850 17071 17177 17716 21043 21150 22031 29138 29245 29745 29894 56966 59910 72148 72316 72347 72663 72723 72902 73011 73045 73061 73070 73188 73336 75378 78530 78734 78760 79484 82442 82753…
84253	A0A1W7RJX4_AGKCO	A0A1W7RJX4	Serine proteinase 10 OS=Agkistrodon contortrix contortrix PE=3 SV=1	Regular	661.847	0	28906.8	9	1	16	3.49	7095	0	2951			Green	1900 1903 1904 1911 1932 1934 1984 1985 1995 1997 2008 2009 2049 2051 2058 2071 2088 2096 2099 2101 2106 2111 2112 2113 2129 2133 2135 2140 2141 2150 2153 2154 2158 3034 7590 7687 7858 8461 11553 15127 15367 15850 17071 17177 17716 21043 21150 22031 29138 29245 29745 29894 56966 59910 72148 72316 72347 72663 72723 72902 73011 73045 73061 73070 73188 73336 75378 78530 78734 78760 79484 82442 82753…
83971	A0A1W7RJU4_AGKCO	A0A1W7RJU4	Serine proteinase 17a OS=Agkistrodon contortrix contortrix PE=3 SV=1	Regular	661.847	0	28581.6	9	1	19	3.53	7095	0	2951			Green	1900 1903 1904 1911 1932 1934 1984 1985 1995 1997 2008 2009 2049 2051 2058 2071 2088 2096 2099 2101 2106 2111 2112 2113 2129 2133 2135 2140 2141 2150 2153 2154 2158 3034 7590 7687 7858 8461 11553 15127 15367 15850 17071 17177 17716 21043 21150 22031 29138 29245 29745 29894 56966 59910 72148 72316 72347 72663 72723 72902 73011 73045 73061 73070 73188 73336 75378 78530 78734 78760 79484 82442 82753…
82972	A0A1W7RJY1_AGKCO	A0A1W7RJY1	Serine proteinase 11a OS=Agkistrodon contortrix contortrix PE=3 SV=1	Regular	661.847	0	28632.6	9	1	19	3.53	7095	0	2951			Green	1900 1903 1904 1911 1932 1934 1984 1985 1995 1997 2008 2009 2049 2051 2058 2071 2088 2096 2099 2101 2106 2111 2112 2113 2129 2133 2135 2140 2141 2150 2153 2154 2158 3034 7590 7687 7858 8461 11553 15127 15367 15850 17071 17177 17716 21043 21150 22031 29138 29245 29745 29894 56966 59910 72148 72316 72347 72663 72723 72902 73011 73045 73061 73070 73188 73336 75378 78530 78734 78760 79484 82442 82753…
82753	A0A1W7RJV2_AGKCO	A0A1W7RJV2	Serine proteinase 12a OS=Agkistrodon contortrix contortrix PE=3 SV=1	Regular	661.847	0	29587.7	9	1	22	3.49	7095	0	2951			Green	1900 1903 1904 1911 1932 1934 1984 1985 1995 1997 2008 2009 2049 2051 2058 2071 2088 2096 2099 2101 2106 2111 2112 2113 2129 2133 2135 2140 2141 2150 2153 2154 2158 3034 7590 7687 7858 8461 11553 15127 15367 15850 17071 17177 17716 21043 21150 22031 29138 29245 29745 29894 56966 59910 72148 72316 72347 72663 72723 72902 73011 73045 73061 73070 73188 73336 75378 78530 78734 78760 79484 82442 82972…
79484	A0A1W7RCX8_AGKCO	A0A1W7RCX8	Serine proteinase 19 OS=Agkistrodon contortrix contortrix PE=3 SV=1	Regular	661.847	0	29329.3	9	1	17	3.46	7095	0	2951			Green	1900 1903 1904 1911 1932 1934 1984 1985 1995 1997 2008 2009 2049 2051 2058 2071 2088 2096 2099 2101 2106 2111 2112 2113 2129 2133 2135 2140 2141 2150 2153 2154 2158 3034 7590 7687 7858 8461 11553 15127 15367 15850 17071 17177 17716 21043 21150 22031 29138 29245 29745 29894 56966 59910 72148 72316 72347 72663 72723 72902 73011 73045 73061 73070 73188 73336 75378 78530 78734 78760 82442 82753 82972…
78760	D8MIA1_BITRH	D8MIA1	Rhinocerase 3 protein (Fragment) OS=Bitis rhinoceros GN=rhinocerase 3 PE=4 SV=1	Regular	661.847	0	29522.6	9	1	18	3.47	7095	0	2951			Green	1900 1903 1904 1911 1932 1934 1984 1985 1995 1997 2008 2009 2049 2051 2058 2071 2088 2096 2099 2101 2106 2111 2112 2113 2129 2133 2135 2140 2141 2150 2153 2154 2158 3034 7590 7687 7858 8461 11553 15127 15367 15850 17071 17177 17716 21043 21150 22031 29138 29245 29745 29894 56966 59910 72148 72316 72347 72663 72723 72902 73011 73045 73061 73070 73188 73336 75378 78530 78734 79484 82442 82753 82972…
78734	D8MIA0_BITRH	D8MIA0	Rhinocerase 2 protein (Fragment) OS=Bitis rhinoceros GN=rhinocerase 2 PE=4 SV=1	Regular	661.847	0	29535.6	9	1	18	3.47	7095	0	2951			Green	1900 1903 1904 1911 1932 1934 1984 1985 1995 1997 2008 2009 2049 2051 2058 2071 2088 2096 2099 2101 2106 2111 2112 2113 2129 2133 2135 2140 2141 2150 2153 2154 2158 3034 7590 7687 7858 8461 11553 15127 15367 15850 17071 17177 17716 21043 21150 22031 29138 29245 29745 29894 56966 59910 72148 72316 72347 72663 72723 72902 73011 73045 73061 73070 73188 73336 75378 78530 78760 79484 82442 82753 82972…
78530	A0A194AS14_SISMB	A0A194AS14	Serine proteinase 4a OS=Sistrurus miliarius barbouri PE=3 SV=1	Regular	661.847	0	30143.2	9	1	18	3.44	7095	0	2951			Green	1900 1903 1904 1911 1932 1934 1984 1985 1995 1997 2008 2009 2049 2051 2058 2071 2088 2096 2099 2101 2106 2111 2112 2113 2129 2133 2135 2140 2141 2150 2153 2154 2158 3034 7590 7687 7858 8461 11553 15127 15367 15850 17071 17177 17716 21043 21150 22031 29138 29245 29745 29894 56966 59910 72148 72316 72347 72663 72723 72902 73011 73045 73061 73070 73188 73336 75378 78734 78760 79484 82442 82753 82972…
73336	A0A194APZ4_SISMB	A0A194APZ4	Serine proteinase 2b OS=Sistrurus miliarius barbouri PE=3 SV=1	Regular	661.847	0	29941.8	9	1	18	3.44	7095	0	2951			Green	1900 1903 1904 1911 1932 1934 1984 1985 1995 1997 2008 2009 2049 2051 2058 2071 2088 2096 2099 2101 2106 2111 2112 2113 2129 2133 2135 2140 2141 2150 2153 2154 2158 3034 7590 7687 7858 8461 11553 15127 15367 15850 17071 17177 17716 21043 21150 22031 29138 29245 29745 29894 56966 59910 72148 72316 72347 72663 72723 72902 73011 73045 73061 73070 73188 75378 78530 78734 78760 79484 82442 82753 82972…
73188	A0A194ATQ5_SISMB	A0A194ATQ5	Serine proteinase 4b OS=Sistrurus miliarius barbouri PE=3 SV=1	Regular	661.847	0	30131.1	9	1	18	3.44	7095	0	2951			Green	1900 1903 1904 1911 1932 1934 1984 1985 1995 1997 2008 2009 2049 2051 2058 2071 2088 2096 2099 2101 2106 2111 2112 2113 2129 2133 2135 2140 2141 2150 2153 2154 2158 3034 7590 7687 7858 8461 11553 15127 15367 15850 17071 17177 17716 21043 21150 22031 29138 29245 29745 29894 56966 59910 72148 72316 72347 72663 72723 72902 73011 73045 73061 73070 73336 75378 78530 78734 78760 79484 82442 82753 82972…
73070	A0A194ARU6_SISMB	A0A194ARU6	Serine proteinase 5 OS=Sistrurus miliarius barbouri PE=4 SV=1	Regular	661.847	0	29810.6	9	1	16	3.44	7095	0	2951			Green	1900 1903 1904 1911 1932 1934 1984 1985 1995 1997 2008 2009 2049 2051 2058 2071 2088 2096 2099 2101 2106 2111 2112 2113 2129 2133 2135 2140 2141 2150 2153 2154 2158 3034 7590 7687 7858 8461 11553 15127 15367 15850 17071 17177 17716 21043 21150 22031 29138 29245 29745 29894 56966 59910 72148 72316 72347 72663 72723 72902 73011 73045 73061 73188 73336 75378 78530 78734 78760 79484 82442 82753 82972…
73061	A0A194AST3_SISMB	A0A194AST3	Serine proteinase 3 OS=Sistrurus miliarius barbouri PE=4 SV=1	Regular	661.847	0	29969.1	9	1	18	3.44	7095	0	2951			Green	1900 1903 1904 1911 1932 1934 1984 1985 1995 1997 2008 2009 2049 2051 2058 2071 2088 2096 2099 2101 2106 2111 2112 2113 2129 2133 2135 2140 2141 2150 2153 2154 2158 3034 7590 7687 7858 8461 11553 15127 15367 15850 17071 17177 17716 21043 21150 22031 29138 29245 29745 29894 56966 59910 72148 72316 72347 72663 72723 72902 73011 73045 73070 73188 73336 75378 78530 78734 78760 79484 82442 82753 82972…
73045	A0A194APY9_SISMB	A0A194APY9	Serine proteinase 6 OS=Sistrurus miliarius barbouri PE=3 SV=1	Regular	661.847	0	29361.1	9	1	15	3.47	7095	0	2951			Green	1900 1903 1904 1911 1932 1934 1984 1985 1995 1997 2008 2009 2049 2051 2058 2071 2088 2096 2099 2101 2106 2111 2112 2113 2129 2133 2135 2140 2141 2150 2153 2154 2158 3034 7590 7687 7858 8461 11553 15127 15367 15850 17071 17177 17716 21043 21150 22031 29138 29245 29745 29894 56966 59910 72148 72316 72347 72663 72723 72902 73011 73061 73070 73188 73336 75378 78530 78734 78760 79484 82442 82753 82972…
72902	A0A194AQ09_SISMB	A0A194AQ09	Serine proteinase 11 OS=Sistrurus miliarius barbouri PE=3 SV=1	Regular	661.847	0	29625.7	9	1	19	3.45	7095	0	2951			Green	1900 1903 1904 1911 1932 1934 1984 1985 1995 1997 2008 2009 2049 2051 2058 2071 2088 2096 2099 2101 2106 2111 2112 2113 2129 2133 2135 2140 2141 2150 2153 2154 2158 3034 7590 7687 7858 8461 11553 15127 15367 15850 17071 17177 17716 21043 21150 22031 29138 29245 29745 29894 56966 59910 72148 72316 72347 72663 72723 73011 73045 73061 73070 73188 73336 75378 78530 78734 78760 79484 82442 82753 82972…
72663	T1DEE8_CROOH	T1DEE8	Kallikrein-CohPH-2 OS=Crotalus oreganus helleri PE=2 SV=1	Regular	661.847	0	30626.7	9	1	20	3.38	7095	0	2951			Green	1900 1903 1904 1911 1932 1934 1984 1985 1995 1997 2008 2009 2049 2051 2058 2071 2088 2096 2099 2101 2106 2111 2112 2113 2129 2133 2135 2140 2141 2150 2153 2154 2158 3034 7590 7687 7858 8461 11553 15127 15367 15850 17071 17177 17716 21043 21150 22031 29138 29245 29745 29894 56966 59910 72148 72316 72347 72723 72902 73011 73045 73061 73070 73188 73336 75378 78530 78734 78760 79484 82442 82753 82972…
59910	T2HS45_OVOOK	T2HS45	Serine protease (Fragment) OS=Ovophis okinavensis PE=2 SV=1	Regular	661.847	0	8503.63	9	1	8	12.16	7095	0	2951			Green	1900 1903 1904 1911 1932 1934 1984 1985 1995 1997 2008 2009 2049 2051 2058 2071 2088 2096 2099 2101 2106 2111 2112 2113 2129 2133 2135 2140 2141 2150 2153 2154 2158 3034 7590 7687 7858 8461 11553 15127 15367 15850 17071 17177 17716 21043 21150 22031 29138 29245 29745 29894 56966 72148 72316 72347 72663 72723 72902 73011 73045 73061 73070 73188 73336 75378 78530 78734 78760 79484 82442 82753 82972…
56966	T2HQI9_OVOOK	T2HQI9	Serine protease (Fragment) OS=Ovophis okinavensis PE=2 SV=1	Regular	661.847	0	11910.7	9	1	8	8.82	7095	0	2951			Green	1900 1903 1904 1911 1932 1934 1984 1985 1995 1997 2008 2009 2049 2051 2058 2071 2088 2096 2099 2101 2106 2111 2112 2113 2129 2133 2135 2140 2141 2150 2153 2154 2158 3034 7590 7687 7858 8461 11553 15127 15367 15850 17071 17177 17716 21043 21150 22031 29138 29245 29745 29894 59910 72148 72316 72347 72663 72723 72902 73011 73045 73061 73070 73188 73336 75378 78530 78734 78760 79484 82442 82753 82972…
29894	A0A194ARG5_9SAUR	A0A194ARG5	Serine proteinase 9b OS=Agkistrodon piscivorus PE=3 SV=1	Regular	661.847	0	29165	9	1	21	3.52	7095	0	2951			Green	1900 1903 1904 1911 1932 1934 1984 1985 1995 1997 2008 2009 2049 2051 2058 2071 2088 2096 2099 2101 2106 2111 2112 2113 2129 2133 2135 2140 2141 2150 2153 2154 2158 3034 7590 7687 7858 8461 11553 15127 15367 15850 17071 17177 17716 21043 21150 22031 29138 29245 29745 56966 59910 72148 72316 72347 72663 72723 72902 73011 73045 73061 73070 73188 73336 75378 78530 78734 78760 79484 82442 82753 82972…
29745	A0A194ARH0_9SAUR	A0A194ARH0	Serine proteinase 7 OS=Agkistrodon piscivorus PE=3 SV=1	Regular	661.847	0	29958.3	9	1	22	3.46	7095	0	2951			Green	1900 1903 1904 1911 1932 1934 1984 1985 1995 1997 2008 2009 2049 2051 2058 2071 2088 2096 2099 2101 2106 2111 2112 2113 2129 2133 2135 2140 2141 2150 2153 2154 2158 3034 7590 7687 7858 8461 11553 15127 15367 15850 17071 17177 17716 21043 21150 22031 29138 29245 29894 56966 59910 72148 72316 72347 72663 72723 72902 73011 73045 73061 73070 73188 73336 75378 78530 78734 78760 79484 82442 82753 82972…
29245	A0A194API8_9SAUR	A0A194API8	Serine proteinase 9a OS=Agkistrodon piscivorus PE=3 SV=1	Regular	661.847	0	29450.4	9	1	22	3.49	7095	0	2951			Green	1900 1903 1904 1911 1932 1934 1984 1985 1995 1997 2008 2009 2049 2051 2058 2071 2088 2096 2099 2101 2106 2111 2112 2113 2129 2133 2135 2140 2141 2150 2153 2154 2158 3034 7590 7687 7858 8461 11553 15127 15367 15850 17071 17177 17716 21043 21150 22031 29138 29745 29894 56966 59910 72148 72316 72347 72663 72723 72902 73011 73045 73061 73070 73188 73336 75378 78530 78734 78760 79484 82442 82753 82972…
29138	A0A194APB8_9SAUR	A0A194APB8	Serine proteinase 16 OS=Agkistrodon piscivorus PE=3 SV=1	Regular	661.847	0	29003	9	1	14	3.49	7095	0	2951			Green	1900 1903 1904 1911 1932 1934 1984 1985 1995 1997 2008 2009 2049 2051 2058 2071 2088 2096 2099 2101 2106 2111 2112 2113 2129 2133 2135 2140 2141 2150 2153 2154 2158 3034 7590 7687 7858 8461 11553 15127 15367 15850 17071 17177 17716 21043 21150 22031 29245 29745 29894 56966 59910 72148 72316 72347 72663 72723 72902 73011 73045 73061 73070 73188 73336 75378 78530 78734 78760 79484 82442 82753 82972…
22031	Q71QH8_TRIST	Q71QH8	Serine protease CL4 OS=Trimeresurus stejnegeri PE=2 SV=1	Regular	661.847	0	29592.7	9	1	23	3.5	7095	0	2951			Green	1900 1903 1904 1911 1932 1934 1984 1985 1995 1997 2008 2009 2049 2051 2058 2071 2088 2096 2099 2101 2106 2111 2112 2113 2129 2133 2135 2140 2141 2150 2153 2154 2158 3034 7590 7687 7858 8461 11553 15127 15367 15850 17071 17177 17716 21043 21150 29138 29245 29745 29894 56966 59910 72148 72316 72347 72663 72723 72902 73011 73045 73061 73070 73188 73336 75378 78530 78734 78760 79484 82442 82753 82972…
21150	A0A194ARJ8_9SAUR	A0A194ARJ8	Serine proteinase 11 OS=Agkistrodon piscivorus PE=3 SV=1	Regular	661.847	0	28915	9	1	14	3.49	7095	0	2951			Green	1900 1903 1904 1911 1932 1934 1984 1985 1995 1997 2008 2009 2049 2051 2058 2071 2088 2096 2099 2101 2106 2111 2112 2113 2129 2133 2135 2140 2141 2150 2153 2154 2158 3034 7590 7687 7858 8461 11553 15127 15367 15850 17071 17177 17716 21043 22031 29138 29245 29745 29894 56966 59910 72148 72316 72347 72663 72723 72902 73011 73045 73061 73070 73188 73336 75378 78530 78734 78760 79484 82442 82753 82972…
17177	E9JG09_ECHCO	E9JG09	Serine protease (Fragment) OS=Echis coloratus PE=2 SV=1	Regular	661.847	0	29542.8	9	1	17	3.46	7095	0	2951			Green	1900 1903 1904 1911 1932 1934 1984 1985 1995 1997 2008 2009 2049 2051 2058 2071 2088 2096 2099 2101 2106 2111 2112 2113 2129 2133 2135 2140 2141 2150 2153 2154 2158 3034 7590 7687 7858 8461 11553 15127 15367 15850 17071 17716 21043 21150 22031 29138 29245 29745 29894 56966 59910 72148 72316 72347 72663 72723 72902 73011 73045 73061 73070 73188 73336 75378 78530 78734 78760 79484 82442 82753 82972…
15850	A0A0K8S000_CROHD	A0A0K8S000	Serine proteinase 3 OS=Crotalus horridus PE=3 SV=1	Regular	661.847	0	30131.3	9	1	19	3.44	7095	0	2951			Green	1900 1903 1904 1911 1932 1934 1984 1985 1995 1997 2008 2009 2049 2051 2058 2071 2088 2096 2099 2101 2106 2111 2112 2113 2129 2133 2135 2140 2141 2150 2153 2154 2158 3034 7590 7687 7858 8461 11553 15127 15367 17071 17177 17716 21043 21150 22031 29138 29245 29745 29894 56966 59910 72148 72316 72347 72663 72723 72902 73011 73045 73061 73070 73188 73336 75378 78530 78734 78760 79484 82442 82753 82972…
15367	A0A0K8RYX7_CROHD	A0A0K8RYX7	Serine proteinase 4 OS=Crotalus horridus PE=3 SV=1	Regular	661.847	0	29986.9	9	1	18	3.44	7095	0	2951			Green	1900 1903 1904 1911 1932 1934 1984 1985 1995 1997 2008 2009 2049 2051 2058 2071 2088 2096 2099 2101 2106 2111 2112 2113 2129 2133 2135 2140 2141 2150 2153 2154 2158 3034 7590 7687 7858 8461 11553 15127 15850 17071 17177 17716 21043 21150 22031 29138 29245 29745 29894 56966 59910 72148 72316 72347 72663 72723 72902 73011 73045 73061 73070 73188 73336 75378 78530 78734 78760 79484 82442 82753 82972…
2154	VSPC_TRIAB	P0DJF6	Thrombin-like enzyme chitribrisin OS=Trimeresurus albolabris PE=1 SV=1	Regular	661.847	0	28704.6	9	1	17	3.49	7095	0	2951			Green	1900 1903 1904 1911 1932 1934 1984 1985 1995 1997 2008 2009 2049 2051 2058 2071 2088 2096 2099 2101 2106 2111 2112 2113 2129 2133 2135 2140 2141 2150 2153 2158 3034 7590 7687 7858 8461 11553 15127 15367 15850 17071 17177 17716 21043 21150 22031 29138 29245 29745 29894 56966 59910 72148 72316 72347 72663 72723 72902 73011 73045 73061 73070 73188 73336 75378 78530 78734 78760 79484 82442 82753 8297…
2150	VSP6_PROMU	Q9DG83	Snake venom serine protease serpentokallikrein-1 OS=Protobothrops mucrosquamatus PE=2 SV=1	Regular	661.847	0	29348.3	9	1	16	3.46	7095	0	2951			Green	1900 1903 1904 1911 1932 1934 1984 1985 1995 1997 2008 2009 2049 2051 2058 2071 2088 2096 2099 2101 2106 2111 2112 2113 2129 2133 2135 2140 2141 2153 2154 2158 3034 7590 7687 7858 8461 11553 15127 15367 15850 17071 17177 17716 21043 21150 22031 29138 29245 29745 29894 56966 59910 72148 72316 72347 72663 72723 72902 73011 73045 73061 73070 73188 73336 75378 78530 78734 78760 79484 82442 82753 8297…
2113	VSP2_BOTJA	O13069	Thrombin-like enzyme KN-BJ 2 OS=Bothrops jararaca PE=1 SV=1	Regular	661.847	0	28578.8	9	1	19	3.5	7095	0	2951			Green	1900 1903 1904 1911 1932 1934 1984 1985 1995 1997 2008 2009 2049 2051 2058 2071 2088 2096 2099 2101 2106 2111 2112 2129 2133 2135 2140 2141 2150 2153 2154 2158 3034 7590 7687 7858 8461 11553 15127 15367 15850 17071 17177 17716 21043 21150 22031 29138 29245 29745 29894 56966 59910 72148 72316 72347 72663 72723 72902 73011 73045 73061 73070 73188 73336 75378 78530 78734 78760 79484 82442 82753 8297…
2112	VSP2_AGKBI	Q9PSN3	Thrombin-like enzyme bilineobin OS=Agkistrodon bilineatus PE=1 SV=1	Regular	661.847	0	27162.9	9	1	17	3.83	7095	0	2951			Green	1900 1903 1904 1911 1932 1934 1984 1985 1995 1997 2008 2009 2049 2051 2058 2071 2088 2096 2099 2101 2106 2111 2113 2129 2133 2135 2140 2141 2150 2153 2154 2158 3034 7590 7687 7858 8461 11553 15127 15367 15850 17071 17177 17716 21043 21150 22031 29138 29245 29745 29894 56966 59910 72148 72316 72347 72663 72723 72902 73011 73045 73061 73070 73188 73336 75378 78530 78734 78760 79484 82442 82753 8297…
2106	VSP1_GLOBR	P85109	Thrombin-like enzyme kangshuanmei OS=Gloydius brevicaudus PE=1 SV=1	Regular	661.847	0	27116.5	9	1	22	3.81	7095	0	2951			Green	1900 1903 1904 1911 1932 1934 1984 1985 1995 1997 2008 2009 2049 2051 2058 2071 2088 2096 2099 2101 2111 2112 2113 2129 2133 2135 2140 2141 2150 2153 2154 2158 3034 7590 7687 7858 8461 11553 15127 15367 15850 17071 17177 17716 21043 21150 22031 29138 29245 29745 29894 56966 59910 72148 72316 72347 72663 72723 72902 73011 73045 73061 73070 73188 73336 75378 78530 78734 78760 79484 82442 82753 8297…
2101	VSP1_BITGA	Q6T6S7	Venom serine proteinase-like protein 1 OS=Bitis gabonica PE=1 SV=1	Regular	661.847	0	29666.8	9	1	18	3.46	7095	0	2951			Green	1900 1903 1904 1911 1932 1934 1984 1985 1995 1997 2008 2009 2049 2051 2058 2071 2088 2096 2099 2106 2111 2112 2113 2129 2133 2135 2140 2141 2150 2153 2154 2158 3034 7590 7687 7858 8461 11553 15127 15367 15850 17071 17177 17716 21043 21150 22031 29138 29245 29745 29894 56966 59910 72148 72316 72347 72663 72723 72902 73011 73045 73061 73070 73188 73336 75378 78530 78734 78760 79484 82442 82753 8297…
2088	VSPP1_GLOHA	Q802F0	Snake venom serine protease PTLE1 OS=Gloydius halys PE=2 SV=1	Regular	661.847	0	29002.7	9	1	12	3.49	7095	0	2951			Green	1900 1903 1904 1911 1932 1934 1984 1985 1995 1997 2008 2009 2049 2051 2058 2071 2096 2099 2101 2106 2111 2112 2113 2129 2133 2135 2140 2141 2150 2153 2154 2158 3034 7590 7687 7858 8461 11553 15127 15367 15850 17071 17177 17716 21043 21150 22031 29138 29245 29745 29894 56966 59910 72148 72316 72347 72663 72723 72902 73011 73045 73061 73070 73188 73336 75378 78530 78734 78760 79484 82442 82753 8297…
2071	VSP9_CROAD	J3RYA3	Snake venom serine proteinase 9 OS=Crotalus adamanteus PE=1 SV=1	Regular	661.847	0	30214.3	9	1	19	3.44	7095	0	2951			Green	1900 1903 1904 1911 1932 1934 1984 1985 1995 1997 2008 2009 2049 2051 2058 2088 2096 2099 2101 2106 2111 2112 2113 2129 2133 2135 2140 2141 2150 2153 2154 2158 3034 7590 7687 7858 8461 11553 15127 15367 15850 17071 17177 17716 21043 21150 22031 29138 29245 29745 29894 56966 59910 72148 72316 72347 72663 72723 72902 73011 73045 73061 73070 73188 73336 75378 78530 78734 78760 79484 82442 82753 8297…
2058	VSP1_TRIAB	A7LAC6	Thrombin-like enzyme 1 OS=Trimeresurus albolabris PE=2 SV=1	Regular	661.847	0	29834.2	9	1	23	3.46	7095	0	2951			Green	1900 1903 1904 1911 1932 1934 1984 1985 1995 1997 2008 2009 2049 2051 2071 2088 2096 2099 2101 2106 2111 2112 2113 2129 2133 2135 2140 2141 2150 2153 2154 2158 3034 7590 7687 7858 8461 11553 15127 15367 15850 17071 17177 17716 21043 21150 22031 29138 29245 29745 29894 56966 59910 72148 72316 72347 72663 72723 72902 73011 73045 73061 73070 73188 73336 75378 78530 78734 78760 79484 82442 82753 8297…
2051	VSP17_CRODU	B0FXM3	Thrombin-like enzyme gyroxin B1.7 OS=Crotalus durissus terrificus PE=2 SV=1	Regular	661.847	0	28868.3	9	1	13	3.47	7095	0	2951			Green	1900 1903 1904 1911 1932 1934 1984 1985 1995 1997 2008 2009 2049 2058 2071 2088 2096 2099 2101 2106 2111 2112 2113 2129 2133 2135 2140 2141 2150 2153 2154 2158 3034 7590 7687 7858 8461 11553 15127 15367 15850 17071 17177 17716 21043 21150 22031 29138 29245 29745 29894 56966 59910 72148 72316 72347 72663 72723 72902 73011 73045 73061 73070 73188 73336 75378 78530 78734 78760 79484 82442 82753 8297…
2009	VSPST_TRIST	Q8AY81	Thrombin-like enzyme stejnobin OS=Trimeresurus stejnegeri PE=1 SV=1	Regular	661.847	0	30012.4	9	1	19	3.46	7095	0	2951			Green	1900 1903 1904 1911 1932 1934 1984 1985 1995 1997 2008 2049 2051 2058 2071 2088 2096 2099 2101 2106 2111 2112 2113 2129 2133 2135 2140 2141 2150 2153 2154 2158 3034 7590 7687 7858 8461 11553 15127 15367 15850 17071 17177 17716 21043 21150 22031 29138 29245 29745 29894 56966 59910 72148 72316 72347 72663 72723 72902 73011 73045 73061 73070 73188 73336 75378 78530 78734 78760 79484 82442 82753 8297…
2008	VSPSN_GLOHA	O73800	Snake venom serine protease salmobin OS=Gloydius halys PE=2 SV=1	Regular	661.847	0	29903.1	9	1	20	3.46	7095	0	2951			Green	1900 1903 1904 1911 1932 1934 1984 1985 1995 1997 2009 2049 2051 2058 2071 2088 2096 2099 2101 2106 2111 2112 2113 2129 2133 2135 2140 2141 2150 2153 2154 2158 3034 7590 7687 7858 8461 11553 15127 15367 15850 17071 17177 17716 21043 21150 22031 29138 29245 29745 29894 56966 59910 72148 72316 72347 72663 72723 72902 73011 73045 73061 73070 73188 73336 75378 78530 78734 78760 79484 82442 82753 8297…
1997	VSPE2_GLOUS	O42207	Thrombin-like enzyme CPI-enzyme 2 OS=Gloydius ussuriensis PE=1 SV=1	Regular	661.847	0	29207	9	1	14	3.49	7095	0	2951			Green	1900 1903 1904 1911 1932 1934 1984 1985 1995 2008 2009 2049 2051 2058 2071 2088 2096 2099 2101 2106 2111 2112 2113 2129 2133 2135 2140 2141 2150 2153 2154 2158 3034 7590 7687 7858 8461 11553 15127 15367 15850 17071 17177 17716 21043 21150 22031 29138 29245 29745 29894 56966 59910 72148 72316 72347 72663 72723 72902 73011 73045 73061 73070 73188 73336 75378 78530 78734 78760 79484 82442 82753 8297…
1984	VSP2_TRIAB	A7LAC7	Thrombin-like enzyme 2 OS=Trimeresurus albolabris PE=2 SV=1	Regular	661.847	0	30003.5	9	1	23	3.46	7095	0	2951			Green	1900 1903 1904 1911 1932 1934 1985 1995 1997 2008 2009 2049 2051 2058 2071 2088 2096 2099 2101 2106 2111 2112 2113 2129 2133 2135 2140 2141 2150 2153 2154 2158 3034 7590 7687 7858 8461 11553 15127 15367 15850 17071 17177 17716 21043 21150 22031 29138 29245 29745 29894 56966 59910 72148 72316 72347 72663 72723 72902 73011 73045 73061 73070 73188 73336 75378 78530 78734 78760 79484 82442 82753 8297…
1934	VSP_BOTPC	U5YCR8	Snake venom serine protease pictobin (Fragment) OS=Bothrops pictus PE=2 SV=1	Regular	661.847	0	28467.2	9	1	17	3.6	7095	0	2951			Green	1900 1903 1904 1911 1932 1984 1985 1995 1997 2008 2009 2049 2051 2058 2071 2088 2096 2099 2101 2106 2111 2112 2113 2129 2133 2135 2140 2141 2150 2153 2154 2158 3034 7590 7687 7858 8461 11553 15127 15367 15850 17071 17177 17716 21043 21150 22031 29138 29245 29745 29894 56966 59910 72148 72316 72347 72663 72723 72902 73011 73045 73061 73070 73188 73336 75378 78530 78734 78760 79484 82442 82753 8297…
1932	VSPY_MACLB	E0Y421	Chymotrypsin-like protease VLCTLP OS=Macrovipera lebetina PE=1 SV=1	Regular	661.847	0	28962.8	9	1	13	3.5	7095	0	2951			Green	1900 1903 1904 1911 1934 1984 1985 1995 1997 2008 2009 2049 2051 2058 2071 2088 2096 2099 2101 2106 2111 2112 2113 2129 2133 2135 2140 2141 2150 2153 2154 2158 3034 7590 7687 7858 8461 11553 15127 15367 15850 17071 17177 17716 21043 21150 22031 29138 29245 29745 29894 56966 59910 72148 72316 72347 72663 72723 72902 73011 73045 73061 73070 73188 73336 75378 78530 78734 78760 79484 82442 82753 8297…
1911	VSP5_TRIST	Q71QI3	Snake venom serine protease CL5 OS=Trimeresurus stejnegeri PE=2 SV=1	Regular	661.847	0	29658.9	9	1	23	3.5	7095	0	2951			Green	1900 1903 1904 1932 1934 1984 1985 1995 1997 2008 2009 2049 2051 2058 2071 2088 2096 2099 2101 2106 2111 2112 2113 2129 2133 2135 2140 2141 2150 2153 2154 2158 3034 7590 7687 7858 8461 11553 15127 15367 15850 17071 17177 17716 21043 21150 22031 29138 29245 29745 29894 56966 59910 72148 72316 72347 72663 72723 72902 73011 73045 73061 73070 73188 73336 75378 78530 78734 78760 79484 82442 82753 8297…
1904	VSP3_BOTJA	Q9PTU8	Snake venom serine protease BPA OS=Bothrops jararaca PE=1 SV=1	Regular	661.847	0	28742.5	9	1	13	3.49	7095	0	2951			Green	1900 1903 1911 1932 1934 1984 1985 1995 1997 2008 2009 2049 2051 2058 2071 2088 2096 2099 2101 2106 2111 2112 2113 2129 2133 2135 2140 2141 2150 2153 2154 2158 3034 7590 7687 7858 8461 11553 15127 15367 15850 17071 17177 17716 21043 21150 22031 29138 29245 29745 29894 56966 59910 72148 72316 72347 72663 72723 72902 73011 73045 73061 73070 73188 73336 75378 78530 78734 78760 79484 82442 82753 8297…
1903	VSP2_TRIST	Q71QI2	Snake venom serine protease CL2 OS=Trimeresurus stejnegeri PE=2 SV=1	Regular	661.847	0	28550.6	9	1	15	3.49	7095	0	2951			Green	1900 1904 1911 1932 1934 1984 1985 1995 1997 2008 2009 2049 2051 2058 2071 2088 2096 2099 2101 2106 2111 2112 2113 2129 2133 2135 2140 2141 2150 2153 2154 2158 3034 7590 7687 7858 8461 11553 15127 15367 15850 17071 17177 17716 21043 21150 22031 29138 29245 29745 29894 56966 59910 72148 72316 72347 72663 72723 72902 73011 73045 73061 73070 73188 73336 75378 78530 78734 78760 79484 82442 82753 8297…
1900	VSP2_MACLB	Q9PT40	Venom serine proteinase-like protein 2 OS=Macrovipera lebetina PE=2 SV=1	Regular	661.847	0	29578	9	1	15	3.46	7095	0	2951			Green	1903 1904 1911 1932 1934 1984 1985 1995 1997 2008 2009 2049 2051 2058 2071 2088 2096 2099 2101 2106 2111 2112 2113 2129 2133 2135 2140 2141 2150 2153 2154 2158 3034 7590 7687 7858 8461 11553 15127 15367 15850 17071 17177 17716 21043 21150 22031 29138 29245 29745 29894 56966 59910 72148 72316 72347 72663 72723 72902 73011 73045 73061 73070 73188 73336 75378 78530 78734 78760 79484 82442 82753 8297…
109915	A0A2D4JUU4_9SAUR	A0A2D4JUU4	Uncharacterized protein (Fragment) OS=Micrurus paraensis PE=4 SV=1	Regular	653.519	0	30359.2	23	3	23	9.23	83294	0	24937			Green	3 3078 6660 13690 15809 16186 41050 42078 50314 62203 82490 86399 87258 104741 115998 132036 132507 149784 158284 166464 168493 178233 186372 192553
78541	T1E6V1_CROOH	T1E6V1	LAAO-CohPH-1 OS=Crotalus oreganus helleri PE=2 SV=1	Regular	638.645	0	59109.7	65	6	45	13.98	142501	0	45289			Green	308 323 499 609 904 7686 8403 10035 11564 12052 14991 15124 15231 15272 17421 73017 77489 113415 176787
8403	T1DP54_CROOH	T1DP54	LAAO-CohCI-1 OS=Crotalus oreganus helleri PE=2 SV=1	Regular	638.645	0	59061.8	65	6	46	13.95	142501	0	45289			Green	308 323 499 609 904 7686 10035 11564 12052 14991 15124 15231 15272 17421 73017 77489 78541 113415 176787
904	OXLA_CROAD	O93364	L-amino-acid oxidase OS=Crotalus adamanteus PE=1 SV=1	Regular	638.645	0	59061.8	65	6	46	13.95	142501	0	45289			Green	308 323 499 609 7686 8403 10035 11564 12052 14991 15124 15231 15272 17421 73017 77489 78541 113415 176787
1935	VSP_CRODD	Q2QA04	Snake venom serine protease OS=Crotalus durissus durissus PE=2 SV=1	Regular	635.426	0	28954.9	18	2	26	12.6	50393	0	11196			Green	1882 1901 1902 1906 1909 1910 1912 1917 1922 1929 1930 1931 1936 1977 1980 1992 1995 2001 2006 2007 2048 2049 2054 2057 2060 2062 2064 2066 2069 2070 2076 2080 2081 2084 2091 2096 2100 2129 2130 2131 2132 2133 2137 2142 2143 2149 2158 2886 3029 3034 3345 4775 5308 7590 7668 7687 7689 7871 8401 8693 10006 10609 11255 11258 11260 11261 11553 11622 12050 12051 14738 14855 15127 15210 15322 15495 155…
191537	F8S119_CROAD	F8S119	Serine proteinase 7 (Fragment) OS=Crotalus adamanteus PE=2 SV=1	Regular	627.953	0	24176.3	14	2	18	18.31	108539	0	11609			Green	1882 1901 1902 1906 1909 1910 1912 1917 1922 1929 1930 1931 1935 1936 1977 1980 1992 1995 2001 2006 2007 2048 2049 2054 2057 2060 2062 2064 2066 2069 2070 2076 2080 2081 2091 2096 2100 2129 2130 2131 2132 2133 2137 2142 2143 2149 2158 2161 2886 2917 3029 3034 3345 4775 5308 7590 7623 7668 7683 7687 7689 7871 8401 8693 10006 10609 11255 11258 11260 11261 11566 11622 12050 12051 14738 14855 14916 1…
188634	A0A1W7RB99_CROAD	A0A1W7RB99	Cadam10_SVSP-1 OS=Crotalus adamanteus PE=3 SV=1	Regular	627.953	0	29584.6	14	2	20	15	108539	0	11609			Green	1882 1901 1902 1906 1909 1910 1912 1917 1922 1929 1930 1931 1935 1936 1977 1980 1992 1995 2001 2006 2007 2048 2049 2054 2057 2060 2062 2064 2066 2069 2070 2076 2080 2081 2091 2096 2100 2129 2130 2131 2132 2133 2137 2142 2143 2149 2158 2161 2886 2917 3029 3034 3345 4775 5308 7590 7623 7668 7683 7687 7689 7871 8401 8693 10006 10609 11255 11258 11260 11261 11566 11622 12050 12051 14738 14855 14916 1…
72989	A0A194ARW1_SISMB	A0A194ARW1	Serine proteinase 10 OS=Sistrurus miliarius barbouri PE=3 SV=1	Regular	627.953	0	29433.5	14	2	19	15	108539	0	11609			Green	1882 1901 1902 1906 1909 1910 1912 1917 1922 1929 1930 1931 1935 1936 1977 1980 1992 1995 2001 2006 2007 2048 2049 2054 2057 2060 2062 2064 2066 2069 2070 2076 2080 2081 2091 2096 2100 2129 2130 2131 2132 2133 2137 2142 2143 2149 2158 2161 2886 2917 3029 3034 3345 4775 5308 7590 7623 7668 7683 7687 7689 7871 8401 8693 10006 10609 11255 11258 11260 11261 11566 11622 12050 12051 14738 14855 14916 1…
72824	T2HPV4_PROFL	T2HPV4	Serine protease (Fragment) OS=Protobothrops flavoviridis PE=2 SV=1	Regular	627.953	0	24126.2	14	2	17	17.89	108539	0	11609			Green	1882 1901 1902 1906 1909 1910 1912 1917 1922 1929 1930 1931 1935 1936 1977 1980 1992 1995 2001 2006 2007 2048 2049 2054 2057 2060 2062 2064 2066 2069 2070 2076 2080 2081 2091 2096 2100 2129 2130 2131 2132 2133 2137 2142 2143 2149 2158 2161 2886 2917 3029 3034 3345 4775 5308 7590 7623 7668 7683 7687 7689 7871 8401 8693 10006 10609 11255 11258 11260 11261 11566 11622 12050 12051 14738 14855 14916 1…
25851	A0A286S0D3_GLOIT	A0A286S0D3	Serine protease 3 OS=Gloydius intermedius GN=SP3 PE=2 SV=1	Regular	627.953	0	28750.7	14	2	23	15.12	108539	0	11609			Green	1882 1901 1902 1906 1909 1910 1912 1917 1922 1929 1930 1931 1935 1936 1977 1980 1992 1995 2001 2006 2007 2048 2049 2054 2057 2060 2062 2064 2066 2069 2070 2076 2080 2081 2091 2096 2100 2129 2130 2131 2132 2133 2137 2142 2143 2149 2158 2161 2886 2917 3029 3034 3345 4775 5308 7590 7623 7668 7683 7687 7689 7871 8401 8693 10006 10609 11255 11258 11260 11261 11566 11622 12050 12051 14738 14855 14916 1…
11258	T1DH10_CROHD	T1DH10	Serine proteinase 10 OS=Crotalus horridus PE=2 SV=1	Regular	627.953	0	28524.2	14	2	20	15.12	108539	0	11609			Green	1882 1901 1902 1906 1909 1910 1912 1917 1922 1929 1930 1931 1935 1936 1977 1980 1992 1995 2001 2006 2007 2048 2049 2054 2057 2060 2062 2064 2066 2069 2070 2076 2080 2081 2091 2096 2100 2129 2130 2131 2132 2133 2137 2142 2143 2149 2158 2161 2886 2917 3029 3034 3345 4775 5308 7590 7623 7668 7683 7687 7689 7871 8401 8693 10006 10609 11255 11260 11261 11566 11622 12050 12051 14738 14855 14916 14918 1…
2143	VSP1_GLOUS	Q91053	Thrombin-like enzyme calobin-1 OS=Gloydius ussuriensis PE=1 SV=1	Regular	627.953	0	29592.5	14	2	22	14.89	108539	0	11609			Green	1882 1901 1902 1906 1909 1910 1912 1917 1922 1929 1930 1931 1935 1936 1977 1980 1992 1995 2001 2006 2007 2048 2049 2054 2057 2060 2062 2064 2066 2069 2070 2076 2080 2081 2091 2096 2100 2129 2130 2131 2132 2133 2137 2142 2149 2158 2161 2886 2917 3029 3034 3345 4775 5308 7590 7623 7668 7683 7687 7689 7871 8401 8693 10006 10609 11255 11258 11260 11261 11566 11622 12050 12051 14738 14855 14916 14918 …
78373	Q2QA03_CRODD	Q2QA03	Metalloproteinase P-II OS=Crotalus durissus durissus PE=2 SV=1	Regular	615.954	0	54779.2	34	4	37	13.39	52699	0	17886			Green	104113
191162	I0BWR7_DISTY	I0BWR7	Phospholipase A2 type IIE OS=Dispholidus typus PE=2 SV=1	Regular	609.47	0	17256.1	6	1	14	4.67	4811	0	4618			Green	274 293 343 357 365 372 391 395 398 432 456 462 464 472 475 482 501 528 532 534 535 570 581 625 637 649 650 652 659 661 668 670 673 675 694 698 728 730 738 741 755 756 760 762 778 787 793 800 802 2655 2656 2764 2936 3279 3785 4243 5789 7398 7956 8397 8419 8608 8615 10070 10092 10113 10543 10614 10617 13919 14852 15100 15123 15126 15361 15565 17303 18178 18557 18899 20898 21011 21038 21116 21121 2…
191017	I0BWR8_DISTY	I0BWR8	Phospholipase A2 type IIE OS=Dispholidus typus PE=2 SV=1	Regular	609.47	0	17216.1	6	1	13	4.67	4811	0	4618			Green	274 293 343 357 365 372 391 395 398 432 456 462 464 472 475 482 501 528 532 534 535 570 581 625 637 649 650 652 659 661 668 670 673 675 694 698 728 730 738 741 755 756 760 762 778 787 793 800 802 2655 2656 2764 2936 3279 3785 4243 5789 7398 7956 8397 8419 8608 8615 10070 10092 10113 10543 10614 10617 13919 14852 15100 15123 15126 15361 15565 17303 18178 18557 18899 20898 21011 21038 21116 21121 2…
133520	A0A0B4U8N5_PROTO	A0A0B4U8N5	Phospholipase A2 OS=Protobothrops tokarensis GN=PtIIEPLA2 PE=3 SV=1	Regular	609.47	0	18372.6	6	1	16	4.49	4811	0	4618			Green	274 293 343 357 365 372 391 395 398 432 456 462 464 472 475 482 501 528 532 534 535 570 581 625 637 649 650 652 659 661 668 670 673 675 694 698 728 730 738 741 755 756 760 762 778 787 793 800 802 2655 2656 2764 2936 3279 3785 4243 5789 7398 7956 8397 8419 8608 8615 10070 10092 10113 10543 10614 10617 13919 14852 15100 15123 15126 15361 15565 17303 18178 18557 18899 20898 21011 21038 21116 21121 2…
133098	A0A0A1WC86_ECHCO	A0A0A1WC86	Phospholipase A2 Group IIE (Fragment) OS=Echis coloratus PE=2 SV=1	Regular	609.47	0	14094.7	6	1	11	5.83	4811	0	4618			Green	274 293 343 357 365 372 391 395 398 432 456 462 464 472 475 482 501 528 532 534 535 570 581 625 637 649 650 652 659 661 668 670 673 675 694 698 728 730 738 741 755 756 760 762 778 787 793 800 802 2655 2656 2764 2936 3279 3785 4243 5789 7398 7956 8397 8419 8608 8615 10070 10092 10113 10543 10614 10617 13919 14852 15100 15123 15126 15361 15565 17303 18178 18557 18899 20898 21011 21038 21116 21121 2…
114033	A0A1J0R049_CROSS	A0A1J0R049	Phospholipase A2_ group IIE OS=Crotalus scutulatus scutulatus GN=Pla2g2E PE=3 SV=1	Regular	609.47	0	18350.5	6	1	14	4.49	4811	0	4618			Green	274 293 343 357 365 372 391 395 398 432 456 462 464 472 475 482 501 528 532 534 535 570 581 625 637 649 650 652 659 661 668 670 673 675 694 698 728 730 738 741 755 756 760 762 778 787 793 800 802 2655 2656 2764 2936 3279 3785 4243 5789 7398 7956 8397 8419 8608 8615 10070 10092 10113 10543 10614 10617 13919 14852 15100 15123 15126 15361 15565 17303 18178 18557 18899 20898 21011 21038 21116 21121 2…
113291	A0A0B4U9H9_PROEL	A0A0B4U9H9	Phospholipase A2 OS=Protobothrops elegans GN=PeIIEPLA2 PE=3 SV=1	Regular	609.47	0	18445.7	6	1	15	4.49	4811	0	4618			Green	274 293 343 357 365 372 391 395 398 432 456 462 464 472 475 482 501 528 532 534 535 570 581 625 637 649 650 652 659 661 668 670 673 675 694 698 728 730 738 741 755 756 760 762 778 787 793 800 802 2655 2656 2764 2936 3279 3785 4243 5789 7398 7956 8397 8419 8608 8615 10070 10092 10113 10543 10614 10617 13919 14852 15100 15123 15126 15361 15565 17303 18178 18557 18899 20898 21011 21038 21116 21121 2…
78522	A0A098LYL4_PANGU	A0A098LYL4	Phospholipase A2 Group IIE OS=Pantherophis guttatus PE=2 SV=1	Regular	609.47	0	18270.4	6	1	15	4.49	4811	0	4618			Green	274 293 343 357 365 372 391 395 398 432 456 462 464 472 475 482 501 528 532 534 535 570 581 625 637 649 650 652 659 661 668 670 673 675 694 698 728 730 738 741 755 756 760 762 778 787 793 800 802 2655 2656 2764 2936 3279 3785 4243 5789 7398 7956 8397 8419 8608 8615 10070 10092 10113 10543 10614 10617 13919 14852 15100 15123 15126 15361 15565 17303 18178 18557 18899 20898 21011 21038 21116 21121 2…
77487	A0A194AQ53_SISMB	A0A194AQ53	Phospholipase A2 1 OS=Sistrurus miliarius barbouri PE=3 SV=1	Regular	609.47	0	18310.4	6	1	16	4.49	4811	0	4618			Green	274 293 343 357 365 372 391 395 398 432 456 462 464 472 475 482 501 528 532 534 535 570 581 625 637 649 650 652 659 661 668 670 673 675 694 698 728 730 738 741 755 756 760 762 778 787 793 800 802 2655 2656 2764 2936 3279 3785 4243 5789 7398 7956 8397 8419 8608 8615 10070 10092 10113 10543 10614 10617 13919 14852 15100 15123 15126 15361 15565 17303 18178 18557 18899 20898 21011 21038 21116 21121 2…
76768	A0A1J0R079_CROAT	A0A1J0R079	Phospholipase A2_ group IIE OS=Crotalus atrox GN=Pla2g2E PE=3 SV=1	Regular	609.47	0	18321.4	6	1	14	4.49	4811	0	4618			Green	274 293 343 357 365 372 391 395 398 432 456 462 464 472 475 482 501 528 532 534 535 570 581 625 637 649 650 652 659 661 668 670 673 675 694 698 728 730 738 741 755 756 760 762 778 787 793 800 802 2655 2656 2764 2936 3279 3785 4243 5789 7398 7956 8397 8419 8608 8615 10070 10092 10113 10543 10614 10617 13919 14852 15100 15123 15126 15361 15565 17303 18178 18557 18899 20898 21011 21038 21116 21121 2…
76005	A0A1J0R065_CROAT	A0A1J0R065	Phospholipase A2_ group IIE OS=Crotalus atrox GN=Pla2g2E PE=3 SV=1	Regular	609.47	0	18297.5	6	1	15	4.49	4811	0	4618			Green	274 293 343 357 365 372 391 395 398 432 456 462 464 472 475 482 501 528 532 534 535 570 581 625 637 649 650 652 659 661 668 670 673 675 694 698 728 730 738 741 755 756 760 762 778 787 793 800 802 2655 2656 2764 2936 3279 3785 4243 5789 7398 7956 8397 8419 8608 8615 10070 10092 10113 10543 10614 10617 13919 14852 15100 15123 15126 15361 15565 17303 18178 18557 18899 20898 21011 21038 21116 21121 2…
74875	A0A098LWW2_9SAUR	A0A098LWW2	Phospholipase A2 Group IIE OS=Opheodrys aestivus PE=2 SV=1	Regular	609.47	0	18211.5	6	1	15	4.49	4811	0	4618			Green	274 293 343 357 365 372 391 395 398 432 456 462 464 472 475 482 501 528 532 534 535 570 581 625 637 649 650 652 659 661 668 670 673 675 694 698 728 730 738 741 755 756 760 762 778 787 793 800 802 2655 2656 2764 2936 3279 3785 4243 5789 7398 7956 8397 8419 8608 8615 10070 10092 10113 10543 10614 10617 13919 14852 15100 15123 15126 15361 15565 17303 18178 18557 18899 20898 21011 21038 21116 21121 2…
56503	A0A0B4U823_OVOOK	A0A0B4U823	Phospholipase A2 OS=Ovophis okinavensis GN=OoIIEPLA2 PE=3 SV=1	Regular	609.47	0	18590	6	1	16	4.4	4811	0	4618			Green	274 293 343 357 365 372 391 395 398 432 456 462 464 472 475 482 501 528 532 534 535 570 581 625 637 649 650 652 659 661 668 670 673 675 694 698 728 730 738 741 755 756 760 762 778 787 793 800 802 2655 2656 2764 2936 3279 3785 4243 5789 7398 7956 8397 8419 8608 8615 10070 10092 10113 10543 10614 10617 13919 14852 15100 15123 15126 15361 15565 17303 18178 18557 18899 20898 21011 21038 21116 21121 2…
39928	A0A098LY56_PYTRG	A0A098LY56	Phospholipase A2 Group IIE (Fragment) OS=Python regius PE=2 SV=1	Regular	609.47	0	18041.4	6	1	15	4.52	4811	0	4618			Green	274 293 343 357 365 372 391 395 398 432 456 462 464 472 475 482 501 528 532 534 535 570 581 625 637 649 650 652 659 661 668 670 673 675 694 698 728 730 738 741 755 756 760 762 778 787 793 800 802 2655 2656 2764 2936 3279 3785 4243 5789 7398 7956 8397 8419 8608 8615 10070 10092 10113 10543 10614 10617 13919 14852 15100 15123 15126 15361 15565 17303 18178 18557 18899 20898 21011 21038 21116 21121 2…
29888	I0BWS0_LEIMD	I0BWS0	Phospholipase A2 type IIE OS=Leioheterodon madagascariensis PE=2 SV=1	Regular	609.47	0	18258.4	6	1	12	4.49	4811	0	4618			Green	274 293 343 357 365 372 391 395 398 432 456 462 464 472 475 482 501 528 532 534 535 570 581 625 637 649 650 652 659 661 668 670 673 675 694 698 728 730 738 741 755 756 760 762 778 787 793 800 802 2655 2656 2764 2936 3279 3785 4243 5789 7398 7956 8397 8419 8608 8615 10070 10092 10113 10543 10614 10617 13919 14852 15100 15123 15126 15361 15565 17303 18178 18557 18899 20898 21011 21038 21116 21121 2…
29257	I0BWS1_LEIMD	I0BWS1	Phospholipase A2 type IIE OS=Leioheterodon madagascariensis PE=2 SV=1	Regular	609.47	0	18286.5	6	1	11	4.49	4811	0	4618			Green	274 293 343 357 365 372 391 395 398 432 456 462 464 472 475 482 501 528 532 534 535 570 581 625 637 649 650 652 659 661 668 670 673 675 694 698 728 730 738 741 755 756 760 762 778 787 793 800 802 2655 2656 2764 2936 3279 3785 4243 5789 7398 7956 8397 8419 8608 8615 10070 10092 10113 10543 10614 10617 13919 14852 15100 15123 15126 15361 15565 17303 18178 18557 18899 20898 21011 21038 21116 21121 2…
29179	I0BWR9_LEIMD	I0BWR9	Phospholipase A2 type IIE OS=Leioheterodon madagascariensis PE=2 SV=1	Regular	609.47	0	18267.4	6	1	12	4.49	4811	0	4618			Green	274 293 343 357 365 372 391 395 398 432 456 462 464 472 475 482 501 528 532 534 535 570 581 625 637 649 650 652 659 661 668 670 673 675 694 698 728 730 738 741 755 756 760 762 778 787 793 800 802 2655 2656 2764 2936 3279 3785 4243 5789 7398 7956 8397 8419 8608 8615 10070 10092 10113 10543 10614 10617 13919 14852 15100 15123 15126 15361 15565 17303 18178 18557 18899 20898 21011 21038 21116 21121 2…
10113	A0A0B8RYU6_BOIIR	A0A0B8RYU6	Phospholipase A2 1a OS=Boiga irregularis PE=3 SV=1	Regular	609.47	0	17844	6	1	15	4.64	4811	0	4618			Green	274 293 343 357 365 372 391 395 398 432 456 462 464 472 475 482 501 528 532 534 535 570 581 625 637 649 650 652 659 661 668 670 673 675 694 698 728 730 738 741 755 756 760 762 778 787 793 800 802 2655 2656 2764 2936 3279 3785 4243 5789 7398 7956 8397 8419 8608 8615 10070 10092 10543 10614 10617 13919 14852 15100 15123 15126 15361 15565 17303 18178 18557 18899 20898 21011 21038 21116 21121 21568 2…
10092	A0A0B8RV84_BOIIR	A0A0B8RV84	Phospholipase A2 1b OS=Boiga irregularis PE=3 SV=1	Regular	609.47	0	17830	6	1	15	4.64	4811	0	4618			Green	274 293 343 357 365 372 391 395 398 432 456 462 464 472 475 482 501 528 532 534 535 570 581 625 637 649 650 652 659 661 668 670 673 675 694 698 728 730 738 741 755 756 760 762 778 787 793 800 802 2655 2656 2764 2936 3279 3785 4243 5789 7398 7956 8397 8419 8608 8615 10070 10113 10543 10614 10617 13919 14852 15100 15123 15126 15361 15565 17303 18178 18557 18899 20898 21011 21038 21116 21121 21568 2…
2655	A0A0B4U9E8_PROFL	A0A0B4U9E8	Phospholipase A2 OS=Protobothrops flavoviridis GN=PfIIEPLA2 PE=3 SV=1	Regular	609.47	0	18372.6	6	1	16	4.49	4811	0	4618			Green	274 293 343 357 365 372 391 395 398 432 456 462 464 472 475 482 501 528 532 534 535 570 581 625 637 649 650 652 659 661 668 670 673 675 694 698 728 730 738 741 755 756 760 762 778 787 793 800 802 2656 2764 2936 3279 3785 4243 5789 7398 7956 8397 8419 8608 8615 10070 10092 10113 10543 10614 10617 13919 14852 15100 15123 15126 15361 15565 17303 18178 18557 18899 20898 21011 21038 21116 21121 21568 …
0	ADH1_YEAST	P00330	Alcohol dehydrogenase 1 OS=Saccharomyces cerevisiae (strain ATCC 204508 / S288c) GN=ADH1 PE=1 SV=5	Regular	497.32	0	37305.4	32	6	26	19.25	35335	27836	10393	100	3.7305	Green
190430	F8S121_CROAD	F8S121	Serine proteinase 9 (Fragment) OS=Crotalus adamanteus PE=2 SV=1	Regular	452.839	0	11801.1	9	1	7	19.27	16966	0	8103			Green	11553 15127 72148 72316 72723 84277 188372
174340	A0A2D4LA88_9SAUR	A0A2D4LA88	Uncharacterized protein (Fragment) OS=Micrurus spixii PE=4 SV=1	Regular	421.773	0	29493.8	9	1	27	3.04	105831	0	12920			Green	3 3078 6660 12385 15809 16186 16249 41050 42078 50314 62203 82490 86399 87258 104741 106347 115998 132036 132507 158284 178233 186372 192553
106347	A0A2D4K1T5_9SAUR	A0A2D4K1T5	Uncharacterized protein (Fragment) OS=Micrurus paraensis PE=4 SV=1	Regular	421.773	0	20998.9	9	1	17	4.28	105831	0	12920			Green	3 3078 6660 12385 15809 16186 16249 41050 42078 50314 62203 82490 86399 87258 104741 115998 132036 132507 158284 174340 178233 186372 192553
189003	A0A0H3U239_9SAUR	A0A0H3U239	Phospholipase A2 OS=Trimeresurus erythrurus PE=3 SV=1	Regular	421.745	0	16614.3	6	1	15	5.07	4811	0	4618			Green	274 293 343 357 365 372 391 395 398 432 456 462 464 472 475 482 501 528 532 534 535 570 581 625 637 649 650 652 659 661 668 670 673 675 694 698 728 730 738 741 755 756 760 762 778 787 793 800 802 2655 2656 2764 2936 3279 3785 4243 5789 7398 7956 8397 8419 8608 8615 10070 10092 10113 10543 10614 10617 13919 14852 15100 15123 15126 15361 15565 17303 18178 18557 18899 20898 21011 21038 21116 21121 2…
118687	A0A0H3U1V3_9SAUR	A0A0H3U1V3	Phospholipase A2 OS=Trimeresurus venustus PE=3 SV=1	Regular	421.745	0	16125.8	6	1	14	5.11	4811	0	4618			Green	274 293 343 357 365 372 391 395 398 432 456 462 464 472 475 482 501 528 532 534 535 570 581 625 637 649 650 652 659 661 668 670 673 675 694 698 728 730 738 741 755 756 760 762 778 787 793 800 802 2655 2656 2764 2936 3279 3785 4243 5789 7398 7956 8397 8419 8608 8615 10070 10092 10113 10543 10614 10617 13919 14852 15100 15123 15126 15361 15565 17303 18178 18557 18899 20898 21011 21038 21116 21121 2…
118676	A0A0H3U1Z3_9SAUR	A0A0H3U1Z3	Phospholipase A2 OS=Trimeresurus venustus PE=3 SV=1	Regular	421.745	0	16078.9	6	1	12	5.11	4811	0	4618			Green	274 293 343 357 365 372 391 395 398 432 456 462 464 472 475 482 501 528 532 534 535 570 581 625 637 649 650 652 659 661 668 670 673 675 694 698 728 730 738 741 755 756 760 762 778 787 793 800 802 2655 2656 2764 2936 3279 3785 4243 5789 7398 7956 8397 8419 8608 8615 10070 10092 10113 10543 10614 10617 13919 14852 15100 15123 15126 15361 15565 17303 18178 18557 18899 20898 21011 21038 21116 21121 2…
118239	A0A0H3U1X3_9SAUR	A0A0H3U1X3	Phospholipase A2 OS=Trimeresurus venustus PE=3 SV=1	Regular	421.745	0	16246.9	6	1	12	5.11	4811	0	4618			Green	274 293 343 357 365 372 391 395 398 432 456 462 464 472 475 482 501 528 532 534 535 570 581 625 637 649 650 652 659 661 668 670 673 675 694 698 728 730 738 741 755 756 760 762 778 787 793 800 802 2655 2656 2764 2936 3279 3785 4243 5789 7398 7956 8397 8419 8608 8615 10070 10092 10113 10543 10614 10617 13919 14852 15100 15123 15126 15361 15565 17303 18178 18557 18899 20898 21011 21038 21116 21121 2…
114093	T1DH13_CROHD	T1DH13	Phospholipase A2 8 OS=Crotalus horridus PE=2 SV=1	Regular	421.745	0	16760.8	6	1	17	5.04	4811	0	4618			Green	274 293 343 357 365 372 391 395 398 432 456 462 464 472 475 482 501 528 532 534 535 570 581 625 637 649 650 652 659 661 668 670 673 675 694 698 728 730 738 741 755 756 760 762 778 787 793 800 802 2655 2656 2764 2936 3279 3785 4243 5789 7398 7956 8397 8419 8608 8615 10070 10092 10113 10543 10614 10617 13919 14852 15100 15123 15126 15361 15565 17303 18178 18557 18899 20898 21011 21038 21116 21121 2…
113277	A0A0H3U1Y5_9SAUR	A0A0H3U1Y5	Phospholipase A2 OS=Ovophis makazayazaya PE=3 SV=1	Regular	421.745	0	16560.4	6	1	11	5.04	4811	0	4618			Green	274 293 343 357 365 372 391 395 398 432 456 462 464 472 475 482 501 528 532 534 535 570 581 625 637 649 650 652 659 661 668 670 673 675 694 698 728 730 738 741 755 756 760 762 778 787 793 800 802 2655 2656 2764 2936 3279 3785 4243 5789 7398 7956 8397 8419 8608 8615 10070 10092 10113 10543 10614 10617 13919 14852 15100 15123 15126 15361 15565 17303 18178 18557 18899 20898 21011 21038 21116 21121 2…
113227	A0A0H3U246_9SAUR	A0A0H3U246	Phospholipase A2 OS=Ovophis makazayazaya PE=3 SV=1	Regular	421.745	0	16464.5	6	1	18	5.07	4811	0	4618			Green	274 293 343 357 365 372 391 395 398 432 456 462 464 472 475 482 501 528 532 534 535 570 581 625 637 649 650 652 659 661 668 670 673 675 694 698 728 730 738 741 755 756 760 762 778 787 793 800 802 2655 2656 2764 2936 3279 3785 4243 5789 7398 7956 8397 8419 8608 8615 10070 10092 10113 10543 10614 10617 13919 14852 15100 15123 15126 15361 15565 17303 18178 18557 18899 20898 21011 21038 21116 21121 2…
113153	A0A0H3U1V9_9SAUR	A0A0H3U1V9	Phospholipase A2 OS=Ovophis makazayazaya PE=3 SV=1	Regular	421.745	0	16395.3	6	1	12	5.04	4811	0	4618			Green	274 293 343 357 365 372 391 395 398 432 456 462 464 472 475 482 501 528 532 534 535 570 581 625 637 649 650 652 659 661 668 670 673 675 694 698 728 730 738 741 755 756 760 762 778 787 793 800 802 2655 2656 2764 2936 3279 3785 4243 5789 7398 7956 8397 8419 8608 8615 10070 10092 10113 10543 10614 10617 13919 14852 15100 15123 15126 15361 15565 17303 18178 18557 18899 20898 21011 21038 21116 21121 2…
113138	A0A0H3U1X9_9SAUR	A0A0H3U1X9	Phospholipase A2 OS=Ovophis makazayazaya PE=3 SV=1	Regular	421.745	0	16467.3	6	1	12	5.04	4811	0	4618			Green	274 293 343 357 365 372 391 395 398 432 456 462 464 472 475 482 501 528 532 534 535 570 581 625 637 649 650 652 659 661 668 670 673 675 694 698 728 730 738 741 755 756 760 762 778 787 793 800 802 2655 2656 2764 2936 3279 3785 4243 5789 7398 7956 8397 8419 8608 8615 10070 10092 10113 10543 10614 10617 13919 14852 15100 15123 15126 15361 15565 17303 18178 18557 18899 20898 21011 21038 21116 21121 2…
103867	A0A0H3U1Z9_PROMB	A0A0H3U1Z9	Phospholipase A2 OS=Protobothrops mangshanensis PE=3 SV=1	Regular	421.745	0	16134.8	6	1	13	5.11	4811	0	4618			Green	274 293 343 357 365 372 391 395 398 432 456 462 464 472 475 482 501 528 532 534 535 570 581 625 637 649 650 652 659 661 668 670 673 675 694 698 728 730 738 741 755 756 760 762 778 787 793 800 802 2655 2656 2764 2936 3279 3785 4243 5789 7398 7956 8397 8419 8608 8615 10070 10092 10113 10543 10614 10617 13919 14852 15100 15123 15126 15361 15565 17303 18178 18557 18899 20898 21011 21038 21116 21121 2…
102533	Q6A381_VIPAA	Q6A381	Ammodytin L(1'') variant OS=Vipera ammodytes ammodytes PE=2 SV=1	Regular	421.745	0	16443.5	6	1	12	5.07	4811	0	4618			Green	274 293 343 357 365 372 391 395 398 432 456 462 464 472 475 482 501 528 532 534 535 570 581 625 637 649 650 652 659 661 668 670 673 675 694 698 728 730 738 741 755 756 760 762 778 787 793 800 802 2655 2656 2764 2936 3279 3785 4243 5789 7398 7956 8397 8419 8608 8615 10070 10092 10113 10543 10614 10617 13919 14852 15100 15123 15126 15361 15565 17303 18178 18557 18899 20898 21011 21038 21116 21121 2…
102489	A0A0H3U271_PROMB	A0A0H3U271	Phospholipase A2 OS=Protobothrops mangshanensis PE=3 SV=1	Regular	421.745	0	16402.4	6	1	17	5.07	4811	0	4618			Green	274 293 343 357 365 372 391 395 398 432 456 462 464 472 475 482 501 528 532 534 535 570 581 625 637 649 650 652 659 661 668 670 673 675 694 698 728 730 738 741 755 756 760 762 778 787 793 800 802 2655 2656 2764 2936 3279 3785 4243 5789 7398 7956 8397 8419 8608 8615 10070 10092 10113 10543 10614 10617 13919 14852 15100 15123 15126 15361 15565 17303 18178 18557 18899 20898 21011 21038 21116 21121 2…
101506	Q6A382_VIPAA	Q6A382	Ammodytin L(1'') variant OS=Vipera ammodytes ammodytes PE=2 SV=1	Regular	421.745	0	16441.5	6	1	12	5.07	4811	0	4618			Green	274 293 343 357 365 372 391 395 398 432 456 462 464 472 475 482 501 528 532 534 535 570 581 625 637 649 650 652 659 661 668 670 673 675 694 698 728 730 738 741 755 756 760 762 778 787 793 800 802 2655 2656 2764 2936 3279 3785 4243 5789 7398 7956 8397 8419 8608 8615 10070 10092 10113 10543 10614 10617 13919 14852 15100 15123 15126 15361 15565 17303 18178 18557 18899 20898 21011 21038 21116 21121 2…
101501	Q6A380_VIPAA	Q6A380	Ammodytin L(1'') variant OS=Vipera ammodytes ammodytes PE=2 SV=1	Regular	421.745	0	16425.6	6	1	12	5.07	4811	0	4618			Green	274 293 343 357 365 372 391 395 398 432 456 462 464 472 475 482 501 528 532 534 535 570 581 625 637 649 650 652 659 661 668 670 673 675 694 698 728 730 738 741 755 756 760 762 778 787 793 800 802 2655 2656 2764 2936 3279 3785 4243 5789 7398 7956 8397 8419 8608 8615 10070 10092 10113 10543 10614 10617 13919 14852 15100 15123 15126 15361 15565 17303 18178 18557 18899 20898 21011 21038 21116 21121 2…
101469	D0VX11_9SAUR	D0VX11	Phospholipase A2 VRV-PL-VIIIa OS=Daboia russellii pulchella PE=1 SV=1	Regular	421.745	0	14409.1	6	1	12	5.79	4811	0	4618			Green	274 293 343 357 365 372 391 395 398 432 456 462 464 472 475 482 501 528 532 534 535 570 581 625 637 649 650 652 659 661 668 670 673 675 694 698 728 730 738 741 755 756 760 762 778 787 793 800 802 2655 2656 2764 2936 3279 3785 4243 5789 7398 7956 8397 8419 8608 8615 10070 10092 10113 10543 10614 10617 13919 14852 15100 15123 15126 15361 15565 17303 18178 18557 18899 20898 21011 21038 21116 21121 2…
90719	Q6A374_VIPAA	Q6A374	Ammodytin L(1'') variant OS=Vipera ammodytes ammodytes PE=2 SV=1	Regular	421.745	0	16409.5	6	1	12	5.07	4811	0	4618			Green	274 293 343 357 365 372 391 395 398 432 456 462 464 472 475 482 501 528 532 534 535 570 581 625 637 649 650 652 659 661 668 670 673 675 694 698 728 730 738 741 755 756 760 762 778 787 793 800 802 2655 2656 2764 2936 3279 3785 4243 5789 7398 7956 8397 8419 8608 8615 10070 10092 10113 10543 10614 10617 13919 14852 15100 15123 15126 15361 15565 17303 18178 18557 18899 20898 21011 21038 21116 21121 2…
84708	Q6A376_VIPAA	Q6A376	Ammodytin L(1'') variant OS=Vipera ammodytes ammodytes PE=2 SV=1	Regular	421.745	0	16465.6	6	1	12	5.07	4811	0	4618			Green	274 293 343 357 365 372 391 395 398 432 456 462 464 472 475 482 501 528 532 534 535 570 581 625 637 649 650 652 659 661 668 670 673 675 694 698 728 730 738 741 755 756 760 762 778 787 793 800 802 2655 2656 2764 2936 3279 3785 4243 5789 7398 7956 8397 8419 8608 8615 10070 10092 10113 10543 10614 10617 13919 14852 15100 15123 15126 15361 15565 17303 18178 18557 18899 20898 21011 21038 21116 21121 2…
83033	A0A194AQ80_AGKCO	A0A194AQ80	Phospholipase A2 1a OS=Agkistrodon contortrix contortrix PE=3 SV=1	Regular	421.745	0	16760.8	6	1	17	5.04	4811	0	4618			Green	274 293 343 357 365 372 391 395 398 432 456 462 464 472 475 482 501 528 532 534 535 570 581 625 637 649 650 652 659 661 668 670 673 675 694 698 728 730 738 741 755 756 760 762 778 787 793 800 802 2655 2656 2764 2936 3279 3785 4243 5789 7398 7956 8397 8419 8608 8615 10070 10092 10113 10543 10614 10617 13919 14852 15100 15123 15126 15361 15565 17303 18178 18557 18899 20898 21011 21038 21116 21121 2…
79135	U3TDC9_PROFL	U3TDC9	Phospholipase a2 OS=Protobothrops flavoviridis PE=2 SV=1	Regular	421.745	0	16527.8	6	1	12	5.07	4811	0	4618			Green	274 293 343 357 365 372 391 395 398 432 456 462 464 472 475 482 501 528 532 534 535 570 581 625 637 649 650 652 659 661 668 670 673 675 694 698 728 730 738 741 755 756 760 762 778 787 793 800 802 2655 2656 2764 2936 3279 3785 4243 5789 7398 7956 8397 8419 8608 8615 10070 10092 10113 10543 10614 10617 13919 14852 15100 15123 15126 15361 15565 17303 18178 18557 18899 20898 21011 21038 21116 21121 2…
78647	Q6A361_VIPAP	Q6A361	Ammodytoxin C variant OS=Vipera aspis aspis PE=2 SV=1	Regular	421.745	0	16323.2	6	1	13	5.07	4811	0	4618			Green	274 293 343 357 365 372 391 395 398 432 456 462 464 472 475 482 501 528 532 534 535 570 581 625 637 649 650 652 659 661 668 670 673 675 694 698 728 730 738 741 755 756 760 762 778 787 793 800 802 2655 2656 2764 2936 3279 3785 4243 5789 7398 7956 8397 8419 8608 8615 10070 10092 10113 10543 10614 10617 13919 14852 15100 15123 15126 15361 15565 17303 18178 18557 18899 20898 21011 21038 21116 21121 2…
78475	A0A0H3U206_TRIAB	A0A0H3U206	Phospholipase A2 OS=Trimeresurus albolabris PE=3 SV=1	Regular	421.745	0	16571.5	6	1	19	5.07	4811	0	4618			Green	274 293 343 357 365 372 391 395 398 432 456 462 464 472 475 482 501 528 532 534 535 570 581 625 637 649 650 652 659 661 668 670 673 675 694 698 728 730 738 741 755 756 760 762 778 787 793 800 802 2655 2656 2764 2936 3279 3785 4243 5789 7398 7956 8397 8419 8608 8615 10070 10092 10113 10543 10614 10617 13919 14852 15100 15123 15126 15361 15565 17303 18178 18557 18899 20898 21011 21038 21116 21121 2…
78055	Q6A391_VIPBB	Q6A391	Ammodytin L(2) variant OS=Vipera berus berus PE=2 SV=1	Regular	421.745	0	16421.6	6	1	12	5.07	4811	0	4618			Green	274 293 343 357 365 372 391 395 398 432 456 462 464 472 475 482 501 528 532 534 535 570 581 625 637 649 650 652 659 661 668 670 673 675 694 698 728 730 738 741 755 756 760 762 778 787 793 800 802 2655 2656 2764 2936 3279 3785 4243 5789 7398 7956 8397 8419 8608 8615 10070 10092 10113 10543 10614 10617 13919 14852 15100 15123 15126 15361 15565 17303 18178 18557 18899 20898 21011 21038 21116 21121 2…
78046	Q6A385_VIPBB	Q6A385	Ammodytin L(2) variant OS=Vipera berus berus PE=2 SV=1	Regular	421.745	0	16452.7	6	1	12	5.07	4811	0	4618			Green	274 293 343 357 365 372 391 395 398 432 456 462 464 472 475 482 501 528 532 534 535 570 581 625 637 649 650 652 659 661 668 670 673 675 694 698 728 730 738 741 755 756 760 762 778 787 793 800 802 2655 2656 2764 2936 3279 3785 4243 5789 7398 7956 8397 8419 8608 8615 10070 10092 10113 10543 10614 10617 13919 14852 15100 15123 15126 15361 15565 17303 18178 18557 18899 20898 21011 21038 21116 21121 2…
78042	Q6A389_VIPBB	Q6A389	Ammodytin L(2) variant OS=Vipera berus berus PE=2 SV=1	Regular	421.745	0	16420.6	6	1	13	5.07	4811	0	4618			Green	274 293 343 357 365 372 391 395 398 432 456 462 464 472 475 482 501 528 532 534 535 570 581 625 637 649 650 652 659 661 668 670 673 675 694 698 728 730 738 741 755 756 760 762 778 787 793 800 802 2655 2656 2764 2936 3279 3785 4243 5789 7398 7956 8397 8419 8608 8615 10070 10092 10113 10543 10614 10617 13919 14852 15100 15123 15126 15361 15565 17303 18178 18557 18899 20898 21011 21038 21116 21121 2…
77836	A0A0H3U1Y0_GLOBR	A0A0H3U1Y0	Phospholipase A2 OS=Gloydius brevicaudus PE=3 SV=1	Regular	421.745	0	16432.6	6	1	17	5.07	4811	0	4618			Green	274 293 343 357 365 372 391 395 398 432 456 462 464 472 475 482 501 528 532 534 535 570 581 625 637 649 650 652 659 661 668 670 673 675 694 698 728 730 738 741 755 756 760 762 778 787 793 800 802 2655 2656 2764 2936 3279 3785 4243 5789 7398 7956 8397 8419 8608 8615 10070 10092 10113 10543 10614 10617 13919 14852 15100 15123 15126 15361 15565 17303 18178 18557 18899 20898 21011 21038 21116 21121 2…
77831	A0A0H3U241_GLOBR	A0A0H3U241	Phospholipase A2 OS=Gloydius brevicaudus PE=3 SV=1	Regular	421.745	0	16455.6	6	1	15	5.07	4811	0	4618			Green	274 293 343 357 365 372 391 395 398 432 456 462 464 472 475 482 501 528 532 534 535 570 581 625 637 649 650 652 659 661 668 670 673 675 694 698 728 730 738 741 755 756 760 762 778 787 793 800 802 2655 2656 2764 2936 3279 3785 4243 5789 7398 7956 8397 8419 8608 8615 10070 10092 10113 10543 10614 10617 13919 14852 15100 15123 15126 15361 15565 17303 18178 18557 18899 20898 21011 21038 21116 21121 2…
77812	Q6A390_VIPBB	Q6A390	Ammodytin L(2) variant OS=Vipera berus berus PE=2 SV=1	Regular	421.745	0	16408.5	6	1	12	5.07	4811	0	4618			Green	274 293 343 357 365 372 391 395 398 432 456 462 464 472 475 482 501 528 532 534 535 570 581 625 637 649 650 652 659 661 668 670 673 675 694 698 728 730 738 741 755 756 760 762 778 787 793 800 802 2655 2656 2764 2936 3279 3785 4243 5789 7398 7956 8397 8419 8608 8615 10070 10092 10113 10543 10614 10617 13919 14852 15100 15123 15126 15361 15565 17303 18178 18557 18899 20898 21011 21038 21116 21121 2…
77540	A0A0H3U1V1_9SAUR	A0A0H3U1V1	Phospholipase A2 OS=Trimeresurus popeiorum PE=3 SV=1	Regular	421.745	0	16611.3	6	1	16	5.07	4811	0	4618			Green	274 293 343 357 365 372 391 395 398 432 456 462 464 472 475 482 501 528 532 534 535 570 581 625 637 649 650 652 659 661 668 670 673 675 694 698 728 730 738 741 755 756 760 762 778 787 793 800 802 2655 2656 2764 2936 3279 3785 4243 5789 7398 7956 8397 8419 8608 8615 10070 10092 10113 10543 10614 10617 13919 14852 15100 15123 15126 15361 15565 17303 18178 18557 18899 20898 21011 21038 21116 21121 2…
76309	A0A077L7Z9_PROFL	A0A077L7Z9	Phospholipase A2 OS=Protobothrops flavoviridis PE=2 SV=1	Regular	421.745	0	16431.6	6	1	10	5.07	4811	0	4618			Green	274 293 343 357 365 372 391 395 398 432 456 462 464 472 475 482 501 528 532 534 535 570 581 625 637 649 650 652 659 661 668 670 673 675 694 698 728 730 738 741 755 756 760 762 778 787 793 800 802 2655 2656 2764 2936 3279 3785 4243 5789 7398 7956 8397 8419 8608 8615 10070 10092 10113 10543 10614 10617 13919 14852 15100 15123 15126 15361 15565 17303 18178 18557 18899 20898 21011 21038 21116 21121 2…
75902	B6F142_PROFL	B6F142	Phospholipase A2 OS=Protobothrops flavoviridis GN=PfPLA5 PE=3 SV=1	Regular	421.745	0	16603.8	6	1	13	5.07	4811	0	4618			Green	274 293 343 357 365 372 391 395 398 432 456 462 464 472 475 482 501 528 532 534 535 570 581 625 637 649 650 652 659 661 668 670 673 675 694 698 728 730 738 741 755 756 760 762 778 787 793 800 802 2655 2656 2764 2936 3279 3785 4243 5789 7398 7956 8397 8419 8608 8615 10070 10092 10113 10543 10614 10617 13919 14852 15100 15123 15126 15361 15565 17303 18178 18557 18899 20898 21011 21038 21116 21121 2…
75402	K7TC65_GLOHA	K7TC65	Basic phospholipase A2 OS=Gloydius halys PE=2 SV=1	Regular	421.745	0	14843.6	6	1	17	5.69	4811	0	4618			Green	274 293 343 357 365 372 391 395 398 432 456 462 464 472 475 482 501 528 532 534 535 570 581 625 637 649 650 652 659 661 668 670 673 675 694 698 728 730 738 741 755 756 760 762 778 787 793 800 802 2655 2656 2764 2936 3279 3785 4243 5789 7398 7956 8397 8419 8608 8615 10070 10092 10113 10543 10614 10617 13919 14852 15100 15123 15126 15361 15565 17303 18178 18557 18899 20898 21011 21038 21116 21121 2…
74357	Q6A364_VIPAP	Q6A364	Ammodytoxin B variant OS=Vipera aspis aspis PE=2 SV=1	Regular	421.745	0	16321.3	6	1	12	5.07	4811	0	4618			Green	274 293 343 357 365 372 391 395 398 432 456 462 464 472 475 482 501 528 532 534 535 570 581 625 637 649 650 652 659 661 668 670 673 675 694 698 728 730 738 741 755 756 760 762 778 787 793 800 802 2655 2656 2764 2936 3279 3785 4243 5789 7398 7956 8397 8419 8608 8615 10070 10092 10113 10543 10614 10617 13919 14852 15100 15123 15126 15361 15565 17303 18178 18557 18899 20898 21011 21038 21116 21121 2…
74115	Q6A359_VIPAP	Q6A359	Ammodytoxin B variant OS=Vipera aspis aspis PE=2 SV=1	Regular	421.745	0	16380.4	6	1	13	5.07	4811	0	4618			Green	274 293 343 357 365 372 391 395 398 432 456 462 464 472 475 482 501 528 532 534 535 570 581 625 637 649 650 652 659 661 668 670 673 675 694 698 728 730 738 741 755 756 760 762 778 787 793 800 802 2655 2656 2764 2936 3279 3785 4243 5789 7398 7956 8397 8419 8608 8615 10070 10092 10113 10543 10614 10617 13919 14852 15100 15123 15126 15361 15565 17303 18178 18557 18899 20898 21011 21038 21116 21121 2…
73870	Q6A360_VIPAP	Q6A360	Ammodytoxin B isoform OS=Vipera aspis aspis PE=2 SV=1	Regular	421.745	0	16414.4	6	1	12	5.07	4811	0	4618			Green	274 293 343 357 365 372 391 395 398 432 456 462 464 472 475 482 501 528 532 534 535 570 581 625 637 649 650 652 659 661 668 670 673 675 694 698 728 730 738 741 755 756 760 762 778 787 793 800 802 2655 2656 2764 2936 3279 3785 4243 5789 7398 7956 8397 8419 8608 8615 10070 10092 10113 10543 10614 10617 13919 14852 15100 15123 15126 15361 15565 17303 18178 18557 18899 20898 21011 21038 21116 21121 2…
73713	Q6A363_VIPAP	Q6A363	Ammodytoxin C variant OS=Vipera aspis aspis PE=2 SV=1	Regular	421.745	0	16151.1	6	1	13	5.11	4811	0	4618			Green	274 293 343 357 365 372 391 395 398 432 456 462 464 472 475 482 501 528 532 534 535 570 581 625 637 649 650 652 659 661 668 670 673 675 694 698 728 730 738 741 755 756 760 762 778 787 793 800 802 2655 2656 2764 2936 3279 3785 4243 5789 7398 7956 8397 8419 8608 8615 10070 10092 10113 10543 10614 10617 13919 14852 15100 15123 15126 15361 15565 17303 18178 18557 18899 20898 21011 21038 21116 21121 2…
73227	A0A0H3U1W4_TRIAB	A0A0H3U1W4	Phospholipase A2 OS=Trimeresurus albolabris PE=3 SV=1	Regular	421.745	0	16693.4	6	1	15	5.07	4811	0	4618			Green	274 293 343 357 365 372 391 395 398 432 456 462 464 472 475 482 501 528 532 534 535 570 581 625 637 649 650 652 659 661 668 670 673 675 694 698 728 730 738 741 755 756 760 762 778 787 793 800 802 2655 2656 2764 2936 3279 3785 4243 5789 7398 7956 8397 8419 8608 8615 10070 10092 10113 10543 10614 10617 13919 14852 15100 15123 15126 15361 15565 17303 18178 18557 18899 20898 21011 21038 21116 21121 2…
73108	A0A0H3U1Z5_TRIAB	A0A0H3U1Z5	Phospholipase A2 OS=Trimeresurus albolabris PE=3 SV=1	Regular	421.745	0	16665.4	6	1	15	5.07	4811	0	4618			Green	274 293 343 357 365 372 391 395 398 432 456 462 464 472 475 482 501 528 532 534 535 570 581 625 637 649 650 652 659 661 668 670 673 675 694 698 728 730 738 741 755 756 760 762 778 787 793 800 802 2655 2656 2764 2936 3279 3785 4243 5789 7398 7956 8397 8419 8608 8615 10070 10092 10113 10543 10614 10617 13919 14852 15100 15123 15126 15361 15565 17303 18178 18557 18899 20898 21011 21038 21116 21121 2…
72742	Q6A388_VIPBB	Q6A388	Ammodytin L(2) variant OS=Vipera berus berus PE=2 SV=1	Regular	421.745	0	16425.6	6	1	12	5.07	4811	0	4618			Green	274 293 343 357 365 372 391 395 398 432 456 462 464 472 475 482 501 528 532 534 535 570 581 625 637 649 650 652 659 661 668 670 673 675 694 698 728 730 738 741 755 756 760 762 778 787 793 800 802 2655 2656 2764 2936 3279 3785 4243 5789 7398 7956 8397 8419 8608 8615 10070 10092 10113 10543 10614 10617 13919 14852 15100 15123 15126 15361 15565 17303 18178 18557 18899 20898 21011 21038 21116 21121 2…
72647	A0A0D3N944_AZEFE	A0A0D3N944	Acidic phospholipase A2 OS=Azemiops feae PE=2 SV=1	Regular	421.745	0	16413	6	1	12	5.07	4811	0	4618			Green	274 293 343 357 365 372 391 395 398 432 456 462 464 472 475 482 501 528 532 534 535 570 581 625 637 649 650 652 659 661 668 670 673 675 694 698 728 730 738 741 755 756 760 762 778 787 793 800 802 2655 2656 2764 2936 3279 3785 4243 5789 7398 7956 8397 8419 8608 8615 10070 10092 10113 10543 10614 10617 13919 14852 15100 15123 15126 15361 15565 17303 18178 18557 18899 20898 21011 21038 21116 21121 2…
72638	A7X4P4_AZEFE	A7X4P4	PLA2(IIA)-Aze2 OS=Azemiops feae PE=2 SV=1	Regular	421.745	0	17883.3	6	1	15	4.64	4811	0	4618			Green	274 293 343 357 365 372 391 395 398 432 456 462 464 472 475 482 501 528 532 534 535 570 581 625 637 649 650 652 659 661 668 670 673 675 694 698 728 730 738 741 755 756 760 762 778 787 793 800 802 2655 2656 2764 2936 3279 3785 4243 5789 7398 7956 8397 8419 8608 8615 10070 10092 10113 10543 10614 10617 13919 14852 15100 15123 15126 15361 15565 17303 18178 18557 18899 20898 21011 21038 21116 21121 2…
72163	Q6A392_VIPBB	Q6A392	Ammodytin L(2) variant OS=Vipera berus berus PE=2 SV=1	Regular	421.745	0	16452.6	6	1	12	5.07	4811	0	4618			Green	274 293 343 357 365 372 391 395 398 432 456 462 464 472 475 482 501 528 532 534 535 570 581 625 637 649 650 652 659 661 668 670 673 675 694 698 728 730 738 741 755 756 760 762 778 787 793 800 802 2655 2656 2764 2936 3279 3785 4243 5789 7398 7956 8397 8419 8608 8615 10070 10092 10113 10543 10614 10617 13919 14852 15100 15123 15126 15361 15565 17303 18178 18557 18899 20898 21011 21038 21116 21121 2…
72098	A0A0D3N9P6_AZEFE	A0A0D3N9P6	Acidic phospholipase A2 OS=Azemiops feae PE=2 SV=1	Regular	421.745	0	16245.8	6	1	13	5.07	4811	0	4618			Green	274 293 343 357 365 372 391 395 398 432 456 462 464 472 475 482 501 528 532 534 535 570 581 625 637 649 650 652 659 661 668 670 673 675 694 698 728 730 738 741 755 756 760 762 778 787 793 800 802 2655 2656 2764 2936 3279 3785 4243 5789 7398 7956 8397 8419 8608 8615 10070 10092 10113 10543 10614 10617 13919 14852 15100 15123 15126 15361 15565 17303 18178 18557 18899 20898 21011 21038 21116 21121 2…
59958	U3T7B0_OVOOK	U3T7B0	Phospholipase_a2 (Fragment) OS=Ovophis okinavensis PE=2 SV=1	Regular	421.745	0	13100.8	6	1	11	6.31	4811	0	4618			Green	274 293 343 357 365 372 391 395 398 432 456 462 464 472 475 482 501 528 532 534 535 570 581 625 637 649 650 652 659 661 668 670 673 675 694 698 728 730 738 741 755 756 760 762 778 787 793 800 802 2655 2656 2764 2936 3279 3785 4243 5789 7398 7956 8397 8419 8608 8615 10070 10092 10113 10543 10614 10617 13919 14852 15100 15123 15126 15361 15565 17303 18178 18557 18899 20898 21011 21038 21116 21121 2…
42017	B3RFI8_9SAUR	B3RFI8	Phospholipase A2 OS=Daboia russellii limitis PE=2 SV=1	Regular	421.745	0	16208.3	6	1	12	5.11	4811	0	4618			Green	274 293 343 357 365 372 391 395 398 432 456 462 464 472 475 482 501 528 532 534 535 570 581 625 637 649 650 652 659 661 668 670 673 675 694 698 728 730 738 741 755 756 760 762 778 787 793 800 802 2655 2656 2764 2936 3279 3785 4243 5789 7398 7956 8397 8419 8608 8615 10070 10092 10113 10543 10614 10617 13919 14852 15100 15123 15126 15361 15565 17303 18178 18557 18899 20898 21011 21038 21116 21121 2…
35373	Q6A386_VIPAM	Q6A386	Ammodytin L(4) isoform OS=Vipera ammodytes ruffoi PE=2 SV=1	Regular	421.745	0	16514.7	6	1	12	5.07	4811	0	4618			Green	274 293 343 357 365 372 391 395 398 432 456 462 464 472 475 482 501 528 532 534 535 570 581 625 637 649 650 652 659 661 668 670 673 675 694 698 728 730 738 741 755 756 760 762 778 787 793 800 802 2655 2656 2764 2936 3279 3785 4243 5789 7398 7956 8397 8419 8608 8615 10070 10092 10113 10543 10614 10617 13919 14852 15100 15123 15126 15361 15565 17303 18178 18557 18899 20898 21011 21038 21116 21121 2…
29821	Q6A367_VIPAM	Q6A367	Ammodytin L(3) variant OS=Vipera ammodytes montandoni PE=2 SV=1	Regular	421.745	0	16413.6	6	1	11	5.07	4811	0	4618			Green	274 293 343 357 365 372 391 395 398 432 456 462 464 472 475 482 501 528 532 534 535 570 581 625 637 649 650 652 659 661 668 670 673 675 694 698 728 730 738 741 755 756 760 762 778 787 793 800 802 2655 2656 2764 2936 3279 3785 4243 5789 7398 7956 8397 8419 8608 8615 10070 10092 10113 10543 10614 10617 13919 14852 15100 15123 15126 15361 15565 17303 18178 18557 18899 20898 21011 21038 21116 21121 2…
29608	Q6A369_VIPAM	Q6A369	Ammodytin L(3) variant OS=Vipera ammodytes montandoni PE=2 SV=1	Regular	421.745	0	16459.5	6	1	12	5.07	4811	0	4618			Green	274 293 343 357 365 372 391 395 398 432 456 462 464 472 475 482 501 528 532 534 535 570 581 625 637 649 650 652 659 661 668 670 673 675 694 698 728 730 738 741 755 756 760 762 778 787 793 800 802 2655 2656 2764 2936 3279 3785 4243 5789 7398 7956 8397 8419 8608 8615 10070 10092 10113 10543 10614 10617 13919 14852 15100 15123 15126 15361 15565 17303 18178 18557 18899 20898 21011 21038 21116 21121 2…
25743	A0A0H3U232_9SAUR	A0A0H3U232	Phospholipase A2 OS=Trimeresurus sabahi PE=3 SV=1	Regular	421.745	0	16262.9	6	1	17	5.07	4811	0	4618			Green	274 293 343 357 365 372 391 395 398 432 456 462 464 472 475 482 501 528 532 534 535 570 581 625 637 649 650 652 659 661 668 670 673 675 694 698 728 730 738 741 755 756 760 762 778 787 793 800 802 2655 2656 2764 2936 3279 3785 4243 5789 7398 7956 8397 8419 8608 8615 10070 10092 10113 10543 10614 10617 13919 14852 15100 15123 15126 15361 15565 17303 18178 18557 18899 20898 21011 21038 21116 21121 2…
21793	B0LSG3_SISCA	B0LSG3	Phospholipase A2 OS=Sistrurus catenatus edwardsii GN=PLA2 PE=3 SV=1	Regular	421.745	0	16445.4	6	1	13	5.07	4811	0	4618			Green	274 293 343 357 365 372 391 395 398 432 456 462 464 472 475 482 501 528 532 534 535 570 581 625 637 649 650 652 659 661 668 670 673 675 694 698 728 730 738 741 755 756 760 762 778 787 793 800 802 2655 2656 2764 2936 3279 3785 4243 5789 7398 7956 8397 8419 8608 8615 10070 10092 10113 10543 10614 10617 13919 14852 15100 15123 15126 15361 15565 17303 18178 18557 18899 20898 21011 21038 21116 21121 2…
21568	Q6A387_VIPAM	Q6A387	Ammodytin L(1) isoform OS=Vipera ammodytes ruffoi PE=2 SV=1	Regular	421.745	0	16481.6	6	1	12	5.07	4811	0	4618			Green	274 293 343 357 365 372 391 395 398 432 456 462 464 472 475 482 501 528 532 534 535 570 581 625 637 649 650 652 659 661 668 670 673 675 694 698 728 730 738 741 755 756 760 762 778 787 793 800 802 2655 2656 2764 2936 3279 3785 4243 5789 7398 7956 8397 8419 8608 8615 10070 10092 10113 10543 10614 10617 13919 14852 15100 15123 15126 15361 15565 17303 18178 18557 18899 20898 21011 21038 21116 21121 2…
21121	Q6A370_VIPAM	Q6A370	Ammodytin L(3) variant OS=Vipera ammodytes montandoni PE=2 SV=1	Regular	421.745	0	16471.6	6	1	14	5.07	4811	0	4618			Green	274 293 343 357 365 372 391 395 398 432 456 462 464 472 475 482 501 528 532 534 535 570 581 625 637 649 650 652 659 661 668 670 673 675 694 698 728 730 738 741 755 756 760 762 778 787 793 800 802 2655 2656 2764 2936 3279 3785 4243 5789 7398 7956 8397 8419 8608 8615 10070 10092 10113 10543 10614 10617 13919 14852 15100 15123 15126 15361 15565 17303 18178 18557 18899 20898 21011 21038 21116 21568 2…
21116	Q6A368_VIPAM	Q6A368	Ammodytin L(3) variant OS=Vipera ammodytes montandoni PE=2 SV=1	Regular	421.745	0	16499.6	6	1	12	5.07	4811	0	4618			Green	274 293 343 357 365 372 391 395 398 432 456 462 464 472 475 482 501 528 532 534 535 570 581 625 637 649 650 652 659 661 668 670 673 675 694 698 728 730 738 741 755 756 760 762 778 787 793 800 802 2655 2656 2764 2936 3279 3785 4243 5789 7398 7956 8397 8419 8608 8615 10070 10092 10113 10543 10614 10617 13919 14852 15100 15123 15126 15361 15565 17303 18178 18557 18899 20898 21011 21038 21121 21568 2…
18899	U5HS26_OVOMO	U5HS26	Phospholipase A2 OS=Ovophis monticola GN=PLA2 PE=3 SV=1	Regular	421.745	0	16560.4	6	1	11	5.04	4811	0	4618			Green	274 293 343 357 365 372 391 395 398 432 456 462 464 472 475 482 501 528 532 534 535 570 581 625 637 649 650 652 659 661 668 670 673 675 694 698 728 730 738 741 755 756 760 762 778 787 793 800 802 2655 2656 2764 2936 3279 3785 4243 5789 7398 7956 8397 8419 8608 8615 10070 10092 10113 10543 10614 10617 13919 14852 15100 15123 15126 15361 15565 17303 18178 18557 20898 21011 21038 21116 21121 21568 2…
18557	A0A0H3U247_9SAUR	A0A0H3U247	Phospholipase A2 OS=Trimeresurus cardamomensis PE=3 SV=1	Regular	421.745	0	16253	6	1	12	5.11	4811	0	4618			Green	274 293 343 357 365 372 391 395 398 432 456 462 464 472 475 482 501 528 532 534 535 570 581 625 637 649 650 652 659 661 668 670 673 675 694 698 728 730 738 741 755 756 760 762 778 787 793 800 802 2655 2656 2764 2936 3279 3785 4243 5789 7398 7956 8397 8419 8608 8615 10070 10092 10113 10543 10614 10617 13919 14852 15100 15123 15126 15361 15565 17303 18178 18899 20898 21011 21038 21116 21121 21568 2…
18178	A0A0H3U1W7_9SAUR	A0A0H3U1W7	Phospholipase A2 OS=Trimeresurus cardamomensis PE=3 SV=1	Regular	421.745	0	16283	6	1	12	5.11	4811	0	4618			Green	274 293 343 357 365 372 391 395 398 432 456 462 464 472 475 482 501 528 532 534 535 570 581 625 637 649 650 652 659 661 668 670 673 675 694 698 728 730 738 741 755 756 760 762 778 787 793 800 802 2655 2656 2764 2936 3279 3785 4243 5789 7398 7956 8397 8419 8608 8615 10070 10092 10113 10543 10614 10617 13919 14852 15100 15123 15126 15361 15565 17303 18557 18899 20898 21011 21038 21116 21121 21568 2…
10617	Q6A383_VIPAA	Q6A383	Ammodytin L(1') isoform OS=Vipera ammodytes ammodytes PE=2 SV=1	Regular	421.745	0	16513.7	6	1	12	5.07	4811	0	4618			Green	274 293 343 357 365 372 391 395 398 432 456 462 464 472 475 482 501 528 532 534 535 570 581 625 637 649 650 652 659 661 668 670 673 675 694 698 728 730 738 741 755 756 760 762 778 787 793 800 802 2655 2656 2764 2936 3279 3785 4243 5789 7398 7956 8397 8419 8608 8615 10070 10092 10113 10543 10614 13919 14852 15100 15123 15126 15361 15565 17303 18178 18557 18899 20898 21011 21038 21116 21121 21568 2…
10614	Q6A378_VIPAA	Q6A378	Ammodytin L(1'') isoform OS=Vipera ammodytes ammodytes PE=2 SV=1	Regular	421.745	0	16469.6	6	1	12	5.07	4811	0	4618			Green	274 293 343 357 365 372 391 395 398 432 456 462 464 472 475 482 501 528 532 534 535 570 581 625 637 649 650 652 659 661 668 670 673 675 694 698 728 730 738 741 755 756 760 762 778 787 793 800 802 2655 2656 2764 2936 3279 3785 4243 5789 7398 7956 8397 8419 8608 8615 10070 10092 10113 10543 10617 13919 14852 15100 15123 15126 15361 15565 17303 18178 18557 18899 20898 21011 21038 21116 21121 21568 2…
10070	A0A0B4U791_PROTO	A0A0B4U791	Asp49 phospholipase A2 isozyme PLA-B OS=Protobothrops tokarensis GN=PtPLA-B PE=2 SV=1	Regular	421.745	0	16603.8	6	1	13	5.07	4811	0	4618			Green	274 293 343 357 365 372 391 395 398 432 456 462 464 472 475 482 501 528 532 534 535 570 581 625 637 649 650 652 659 661 668 670 673 675 694 698 728 730 738 741 755 756 760 762 778 787 793 800 802 2655 2656 2764 2936 3279 3785 4243 5789 7398 7956 8397 8419 8608 8615 10092 10113 10543 10614 10617 13919 14852 15100 15123 15126 15361 15565 17303 18178 18557 18899 20898 21011 21038 21116 21121 21568 2…
7398	Q6A394_VIPBB	Q6A394	Ammodytin L(2) isoform OS=Vipera berus berus PE=2 SV=1	Regular	421.745	0	16424.6	6	1	12	5.07	4811	0	4618			Green	274 293 343 357 365 372 391 395 398 432 456 462 464 472 475 482 501 528 532 534 535 570 581 625 637 649 650 652 659 661 668 670 673 675 694 698 728 730 738 741 755 756 760 762 778 787 793 800 802 2655 2656 2764 2936 3279 3785 4243 5789 7956 8397 8419 8608 8615 10070 10092 10113 10543 10614 10617 13919 14852 15100 15123 15126 15361 15565 17303 18178 18557 18899 20898 21011 21038 21116 21121 21568 …
5789	Q6A362_VIPAP	Q6A362	Ammodytoxin B isoform OS=Vipera aspis aspis PE=2 SV=1	Regular	421.745	0	16384.4	6	1	12	5.07	4811	0	4618			Green	274 293 343 357 365 372 391 395 398 432 456 462 464 472 475 482 501 528 532 534 535 570 581 625 637 649 650 652 659 661 668 670 673 675 694 698 728 730 738 741 755 756 760 762 778 787 793 800 802 2655 2656 2764 2936 3279 3785 4243 7398 7956 8397 8419 8608 8615 10070 10092 10113 10543 10614 10617 13919 14852 15100 15123 15126 15361 15565 17303 18178 18557 18899 20898 21011 21038 21116 21121 21568 …
3785	Q6A371_VIPAM	Q6A371	Ammodytin L(3) isoform OS=Vipera ammodytes montandoni PE=2 SV=1	Regular	421.745	0	16471.6	6	1	12	5.07	4811	0	4618			Green	274 293 343 357 365 372 391 395 398 432 456 462 464 472 475 482 501 528 532 534 535 570 581 625 637 649 650 652 659 661 668 670 673 675 694 698 728 730 738 741 755 756 760 762 778 787 793 800 802 2655 2656 2764 2936 3279 4243 5789 7398 7956 8397 8419 8608 8615 10070 10092 10113 10543 10614 10617 13919 14852 15100 15123 15126 15361 15565 17303 18178 18557 18899 20898 21011 21038 21116 21121 21568 …
3279	S6B451_PROFL	S6B451	Phospholipase A2 OS=Protobothrops flavoviridis GN=PL-Y PE=2 SV=1	Regular	421.745	0	16502.7	6	1	12	5.07	4811	0	4618			Green	274 293 343 357 365 372 391 395 398 432 456 462 464 472 475 482 501 528 532 534 535 570 581 625 637 649 650 652 659 661 668 670 673 675 694 698 728 730 738 741 755 756 760 762 778 787 793 800 802 2655 2656 2764 2936 3785 4243 5789 7398 7956 8397 8419 8608 8615 10070 10092 10113 10543 10614 10617 13919 14852 15100 15123 15126 15361 15565 17303 18178 18557 18899 20898 21011 21038 21116 21121 21568 …
802	PA2H_GLOUS	P0DKU1	Basic phospholipase A2 homolog Gln49-PLA2 OS=Gloydius ussuriensis PE=1 SV=1	Regular	421.745	0	14694.4	6	1	16	5.74	4811	0	4618			Green	274 293 343 357 365 372 391 395 398 432 456 462 464 472 475 482 501 528 532 534 535 570 581 625 637 649 650 652 659 661 668 670 673 675 694 698 728 730 738 741 755 756 760 762 778 787 793 800 2655 2656 2764 2936 3279 3785 4243 5789 7398 7956 8397 8419 8608 8615 10070 10092 10113 10543 10614 10617 13919 14852 15100 15123 15126 15361 15565 17303 18178 18557 18899 20898 21011 21038 21116 21121 21568…
800	PA2HL_VIPAA	P17935	Basic phospholipase A2 homolog ammodytin L OS=Vipera ammodytes ammodytes PE=1 SV=1	Regular	421.745	0	16491.7	6	1	12	5.07	4811	0	4618			Green	274 293 343 357 365 372 391 395 398 432 456 462 464 472 475 482 501 528 532 534 535 570 581 625 637 649 650 652 659 661 668 670 673 675 694 698 728 730 738 741 755 756 760 762 778 787 793 802 2655 2656 2764 2936 3279 3785 4243 5789 7398 7956 8397 8419 8608 8615 10070 10092 10113 10543 10614 10617 13919 14852 15100 15123 15126 15361 15565 17303 18178 18557 18899 20898 21011 21038 21116 21121 21568…
793	PA2B_GLOBL	P04417	Basic phospholipase A2 OS=Gloydius blomhoffii PE=1 SV=1	Regular	421.745	0	14780.6	6	1	15	5.74	4811	0	4618			Green	274 293 343 357 365 372 391 395 398 432 456 462 464 472 475 482 501 528 532 534 535 570 581 625 637 649 650 652 659 661 668 670 673 675 694 698 728 730 738 741 755 756 760 762 778 787 800 802 2655 2656 2764 2936 3279 3785 4243 5789 7398 7956 8397 8419 8608 8615 10070 10092 10113 10543 10614 10617 13919 14852 15100 15123 15126 15361 15565 17303 18178 18557 18899 20898 21011 21038 21116 21121 21568…
787	PA2BS_DABSI	A8CG84	Basic phospholipase A2 DsM-S1 OS=Daboia siamensis PE=2 SV=1	Regular	421.745	0	16236.3	6	1	12	5.11	4811	0	4618			Green	274 293 343 357 365 372 391 395 398 432 456 462 464 472 475 482 501 528 532 534 535 570 581 625 637 649 650 652 659 661 668 670 673 675 694 698 728 730 738 741 755 756 760 762 778 793 800 802 2655 2656 2764 2936 3279 3785 4243 5789 7398 7956 8397 8419 8608 8615 10070 10092 10113 10543 10614 10617 13919 14852 15100 15123 15126 15361 15565 17303 18178 18557 18899 20898 21011 21038 21116 21121 21568…
778	PA2BB_GLOHA	O42187	Basic phospholipase A2 B OS=Gloydius halys PE=1 SV=2	Regular	421.745	0	16412.7	6	1	15	5.07	4811	0	4618			Green	274 293 343 357 365 372 391 395 398 432 456 462 464 472 475 482 501 528 532 534 535 570 581 625 637 649 650 652 659 661 668 670 673 675 694 698 728 730 738 741 755 756 760 762 787 793 800 802 2655 2656 2764 2936 3279 3785 4243 5789 7398 7956 8397 8419 8608 8615 10070 10092 10113 10543 10614 10617 13919 14852 15100 15123 15126 15361 15565 17303 18178 18557 18899 20898 21011 21038 21116 21121 21568…
728	PA2A5_GLOHA	O42189	Acidic phospholipase A2 BA1 OS=Gloydius halys PE=2 SV=1	Regular	421.745	0	14857.2	6	1	19	5.65	4811	0	4618			Green	274 293 343 357 365 372 391 395 398 432 456 462 464 472 475 482 501 528 532 534 535 570 581 625 637 649 650 652 659 661 668 670 673 675 694 698 730 738 741 755 756 760 762 778 787 793 800 802 2655 2656 2764 2936 3279 3785 4243 5789 7398 7956 8397 8419 8608 8615 10070 10092 10113 10543 10614 10617 13919 14852 15100 15123 15126 15361 15565 17303 18178 18557 18899 20898 21011 21038 21116 21121 21568…
698	PA2BY_PROFL	Q90Y77	Basic phospholipase A2 PL-Y OS=Protobothrops flavoviridis PE=1 SV=1	Regular	421.745	0	16527.8	6	1	12	5.07	4811	0	4618			Green	274 293 343 357 365 372 391 395 398 432 456 462 464 472 475 482 501 528 532 534 535 570 581 625 637 649 650 652 659 661 668 670 673 675 694 728 730 738 741 755 756 760 762 778 787 793 800 802 2655 2656 2764 2936 3279 3785 4243 5789 7398 7956 8397 8419 8608 8615 10070 10092 10113 10543 10614 10617 13919 14852 15100 15123 15126 15361 15565 17303 18178 18557 18899 20898 21011 21038 21116 21121 21568…
694	PA2B8_DABRR	P59071	Basic phospholipase A2 VRV-PL-VIIIa OS=Daboia russelii PE=1 SV=1	Regular	421.745	0	14409.1	6	1	12	5.79	4811	0	4618			Green	274 293 343 357 365 372 391 395 398 432 456 462 464 472 475 482 501 528 532 534 535 570 581 625 637 649 650 652 659 661 668 670 673 675 698 728 730 738 741 755 756 760 762 778 787 793 800 802 2655 2656 2764 2936 3279 3785 4243 5789 7398 7956 8397 8419 8608 8615 10070 10092 10113 10543 10614 10617 13919 14852 15100 15123 15126 15361 15565 17303 18178 18557 18899 20898 21011 21038 21116 21121 21568…
570	PA2BB_VIPAA	P14424	Basic phospholipase A2 ammodytoxin B OS=Vipera ammodytes ammodytes PE=1 SV=2	Regular	421.745	0	16384.4	6	1	12	5.07	4811	0	4618			Green	274 293 343 357 365 372 391 395 398 432 456 462 464 472 475 482 501 528 532 534 535 581 625 637 649 650 652 659 661 668 670 673 675 694 698 728 730 738 741 755 756 760 762 778 787 793 800 802 2655 2656 2764 2936 3279 3785 4243 5789 7398 7956 8397 8419 8608 8615 10070 10092 10113 10543 10614 10617 13919 14852 15100 15123 15126 15361 15565 17303 18178 18557 18899 20898 21011 21038 21116 21121 21568…
501	PA2B_VIPRE	F8QN54	Basic phospholipase A2 vurtoxin OS=Vipera renardi PE=1 SV=1	Regular	421.745	0	16491.6	6	1	12	5.07	4811	0	4618			Green	274 293 343 357 365 372 391 395 398 432 456 462 464 472 475 482 528 532 534 535 570 581 625 637 649 650 652 659 661 668 670 673 675 694 698 728 730 738 741 755 756 760 762 778 787 793 800 802 2655 2656 2764 2936 3279 3785 4243 5789 7398 7956 8397 8419 8608 8615 10070 10092 10113 10543 10614 10617 13919 14852 15100 15123 15126 15361 15565 17303 18178 18557 18899 20898 21011 21038 21116 21121 21568…
475	PA2BW_PROFL	Q02517	Basic phospholipase A2 PL-X' OS=Protobothrops flavoviridis PE=2 SV=1	Regular	421.745	0	16531.7	6	1	13	5.07	4811	0	4618			Green	274 293 343 357 365 372 391 395 398 432 456 462 464 472 482 501 528 532 534 535 570 581 625 637 649 650 652 659 661 668 670 673 675 694 698 728 730 738 741 755 756 760 762 778 787 793 800 802 2655 2656 2764 2936 3279 3785 4243 5789 7398 7956 8397 8419 8608 8615 10070 10092 10113 10543 10614 10617 13919 14852 15100 15123 15126 15361 15565 17303 18178 18557 18899 20898 21011 21038 21116 21121 21568…
464	PA2BC_VIPAA	P11407	Basic phospholipase A2 ammodytoxin C OS=Vipera ammodytes ammodytes PE=1 SV=1	Regular	421.745	0	16353.3	6	1	13	5.07	4811	0	4618			Green	274 293 343 357 365 372 391 395 398 432 456 462 472 475 482 501 528 532 534 535 570 581 625 637 649 650 652 659 661 668 670 673 675 694 698 728 730 738 741 755 756 760 762 778 787 793 800 802 2655 2656 2764 2936 3279 3785 4243 5789 7398 7956 8397 8419 8608 8615 10070 10092 10113 10543 10614 10617 13919 14852 15100 15123 15126 15361 15565 17303 18178 18557 18899 20898 21011 21038 21116 21121 21568…
462	PA2BA_VIPAA	P00626	Basic phospholipase A2 ammodytoxin A OS=Vipera ammodytes ammodytes PE=1 SV=2	Regular	421.745	0	16386.4	6	1	13	5.07	4811	0	4618			Green	274 293 343 357 365 372 391 395 398 432 456 464 472 475 482 501 528 532 534 535 570 581 625 637 649 650 652 659 661 668 670 673 675 694 698 728 730 738 741 755 756 760 762 778 787 793 800 802 2655 2656 2764 2936 3279 3785 4243 5789 7398 7956 8397 8419 8608 8615 10070 10092 10113 10543 10614 10617 13919 14852 15100 15123 15126 15361 15565 17303 18178 18557 18899 20898 21011 21038 21116 21121 21568…
456	PA2B3_DABRR	P86368	Basic phospholipase A2 3 OS=Daboia russelii PE=1 SV=1	Regular	421.745	0	14485.2	6	1	10	5.79	4811	0	4618			Green	274 293 343 357 365 372 391 395 398 432 462 464 472 475 482 501 528 532 534 535 570 581 625 637 649 650 652 659 661 668 670 673 675 694 698 728 730 738 741 755 756 760 762 778 787 793 800 802 2655 2656 2764 2936 3279 3785 4243 5789 7398 7956 8397 8419 8608 8615 10070 10092 10113 10543 10614 10617 13919 14852 15100 15123 15126 15361 15565 17303 18178 18557 18899 20898 21011 21038 21116 21121 21568…
398	PA2BS_VIPRE	F8QN50	Basic phospholipase A2 homolog Vur-S49 OS=Vipera renardi PE=2 SV=1	Regular	421.745	0	16514.7	6	1	12	5.07	4811	0	4618			Green	274 293 343 357 365 372 391 395 432 456 462 464 472 475 482 501 528 532 534 535 570 581 625 637 649 650 652 659 661 668 670 673 675 694 698 728 730 738 741 755 756 760 762 778 787 793 800 802 2655 2656 2764 2936 3279 3785 4243 5789 7398 7956 8397 8419 8608 8615 10070 10092 10113 10543 10614 10617 13919 14852 15100 15123 15126 15361 15565 17303 18178 18557 18899 20898 21011 21038 21116 21121 21568…
395	PA2BD_DABRR	C0HK16	Basic phospholipase A2 daboxin P OS=Daboia russelii PE=1 SV=1	Regular	421.745	0	14410.1	6	1	12	5.79	4811	0	4618			Green	274 293 343 357 365 372 391 398 432 456 462 464 472 475 482 501 528 532 534 535 570 581 625 637 649 650 652 659 661 668 670 673 675 694 698 728 730 738 741 755 756 760 762 778 787 793 800 802 2655 2656 2764 2936 3279 3785 4243 5789 7398 7956 8397 8419 8608 8615 10070 10092 10113 10543 10614 10617 13919 14852 15100 15123 15126 15361 15565 17303 18178 18557 18899 20898 21011 21038 21116 21121 21568…
293	PA2H_GLOHA	O42188	Basic phospholipase A2 homolog OS=Gloydius halys PE=2 SV=1	Regular	421.745	0	14674.5	6	1	15	5.74	4811	0	4618			Green	274 343 357 365 372 391 395 398 432 456 462 464 472 475 482 501 528 532 534 535 570 581 625 637 649 650 652 659 661 668 670 673 675 694 698 728 730 738 741 755 756 760 762 778 787 793 800 802 2655 2656 2764 2936 3279 3785 4243 5789 7398 7956 8397 8419 8608 8615 10070 10092 10113 10543 10614 10617 13919 14852 15100 15123 15126 15361 15565 17303 18178 18557 18899 20898 21011 21038 21116 21121 21568…
14991	A0A0K8S046_CROHD	A0A0K8S046	L-amino acid oxidase OS=Crotalus horridus PE=4 SV=1	Regular	411.577	0	59111.8	60	6	45	13.37	129066	0	43098			Green	308 323 496 499 609 904 7686 8403 10035 11564 12052 15124 15231 15272 17421 73017 77489 78541 113415 176787
12052	A0A0K8RYU0_CROHD	A0A0K8RYU0	L-amino-acid oxidase OS=Crotalus horridus PE=4 SV=1	Regular	411.577	0	59083.8	60	6	45	13.37	129066	0	43098			Green	308 323 496 499 609 904 7686 8403 10035 11564 14991 15124 15231 15272 17421 73017 77489 78541 113415 176787
2007	VSPSA_GLOBR	Q9PTL3	Snake venom serine protease salmonase OS=Gloydius brevicaudus PE=2 SV=1	Regular	411.529	0	29548.5	6	2	21	16.73	33688	0	4850			Green	1882 1901 1902 1906 1909 1910 1912 1917 1922 1929 1930 1931 1935 1936 1977 1980 1992 1995 2001 2006 2048 2049 2054 2057 2060 2062 2064 2066 2069 2070 2076 2080 2081 2091 2096 2100 2129 2130 2131 2132 2133 2137 2142 2143 2149 2158 2886 3029 3034 3345 4775 5308 7590 7668 7687 7689 7871 8401 8693 10006 10609 11255 11258 11260 11261 11622 12050 12051 14738 14855 15210 15322 15495 15553 15757 15784 15…
1931	VSPUA_GLOUS	Q8UUJ1	Snake venom serine protease ussurase OS=Gloydius ussuriensis PE=2 SV=2	Regular	411.529	0	26700.9	6	2	21	18.45	33688	8728.5	4850	31.3569	0.8373	Green	1882 1901 1902 1906 1909 1910 1912 1917 1922 1929 1930 1935 1936 1977 1980 1992 1995 2001 2006 2007 2048 2049 2054 2057 2060 2062 2064 2066 2069 2070 2076 2080 2081 2091 2096 2100 2129 2130 2131 2132 2133 2137 2142 2143 2149 2158 2886 3029 3034 3345 4775 5308 7590 7668 7687 7689 7871 8401 8693 10006 10609 11255 11258 11260 11261 11622 12050 12051 14738 14855 15210 15322 15495 15553 15757 15784 15…
1882	VSPUI_GLOUS	Q8UUJ2	Snake venom serine protease ussurin OS=Gloydius ussuriensis PE=2 SV=2	Regular	411.529	0	26885.2	6	2	21	18.22	33688	0	4850			Green	1901 1902 1906 1909 1910 1912 1917 1922 1929 1930 1931 1935 1936 1977 1980 1992 1995 2001 2006 2007 2048 2049 2054 2057 2060 2062 2064 2066 2069 2070 2076 2080 2081 2091 2096 2100 2129 2130 2131 2132 2133 2137 2142 2143 2149 2158 2886 3029 3034 3345 4775 5308 7590 7668 7687 7689 7871 8401 8693 10006 10609 11255 11258 11260 11261 11622 12050 12051 14738 14855 15210 15322 15495 15553 15757 15784 15…
176787	A0A194ATK4_SISTE	A0A194ATK4	L-amino acid oxidase 1d OS=Sistrurus tergeminus PE=4 SV=1	Regular	380.682	0	59183.7	44	3	46	9.85	105551	0	40370			Green	308 323 499 609 904 7686 8403 10035 11564 12052 14991 15124 15231 15272 17421 73017 77489 78541 113415
113415	A0A194ARU8_SISTE	A0A194ARU8	L-amino acid oxidase 1c OS=Sistrurus tergeminus PE=4 SV=1	Regular	380.682	0	59237.8	44	3	48	9.85	105551	0	40370			Green	308 323 499 609 904 7686 8403 10035 11564 12052 14991 15124 15231 15272 17421 73017 77489 78541 176787
77489	A0A194ATU0_SISMB	A0A194ATU0	L-amino acid oxidase 1a OS=Sistrurus miliarius barbouri PE=4 SV=1	Regular	380.682	0	59084.7	44	3	48	9.88	105551	0	40370			Green	308 323 499 609 904 7686 8403 10035 11564 12052 14991 15124 15231 15272 17421 73017 78541 113415 176787
73017	A0A194AS07_SISMB	A0A194AS07	L-amino acid oxidase 1b OS=Sistrurus miliarius barbouri PE=4 SV=1	Regular	380.682	0	59152.8	44	3	48	9.88	105551	0	40370			Green	308 323 499 609 904 7686 8403 10035 11564 12052 14991 15124 15231 15272 17421 77489 78541 113415 176787
10035	A0A194APS7_SISTE	A0A194APS7	L-amino acid oxidase 1a OS=Sistrurus tergeminus PE=4 SV=1	Regular	380.682	0	59238.8	44	3	48	9.85	105551	0	40370			Green	308 323 499 609 904 7686 8403 11564 12052 14991 15124 15231 15272 17421 73017 77489 78541 113415 176787
499	OXLA_SISCA	B0VXW0	L-amino-acid oxidase OS=Sistrurus catenatus edwardsii PE=2 SV=1	Regular	380.682	0	58968.4	44	3	46	9.88	105551	0	40370			Green	308 323 609 904 7686 8403 10035 11564 12052 14991 15124 15231 15272 17421 73017 77489 78541 113415 176787
193078	Q90Z47_DEIAC	Q90Z47	Venom thrombin-like enzyme OS=Deinagkistrodon acutus GN=tler7 PE=2 SV=1	Regular	359.132	0	25940	6	1	15	4.68	27869	0	4482			Green	1882 1901 1902 1906 1909 1910 1912 1917 1922 1929 1930 1931 1935 1936 1977 1980 1992 1995 2001 2006 2007 2048 2049 2054 2057 2060 2062 2064 2066 2069 2070 2076 2080 2081 2091 2096 2100 2129 2130 2131 2132 2133 2137 2142 2143 2149 2158 2886 3029 3034 3345 4775 5308 7590 7668 7687 7689 7871 8401 8693 10006 10609 11255 11258 11260 11261 11622 12050 12051 14738 14855 15210 15322 15495 15553 15757 157…
193032	A1E235_DEIAC	A1E235	Venom thrombin-like enzyme (Fragment) OS=Deinagkistrodon acutus GN=tlet1 PE=2 SV=1	Regular	359.132	0	25862.1	6	1	13	4.68	27869	0	4482			Green	1882 1901 1902 1906 1909 1910 1912 1917 1922 1929 1930 1931 1935 1936 1977 1980 1992 1995 2001 2006 2007 2048 2049 2054 2057 2060 2062 2064 2066 2069 2070 2076 2080 2081 2091 2096 2100 2129 2130 2131 2132 2133 2137 2142 2143 2149 2158 2886 3029 3034 3345 4775 5308 7590 7668 7687 7689 7871 8401 8693 10006 10609 11255 11258 11260 11261 11622 12050 12051 14738 14855 15210 15322 15495 15553 15757 157…
193029	Q9I961_DEIAC	Q9I961	Acubin2 OS=Deinagkistrodon acutus GN=wbthr3 PE=2 SV=1	Regular	359.132	0	28438.4	6	1	14	4.26	27869	0	4482			Green	1882 1901 1902 1906 1909 1910 1912 1917 1922 1929 1930 1931 1935 1936 1977 1980 1992 1995 2001 2006 2007 2048 2049 2054 2057 2060 2062 2064 2066 2069 2070 2076 2080 2081 2091 2096 2100 2129 2130 2131 2132 2133 2137 2142 2143 2149 2158 2886 3029 3034 3345 4775 5308 7590 7668 7687 7689 7871 8401 8693 10006 10609 11255 11258 11260 11261 11622 12050 12051 14738 14855 15210 15322 15495 15553 15757 157…
193014	A1E236_DEIAC	A1E236	Venom thrombin-like enzyme (Fragment) OS=Deinagkistrodon acutus GN=tlet2 PE=2 SV=1	Regular	359.132	0	25863.2	6	1	14	4.68	27869	0	4482			Green	1882 1901 1902 1906 1909 1910 1912 1917 1922 1929 1930 1931 1935 1936 1977 1980 1992 1995 2001 2006 2007 2048 2049 2054 2057 2060 2062 2064 2066 2069 2070 2076 2080 2081 2091 2096 2100 2129 2130 2131 2132 2133 2137 2142 2143 2149 2158 2886 3029 3034 3345 4775 5308 7590 7668 7687 7689 7871 8401 8693 10006 10609 11255 11258 11260 11261 11622 12050 12051 14738 14855 15210 15322 15495 15553 15757 157…
192975	A1E239_DEIAC	A1E239	Venom thrombin-like enzyme (Fragment) OS=Deinagkistrodon acutus GN=tlet5 PE=2 SV=1	Regular	359.132	0	25844.1	6	1	13	4.68	27869	0	4482			Green	1882 1901 1902 1906 1909 1910 1912 1917 1922 1929 1930 1931 1935 1936 1977 1980 1992 1995 2001 2006 2007 2048 2049 2054 2057 2060 2062 2064 2066 2069 2070 2076 2080 2081 2091 2096 2100 2129 2130 2131 2132 2133 2137 2142 2143 2149 2158 2886 3029 3034 3345 4775 5308 7590 7668 7687 7689 7871 8401 8693 10006 10609 11255 11258 11260 11261 11622 12050 12051 14738 14855 15210 15322 15495 15553 15757 157…
192954	Q9W7S1_DEIAC	Q9W7S1	Acubin OS=Deinagkistrodon acutus GN=wbthr1 PE=2 SV=1	Regular	359.132	0	28514.5	6	1	14	4.26	27869	0	4482			Green	1882 1901 1902 1906 1909 1910 1912 1917 1922 1929 1930 1931 1935 1936 1977 1980 1992 1995 2001 2006 2007 2048 2049 2054 2057 2060 2062 2064 2066 2069 2070 2076 2080 2081 2091 2096 2100 2129 2130 2131 2132 2133 2137 2142 2143 2149 2158 2886 3029 3034 3345 4775 5308 7590 7668 7687 7689 7871 8401 8693 10006 10609 11255 11258 11260 11261 11622 12050 12051 14738 14855 15210 15322 15495 15553 15757 157…
192765	A0A0F7Z1I9_CROAD	A0A0F7Z1I9	Serine proteinase 6 OS=Crotalus adamanteus PE=2 SV=1	Regular	359.132	0	29001.1	6	1	20	4.25	27869	0	4482			Green	1882 1901 1902 1906 1909 1910 1912 1917 1922 1929 1930 1931 1935 1936 1977 1980 1992 1995 2001 2006 2007 2048 2049 2054 2057 2060 2062 2064 2066 2069 2070 2076 2080 2081 2091 2096 2100 2129 2130 2131 2132 2133 2137 2142 2143 2149 2158 2886 3029 3034 3345 4775 5308 7590 7668 7687 7689 7871 8401 8693 10006 10609 11255 11258 11260 11261 11622 12050 12051 14738 14855 15210 15322 15495 15553 15757 157…
191848	J3S3W7_CROAD	J3S3W7	Snake venom serine proteinase 7c OS=Crotalus adamanteus PE=2 SV=1	Regular	359.132	0	28908.8	6	1	24	4.2	27869	0	4482			Green	1882 1901 1902 1906 1909 1910 1912 1917 1922 1929 1930 1931 1935 1936 1977 1980 1992 1995 2001 2006 2007 2048 2049 2054 2057 2060 2062 2064 2066 2069 2070 2076 2080 2081 2091 2096 2100 2129 2130 2131 2132 2133 2137 2142 2143 2149 2158 2886 3029 3034 3345 4775 5308 7590 7668 7687 7689 7871 8401 8693 10006 10609 11255 11258 11260 11261 11622 12050 12051 14738 14855 15210 15322 15495 15553 15757 157…
190256	F8S120_CROAD	F8S120	Serine proteinase 8 (Fragment) OS=Crotalus adamanteus PE=2 SV=1	Regular	359.132	0	26975.5	6	1	19	4.56	27869	0	4482			Green	1882 1901 1902 1906 1909 1910 1912 1917 1922 1929 1930 1931 1935 1936 1977 1980 1992 1995 2001 2006 2007 2048 2049 2054 2057 2060 2062 2064 2066 2069 2070 2076 2080 2081 2091 2096 2100 2129 2130 2131 2132 2133 2137 2142 2143 2149 2158 2886 3029 3034 3345 4775 5308 7590 7668 7687 7689 7871 8401 8693 10006 10609 11255 11258 11260 11261 11622 12050 12051 14738 14855 15210 15322 15495 15553 15757 157…
189772	A0A1W7RB66_CROAD	A0A1W7RB66	Cadam10_SVSP-12 OS=Crotalus adamanteus PE=3 SV=1	Regular	359.132	0	29010.8	6	1	29	4.26	27869	0	4482			Green	1882 1901 1902 1906 1909 1910 1912 1917 1922 1929 1930 1931 1935 1936 1977 1980 1992 1995 2001 2006 2007 2048 2049 2054 2057 2060 2062 2064 2066 2069 2070 2076 2080 2081 2091 2096 2100 2129 2130 2131 2132 2133 2137 2142 2143 2149 2158 2886 3029 3034 3345 4775 5308 7590 7668 7687 7689 7871 8401 8693 10006 10609 11255 11258 11260 11261 11622 12050 12051 14738 14855 15210 15322 15495 15553 15757 157…
189725	A0A1L8D5V0_BOTAT	A0A1L8D5V0	BATXSVSP8 OS=Bothrops atrox PE=2 SV=1	Regular	359.132	0	29207	6	1	22	4.28	27869	0	4482			Green	1882 1901 1902 1906 1909 1910 1912 1917 1922 1929 1930 1931 1935 1936 1977 1980 1992 1995 2001 2006 2007 2048 2049 2054 2057 2060 2062 2064 2066 2069 2070 2076 2080 2081 2091 2096 2100 2129 2130 2131 2132 2133 2137 2142 2143 2149 2158 2886 3029 3034 3345 4775 5308 7590 7668 7687 7689 7871 8401 8693 10006 10609 11255 11258 11260 11261 11622 12050 12051 14738 14855 15210 15322 15495 15553 15757 157…
188894	Q98TT5_DEIAC	Q98TT5	Thrombin-like enzyme OS=Deinagkistrodon acutus PE=2 SV=1	Regular	359.132	0	28429.3	6	1	14	4.26	27869	0	4482			Green	1882 1901 1902 1906 1909 1910 1912 1917 1922 1929 1930 1931 1935 1936 1977 1980 1992 1995 2001 2006 2007 2048 2049 2054 2057 2060 2062 2064 2066 2069 2070 2076 2080 2081 2091 2096 2100 2129 2130 2131 2132 2133 2137 2142 2143 2149 2158 2886 3029 3034 3345 4775 5308 7590 7668 7687 7689 7871 8401 8693 10006 10609 11255 11258 11260 11261 11622 12050 12051 14738 14855 15210 15322 15495 15553 15757 157…
188891	A1E2S3_DEIAC	A1E2S3	Venom thrombin-like enzyme OS=Deinagkistrodon acutus GN=tlet8 PE=2 SV=1	Regular	359.132	0	25791.1	6	1	14	4.68	27869	0	4482			Green	1882 1901 1902 1906 1909 1910 1912 1917 1922 1929 1930 1931 1935 1936 1977 1980 1992 1995 2001 2006 2007 2048 2049 2054 2057 2060 2062 2064 2066 2069 2070 2076 2080 2081 2091 2096 2100 2129 2130 2131 2132 2133 2137 2142 2143 2149 2158 2886 3029 3034 3345 4775 5308 7590 7668 7687 7689 7871 8401 8693 10006 10609 11255 11258 11260 11261 11622 12050 12051 14738 14855 15210 15322 15495 15553 15757 157…
188888	A1E2S1_DEIAC	A1E2S1	Venom thrombin-like enzyme OS=Deinagkistrodon acutus GN=tlet6 PE=2 SV=1	Regular	359.132	0	25863.2	6	1	14	4.68	27869	0	4482			Green	1882 1901 1902 1906 1909 1910 1912 1917 1922 1929 1930 1931 1935 1936 1977 1980 1992 1995 2001 2006 2007 2048 2049 2054 2057 2060 2062 2064 2066 2069 2070 2076 2080 2081 2091 2096 2100 2129 2130 2131 2132 2133 2137 2142 2143 2149 2158 2886 3029 3034 3345 4775 5308 7590 7668 7687 7689 7871 8401 8693 10006 10609 11255 11258 11260 11261 11622 12050 12051 14738 14855 15210 15322 15495 15553 15757 157…
188809	A1E2S4_DEIAC	A1E2S4	Venom thrombin-like enzyme OS=Deinagkistrodon acutus GN=tlet9 PE=2 SV=1	Regular	359.132	0	25840.1	6	1	14	4.68	27869	0	4482			Green	1882 1901 1902 1906 1909 1910 1912 1917 1922 1929 1930 1931 1935 1936 1977 1980 1992 1995 2001 2006 2007 2048 2049 2054 2057 2060 2062 2064 2066 2069 2070 2076 2080 2081 2091 2096 2100 2129 2130 2131 2132 2133 2137 2142 2143 2149 2158 2886 3029 3034 3345 4775 5308 7590 7668 7687 7689 7871 8401 8693 10006 10609 11255 11258 11260 11261 11622 12050 12051 14738 14855 15210 15322 15495 15553 15757 157…
188424	A0A1L8D5U8_BOTAT	A0A1L8D5U8	BATXSVSP7 OS=Bothrops atrox PE=2 SV=1	Regular	359.132	0	29171.1	6	1	22	4.28	27869	0	4482			Green	1882 1901 1902 1906 1909 1910 1912 1917 1922 1929 1930 1931 1935 1936 1977 1980 1992 1995 2001 2006 2007 2048 2049 2054 2057 2060 2062 2064 2066 2069 2070 2076 2080 2081 2091 2096 2100 2129 2130 2131 2132 2133 2137 2142 2143 2149 2158 2886 3029 3034 3345 4775 5308 7590 7668 7687 7689 7871 8401 8693 10006 10609 11255 11258 11260 11261 11622 12050 12051 14738 14855 15210 15322 15495 15553 15757 157…
188390	J3SDX1_CROAD	J3SDX1	Snake venom serine proteinase 7b OS=Crotalus adamanteus PE=2 SV=1	Regular	359.132	0	28866.7	6	1	24	4.2	27869	0	4482			Green	1882 1901 1902 1906 1909 1910 1912 1917 1922 1929 1930 1931 1935 1936 1977 1980 1992 1995 2001 2006 2007 2048 2049 2054 2057 2060 2062 2064 2066 2069 2070 2076 2080 2081 2091 2096 2100 2129 2130 2131 2132 2133 2137 2142 2143 2149 2158 2886 3029 3034 3345 4775 5308 7590 7668 7687 7689 7871 8401 8693 10006 10609 11255 11258 11260 11261 11622 12050 12051 14738 14855 15210 15322 15495 15553 15757 157…
188230	A0A1W7RB84_CROAD	A0A1W7RB84	Cadam10_SVSP-6 OS=Crotalus adamanteus PE=3 SV=1	Regular	359.132	0	29059.1	6	1	20	4.25	27869	0	4482			Green	1882 1901 1902 1906 1909 1910 1912 1917 1922 1929 1930 1931 1935 1936 1977 1980 1992 1995 2001 2006 2007 2048 2049 2054 2057 2060 2062 2064 2066 2069 2070 2076 2080 2081 2091 2096 2100 2129 2130 2131 2132 2133 2137 2142 2143 2149 2158 2886 3029 3034 3345 4775 5308 7590 7668 7687 7689 7871 8401 8693 10006 10609 11255 11258 11260 11261 11622 12050 12051 14738 14855 15210 15322 15495 15553 15757 157…
187836	A0A194ARP9_SISTE	A0A194ARP9	Serine proteinase 10b OS=Sistrurus tergeminus PE=3 SV=1	Regular	359.132	0	29762.8	6	1	19	4.2	27869	0	4482			Green	1882 1901 1902 1906 1909 1910 1912 1917 1922 1929 1930 1931 1935 1936 1977 1980 1992 1995 2001 2006 2007 2048 2049 2054 2057 2060 2062 2064 2066 2069 2070 2076 2080 2081 2091 2096 2100 2129 2130 2131 2132 2133 2137 2142 2143 2149 2158 2886 3029 3034 3345 4775 5308 7590 7668 7687 7689 7871 8401 8693 10006 10609 11255 11258 11260 11261 11622 12050 12051 14738 14855 15210 15322 15495 15553 15757 157…
176898	A0A194ATF6_SISTE	A0A194ATF6	Serine proteinase 15a OS=Sistrurus tergeminus PE=3 SV=1	Regular	359.132	0	28700.3	6	1	21	4.26	27869	0	4482			Green	1882 1901 1902 1906 1909 1910 1912 1917 1922 1929 1930 1931 1935 1936 1977 1980 1992 1995 2001 2006 2007 2048 2049 2054 2057 2060 2062 2064 2066 2069 2070 2076 2080 2081 2091 2096 2100 2129 2130 2131 2132 2133 2137 2142 2143 2149 2158 2886 3029 3034 3345 4775 5308 7590 7668 7687 7689 7871 8401 8693 10006 10609 11255 11258 11260 11261 11622 12050 12051 14738 14855 15210 15322 15495 15553 15757 157…
176890	A0A194ARH3_SISTE	A0A194ARH3	Serine proteinase 15b OS=Sistrurus tergeminus PE=3 SV=1	Regular	359.132	0	28769.4	6	1	25	4.26	27869	0	4482			Green	1882 1901 1902 1906 1909 1910 1912 1917 1922 1929 1930 1931 1935 1936 1977 1980 1992 1995 2001 2006 2007 2048 2049 2054 2057 2060 2062 2064 2066 2069 2070 2076 2080 2081 2091 2096 2100 2129 2130 2131 2132 2133 2137 2142 2143 2149 2158 2886 3029 3034 3345 4775 5308 7590 7668 7687 7689 7871 8401 8693 10006 10609 11255 11258 11260 11261 11622 12050 12051 14738 14855 15210 15322 15495 15553 15757 157…
176791	A0A194ASI3_SISTE	A0A194ASI3	Serine proteinase 10a OS=Sistrurus tergeminus PE=3 SV=1	Regular	359.132	0	29728.8	6	1	19	4.2	27869	0	4482			Green	1882 1901 1902 1906 1909 1910 1912 1917 1922 1929 1930 1931 1935 1936 1977 1980 1992 1995 2001 2006 2007 2048 2049 2054 2057 2060 2062 2064 2066 2069 2070 2076 2080 2081 2091 2096 2100 2129 2130 2131 2132 2133 2137 2142 2143 2149 2158 2886 3029 3034 3345 4775 5308 7590 7668 7687 7689 7871 8401 8693 10006 10609 11255 11258 11260 11261 11622 12050 12051 14738 14855 15210 15322 15495 15553 15757 157…
176789	A0A194APK9_SISTE	A0A194APK9	Serine proteinase 2 OS=Sistrurus tergeminus PE=3 SV=1	Regular	359.132	0	29029.2	6	1	22	4.25	27869	0	4482			Green	1882 1901 1902 1906 1909 1910 1912 1917 1922 1929 1930 1931 1935 1936 1977 1980 1992 1995 2001 2006 2007 2048 2049 2054 2057 2060 2062 2064 2066 2069 2070 2076 2080 2081 2091 2096 2100 2129 2130 2131 2132 2133 2137 2142 2143 2149 2158 2886 3029 3034 3345 4775 5308 7590 7668 7687 7689 7871 8401 8693 10006 10609 11255 11258 11260 11261 11622 12050 12051 14738 14855 15210 15322 15495 15553 15757 157…
176788	A0A194ASH3_SISTE	A0A194ASH3	Serine proteinase 15d OS=Sistrurus tergeminus PE=3 SV=1	Regular	359.132	0	28890.5	6	1	24	4.25	27869	0	4482			Green	1882 1901 1902 1906 1909 1910 1912 1917 1922 1929 1930 1931 1935 1936 1977 1980 1992 1995 2001 2006 2007 2048 2049 2054 2057 2060 2062 2064 2066 2069 2070 2076 2080 2081 2091 2096 2100 2129 2130 2131 2132 2133 2137 2142 2143 2149 2158 2886 3029 3034 3345 4775 5308 7590 7668 7687 7689 7871 8401 8693 10006 10609 11255 11258 11260 11261 11622 12050 12051 14738 14855 15210 15322 15495 15553 15757 157…
176731	A0A194ARG0_SISTE	A0A194ARG0	Serine proteinase 8c OS=Sistrurus tergeminus PE=3 SV=1	Regular	359.132	0	28867.7	6	1	19	4.3	27869	0	4482			Green	1882 1901 1902 1906 1909 1910 1912 1917 1922 1929 1930 1931 1935 1936 1977 1980 1992 1995 2001 2006 2007 2048 2049 2054 2057 2060 2062 2064 2066 2069 2070 2076 2080 2081 2091 2096 2100 2129 2130 2131 2132 2133 2137 2142 2143 2149 2158 2886 3029 3034 3345 4775 5308 7590 7668 7687 7689 7871 8401 8693 10006 10609 11255 11258 11260 11261 11622 12050 12051 14738 14855 15210 15322 15495 15553 15757 157…
135932	E9JG18_ECHCO	E9JG18	Serine protease (Fragment) OS=Echis coloratus PE=2 SV=1	Regular	359.132	0	25849.4	6	1	19	4.7	27869	0	4482			Green	1882 1901 1902 1906 1909 1910 1912 1917 1922 1929 1930 1931 1935 1936 1977 1980 1992 1995 2001 2006 2007 2048 2049 2054 2057 2060 2062 2064 2066 2069 2070 2076 2080 2081 2091 2096 2100 2129 2130 2131 2132 2133 2137 2142 2143 2149 2158 2886 3029 3034 3345 4775 5308 7590 7668 7687 7689 7871 8401 8693 10006 10609 11255 11258 11260 11261 11622 12050 12051 14738 14855 15210 15322 15495 15553 15757 157…
132829	E9JG17_ECHCO	E9JG17	Serine protease (Fragment) OS=Echis coloratus PE=2 SV=1	Regular	359.132	0	26012.6	6	1	19	4.68	27869	0	4482			Green	1882 1901 1902 1906 1909 1910 1912 1917 1922 1929 1930 1931 1935 1936 1977 1980 1992 1995 2001 2006 2007 2048 2049 2054 2057 2060 2062 2064 2066 2069 2070 2076 2080 2081 2091 2096 2100 2129 2130 2131 2132 2133 2137 2142 2143 2149 2158 2886 3029 3034 3345 4775 5308 7590 7668 7687 7689 7871 8401 8693 10006 10609 11255 11258 11260 11261 11622 12050 12051 14738 14855 15210 15322 15495 15553 15757 157…
117508	B0VXT9_SISCA	B0VXT9	Serine proteinase isoform 7 OS=Sistrurus catenatus edwardsii PE=2 SV=1	Regular	359.132	0	30786.9	6	1	22	4.03	27869	0	4482			Green	1882 1901 1902 1906 1909 1910 1912 1917 1922 1929 1930 1931 1935 1936 1977 1980 1992 1995 2001 2006 2007 2048 2049 2054 2057 2060 2062 2064 2066 2069 2070 2076 2080 2081 2091 2096 2100 2129 2130 2131 2132 2133 2137 2142 2143 2149 2158 2886 3029 3034 3345 4775 5308 7590 7668 7687 7689 7871 8401 8693 10006 10609 11255 11258 11260 11261 11622 12050 12051 14738 14855 15210 15322 15495 15553 15757 157…
117488	B0VXT4_SISCA	B0VXT4	Serine proteinase isoform 2 OS=Sistrurus catenatus edwardsii PE=2 SV=1	Regular	359.132	0	28962	6	1	21	4.25	27869	0	4482			Green	1882 1901 1902 1906 1909 1910 1912 1917 1922 1929 1930 1931 1935 1936 1977 1980 1992 1995 2001 2006 2007 2048 2049 2054 2057 2060 2062 2064 2066 2069 2070 2076 2080 2081 2091 2096 2100 2129 2130 2131 2132 2133 2137 2142 2143 2149 2158 2886 3029 3034 3345 4775 5308 7590 7668 7687 7689 7871 8401 8693 10006 10609 11255 11258 11260 11261 11622 12050 12051 14738 14855 15210 15322 15495 15553 15757 157…
117473	B0VXT3_SISCA	B0VXT3	Serine proteinase isoform 1 OS=Sistrurus catenatus edwardsii PE=2 SV=1	Regular	359.132	0	29629.6	6	1	18	4.2	27869	0	4482			Green	1882 1901 1902 1906 1909 1910 1912 1917 1922 1929 1930 1931 1935 1936 1977 1980 1992 1995 2001 2006 2007 2048 2049 2054 2057 2060 2062 2064 2066 2069 2070 2076 2080 2081 2091 2096 2100 2129 2130 2131 2132 2133 2137 2142 2143 2149 2158 2886 3029 3034 3345 4775 5308 7590 7668 7687 7689 7871 8401 8693 10006 10609 11255 11258 11260 11261 11622 12050 12051 14738 14855 15210 15322 15495 15553 15757 157…
117450	B0VXT7_SISCA	B0VXT7	Serine proteinase isoform 5 OS=Sistrurus catenatus edwardsii PE=2 SV=1	Regular	359.132	0	28425.2	6	1	16	4.26	27869	0	4482			Green	1882 1901 1902 1906 1909 1910 1912 1917 1922 1929 1930 1931 1935 1936 1977 1980 1992 1995 2001 2006 2007 2048 2049 2054 2057 2060 2062 2064 2066 2069 2070 2076 2080 2081 2091 2096 2100 2129 2130 2131 2132 2133 2137 2142 2143 2149 2158 2886 3029 3034 3345 4775 5308 7590 7668 7687 7689 7871 8401 8693 10006 10609 11255 11258 11260 11261 11622 12050 12051 14738 14855 15210 15322 15495 15553 15757 157…
117396	B0VXT5_SISCA	B0VXT5	Serine proteinase isoform 3 OS=Sistrurus catenatus edwardsii PE=2 SV=1	Regular	359.132	0	28366	6	1	21	4.28	27869	0	4482			Green	1882 1901 1902 1906 1909 1910 1912 1917 1922 1929 1930 1931 1935 1936 1977 1980 1992 1995 2001 2006 2007 2048 2049 2054 2057 2060 2062 2064 2066 2069 2070 2076 2080 2081 2091 2096 2100 2129 2130 2131 2132 2133 2137 2142 2143 2149 2158 2886 3029 3034 3345 4775 5308 7590 7668 7687 7689 7871 8401 8693 10006 10609 11255 11258 11260 11261 11622 12050 12051 14738 14855 15210 15322 15495 15553 15757 157…
115851	T1D6N3_CROHD	T1D6N3	Serine proteinase 11 OS=Crotalus horridus PE=2 SV=1	Regular	359.132	0	28324.1	6	1	20	4.26	27869	0	4482			Green	1882 1901 1902 1906 1909 1910 1912 1917 1922 1929 1930 1931 1935 1936 1977 1980 1992 1995 2001 2006 2007 2048 2049 2054 2057 2060 2062 2064 2066 2069 2070 2076 2080 2081 2091 2096 2100 2129 2130 2131 2132 2133 2137 2142 2143 2149 2158 2886 3029 3034 3345 4775 5308 7590 7668 7687 7689 7871 8401 8693 10006 10609 11255 11258 11260 11261 11622 12050 12051 14738 14855 15210 15322 15495 15553 15757 157…
113336	A0A194APL1_SISTE	A0A194APL1	Serine proteinase 15c OS=Sistrurus tergeminus PE=3 SV=1	Regular	359.132	0	28699.3	6	1	22	4.26	27869	0	4482			Green	1882 1901 1902 1906 1909 1910 1912 1917 1922 1929 1930 1931 1935 1936 1977 1980 1992 1995 2001 2006 2007 2048 2049 2054 2057 2060 2062 2064 2066 2069 2070 2076 2080 2081 2091 2096 2100 2129 2130 2131 2132 2133 2137 2142 2143 2149 2158 2886 3029 3034 3345 4775 5308 7590 7668 7687 7689 7871 8401 8693 10006 10609 11255 11258 11260 11261 11622 12050 12051 14738 14855 15210 15322 15495 15553 15757 157…
113305	A0A194ASH8_SISTE	A0A194ASH8	Serine proteinase 14b OS=Sistrurus tergeminus PE=3 SV=1	Regular	359.132	0	28627.3	6	1	22	4.26	27869	0	4482			Green	1882 1901 1902 1906 1909 1910 1912 1917 1922 1929 1930 1931 1935 1936 1977 1980 1992 1995 2001 2006 2007 2048 2049 2054 2057 2060 2062 2064 2066 2069 2070 2076 2080 2081 2091 2096 2100 2129 2130 2131 2132 2133 2137 2142 2143 2149 2158 2886 3029 3034 3345 4775 5308 7590 7668 7687 7689 7871 8401 8693 10006 10609 11255 11258 11260 11261 11622 12050 12051 14738 14855 15210 15322 15495 15553 15757 157…
113303	A0A194APM0_SISTE	A0A194APM0	Serine proteniase 12 OS=Sistrurus tergeminus PE=3 SV=1	Regular	359.132	0	28434.2	6	1	14	4.26	27869	0	4482			Green	1882 1901 1902 1906 1909 1910 1912 1917 1922 1929 1930 1931 1935 1936 1977 1980 1992 1995 2001 2006 2007 2048 2049 2054 2057 2060 2062 2064 2066 2069 2070 2076 2080 2081 2091 2096 2100 2129 2130 2131 2132 2133 2137 2142 2143 2149 2158 2886 3029 3034 3345 4775 5308 7590 7668 7687 7689 7871 8401 8693 10006 10609 11255 11258 11260 11261 11622 12050 12051 14738 14855 15210 15322 15495 15553 15757 157…
112904	A0A077LA46_PROEL	A0A077LA46	Serine protease 1 OS=Protobothrops elegans PE=2 SV=1	Regular	359.132	0	28958.7	6	1	16	4.28	27869	0	4482			Green	1882 1901 1902 1906 1909 1910 1912 1917 1922 1929 1930 1931 1935 1936 1977 1980 1992 1995 2001 2006 2007 2048 2049 2054 2057 2060 2062 2064 2066 2069 2070 2076 2080 2081 2091 2096 2100 2129 2130 2131 2132 2133 2137 2142 2143 2149 2158 2886 3029 3034 3345 4775 5308 7590 7668 7687 7689 7871 8401 8693 10006 10609 11255 11258 11260 11261 11622 12050 12051 14738 14855 15210 15322 15495 15553 15757 157…
99585	A0A1W7RJX1_AGKCO	A0A1W7RJX1	Serine proteinase 3a OS=Agkistrodon contortrix contortrix PE=3 SV=1	Regular	359.132	0	28721.4	6	1	15	4.26	27869	0	4482			Green	1882 1901 1902 1906 1909 1910 1912 1917 1922 1929 1930 1931 1935 1936 1977 1980 1992 1995 2001 2006 2007 2048 2049 2054 2057 2060 2062 2064 2066 2069 2070 2076 2080 2081 2091 2096 2100 2129 2130 2131 2132 2133 2137 2142 2143 2149 2158 2886 3029 3034 3345 4775 5308 7590 7668 7687 7689 7871 8401 8693 10006 10609 11255 11258 11260 11261 11622 12050 12051 14738 14855 15210 15322 15495 15553 15757 157…
84463	A0A1W7RJW0_AGKCO	A0A1W7RJW0	Serine proteinase 1 OS=Agkistrodon contortrix contortrix PE=3 SV=1	Regular	359.132	0	28705.7	6	1	17	4.28	27869	0	4482			Green	1882 1901 1902 1906 1909 1910 1912 1917 1922 1929 1930 1931 1935 1936 1977 1980 1992 1995 2001 2006 2007 2048 2049 2054 2057 2060 2062 2064 2066 2069 2070 2076 2080 2081 2091 2096 2100 2129 2130 2131 2132 2133 2137 2142 2143 2149 2158 2886 3029 3034 3345 4775 5308 7590 7668 7687 7689 7871 8401 8693 10006 10609 11255 11258 11260 11261 11622 12050 12051 14738 14855 15210 15322 15495 15553 15757 157…
84179	A0A1W7RJR6_AGKCO	A0A1W7RJR6	Serine proteinase 7 OS=Agkistrodon contortrix contortrix PE=3 SV=1	Regular	359.132	0	28453.2	6	1	21	4.26	27869	0	4482			Green	1882 1901 1902 1906 1909 1910 1912 1917 1922 1929 1930 1931 1935 1936 1977 1980 1992 1995 2001 2006 2007 2048 2049 2054 2057 2060 2062 2064 2066 2069 2070 2076 2080 2081 2091 2096 2100 2129 2130 2131 2132 2133 2137 2142 2143 2149 2158 2886 3029 3034 3345 4775 5308 7590 7668 7687 7689 7871 8401 8693 10006 10609 11255 11258 11260 11261 11622 12050 12051 14738 14855 15210 15322 15495 15553 15757 157…
83676	A0A1W7RJX5_AGKCO	A0A1W7RJX5	Serine proteinase 14a OS=Agkistrodon contortrix contortrix PE=3 SV=1	Regular	359.132	0	29786.8	6	1	21	4.2	27869	0	4482			Green	1882 1901 1902 1906 1909 1910 1912 1917 1922 1929 1930 1931 1935 1936 1977 1980 1992 1995 2001 2006 2007 2048 2049 2054 2057 2060 2062 2064 2066 2069 2070 2076 2080 2081 2091 2096 2100 2129 2130 2131 2132 2133 2137 2142 2143 2149 2158 2886 3029 3034 3345 4775 5308 7590 7668 7687 7689 7871 8401 8693 10006 10609 11255 11258 11260 11261 11622 12050 12051 14738 14855 15210 15322 15495 15553 15757 157…
83235	A0A1W7RJU2_AGKCO	A0A1W7RJU2	Serine proteinase 4 OS=Agkistrodon contortrix contortrix PE=3 SV=1	Regular	359.132	0	28718.6	6	1	14	4.26	27869	0	4482			Green	1882 1901 1902 1906 1909 1910 1912 1917 1922 1929 1930 1931 1935 1936 1977 1980 1992 1995 2001 2006 2007 2048 2049 2054 2057 2060 2062 2064 2066 2069 2070 2076 2080 2081 2091 2096 2100 2129 2130 2131 2132 2133 2137 2142 2143 2149 2158 2886 3029 3034 3345 4775 5308 7590 7668 7687 7689 7871 8401 8693 10006 10609 11255 11258 11260 11261 11622 12050 12051 14738 14855 15210 15322 15495 15553 15757 157…
78520	A0A194ASS1_SISMB	A0A194ASS1	Serine proteinase 9b OS=Sistrurus miliarius barbouri PE=3 SV=1	Regular	359.132	0	28968	6	1	21	4.25	27869	0	4482			Green	1882 1901 1902 1906 1909 1910 1912 1917 1922 1929 1930 1931 1935 1936 1977 1980 1992 1995 2001 2006 2007 2048 2049 2054 2057 2060 2062 2064 2066 2069 2070 2076 2080 2081 2091 2096 2100 2129 2130 2131 2132 2133 2137 2142 2143 2149 2158 2886 3029 3034 3345 4775 5308 7590 7668 7687 7689 7871 8401 8693 10006 10609 11255 11258 11260 11261 11622 12050 12051 14738 14855 15210 15322 15495 15553 15757 157…
78509	A0A194ATP8_SISMB	A0A194ATP8	Serine proteinase 8e OS=Sistrurus miliarius barbouri PE=3 SV=1	Regular	359.132	0	28408.2	6	1	17	4.26	27869	0	4482			Green	1882 1901 1902 1906 1909 1910 1912 1917 1922 1929 1930 1931 1935 1936 1977 1980 1992 1995 2001 2006 2007 2048 2049 2054 2057 2060 2062 2064 2066 2069 2070 2076 2080 2081 2091 2096 2100 2129 2130 2131 2132 2133 2137 2142 2143 2149 2158 2886 3029 3034 3345 4775 5308 7590 7668 7687 7689 7871 8401 8693 10006 10609 11255 11258 11260 11261 11622 12050 12051 14738 14855 15210 15322 15495 15553 15757 157…
78507	A0A194ARV6_SISMB	A0A194ARV6	Serine proteinase 13a OS=Sistrurus miliarius barbouri PE=3 SV=1	Regular	359.132	0	29013.8	6	1	21	4.26	27869	0	4482			Green	1882 1901 1902 1906 1909 1910 1912 1917 1922 1929 1930 1931 1935 1936 1977 1980 1992 1995 2001 2006 2007 2048 2049 2054 2057 2060 2062 2064 2066 2069 2070 2076 2080 2081 2091 2096 2100 2129 2130 2131 2132 2133 2137 2142 2143 2149 2158 2886 3029 3034 3345 4775 5308 7590 7668 7687 7689 7871 8401 8693 10006 10609 11255 11258 11260 11261 11622 12050 12051 14738 14855 15210 15322 15495 15553 15757 157…
78502	A0A194AST0_SISMB	A0A194AST0	Serine proteinase 7a OS=Sistrurus miliarius barbouri PE=3 SV=1	Regular	359.132	0	28888.7	6	1	18	4.28	27869	0	4482			Green	1882 1901 1902 1906 1909 1910 1912 1917 1922 1929 1930 1931 1935 1936 1977 1980 1992 1995 2001 2006 2007 2048 2049 2054 2057 2060 2062 2064 2066 2069 2070 2076 2080 2081 2091 2096 2100 2129 2130 2131 2132 2133 2137 2142 2143 2149 2158 2886 3029 3034 3345 4775 5308 7590 7668 7687 7689 7871 8401 8693 10006 10609 11255 11258 11260 11261 11622 12050 12051 14738 14855 15210 15322 15495 15553 15757 157…
77797	A0A194AS09_SISMB	A0A194AS09	Serine proteinase 7b OS=Sistrurus miliarius barbouri PE=3 SV=1	Regular	359.132	0	28947.7	6	1	20	4.28	27869	0	4482			Green	1882 1901 1902 1906 1909 1910 1912 1917 1922 1929 1930 1931 1935 1936 1977 1980 1992 1995 2001 2006 2007 2048 2049 2054 2057 2060 2062 2064 2066 2069 2070 2076 2080 2081 2091 2096 2100 2129 2130 2131 2132 2133 2137 2142 2143 2149 2158 2886 3029 3034 3345 4775 5308 7590 7668 7687 7689 7871 8401 8693 10006 10609 11255 11258 11260 11261 11622 12050 12051 14738 14855 15210 15322 15495 15553 15757 157…
77792	A0A194APX9_SISMB	A0A194APX9	Serine proteinase 9a OS=Sistrurus miliarius barbouri PE=3 SV=1	Regular	359.132	0	28938	6	1	21	4.25	27869	0	4482			Green	1882 1901 1902 1906 1909 1910 1912 1917 1922 1929 1930 1931 1935 1936 1977 1980 1992 1995 2001 2006 2007 2048 2049 2054 2057 2060 2062 2064 2066 2069 2070 2076 2080 2081 2091 2096 2100 2129 2130 2131 2132 2133 2137 2142 2143 2149 2158 2886 3029 3034 3345 4775 5308 7590 7668 7687 7689 7871 8401 8693 10006 10609 11255 11258 11260 11261 11622 12050 12051 14738 14855 15210 15322 15495 15553 15757 157…
76256	T2HQA7_PROFL	T2HQA7	Serine protease (Fragment) OS=Protobothrops flavoviridis PE=2 SV=1	Regular	359.132	0	22905.3	6	1	14	5.5	27869	0	4482			Green	1882 1901 1902 1906 1909 1910 1912 1917 1922 1929 1930 1931 1935 1936 1977 1980 1992 1995 2001 2006 2007 2048 2049 2054 2057 2060 2062 2064 2066 2069 2070 2076 2080 2081 2091 2096 2100 2129 2130 2131 2132 2133 2137 2142 2143 2149 2158 2886 3029 3034 3345 4775 5308 7590 7668 7687 7689 7871 8401 8693 10006 10609 11255 11258 11260 11261 11622 12050 12051 14738 14855 15210 15322 15495 15553 15757 157…
76138	Q802E9_GLOHA	Q802E9	Thrombin-like enzyme PTLE2 OS=Gloydius halys PE=2 SV=1	Regular	359.132	0	13793.5	6	1	6	8.94	27869	0	4482			Green	1882 1901 1902 1906 1909 1910 1912 1917 1922 1929 1930 1931 1935 1936 1977 1980 1992 1995 2001 2006 2007 2048 2049 2054 2057 2060 2062 2064 2066 2069 2070 2076 2080 2081 2091 2096 2100 2129 2130 2131 2132 2133 2137 2142 2143 2149 2158 2886 3029 3034 3345 4775 5308 7590 7668 7687 7689 7871 8401 8693 10006 10609 11255 11258 11260 11261 11622 12050 12051 14738 14855 15210 15322 15495 15553 15757 157…
75425	N0A5N4_GLOHA	N0A5N4	Agkihpin OS=Gloydius halys PE=2 SV=1	Regular	359.132	0	26887.3	6	1	22	4.64	27869	0	4482			Green	1882 1901 1902 1906 1909 1910 1912 1917 1922 1929 1930 1931 1935 1936 1977 1980 1992 1995 2001 2006 2007 2048 2049 2054 2057 2060 2062 2064 2066 2069 2070 2076 2080 2081 2091 2096 2100 2129 2130 2131 2132 2133 2137 2142 2143 2149 2158 2886 3029 3034 3345 4775 5308 7590 7668 7687 7689 7871 8401 8693 10006 10609 11255 11258 11260 11261 11622 12050 12051 14738 14855 15210 15322 15495 15553 15757 157…
74976	A0A193CHI8_CROTA	A0A193CHI8	Serine protease 2 OS=Crotalus tzabcan PE=2 SV=1	Regular	359.132	0	29100.2	6	1	23	4.25	27869	0	4482			Green	1882 1901 1902 1906 1909 1910 1912 1917 1922 1929 1930 1931 1935 1936 1977 1980 1992 1995 2001 2006 2007 2048 2049 2054 2057 2060 2062 2064 2066 2069 2070 2076 2080 2081 2091 2096 2100 2129 2130 2131 2132 2133 2137 2142 2143 2149 2158 2886 3029 3034 3345 4775 5308 7590 7668 7687 7689 7871 8401 8693 10006 10609 11255 11258 11260 11261 11622 12050 12051 14738 14855 15210 15322 15495 15553 15757 157…
74728	A0A1Y0DIB4_AZEFE	A0A1Y0DIB4	Serine protease OS=Azemiops feae GN=KNb PE=2 SV=1	Regular	359.132	0	29258.6	6	1	18	4.23	27869	0	4482			Green	1882 1901 1902 1906 1909 1910 1912 1917 1922 1929 1930 1931 1935 1936 1977 1980 1992 1995 2001 2006 2007 2048 2049 2054 2057 2060 2062 2064 2066 2069 2070 2076 2080 2081 2091 2096 2100 2129 2130 2131 2132 2133 2137 2142 2143 2149 2158 2886 3029 3034 3345 4775 5308 7590 7668 7687 7689 7871 8401 8693 10006 10609 11255 11258 11260 11261 11622 12050 12051 14738 14855 15210 15322 15495 15553 15757 157…
74395	N0AAE6_GLOHA	N0AAE6	Agkihpin OS=Gloydius halys PE=2 SV=1	Regular	359.132	0	26869.2	6	1	22	4.64	27869	0	4482			Green	1882 1901 1902 1906 1909 1910 1912 1917 1922 1929 1930 1931 1935 1936 1977 1980 1992 1995 2001 2006 2007 2048 2049 2054 2057 2060 2062 2064 2066 2069 2070 2076 2080 2081 2091 2096 2100 2129 2130 2131 2132 2133 2137 2142 2143 2149 2158 2886 3029 3034 3345 4775 5308 7590 7668 7687 7689 7871 8401 8693 10006 10609 11255 11258 11260 11261 11622 12050 12051 14738 14855 15210 15322 15495 15553 15757 157…
73338	A0A194ASU1_SISMB	A0A194ASU1	Serine proteinase 14a OS=Sistrurus miliarius barbouri PE=3 SV=1	Regular	359.132	0	28686.3	6	1	21	4.26	27869	0	4482			Green	1882 1901 1902 1906 1909 1910 1912 1917 1922 1929 1930 1931 1935 1936 1977 1980 1992 1995 2001 2006 2007 2048 2049 2054 2057 2060 2062 2064 2066 2069 2070 2076 2080 2081 2091 2096 2100 2129 2130 2131 2132 2133 2137 2142 2143 2149 2158 2886 3029 3034 3345 4775 5308 7590 7668 7687 7689 7871 8401 8693 10006 10609 11255 11258 11260 11261 11622 12050 12051 14738 14855 15210 15322 15495 15553 15757 157…
73190	A0A194AS00_SISMB	A0A194AS00	Serine proteinase 9c OS=Sistrurus miliarius barbouri PE=3 SV=1	Regular	359.132	0	28924	6	1	21	4.25	27869	0	4482			Green	1882 1901 1902 1906 1909 1910 1912 1917 1922 1929 1930 1931 1935 1936 1977 1980 1992 1995 2001 2006 2007 2048 2049 2054 2057 2060 2062 2064 2066 2069 2070 2076 2080 2081 2091 2096 2100 2129 2130 2131 2132 2133 2137 2142 2143 2149 2158 2886 3029 3034 3345 4775 5308 7590 7668 7687 7689 7871 8401 8693 10006 10609 11255 11258 11260 11261 11622 12050 12051 14738 14855 15210 15322 15495 15553 15757 157…
73180	A0A194ASS6_SISMB	A0A194ASS6	Serine proteinase 8c OS=Sistrurus miliarius barbouri PE=3 SV=1	Regular	359.132	0	28363.1	6	1	15	4.26	27869	0	4482			Green	1882 1901 1902 1906 1909 1910 1912 1917 1922 1929 1930 1931 1935 1936 1977 1980 1992 1995 2001 2006 2007 2048 2049 2054 2057 2060 2062 2064 2066 2069 2070 2076 2080 2081 2091 2096 2100 2129 2130 2131 2132 2133 2137 2142 2143 2149 2158 2886 3029 3034 3345 4775 5308 7590 7668 7687 7689 7871 8401 8693 10006 10609 11255 11258 11260 11261 11622 12050 12051 14738 14855 15210 15322 15495 15553 15757 157…
73080	A0A194ATP6_SISMB	A0A194ATP6	Serine proteinase 9d OS=Sistrurus miliarius barbouri PE=3 SV=1	Regular	359.132	0	28969	6	1	21	4.25	27869	0	4482			Green	1882 1901 1902 1906 1909 1910 1912 1917 1922 1929 1930 1931 1935 1936 1977 1980 1992 1995 2001 2006 2007 2048 2049 2054 2057 2060 2062 2064 2066 2069 2070 2076 2080 2081 2091 2096 2100 2129 2130 2131 2132 2133 2137 2142 2143 2149 2158 2886 3029 3034 3345 4775 5308 7590 7668 7687 7689 7871 8401 8693 10006 10609 11255 11258 11260 11261 11622 12050 12051 14738 14855 15210 15322 15495 15553 15757 157…
73039	A0A194AS22_SISMB	A0A194AS22	Serine proteinase 14b OS=Sistrurus miliarius barbouri PE=3 SV=1	Regular	359.132	0	28757.3	6	1	21	4.26	27869	0	4482			Green	1882 1901 1902 1906 1909 1910 1912 1917 1922 1929 1930 1931 1935 1936 1977 1980 1992 1995 2001 2006 2007 2048 2049 2054 2057 2060 2062 2064 2066 2069 2070 2076 2080 2081 2091 2096 2100 2129 2130 2131 2132 2133 2137 2142 2143 2149 2158 2886 3029 3034 3345 4775 5308 7590 7668 7687 7689 7871 8401 8693 10006 10609 11255 11258 11260 11261 11622 12050 12051 14738 14855 15210 15322 15495 15553 15757 157…
73005	A0A194AQ04_SISMB	A0A194AQ04	Serine proteinase 13b OS=Sistrurus miliarius barbouri PE=3 SV=1	Regular	359.132	0	28942.7	6	1	21	4.26	27869	0	4482			Green	1882 1901 1902 1906 1909 1910 1912 1917 1922 1929 1930 1931 1935 1936 1977 1980 1992 1995 2001 2006 2007 2048 2049 2054 2057 2060 2062 2064 2066 2069 2070 2076 2080 2081 2091 2096 2100 2129 2130 2131 2132 2133 2137 2142 2143 2149 2158 2886 3029 3034 3345 4775 5308 7590 7668 7687 7689 7871 8401 8693 10006 10609 11255 11258 11260 11261 11622 12050 12051 14738 14855 15210 15322 15495 15553 15757 157…
72885	A0A194ATQ3_SISMB	A0A194ATQ3	Serine proteinase 7c OS=Sistrurus miliarius barbouri PE=3 SV=1	Regular	359.132	0	28862.7	6	1	18	4.28	27869	0	4482			Green	1882 1901 1902 1906 1909 1910 1912 1917 1922 1929 1930 1931 1935 1936 1977 1980 1992 1995 2001 2006 2007 2048 2049 2054 2057 2060 2062 2064 2066 2069 2070 2076 2080 2081 2091 2096 2100 2129 2130 2131 2132 2133 2137 2142 2143 2149 2158 2886 3029 3034 3345 4775 5308 7590 7668 7687 7689 7871 8401 8693 10006 10609 11255 11258 11260 11261 11622 12050 12051 14738 14855 15210 15322 15495 15553 15757 157…
72711	T1E6V2_CROOH	T1E6V2	Kallikrein-CohPH-3 OS=Crotalus oreganus helleri PE=2 SV=1	Regular	359.132	0	29447.3	6	1	19	4.23	27869	0	4482			Green	1882 1901 1902 1906 1909 1910 1912 1917 1922 1929 1930 1931 1935 1936 1977 1980 1992 1995 2001 2006 2007 2048 2049 2054 2057 2060 2062 2064 2066 2069 2070 2076 2080 2081 2091 2096 2100 2129 2130 2131 2132 2133 2137 2142 2143 2149 2158 2886 3029 3034 3345 4775 5308 7590 7668 7687 7689 7871 8401 8693 10006 10609 11255 11258 11260 11261 11622 12050 12051 14738 14855 15210 15322 15495 15553 15757 157…
72666	T1E7K6_CROOH	T1E7K6	Kallikrein-CohPH-4 OS=Crotalus oreganus helleri PE=2 SV=1	Regular	359.132	0	28936.9	6	1	21	4.25	27869	0	4482			Green	1882 1901 1902 1906 1909 1910 1912 1917 1922 1929 1930 1931 1935 1936 1977 1980 1992 1995 2001 2006 2007 2048 2049 2054 2057 2060 2062 2064 2066 2069 2070 2076 2080 2081 2091 2096 2100 2129 2130 2131 2132 2133 2137 2142 2143 2149 2158 2886 3029 3034 3345 4775 5308 7590 7668 7687 7689 7871 8401 8693 10006 10609 11255 11258 11260 11261 11622 12050 12051 14738 14855 15210 15322 15495 15553 15757 157…
72568	T1DMM6_CROOH	T1DMM6	Kallikrein-CohID-4 OS=Crotalus oreganus helleri PE=2 SV=1	Regular	359.132	0	28888.6	6	1	27	4.26	27869	0	4482			Green	1882 1901 1902 1906 1909 1910 1912 1917 1922 1929 1930 1931 1935 1936 1977 1980 1992 1995 2001 2006 2007 2048 2049 2054 2057 2060 2062 2064 2066 2069 2070 2076 2080 2081 2091 2096 2100 2129 2130 2131 2132 2133 2137 2142 2143 2149 2158 2886 3029 3034 3345 4775 5308 7590 7668 7687 7689 7871 8401 8693 10006 10609 11255 11258 11260 11261 11622 12050 12051 14738 14855 15210 15322 15495 15553 15757 157…
72383	A0A193CHJ0_CROTA	A0A193CHJ0	Serine protease 4 OS=Crotalus tzabcan PE=2 SV=1	Regular	359.132	0	29821.9	6	1	27	4.06	27869	0	4482			Green	1882 1901 1902 1906 1909 1910 1912 1917 1922 1929 1930 1931 1935 1936 1977 1980 1992 1995 2001 2006 2007 2048 2049 2054 2057 2060 2062 2064 2066 2069 2070 2076 2080 2081 2091 2096 2100 2129 2130 2131 2132 2133 2137 2142 2143 2149 2158 2886 3029 3034 3345 4775 5308 7590 7668 7687 7689 7871 8401 8693 10006 10609 11255 11258 11260 11261 11622 12050 12051 14738 14855 15210 15322 15495 15553 15757 157…
72326	T1E6S9_CROOH	T1E6S9	Kallikrein-CohCI-4 OS=Crotalus oreganus helleri PE=2 SV=1	Regular	359.132	0	28963	6	1	21	4.25	27869	0	4482			Green	1882 1901 1902 1906 1909 1910 1912 1917 1922 1929 1930 1931 1935 1936 1977 1980 1992 1995 2001 2006 2007 2048 2049 2054 2057 2060 2062 2064 2066 2069 2070 2076 2080 2081 2091 2096 2100 2129 2130 2131 2132 2133 2137 2142 2143 2149 2158 2886 3029 3034 3345 4775 5308 7590 7668 7687 7689 7871 8401 8693 10006 10609 11255 11258 11260 11261 11622 12050 12051 14738 14855 15210 15322 15495 15553 15757 157…
71925	I4CHP3_GLOHA	I4CHP3	Thrombin-like protein OS=Gloydius halys PE=2 SV=1	Regular	359.132	0	27202.7	6	1	21	4.6	27869	0	4482			Green	1882 1901 1902 1906 1909 1910 1912 1917 1922 1929 1930 1931 1935 1936 1977 1980 1992 1995 2001 2006 2007 2048 2049 2054 2057 2060 2062 2064 2066 2069 2070 2076 2080 2081 2091 2096 2100 2129 2130 2131 2132 2133 2137 2142 2143 2149 2158 2886 3029 3034 3345 4775 5308 7590 7668 7687 7689 7871 8401 8693 10006 10609 11255 11258 11260 11261 11622 12050 12051 14738 14855 15210 15322 15495 15553 15757 157…
29763	A0A194AQC1_9SAUR	A0A194AQC1	Serine proteinase 5 OS=Agkistrodon piscivorus PE=3 SV=1	Regular	359.132	0	28785.5	6	1	14	4.26	27869	0	4482			Green	1882 1901 1902 1906 1909 1910 1912 1917 1922 1929 1930 1931 1935 1936 1977 1980 1992 1995 2001 2006 2007 2048 2049 2054 2057 2060 2062 2064 2066 2069 2070 2076 2080 2081 2091 2096 2100 2129 2130 2131 2132 2133 2137 2142 2143 2149 2158 2886 3029 3034 3345 4775 5308 7590 7668 7687 7689 7871 8401 8693 10006 10609 11255 11258 11260 11261 11622 12050 12051 14738 14855 15210 15322 15495 15553 15757 157…
29744	A0A194APD3_9SAUR	A0A194APD3	Serine proteinase 12a OS=Agkistrodon piscivorus PE=3 SV=1	Regular	359.132	0	28676.5	6	1	14	4.26	27869	0	4482			Green	1882 1901 1902 1906 1909 1910 1912 1917 1922 1929 1930 1931 1935 1936 1977 1980 1992 1995 2001 2006 2007 2048 2049 2054 2057 2060 2062 2064 2066 2069 2070 2076 2080 2081 2091 2096 2100 2129 2130 2131 2132 2133 2137 2142 2143 2149 2158 2886 3029 3034 3345 4775 5308 7590 7668 7687 7689 7871 8401 8693 10006 10609 11255 11258 11260 11261 11622 12050 12051 14738 14855 15210 15322 15495 15553 15757 157…
29452	A0A194APJ8_9SAUR	A0A194APJ8	Serine proteinase 20b OS=Agkistrodon piscivorus PE=3 SV=1	Regular	359.132	0	28613.3	6	1	23	4.26	27869	0	4482			Green	1882 1901 1902 1906 1909 1910 1912 1917 1922 1929 1930 1931 1935 1936 1977 1980 1992 1995 2001 2006 2007 2048 2049 2054 2057 2060 2062 2064 2066 2069 2070 2076 2080 2081 2091 2096 2100 2129 2130 2131 2132 2133 2137 2142 2143 2149 2158 2886 3029 3034 3345 4775 5308 7590 7668 7687 7689 7871 8401 8693 10006 10609 11255 11258 11260 11261 11622 12050 12051 14738 14855 15210 15322 15495 15553 15757 157…
29268	A0A194AMB1_9SAUR	A0A194AMB1	Serine proteinase 12b OS=Agkistrodon piscivorus PE=3 SV=1	Regular	359.132	0	26152.8	6	1	12	4.68	27869	0	4482			Green	1882 1901 1902 1906 1909 1910 1912 1917 1922 1929 1930 1931 1935 1936 1977 1980 1992 1995 2001 2006 2007 2048 2049 2054 2057 2060 2062 2064 2066 2069 2070 2076 2080 2081 2091 2096 2100 2129 2130 2131 2132 2133 2137 2142 2143 2149 2158 2886 3029 3034 3345 4775 5308 7590 7668 7687 7689 7871 8401 8693 10006 10609 11255 11258 11260 11261 11622 12050 12051 14738 14855 15210 15322 15495 15553 15757 157…
29213	A0A194ARH9_9SAUR	A0A194ARH9	Serine proteinase 19a OS=Agkistrodon piscivorus PE=3 SV=1	Regular	359.132	0	28475.2	6	1	21	4.26	27869	0	4482			Green	1882 1901 1902 1906 1909 1910 1912 1917 1922 1929 1930 1931 1935 1936 1977 1980 1992 1995 2001 2006 2007 2048 2049 2054 2057 2060 2062 2064 2066 2069 2070 2076 2080 2081 2091 2096 2100 2129 2130 2131 2132 2133 2137 2142 2143 2149 2158 2886 3029 3034 3345 4775 5308 7590 7668 7687 7689 7871 8401 8693 10006 10609 11255 11258 11260 11261 11622 12050 12051 14738 14855 15210 15322 15495 15553 15757 157…
29107	A0A194APB3_9SAUR	A0A194APB3	Serine proteinase 19b OS=Agkistrodon piscivorus PE=3 SV=1	Regular	359.132	0	28484.2	6	1	21	4.26	27869	0	4482			Green	1882 1901 1902 1906 1909 1910 1912 1917 1922 1929 1930 1931 1935 1936 1977 1980 1992 1995 2001 2006 2007 2048 2049 2054 2057 2060 2062 2064 2066 2069 2070 2076 2080 2081 2091 2096 2100 2129 2130 2131 2132 2133 2137 2142 2143 2149 2158 2886 3029 3034 3345 4775 5308 7590 7668 7687 7689 7871 8401 8693 10006 10609 11255 11258 11260 11261 11622 12050 12051 14738 14855 15210 15322 15495 15553 15757 157…
25849	A0A286S0D8_GLOIT	A0A286S0D8	Venom plasminogen activator 1 OS=Gloydius intermedius GN=PA1 PE=2 SV=1	Regular	359.132	0	29199.1	6	1	24	4.26	27869	0	4482			Green	1882 1901 1902 1906 1909 1910 1912 1917 1922 1929 1930 1931 1935 1936 1977 1980 1992 1995 2001 2006 2007 2048 2049 2054 2057 2060 2062 2064 2066 2069 2070 2076 2080 2081 2091 2096 2100 2129 2130 2131 2132 2133 2137 2142 2143 2149 2158 2886 3029 3034 3345 4775 5308 7590 7668 7687 7689 7871 8401 8693 10006 10609 11255 11258 11260 11261 11622 12050 12051 14738 14855 15210 15322 15495 15553 15757 157…
25844	A0A286S0E3_GLOIT	A0A286S0E3	Serine protease 1 OS=Gloydius intermedius GN=SP1 PE=2 SV=1	Regular	359.132	0	29608.8	6	1	23	4.2	27869	0	4482			Green	1882 1901 1902 1906 1909 1910 1912 1917 1922 1929 1930 1931 1935 1936 1977 1980 1992 1995 2001 2006 2007 2048 2049 2054 2057 2060 2062 2064 2066 2069 2070 2076 2080 2081 2091 2096 2100 2129 2130 2131 2132 2133 2137 2142 2143 2149 2158 2886 3029 3034 3345 4775 5308 7590 7668 7687 7689 7871 8401 8693 10006 10609 11255 11258 11260 11261 11622 12050 12051 14738 14855 15210 15322 15495 15553 15757 157…
25771	A0A286S0F5_GLOIT	A0A286S0F5	Venom plasminogen activator 3 OS=Gloydius intermedius GN=PA3 PE=2 SV=1	Regular	359.132	0	28783.5	6	1	17	4.26	27869	0	4482			Green	1882 1901 1902 1906 1909 1910 1912 1917 1922 1929 1930 1931 1935 1936 1977 1980 1992 1995 2001 2006 2007 2048 2049 2054 2057 2060 2062 2064 2066 2069 2070 2076 2080 2081 2091 2096 2100 2129 2130 2131 2132 2133 2137 2142 2143 2149 2158 2886 3029 3034 3345 4775 5308 7590 7668 7687 7689 7871 8401 8693 10006 10609 11255 11258 11260 11261 11622 12050 12051 14738 14855 15210 15322 15495 15553 15757 157…
21148	A0A194APM6_9SAUR	A0A194APM6	Serine proteinase 10b OS=Agkistrodon piscivorus PE=3 SV=1	Regular	359.132	0	29697.6	6	1	22	4.2	27869	0	4482			Green	1882 1901 1902 1906 1909 1910 1912 1917 1922 1929 1930 1931 1935 1936 1977 1980 1992 1995 2001 2006 2007 2048 2049 2054 2057 2060 2062 2064 2066 2069 2070 2076 2080 2081 2091 2096 2100 2129 2130 2131 2132 2133 2137 2142 2143 2149 2158 2886 3029 3034 3345 4775 5308 7590 7668 7687 7689 7871 8401 8693 10006 10609 11255 11258 11260 11261 11622 12050 12051 14738 14855 15210 15322 15495 15553 15757 157…
21052	A0A194AM86_9SAUR	A0A194AM86	Serine proteinase 4 OS=Agkistrodon piscivorus PE=3 SV=1	Regular	359.132	0	28703.8	6	1	17	4.28	27869	0	4482			Green	1882 1901 1902 1906 1909 1910 1912 1917 1922 1929 1930 1931 1935 1936 1977 1980 1992 1995 2001 2006 2007 2048 2049 2054 2057 2060 2062 2064 2066 2069 2070 2076 2080 2081 2091 2096 2100 2129 2130 2131 2132 2133 2137 2142 2143 2149 2158 2886 3029 3034 3345 4775 5308 7590 7668 7687 7689 7871 8401 8693 10006 10609 11255 11258 11260 11261 11622 12050 12051 14738 14855 15210 15322 15495 15553 15757 157…
21035	A0A194AQC5_9SAUR	A0A194AQC5	Serine proteinase 20a OS=Agkistrodon piscivorus PE=3 SV=1	Regular	359.132	0	28604.3	6	1	23	4.26	27869	0	4482			Green	1882 1901 1902 1906 1909 1910 1912 1917 1922 1929 1930 1931 1935 1936 1977 1980 1992 1995 2001 2006 2007 2048 2049 2054 2057 2060 2062 2064 2066 2069 2070 2076 2080 2081 2091 2096 2100 2129 2130 2131 2132 2133 2137 2142 2143 2149 2158 2886 3029 3034 3345 4775 5308 7590 7668 7687 7689 7871 8401 8693 10006 10609 11255 11258 11260 11261 11622 12050 12051 14738 14855 15210 15322 15495 15553 15757 157…
21017	A0A194APK1_9SAUR	A0A194APK1	Serine proteinase 18b OS=Agkistrodon piscivorus PE=3 SV=1	Regular	359.132	0	28430.3	6	1	23	4.26	27869	0	4482			Green	1882 1901 1902 1906 1909 1910 1912 1917 1922 1929 1930 1931 1935 1936 1977 1980 1992 1995 2001 2006 2007 2048 2049 2054 2057 2060 2062 2064 2066 2069 2070 2076 2080 2081 2091 2096 2100 2129 2130 2131 2132 2133 2137 2142 2143 2149 2158 2886 3029 3034 3345 4775 5308 7590 7668 7687 7689 7871 8401 8693 10006 10609 11255 11258 11260 11261 11622 12050 12051 14738 14855 15210 15322 15495 15553 15757 157…
16479	A0A0F7Z3B1_CROAD	A0A0F7Z3B1	Cadam10_SVSP-4 OS=Crotalus adamanteus PE=2 SV=1	Regular	359.132	0	28707.6	6	1	19	4.26	27869	0	4482			Green	1882 1901 1902 1906 1909 1910 1912 1917 1922 1929 1930 1931 1935 1936 1977 1980 1992 1995 2001 2006 2007 2048 2049 2054 2057 2060 2062 2064 2066 2069 2070 2076 2080 2081 2091 2096 2100 2129 2130 2131 2132 2133 2137 2142 2143 2149 2158 2886 3029 3034 3345 4775 5308 7590 7668 7687 7689 7871 8401 8693 10006 10609 11255 11258 11260 11261 11622 12050 12051 14738 14855 15210 15322 15495 15553 15757 157…
16444	F8S115_CROAD	F8S115	Cadam10_SVSP-5 OS=Crotalus adamanteus PE=2 SV=1	Regular	359.132	0	29737.7	6	1	25	4.06	27869	0	4482			Green	1882 1901 1902 1906 1909 1910 1912 1917 1922 1929 1930 1931 1935 1936 1977 1980 1992 1995 2001 2006 2007 2048 2049 2054 2057 2060 2062 2064 2066 2069 2070 2076 2080 2081 2091 2096 2100 2129 2130 2131 2132 2133 2137 2142 2143 2149 2158 2886 3029 3034 3345 4775 5308 7590 7668 7687 7689 7871 8401 8693 10006 10609 11255 11258 11260 11261 11622 12050 12051 14738 14855 15210 15322 15495 15553 15757 157…
16132	A0A194ASH9_SISTE	A0A194ASH9	Serine proteinase 13a OS=Sistrurus tergeminus PE=3 SV=1	Regular	359.132	0	28366	6	1	21	4.28	27869	0	4482			Green	1882 1901 1902 1906 1909 1910 1912 1917 1922 1929 1930 1931 1935 1936 1977 1980 1992 1995 2001 2006 2007 2048 2049 2054 2057 2060 2062 2064 2066 2069 2070 2076 2080 2081 2091 2096 2100 2129 2130 2131 2132 2133 2137 2142 2143 2149 2158 2886 3029 3034 3345 4775 5308 7590 7668 7687 7689 7871 8401 8693 10006 10609 11255 11258 11260 11261 11622 12050 12051 14738 14855 15210 15322 15495 15553 15757 157…
16113	A0A194ASG2_SISTE	A0A194ASG2	Serine proteinase 9a OS=Sistrurus tergeminus PE=3 SV=1	Regular	359.132	0	29058.2	6	1	22	4.25	27869	0	4482			Green	1882 1901 1902 1906 1909 1910 1912 1917 1922 1929 1930 1931 1935 1936 1977 1980 1992 1995 2001 2006 2007 2048 2049 2054 2057 2060 2062 2064 2066 2069 2070 2076 2080 2081 2091 2096 2100 2129 2130 2131 2132 2133 2137 2142 2143 2149 2158 2886 3029 3034 3345 4775 5308 7590 7668 7687 7689 7871 8401 8693 10006 10609 11255 11258 11260 11261 11622 12050 12051 14738 14855 15210 15322 15495 15553 15757 157…
16091	A0A0K8RS97_CROHD	A0A0K8RS97	Serine proteinase 1a OS=Crotalus horridus PE=3 SV=1	Regular	359.132	0	28888.6	6	1	25	4.26	27869	0	4482			Green	1882 1901 1902 1906 1909 1910 1912 1917 1922 1929 1930 1931 1935 1936 1977 1980 1992 1995 2001 2006 2007 2048 2049 2054 2057 2060 2062 2064 2066 2069 2070 2076 2080 2081 2091 2096 2100 2129 2130 2131 2132 2133 2137 2142 2143 2149 2158 2886 3029 3034 3345 4775 5308 7590 7668 7687 7689 7871 8401 8693 10006 10609 11255 11258 11260 11261 11622 12050 12051 14738 14855 15210 15322 15495 15553 15757 157…
15881	T1E3X7_CROHD	T1E3X7	Serine proteinase 1b OS=Crotalus horridus PE=2 SV=1	Regular	359.132	0	29029	6	1	20	4.25	27869	0	4482			Green	1882 1901 1902 1906 1909 1910 1912 1917 1922 1929 1930 1931 1935 1936 1977 1980 1992 1995 2001 2006 2007 2048 2049 2054 2057 2060 2062 2064 2066 2069 2070 2076 2080 2081 2091 2096 2100 2129 2130 2131 2132 2133 2137 2142 2143 2149 2158 2886 3029 3034 3345 4775 5308 7590 7668 7687 7689 7871 8401 8693 10006 10609 11255 11258 11260 11261 11622 12050 12051 14738 14855 15210 15322 15495 15553 15757 157…
15877	A0A0K8RSF0_CROHD	A0A0K8RSF0	Serine proteinase 1d OS=Crotalus horridus PE=3 SV=1	Regular	359.132	0	28865.5	6	1	23	4.26	27869	0	4482			Green	1882 1901 1902 1906 1909 1910 1912 1917 1922 1929 1930 1931 1935 1936 1977 1980 1992 1995 2001 2006 2007 2048 2049 2054 2057 2060 2062 2064 2066 2069 2070 2076 2080 2081 2091 2096 2100 2129 2130 2131 2132 2133 2137 2142 2143 2149 2158 2886 3029 3034 3345 4775 5308 7590 7668 7687 7689 7871 8401 8693 10006 10609 11255 11258 11260 11261 11622 12050 12051 14738 14855 15210 15322 15495 15553 15757 157…
15784	A0A0K8RSA4_CROHD	A0A0K8RSA4	Serine proteinase 9c OS=Crotalus horridus PE=3 SV=1	Regular	359.132	0	29022.9	6	1	18	4.25	27869	0	4482			Green	1882 1901 1902 1906 1909 1910 1912 1917 1922 1929 1930 1931 1935 1936 1977 1980 1992 1995 2001 2006 2007 2048 2049 2054 2057 2060 2062 2064 2066 2069 2070 2076 2080 2081 2091 2096 2100 2129 2130 2131 2132 2133 2137 2142 2143 2149 2158 2886 3029 3034 3345 4775 5308 7590 7668 7687 7689 7871 8401 8693 10006 10609 11255 11258 11260 11261 11622 12050 12051 14738 14855 15210 15322 15495 15553 15757 158…
15757	A0A0K8RYP4_CROHD	A0A0K8RYP4	Serine proteinase 13b OS=Crotalus horridus PE=3 SV=1	Regular	359.132	0	29005	6	1	20	4.25	27869	0	4482			Green	1882 1901 1902 1906 1909 1910 1912 1917 1922 1929 1930 1931 1935 1936 1977 1980 1992 1995 2001 2006 2007 2048 2049 2054 2057 2060 2062 2064 2066 2069 2070 2076 2080 2081 2091 2096 2100 2129 2130 2131 2132 2133 2137 2142 2143 2149 2158 2886 3029 3034 3345 4775 5308 7590 7668 7687 7689 7871 8401 8693 10006 10609 11255 11258 11260 11261 11622 12050 12051 14738 14855 15210 15322 15495 15553 15784 158…
15553	A0A0K8RS90_CROHD	A0A0K8RS90	Serine proteinase 9d OS=Crotalus horridus PE=3 SV=1	Regular	359.132	0	29002	6	1	19	4.25	27869	0	4482			Green	1882 1901 1902 1906 1909 1910 1912 1917 1922 1929 1930 1931 1935 1936 1977 1980 1992 1995 2001 2006 2007 2048 2049 2054 2057 2060 2062 2064 2066 2069 2070 2076 2080 2081 2091 2096 2100 2129 2130 2131 2132 2133 2137 2142 2143 2149 2158 2886 3029 3034 3345 4775 5308 7590 7668 7687 7689 7871 8401 8693 10006 10609 11255 11258 11260 11261 11622 12050 12051 14738 14855 15210 15322 15495 15757 15784 158…
15495	T1E3C0_CROHD	T1E3C0	Serine proteinase 1c OS=Crotalus horridus PE=2 SV=1	Regular	359.132	0	28879.5	6	1	23	4.26	27869	0	4482			Green	1882 1901 1902 1906 1909 1910 1912 1917 1922 1929 1930 1931 1935 1936 1977 1980 1992 1995 2001 2006 2007 2048 2049 2054 2057 2060 2062 2064 2066 2069 2070 2076 2080 2081 2091 2096 2100 2129 2130 2131 2132 2133 2137 2142 2143 2149 2158 2886 3029 3034 3345 4775 5308 7590 7668 7687 7689 7871 8401 8693 10006 10609 11255 11258 11260 11261 11622 12050 12051 14738 14855 15210 15322 15553 15757 15784 158…
15322	A0A0K8RS95_CROHD	A0A0K8RS95	Serine proteinase 1f OS=Crotalus horridus PE=3 SV=1	Regular	359.132	0	28835.4	6	1	23	4.26	27869	0	4482			Green	1882 1901 1902 1906 1909 1910 1912 1917 1922 1929 1930 1931 1935 1936 1977 1980 1992 1995 2001 2006 2007 2048 2049 2054 2057 2060 2062 2064 2066 2069 2070 2076 2080 2081 2091 2096 2100 2129 2130 2131 2132 2133 2137 2142 2143 2149 2158 2886 3029 3034 3345 4775 5308 7590 7668 7687 7689 7871 8401 8693 10006 10609 11255 11258 11260 11261 11622 12050 12051 14738 14855 15210 15495 15553 15757 15784 158…
15210	T1E3C3_CROHD	T1E3C3	Serine proteinase 13a OS=Crotalus horridus PE=2 SV=1	Regular	359.132	0	29006	6	1	19	4.25	27869	0	4482			Green	1882 1901 1902 1906 1909 1910 1912 1917 1922 1929 1930 1931 1935 1936 1977 1980 1992 1995 2001 2006 2007 2048 2049 2054 2057 2060 2062 2064 2066 2069 2070 2076 2080 2081 2091 2096 2100 2129 2130 2131 2132 2133 2137 2142 2143 2149 2158 2886 3029 3034 3345 4775 5308 7590 7668 7687 7689 7871 8401 8693 10006 10609 11255 11258 11260 11261 11622 12050 12051 14738 14855 15322 15495 15553 15757 15784 158…
14855	A0A0K8S008_CROHD	A0A0K8S008	Serine protease 13d OS=Crotalus horridus PE=3 SV=1	Regular	359.132	0	28928.9	6	1	20	4.25	27869	0	4482			Green	1882 1901 1902 1906 1909 1910 1912 1917 1922 1929 1930 1931 1935 1936 1977 1980 1992 1995 2001 2006 2007 2048 2049 2054 2057 2060 2062 2064 2066 2069 2070 2076 2080 2081 2091 2096 2100 2129 2130 2131 2132 2133 2137 2142 2143 2149 2158 2886 3029 3034 3345 4775 5308 7590 7668 7687 7689 7871 8401 8693 10006 10609 11255 11258 11260 11261 11622 12050 12051 14738 15210 15322 15495 15553 15757 15784 158…
14738	A0A0K8RSB3_CROHD	A0A0K8RSB3	Serine proteinase 1e OS=Crotalus horridus PE=3 SV=1	Regular	359.132	0	28875.5	6	1	23	4.26	27869	0	4482			Green	1882 1901 1902 1906 1909 1910 1912 1917 1922 1929 1930 1931 1935 1936 1977 1980 1992 1995 2001 2006 2007 2048 2049 2054 2057 2060 2062 2064 2066 2069 2070 2076 2080 2081 2091 2096 2100 2129 2130 2131 2132 2133 2137 2142 2143 2149 2158 2886 3029 3034 3345 4775 5308 7590 7668 7687 7689 7871 8401 8693 10006 10609 11255 11258 11260 11261 11622 12050 12051 14855 15210 15322 15495 15553 15757 15784 158…
12051	T1D6M9_CROHD	T1D6M9	Serine proteinase 1b OS=Crotalus horridus PE=2 SV=1	Regular	359.132	0	28861.5	6	1	23	4.26	27869	0	4482			Green	1882 1901 1902 1906 1909 1910 1912 1917 1922 1929 1930 1931 1935 1936 1977 1980 1992 1995 2001 2006 2007 2048 2049 2054 2057 2060 2062 2064 2066 2069 2070 2076 2080 2081 2091 2096 2100 2129 2130 2131 2132 2133 2137 2142 2143 2149 2158 2886 3029 3034 3345 4775 5308 7590 7668 7687 7689 7871 8401 8693 10006 10609 11255 11258 11260 11261 11622 12050 14738 14855 15210 15322 15495 15553 15757 15784 158…
12050	A0A0K8RYN9_CROHD	A0A0K8RYN9	Serine proteinase 13c OS=Crotalus horridus PE=3 SV=1	Regular	359.132	0	28929.9	6	1	19	4.25	27869	0	4482			Green	1882 1901 1902 1906 1909 1910 1912 1917 1922 1929 1930 1931 1935 1936 1977 1980 1992 1995 2001 2006 2007 2048 2049 2054 2057 2060 2062 2064 2066 2069 2070 2076 2080 2081 2091 2096 2100 2129 2130 2131 2132 2133 2137 2142 2143 2149 2158 2886 3029 3034 3345 4775 5308 7590 7668 7687 7689 7871 8401 8693 10006 10609 11255 11258 11260 11261 11622 12051 14738 14855 15210 15322 15495 15553 15757 15784 158…
11261	A0A0K8RYT9_CROHD	A0A0K8RYT9	Serine proteinase 11d OS=Crotalus horridus PE=3 SV=1	Regular	359.132	0	28509.5	6	1	20	4.26	27869	0	4482			Green	1882 1901 1902 1906 1909 1910 1912 1917 1922 1929 1930 1931 1935 1936 1977 1980 1992 1995 2001 2006 2007 2048 2049 2054 2057 2060 2062 2064 2066 2069 2070 2076 2080 2081 2091 2096 2100 2129 2130 2131 2132 2133 2137 2142 2143 2149 2158 2886 3029 3034 3345 4775 5308 7590 7668 7687 7689 7871 8401 8693 10006 10609 11255 11258 11260 11622 12050 12051 14738 14855 15210 15322 15495 15553 15757 15784 158…
11260	A0A0K8RYN6_CROHD	A0A0K8RYN6	Serine proteinase 2a OS=Crotalus horridus PE=3 SV=1	Regular	359.132	0	28849.5	6	1	23	4.26	27869	0	4482			Green	1882 1901 1902 1906 1909 1910 1912 1917 1922 1929 1930 1931 1935 1936 1977 1980 1992 1995 2001 2006 2007 2048 2049 2054 2057 2060 2062 2064 2066 2069 2070 2076 2080 2081 2091 2096 2100 2129 2130 2131 2132 2133 2137 2142 2143 2149 2158 2886 3029 3034 3345 4775 5308 7590 7668 7687 7689 7871 8401 8693 10006 10609 11255 11258 11261 11622 12050 12051 14738 14855 15210 15322 15495 15553 15757 15784 158…
11255	A0A0K8RYN5_CROHD	A0A0K8RYN5	Serine proteinase 2e OS=Crotalus horridus PE=3 SV=1	Regular	359.132	0	28917.5	6	1	23	4.26	27869	0	4482			Green	1882 1901 1902 1906 1909 1910 1912 1917 1922 1929 1930 1931 1935 1936 1977 1980 1992 1995 2001 2006 2007 2048 2049 2054 2057 2060 2062 2064 2066 2069 2070 2076 2080 2081 2091 2096 2100 2129 2130 2131 2132 2133 2137 2142 2143 2149 2158 2886 3029 3034 3345 4775 5308 7590 7668 7687 7689 7871 8401 8693 10006 10609 11258 11260 11261 11622 12050 12051 14738 14855 15210 15322 15495 15553 15757 15784 158…
10609	A0A194ARN5_SISTE	A0A194ARN5	Serine proteinase 15e OS=Sistrurus tergeminus PE=3 SV=1	Regular	359.132	0	28770.4	6	1	24	4.26	27869	0	4482			Green	1882 1901 1902 1906 1909 1910 1912 1917 1922 1929 1930 1931 1935 1936 1977 1980 1992 1995 2001 2006 2007 2048 2049 2054 2057 2060 2062 2064 2066 2069 2070 2076 2080 2081 2091 2096 2100 2129 2130 2131 2132 2133 2137 2142 2143 2149 2158 2886 3029 3034 3345 4775 5308 7590 7668 7687 7689 7871 8401 8693 10006 11255 11258 11260 11261 11622 12050 12051 14738 14855 15210 15322 15495 15553 15757 15784 158…
10006	A0A194APL6_SISTE	A0A194APL6	Serine proteinase 14a OS=Sistrurus tergeminus PE=3 SV=1	Regular	359.132	0	28697.4	6	1	25	4.26	27869	0	4482			Green	1882 1901 1902 1906 1909 1910 1912 1917 1922 1929 1930 1931 1935 1936 1977 1980 1992 1995 2001 2006 2007 2048 2049 2054 2057 2060 2062 2064 2066 2069 2070 2076 2080 2081 2091 2096 2100 2129 2130 2131 2132 2133 2137 2142 2143 2149 2158 2886 3029 3034 3345 4775 5308 7590 7668 7687 7689 7871 8401 8693 10609 11255 11258 11260 11261 11622 12050 12051 14738 14855 15210 15322 15495 15553 15757 15784 158…
8693	A0A194ATE3_SISTE	A0A194ATE3	Serine proteinase 8a OS=Sistrurus tergeminus PE=3 SV=1	Regular	359.132	0	29009.8	6	1	20	4.28	27869	0	4482			Green	1882 1901 1902 1906 1909 1910 1912 1917 1922 1929 1930 1931 1935 1936 1977 1980 1992 1995 2001 2006 2007 2048 2049 2054 2057 2060 2062 2064 2066 2069 2070 2076 2080 2081 2091 2096 2100 2129 2130 2131 2132 2133 2137 2142 2143 2149 2158 2886 3029 3034 3345 4775 5308 7590 7668 7687 7689 7871 8401 10006 10609 11255 11258 11260 11261 11622 12050 12051 14738 14855 15210 15322 15495 15553 15757 15784 15…
7871	T1DML8_CROOH	T1DML8	Kallikrein-CohCI-2 OS=Crotalus oreganus helleri PE=2 SV=1	Regular	359.132	0	29461.4	6	1	19	4.23	27869	0	4482			Green	1882 1901 1902 1906 1909 1910 1912 1917 1922 1929 1930 1931 1935 1936 1977 1980 1992 1995 2001 2006 2007 2048 2049 2054 2057 2060 2062 2064 2066 2069 2070 2076 2080 2081 2091 2096 2100 2129 2130 2131 2132 2133 2137 2142 2143 2149 2158 2886 3029 3034 3345 4775 5308 7590 7668 7687 7689 8401 8693 10006 10609 11255 11258 11260 11261 11622 12050 12051 14738 14855 15210 15322 15495 15553 15757 15784 15…
7689	A0A0K8RYS4_CROHD	A0A0K8RYS4	Serine proteinase 2d OS=Crotalus horridus PE=3 SV=1	Regular	359.132	0	28951.6	6	1	23	4.26	27869	0	4482			Green	1882 1901 1902 1906 1909 1910 1912 1917 1922 1929 1930 1931 1935 1936 1977 1980 1992 1995 2001 2006 2007 2048 2049 2054 2057 2060 2062 2064 2066 2069 2070 2076 2080 2081 2091 2096 2100 2129 2130 2131 2132 2133 2137 2142 2143 2149 2158 2886 3029 3034 3345 4775 5308 7590 7668 7687 7871 8401 8693 10006 10609 11255 11258 11260 11261 11622 12050 12051 14738 14855 15210 15322 15495 15553 15757 15784 15…
7668	A0A0K8RYY5_CROHD	A0A0K8RYY5	Serine proteinase 13e OS=Crotalus horridus PE=3 SV=1	Regular	359.132	0	28977	6	1	20	4.25	27869	0	4482			Green	1882 1901 1902 1906 1909 1910 1912 1917 1922 1929 1930 1931 1935 1936 1977 1980 1992 1995 2001 2006 2007 2048 2049 2054 2057 2060 2062 2064 2066 2069 2070 2076 2080 2081 2091 2096 2100 2129 2130 2131 2132 2133 2137 2142 2143 2149 2158 2886 3029 3034 3345 4775 5308 7590 7687 7689 7871 8401 8693 10006 10609 11255 11258 11260 11261 11622 12050 12051 14738 14855 15210 15322 15495 15553 15757 15784 15…
5308	A0A194ART8_SISMB	A0A194ART8	Serine proteinase 8a OS=Sistrurus miliarius barbouri PE=3 SV=1	Regular	359.132	0	28382.2	6	1	17	4.26	27869	0	4482			Green	1882 1901 1902 1906 1909 1910 1912 1917 1922 1929 1930 1931 1935 1936 1977 1980 1992 1995 2001 2006 2007 2048 2049 2054 2057 2060 2062 2064 2066 2069 2070 2076 2080 2081 2091 2096 2100 2129 2130 2131 2132 2133 2137 2142 2143 2149 2158 2886 3029 3034 3345 4775 7590 7668 7687 7689 7871 8401 8693 10006 10609 11255 11258 11260 11261 11622 12050 12051 14738 14855 15210 15322 15495 15553 15757 15784 15…
4775	A0A194AS04_SISMB	A0A194AS04	Serine proteinase 8b OS=Sistrurus miliarius barbouri PE=3 SV=1	Regular	359.132	0	28389.2	6	1	15	4.26	27869	0	4482			Green	1882 1901 1902 1906 1909 1910 1912 1917 1922 1929 1930 1931 1935 1936 1977 1980 1992 1995 2001 2006 2007 2048 2049 2054 2057 2060 2062 2064 2066 2069 2070 2076 2080 2081 2091 2096 2100 2129 2130 2131 2132 2133 2137 2142 2143 2149 2158 2886 3029 3034 3345 5308 7590 7668 7687 7689 7871 8401 8693 10006 10609 11255 11258 11260 11261 11622 12050 12051 14738 14855 15210 15322 15495 15553 15757 15784 15…
3345	A0A194APD8_9SAUR	A0A194APD8	Serine proteinase 10d OS=Agkistrodon piscivorus PE=3 SV=1	Regular	359.132	0	29678.6	6	1	21	4.2	27869	0	4482			Green	1882 1901 1902 1906 1909 1910 1912 1917 1922 1929 1930 1931 1935 1936 1977 1980 1992 1995 2001 2006 2007 2048 2049 2054 2057 2060 2062 2064 2066 2069 2070 2076 2080 2081 2091 2096 2100 2129 2130 2131 2132 2133 2137 2142 2143 2149 2158 2886 3029 3034 4775 5308 7590 7668 7687 7689 7871 8401 8693 10006 10609 11255 11258 11260 11261 11622 12050 12051 14738 14855 15210 15322 15495 15553 15757 15784 15…
3029	A0A194APM1_9SAUR	A0A194APM1	Serine proteinase 10e OS=Agkistrodon piscivorus PE=3 SV=1	Regular	359.132	0	29705.6	6	1	21	4.2	27869	0	4482			Green	1882 1901 1902 1906 1909 1910 1912 1917 1922 1929 1930 1931 1935 1936 1977 1980 1992 1995 2001 2006 2007 2048 2049 2054 2057 2060 2062 2064 2066 2069 2070 2076 2080 2081 2091 2096 2100 2129 2130 2131 2132 2133 2137 2142 2143 2149 2158 2886 3034 3345 4775 5308 7590 7668 7687 7689 7871 8401 8693 10006 10609 11255 11258 11260 11261 11622 12050 12051 14738 14855 15210 15322 15495 15553 15757 15784 15…
2886	A0A194ARK3_9SAUR	A0A194ARK3	Serine proteinase 10a OS=Agkistrodon piscivorus PE=3 SV=1	Regular	359.132	0	29670.5	6	1	22	4.2	27869	0	4482			Green	1882 1901 1902 1906 1909 1910 1912 1917 1922 1929 1930 1931 1935 1936 1977 1980 1992 1995 2001 2006 2007 2048 2049 2054 2057 2060 2062 2064 2066 2069 2070 2076 2080 2081 2091 2096 2100 2129 2130 2131 2132 2133 2137 2142 2143 2149 2158 3029 3034 3345 4775 5308 7590 7668 7687 7689 7871 8401 8693 10006 10609 11255 11258 11260 11261 11622 12050 12051 14738 14855 15210 15322 15495 15553 15757 15784 15…
2149	VSP4_PROMU	Q91510	Beta-fibrinogenase mucrofibrase-4 OS=Protobothrops mucrosquamatus PE=1 SV=1	Regular	359.132	0	28968.8	6	1	17	4.28	27869	0	4482			Green	1882 1901 1902 1906 1909 1910 1912 1917 1922 1929 1930 1931 1935 1936 1977 1980 1992 1995 2001 2006 2007 2048 2049 2054 2057 2060 2062 2064 2066 2069 2070 2076 2080 2081 2091 2096 2100 2129 2130 2131 2132 2133 2137 2142 2143 2158 2886 3029 3034 3345 4775 5308 7590 7668 7687 7689 7871 8401 8693 10006 10609 11255 11258 11260 11261 11622 12050 12051 14738 14855 15210 15322 15495 15553 15757 15784 15…
2142	VSP1_GLOBL	P81176	Thrombin-like enzyme halystase OS=Gloydius blomhoffii PE=1 SV=1	Regular	359.132	0	27167.7	6	1	21	4.62	27869	0	4482			Green	1882 1901 1902 1906 1909 1910 1912 1917 1922 1929 1930 1931 1935 1936 1977 1980 1992 1995 2001 2006 2007 2048 2049 2054 2057 2060 2062 2064 2066 2069 2070 2076 2080 2081 2091 2096 2100 2129 2130 2131 2132 2133 2137 2143 2149 2158 2886 3029 3034 3345 4775 5308 7590 7668 7687 7689 7871 8401 8693 10006 10609 11255 11258 11260 11261 11622 12050 12051 14738 14855 15210 15322 15495 15553 15757 15784 15…
2137	VSP14_TRIST	Q71QH9	Snake venom serine protease KN14 OS=Trimeresurus stejnegeri PE=2 SV=1	Regular	359.132	0	29139	6	1	20	4.23	27869	0	4482			Green	1882 1901 1902 1906 1909 1910 1912 1917 1922 1929 1930 1931 1935 1936 1977 1980 1992 1995 2001 2006 2007 2048 2049 2054 2057 2060 2062 2064 2066 2069 2070 2076 2080 2081 2091 2096 2100 2129 2130 2131 2132 2133 2142 2143 2149 2158 2886 3029 3034 3345 4775 5308 7590 7668 7687 7689 7871 8401 8693 10006 10609 11255 11258 11260 11261 11622 12050 12051 14738 14855 15210 15322 15495 15553 15757 15784 15…
2132	VSP07_TRIST	Q71QI0	Snake venom serine protease KN7 homolog OS=Trimeresurus stejnegeri PE=2 SV=1	Regular	359.132	0	29405.7	6	1	23	4.23	27869	0	4482			Green	1882 1901 1902 1906 1909 1910 1912 1917 1922 1929 1930 1931 1935 1936 1977 1980 1992 1995 2001 2006 2007 2048 2049 2054 2057 2060 2062 2064 2066 2069 2070 2076 2080 2081 2091 2096 2100 2129 2130 2131 2133 2137 2142 2143 2149 2158 2886 3029 3034 3345 4775 5308 7590 7668 7687 7689 7871 8401 8693 10006 10609 11255 11258 11260 11261 11622 12050 12051 14738 14855 15210 15322 15495 15553 15757 15784 15…
2131	VSP05_TRIST	Q71QI4	Snake venom serine protease KN5 OS=Trimeresurus stejnegeri PE=2 SV=1	Regular	359.132	0	29137	6	1	20	4.23	27869	0	4482			Green	1882 1901 1902 1906 1909 1910 1912 1917 1922 1929 1930 1931 1935 1936 1977 1980 1992 1995 2001 2006 2007 2048 2049 2054 2057 2060 2062 2064 2066 2069 2070 2076 2080 2081 2091 2096 2100 2129 2130 2132 2133 2137 2142 2143 2149 2158 2886 3029 3034 3345 4775 5308 7590 7668 7687 7689 7871 8401 8693 10006 10609 11255 11258 11260 11261 11622 12050 12051 14738 14855 15210 15322 15495 15553 15757 15784 15…
2130	VSP03_TRIST	Q71QI5	Snake venom serine protease KN3 OS=Trimeresurus stejnegeri PE=2 SV=1	Regular	359.132	0	28783.1	6	1	18	4.28	27869	0	4482			Green	1882 1901 1902 1906 1909 1910 1912 1917 1922 1929 1930 1931 1935 1936 1977 1980 1992 1995 2001 2006 2007 2048 2049 2054 2057 2060 2062 2064 2066 2069 2070 2076 2080 2081 2091 2096 2100 2129 2131 2132 2133 2137 2142 2143 2149 2158 2886 3029 3034 3345 4775 5308 7590 7668 7687 7689 7871 8401 8693 10006 10609 11255 11258 11260 11261 11622 12050 12051 14738 14855 15210 15322 15495 15553 15757 15784 15…
2100	VSP1M_TRIST	Q8AY82	Snake venom serine protease 1 homolog OS=Trimeresurus stejnegeri PE=2 SV=1	Regular	359.132	0	29394.6	6	1	23	4.23	27869	0	4482			Green	1882 1901 1902 1906 1909 1910 1912 1917 1922 1929 1930 1931 1935 1936 1977 1980 1992 1995 2001 2006 2007 2048 2049 2054 2057 2060 2062 2064 2066 2069 2070 2076 2080 2081 2091 2096 2129 2130 2131 2132 2133 2137 2142 2143 2149 2158 2886 3029 3034 3345 4775 5308 7590 7668 7687 7689 7871 8401 8693 10006 10609 11255 11258 11260 11261 11622 12050 12051 14738 14855 15210 15322 15495 15553 15757 15784 15…
2091	VSPPE_GLOHA	O93421	Snake venom serine protease pallase OS=Gloydius halys PE=2 SV=2	Regular	359.132	0	26732.2	6	1	22	4.66	27869	0	4482			Green	1882 1901 1902 1906 1909 1910 1912 1917 1922 1929 1930 1931 1935 1936 1977 1980 1992 1995 2001 2006 2007 2048 2049 2054 2057 2060 2062 2064 2066 2069 2070 2076 2080 2081 2096 2100 2129 2130 2131 2132 2133 2137 2142 2143 2149 2158 2886 3029 3034 3345 4775 5308 7590 7668 7687 7689 7871 8401 8693 10006 10609 11255 11258 11260 11261 11622 12050 12051 14738 14855 15210 15322 15495 15553 15757 15784 15…
2081	VSPE_CROAD	J3SDW9	Snake venom serine proteinase 14 OS=Crotalus adamanteus PE=1 SV=1	Regular	359.132	0	28098.9	6	1	21	4.35	27869	0	4482			Green	1882 1901 1902 1906 1909 1910 1912 1917 1922 1929 1930 1931 1935 1936 1977 1980 1992 1995 2001 2006 2007 2048 2049 2054 2057 2060 2062 2064 2066 2069 2070 2076 2080 2091 2096 2100 2129 2130 2131 2132 2133 2137 2142 2143 2149 2158 2886 3029 3034 3345 4775 5308 7590 7668 7687 7689 7871 8401 8693 10006 10609 11255 11258 11260 11261 11622 12050 12051 14738 14855 15210 15322 15495 15553 15757 15784 15…
2080	VSPD_GLOUS	Q7SZE2	Bradykinin-releasing enzyme KR-E-1 OS=Gloydius ussuriensis PE=1 SV=1	Regular	359.132	0	26036	6	1	16	4.7	27869	0	4482			Green	1882 1901 1902 1906 1909 1910 1912 1917 1922 1929 1930 1931 1935 1936 1977 1980 1992 1995 2001 2006 2007 2048 2049 2054 2057 2060 2062 2064 2066 2069 2070 2076 2081 2091 2096 2100 2129 2130 2131 2132 2133 2137 2142 2143 2149 2158 2886 3029 3034 3345 4775 5308 7590 7668 7687 7689 7871 8401 8693 10006 10609 11255 11258 11260 11261 11622 12050 12051 14738 14855 15210 15322 15495 15553 15757 15784 15…
2076	VSPB_GLOBL	Q9PT51	Beta-fibrinogenase brevinase OS=Gloydius blomhoffii PE=1 SV=1	Regular	359.132	0	26409.5	6	1	16	4.72	27869	0	4482			Green	1882 1901 1902 1906 1909 1910 1912 1917 1922 1929 1930 1931 1935 1936 1977 1980 1992 1995 2001 2006 2007 2048 2049 2054 2057 2060 2062 2064 2066 2069 2070 2080 2081 2091 2096 2100 2129 2130 2131 2132 2133 2137 2142 2143 2149 2158 2886 3029 3034 3345 4775 5308 7590 7668 7687 7689 7871 8401 8693 10006 10609 11255 11258 11260 11261 11622 12050 12051 14738 14855 15210 15322 15495 15553 15757 15784 15…
2070	VSP7_PROMU	Q9DG84	Snake venom serine protease serpentokallikrein-2 OS=Protobothrops mucrosquamatus PE=2 SV=1	Regular	359.132	0	29005	6	1	18	4.28	27869	0	4482			Green	1882 1901 1902 1906 1909 1910 1912 1917 1922 1929 1930 1931 1935 1936 1977 1980 1992 1995 2001 2006 2007 2048 2049 2054 2057 2060 2062 2064 2066 2069 2076 2080 2081 2091 2096 2100 2129 2130 2131 2132 2133 2137 2142 2143 2149 2158 2886 3029 3034 3345 4775 5308 7590 7668 7687 7689 7871 8401 8693 10006 10609 11255 11258 11260 11261 11622 12050 12051 14738 14855 15210 15322 15495 15553 15757 15784 15…
2069	VSP5_PROMU	Q91511	Beta-fibrinogenase mucrofibrase-5 OS=Protobothrops mucrosquamatus PE=1 SV=1	Regular	359.132	0	28848.8	6	1	18	4.28	27869	0	4482			Green	1882 1901 1902 1906 1909 1910 1912 1917 1922 1929 1930 1931 1935 1936 1977 1980 1992 1995 2001 2006 2007 2048 2049 2054 2057 2060 2062 2064 2066 2070 2076 2080 2081 2091 2096 2100 2129 2130 2131 2132 2133 2137 2142 2143 2149 2158 2886 3029 3034 3345 4775 5308 7590 7668 7687 7689 7871 8401 8693 10006 10609 11255 11258 11260 11261 11622 12050 12051 14738 14855 15210 15322 15495 15553 15757 15784 15…
2064	VSP2_PROEL	P84787	Thrombin-like enzyme elegaxobin-2 OS=Protobothrops elegans PE=1 SV=1	Regular	359.132	0	26275.4	6	1	15	4.72	27869	0	4482			Green	1882 1901 1902 1906 1909 1910 1912 1917 1922 1929 1930 1931 1935 1936 1977 1980 1992 1995 2001 2006 2007 2048 2049 2054 2057 2060 2062 2066 2069 2070 2076 2080 2081 2091 2096 2100 2129 2130 2131 2132 2133 2137 2142 2143 2149 2158 2886 3029 3034 3345 4775 5308 7590 7668 7687 7689 7871 8401 8693 10006 10609 11255 11258 11260 11261 11622 12050 12051 14738 14855 15210 15322 15495 15553 15757 15784 15…
2062	VSP2_GLOHA	Q9YGI6	Snake venom serine protease pallabin-2 OS=Gloydius halys GN=JZTHR7 PE=2 SV=1	Regular	359.132	0	29368.3	6	1	22	4.23	27869	0	4482			Green	1882 1901 1902 1906 1909 1910 1912 1917 1922 1929 1930 1931 1935 1936 1977 1980 1992 1995 2001 2006 2007 2048 2049 2054 2057 2060 2064 2066 2069 2070 2076 2080 2081 2091 2096 2100 2129 2130 2131 2132 2133 2137 2142 2143 2149 2158 2886 3029 3034 3345 4775 5308 7590 7668 7687 7689 7871 8401 8693 10006 10609 11255 11258 11260 11261 11622 12050 12051 14738 14855 15210 15322 15495 15553 15757 15784 15…
2060	VSP2_CROAD	J3S833	Snake venom serine proteinase 2 OS=Crotalus adamanteus PE=1 SV=1	Regular	359.132	0	29001.1	6	1	20	4.25	27869	0	4482			Green	1882 1901 1902 1906 1909 1910 1912 1917 1922 1929 1930 1931 1935 1936 1977 1980 1992 1995 2001 2006 2007 2048 2049 2054 2057 2062 2064 2066 2069 2070 2076 2080 2081 2091 2096 2100 2129 2130 2131 2132 2133 2137 2142 2143 2149 2158 2886 3029 3034 3345 4775 5308 7590 7668 7687 7689 7871 8401 8693 10006 10609 11255 11258 11260 11261 11622 12050 12051 14738 14855 15210 15322 15495 15553 15757 15784 15…
2057	VSP1_PROMU	Q91507	Beta-fibrinogenase mucrofibrase-1 OS=Protobothrops mucrosquamatus PE=1 SV=1	Regular	359.132	0	28840.7	6	1	21	4.28	27869	0	4482			Green	1882 1901 1902 1906 1909 1910 1912 1917 1922 1929 1930 1931 1935 1936 1977 1980 1992 1995 2001 2006 2007 2048 2049 2054 2060 2062 2064 2066 2069 2070 2076 2080 2081 2091 2096 2100 2129 2130 2131 2132 2133 2137 2142 2143 2149 2158 2886 3029 3034 3345 4775 5308 7590 7668 7687 7689 7871 8401 8693 10006 10609 11255 11258 11260 11261 11622 12050 12051 14738 14855 15210 15322 15495 15553 15757 15784 15…
2054	VSP1_CROAT	Q8QHK3	Snake venom serine protease catroxase-1 OS=Crotalus atrox PE=1 SV=1	Regular	359.132	0	29309.3	6	1	21	4.2	27869	0	4482			Green	1882 1901 1902 1906 1909 1910 1912 1917 1922 1929 1930 1931 1935 1936 1977 1980 1992 1995 2001 2006 2007 2048 2049 2057 2060 2062 2064 2066 2069 2070 2076 2080 2081 2091 2096 2100 2129 2130 2131 2132 2133 2137 2142 2143 2149 2158 2886 3029 3034 3345 4775 5308 7590 7668 7687 7689 7871 8401 8693 10006 10609 11255 11258 11260 11261 11622 12050 12051 14738 14855 15210 15322 15495 15553 15757 15784 15…
2048	VSP06_TRIST	Q71QJ2	Snake venom serine protease KN6 OS=Trimeresurus stejnegeri PE=2 SV=1	Regular	359.132	0	29168	6	1	20	4.23	27869	0	4482			Green	1882 1901 1902 1906 1909 1910 1912 1917 1922 1929 1930 1931 1935 1936 1977 1980 1992 1995 2001 2006 2007 2049 2054 2057 2060 2062 2064 2066 2069 2070 2076 2080 2081 2091 2096 2100 2129 2130 2131 2132 2133 2137 2142 2143 2149 2158 2886 3029 3034 3345 4775 5308 7590 7668 7687 7689 7871 8401 8693 10006 10609 11255 11258 11260 11261 11622 12050 12051 14738 14855 15210 15322 15495 15553 15757 15784 15…
2006	VSPS1_CROAD	Q8UUK2	Snake venom serine proteinase Sp1 OS=Crotalus adamanteus PE=2 SV=1	Regular	359.132	0	29001.1	6	1	20	4.25	27869	0	4482			Green	1882 1901 1902 1906 1909 1910 1912 1917 1922 1929 1930 1931 1935 1936 1977 1980 1992 1995 2001 2007 2048 2049 2054 2057 2060 2062 2064 2066 2069 2070 2076 2080 2081 2091 2096 2100 2129 2130 2131 2132 2133 2137 2142 2143 2149 2158 2886 3029 3034 3345 4775 5308 7590 7668 7687 7689 7871 8401 8693 10006 10609 11255 11258 11260 11261 11622 12050 12051 14738 14855 15210 15322 15495 15553 15757 15784 15…
2001	VSPH_PROJR	B0ZT25	Snake venom serine protease homolog OS=Protobothrops jerdonii PE=1 SV=1	Regular	359.132	0	29478.7	6	1	23	4.23	27869	0	4482			Green	1882 1901 1902 1906 1909 1910 1912 1917 1922 1929 1930 1931 1935 1936 1977 1980 1992 1995 2006 2007 2048 2049 2054 2057 2060 2062 2064 2066 2069 2070 2076 2080 2081 2091 2096 2100 2129 2130 2131 2132 2133 2137 2142 2143 2149 2158 2886 3029 3034 3345 4775 5308 7590 7668 7687 7689 7871 8401 8693 10006 10609 11255 11258 11260 11261 11622 12050 12051 14738 14855 15210 15322 15495 15553 15757 15784 15…
1992	VSPBH_BOTAL	P0CG03	Thrombin-like enzyme bhalternin OS=Bothrops alternatus PE=1 SV=1	Regular	359.132	0	28672.5	6	1	19	4.23	27869	0	4482			Green	1882 1901 1902 1906 1909 1910 1912 1917 1922 1929 1930 1931 1935 1936 1977 1980 1995 2001 2006 2007 2048 2049 2054 2057 2060 2062 2064 2066 2069 2070 2076 2080 2081 2091 2096 2100 2129 2130 2131 2132 2133 2137 2142 2143 2149 2158 2886 3029 3034 3345 4775 5308 7590 7668 7687 7689 7871 8401 8693 10006 10609 11255 11258 11260 11261 11622 12050 12051 14738 14855 15210 15322 15495 15553 15757 15784 15…
1980	VSP2_AGKCO	P82981	Thrombin-like enzyme contortrixobin OS=Agkistrodon contortrix contortrix PE=1 SV=1	Regular	359.132	0	26097.2	6	1	14	4.7	27869	0	4482			Green	1882 1901 1902 1906 1909 1910 1912 1917 1922 1929 1930 1931 1935 1936 1977 1992 1995 2001 2006 2007 2048 2049 2054 2057 2060 2062 2064 2066 2069 2070 2076 2080 2081 2091 2096 2100 2129 2130 2131 2132 2133 2137 2142 2143 2149 2158 2886 3029 3034 3345 4775 5308 7590 7668 7687 7689 7871 8401 8693 10006 10609 11255 11258 11260 11261 11622 12050 12051 14738 14855 15210 15322 15495 15553 15757 15784 15…
1977	VSP1_GLOHA	Q9YGJ2	Snake venom serine protease pallabin OS=Gloydius halys GN=JZTHR5 PE=2 SV=1	Regular	359.132	0	29365.3	6	1	22	4.23	27869	0	4482			Green	1882 1901 1902 1906 1909 1910 1912 1917 1922 1929 1930 1931 1935 1936 1980 1992 1995 2001 2006 2007 2048 2049 2054 2057 2060 2062 2064 2066 2069 2070 2076 2080 2081 2091 2096 2100 2129 2130 2131 2132 2133 2137 2142 2143 2149 2158 2886 3029 3034 3345 4775 5308 7590 7668 7687 7689 7871 8401 8693 10006 10609 11255 11258 11260 11261 11622 12050 12051 14738 14855 15210 15322 15495 15553 15757 15784 15…
1936	VSP_LACST	Q072L7	Snake venom serine protease OS=Lachesis stenophrys PE=2 SV=1	Regular	359.132	0	28498.5	6	1	21	4.26	27869	0	4482			Green	1882 1901 1902 1906 1909 1910 1912 1917 1922 1929 1930 1931 1935 1977 1980 1992 1995 2001 2006 2007 2048 2049 2054 2057 2060 2062 2064 2066 2069 2070 2076 2080 2081 2091 2096 2100 2129 2130 2131 2132 2133 2137 2142 2143 2149 2158 2886 3029 3034 3345 4775 5308 7590 7668 7687 7689 7871 8401 8693 10006 10609 11255 11258 11260 11261 11622 12050 12051 14738 14855 15210 15322 15495 15553 15757 15784 15…
1930	VSPSX_GLOSA	Q7SZE1	Thrombin-like enzyme saxthrombin OS=Gloydius saxatilis PE=1 SV=1	Regular	359.132	0	28856.6	6	1	17	4.26	27869	0	4482			Green	1882 1901 1902 1906 1909 1910 1912 1917 1922 1929 1931 1935 1936 1977 1980 1992 1995 2001 2006 2007 2048 2049 2054 2057 2060 2062 2064 2066 2069 2070 2076 2080 2081 2091 2096 2100 2129 2130 2131 2132 2133 2137 2142 2143 2149 2158 2886 3029 3034 3345 4775 5308 7590 7668 7687 7689 7871 8401 8693 10006 10609 11255 11258 11260 11261 11622 12050 12051 14738 14855 15210 15322 15495 15553 15757 15784 15…
1929	VSPSH_GLOSH	Q6T5L0	Alpha-fibrinogenase shedaoenase OS=Gloydius shedaoensis PE=1 SV=2	Regular	359.132	0	27100.5	6	1	21	4.62	27869	0	4482			Green	1882 1901 1902 1906 1909 1910 1912 1917 1922 1930 1931 1935 1936 1977 1980 1992 1995 2001 2006 2007 2048 2049 2054 2057 2060 2062 2064 2066 2069 2070 2076 2080 2081 2091 2096 2100 2129 2130 2131 2132 2133 2137 2142 2143 2149 2158 2886 3029 3034 3345 4775 5308 7590 7668 7687 7689 7871 8401 8693 10006 10609 11255 11258 11260 11261 11622 12050 12051 14738 14855 15210 15322 15495 15553 15757 15784 15…
1917	VSPA_TRIGA	O13060	Snake venom serine protease 2A homolog OS=Trimeresurus gramineus GN=TLG2A PE=2 SV=1	Regular	359.132	0	29379.6	6	1	23	4.23	27869	0	4482			Green	1882 1901 1902 1906 1909 1910 1912 1922 1929 1930 1931 1935 1936 1977 1980 1992 1995 2001 2006 2007 2048 2049 2054 2057 2060 2062 2064 2066 2069 2070 2076 2080 2081 2091 2096 2100 2129 2130 2131 2132 2133 2137 2142 2143 2149 2158 2886 3029 3034 3345 4775 5308 7590 7668 7687 7689 7871 8401 8693 10006 10609 11255 11258 11260 11261 11622 12050 12051 14738 14855 15210 15322 15495 15553 15757 15784 15…
1912	VSP8_CROAD	J3S835	Snake venom serine proteinase 8 OS=Crotalus adamanteus PE=1 SV=1	Regular	359.132	0	28734.6	6	1	20	4.26	27869	0	4482			Green	1882 1901 1902 1906 1909 1910 1917 1922 1929 1930 1931 1935 1936 1977 1980 1992 1995 2001 2006 2007 2048 2049 2054 2057 2060 2062 2064 2066 2069 2070 2076 2080 2081 2091 2096 2100 2129 2130 2131 2132 2133 2137 2142 2143 2149 2158 2886 3029 3034 3345 4775 5308 7590 7668 7687 7689 7871 8401 8693 10006 10609 11255 11258 11260 11261 11622 12050 12051 14738 14855 15210 15322 15495 15553 15757 15784 15…
1910	VSP5_CROAD	F8S116	Snake venom serine proteinase 5 OS=Crotalus adamanteus PE=1 SV=1	Regular	359.132	0	28707.6	6	1	19	4.26	27869	0	4482			Green	1882 1901 1902 1906 1909 1912 1917 1922 1929 1930 1931 1935 1936 1977 1980 1992 1995 2001 2006 2007 2048 2049 2054 2057 2060 2062 2064 2066 2069 2070 2076 2080 2081 2091 2096 2100 2129 2130 2131 2132 2133 2137 2142 2143 2149 2158 2886 3029 3034 3345 4775 5308 7590 7668 7687 7689 7871 8401 8693 10006 10609 11255 11258 11260 11261 11622 12050 12051 14738 14855 15210 15322 15495 15553 15757 15784 15…
1906	VSP3_PROMU	Q91509	Beta-fibrinogenase mucrofibrase-3 OS=Protobothrops mucrosquamatus PE=1 SV=1	Regular	359.132	0	28843.7	6	1	21	4.28	27869	0	4482			Green	1882 1901 1902 1909 1910 1912 1917 1922 1929 1930 1931 1935 1936 1977 1980 1992 1995 2001 2006 2007 2048 2049 2054 2057 2060 2062 2064 2066 2069 2070 2076 2080 2081 2091 2096 2100 2129 2130 2131 2132 2133 2137 2142 2143 2149 2158 2886 3029 3034 3345 4775 5308 7590 7668 7687 7689 7871 8401 8693 10006 10609 11255 11258 11260 11261 11622 12050 12051 14738 14855 15210 15322 15495 15553 15757 15784 15…
1902	VSP2_PROMU	Q91508	Beta-fibrinogenase mucrofibrase-2 OS=Protobothrops mucrosquamatus PE=1 SV=1	Regular	359.132	0	28833.7	6	1	19	4.28	27869	0	4482			Green	1882 1901 1906 1909 1910 1912 1917 1922 1929 1930 1931 1935 1936 1977 1980 1992 1995 2001 2006 2007 2048 2049 2054 2057 2060 2062 2064 2066 2069 2070 2076 2080 2081 2091 2096 2100 2129 2130 2131 2132 2133 2137 2142 2143 2149 2158 2886 3029 3034 3345 4775 5308 7590 7668 7687 7689 7871 8401 8693 10006 10609 11255 11258 11260 11261 11622 12050 12051 14738 14855 15210 15322 15495 15553 15757 15784 15…
1901	VSP2_PROFL	O13057	Snake venom serine protease 2 OS=Protobothrops flavoviridis GN=TLF2 PE=2 SV=1	Regular	359.132	0	29325.6	6	1	23	4.23	27869	0	4482			Green	1882 1902 1906 1909 1910 1912 1917 1922 1929 1930 1931 1935 1936 1977 1980 1992 1995 2001 2006 2007 2048 2049 2054 2057 2060 2062 2064 2066 2069 2070 2076 2080 2081 2091 2096 2100 2129 2130 2131 2132 2133 2137 2142 2143 2149 2158 2886 3029 3034 3345 4775 5308 7590 7668 7687 7689 7871 8401 8693 10006 10609 11255 11258 11260 11261 11622 12050 12051 14738 14855 15210 15322 15495 15553 15757 15784 15…
117156	J9ZZN7_THAEL	J9ZZN7	Glutathione peroxidase OS=Thamnophis elegans PE=2 SV=1	Regular	291.182	0	28243.3	13	2	14	12.15	22523	33784.5	4423	121.37	3.4279	Green	89779
89779	V8P395_OPHHA	V8P395	Glutathione peroxidase (Fragment) OS=Ophiophagus hannah GN=Gpx3 PE=3 SV=1	Regular	291.182	0	29816.5	13	2	16	11.36	23074	0	4423			Green	117156
25951	A0A286S0E4_GLOIT	A0A286S0E4	Serine protease 2 OS=Gloydius intermedius GN=SP2 PE=2 SV=1	Regular	276.294	0	29261.2	12	1	17	8.46	22524	0	6714			Green	1935 2084 11553 15127 72316 72723 75127 176764 177056 188372
2084	VSPGL_GLOSH	P0C5B4	Thrombin-like enzyme gloshedobin OS=Gloydius shedaoensis PE=1 SV=2	Regular	276.294	0	29300.2	12	1	17	8.46	22524	0	6714			Green	1935 11553 15127 25951 72316 72723 75127 176764 177056 188372
192730	A0A1L8D5V4_BOTAT	A0A1L8D5V4	BATXSVSP13 OS=Bothrops atrox PE=2 SV=1	Regular	268.822	0	28428.1	8	1	16	10.85	80670	0	7127			Green	1922 2066 2143 2161 2917 7623 7683 8401 11258 11566 14916 14918 15120 15546 15880 17232 17432 17612 21195 25851 29241 29846 72136 72317 72824 72989 75127 114359 188420 188634 189203 191537
188420	A0A1L8D674_BOTAT	A0A1L8D674	BATXSVSP6 OS=Bothrops atrox PE=2 SV=1	Regular	268.822	0	28560.4	8	1	19	10.85	80670	0	7127			Green	1922 2066 2143 2161 2917 7623 7683 8401 11258 11566 14916 14918 15120 15546 15880 17232 17432 17612 21195 25851 29241 29846 72136 72317 72824 72989 75127 114359 188634 189203 191537 192730
29846	A0A194AQD7_9SAUR	A0A194AQD7	Serine proteinase 13f OS=Agkistrodon piscivorus PE=3 SV=1	Regular	268.822	0	28641.4	8	1	20	10.85	80670	0	7127			Green	1922 2066 2143 2161 2917 7623 7683 8401 11258 11566 14916 14918 15120 15546 15880 17232 17432 17612 21195 25851 29241 72136 72317 72824 72989 75127 114359 188420 188634 189203 191537 192730
29241	A0A194APL5_9SAUR	A0A194APL5	Serine proteinase 13b OS=Agkistrodon piscivorus PE=3 SV=1	Regular	268.822	0	28628.3	8	1	20	10.85	80670	0	7127			Green	1922 2066 2143 2161 2917 7623 7683 8401 11258 11566 14916 14918 15120 15546 15880 17232 17432 17612 21195 25851 29846 72136 72317 72824 72989 75127 114359 188420 188634 189203 191537 192730
21195	A0A194APC8_9SAUR	A0A194APC8	Serine proteinase 13d OS=Agkistrodon piscivorus PE=3 SV=1	Regular	268.822	0	28671.3	8	1	22	10.85	80670	0	7127			Green	1922 2066 2143 2161 2917 7623 7683 8401 11258 11566 14916 14918 15120 15546 15880 17232 17432 17612 25851 29241 29846 72136 72317 72824 72989 75127 114359 188420 188634 189203 191537 192730
2917	A0A194APL0_9SAUR	A0A194APL0	Serine proteinase 13a OS=Agkistrodon piscivorus PE=3 SV=1	Regular	268.822	0	28670.3	8	1	20	10.85	80670	0	7127			Green	1922 2066 2143 2161 7623 7683 8401 11258 11566 14916 14918 15120 15546 15880 17232 17432 17612 21195 25851 29241 29846 72136 72317 72824 72989 75127 114359 188420 188634 189203 191537 192730
2161	VSPPA_AGKPL	E5L0E5	Venom plasminogen activator OS=Agkistrodon piscivorus leucostoma PE=2 SV=1	Regular	268.822	0	28762.3	8	1	24	10.85	80670	0	7127			Green	1922 2066 2143 2917 7623 7683 8401 11258 11566 14916 14918 15120 15546 15880 17232 17432 17612 21195 25851 29241 29846 72136 72317 72824 72989 75127 114359 188420 188634 189203 191537 192730
15272	A0A0K8RYX4_CROHD	A0A0K8RYX4	L-amino-acid oxidase OS=Crotalus horridus PE=4 SV=1	Regular	264.935	0	59050.8	45	4	45	11.63	116830	0	37696			Green	308 323 499 609 904 7686 8403 10035 11564 12052 14991 15124 15231 17421 73017 77489 78541 113415 176787
15124	T1DJZ4_CROHD	T1DJZ4	L amino-acid oxidase OS=Crotalus horridus PE=2 SV=1	Regular	264.935	0	59051.7	45	4	45	11.63	116830	0	37696			Green	308 323 499 609 904 7686 8403 10035 11564 12052 14991 15231 15272 17421 73017 77489 78541 113415 176787
7686	A0A0K8RSC7_CROHD	A0A0K8RSC7	L-amino acid oxidase 1b OS=Crotalus horridus PE=4 SV=1	Regular	264.935	0	59023.7	45	4	45	11.63	116830	0	37696			Green	308 323 499 609 904 8403 10035 11564 12052 14991 15124 15231 15272 17421 73017 77489 78541 113415 176787
128273	A0A2D4KXV3_9SAUR	A0A2D4KXV3	Uncharacterized protein (Fragment) OS=Micrurus paraensis PE=4 SV=1	Regular	192.51	0	17876.1	7	1	16	7.19	5260	0	2214			Green	3 3078 15809 42078 50314 61474 81329 82490 115998 132507 166464 178233 192553
81329	A0A2D4KXW5_9SAUR	A0A2D4KXW5	Uncharacterized protein (Fragment) OS=Micrurus paraensis PE=4 SV=1	Regular	192.51	0	15321.3	7	1	13	8.33	5260	0	2214			Green	3 3078 15809 42078 50314 61474 82490 115998 128273 132507 166464 178233 192553
61474	A0A2D4IS99_MICLE	A0A2D4IS99	Uncharacterized protein (Fragment) OS=Micrurus lemniscatus lemniscatus PE=4 SV=1	Regular	192.51	0	27146.1	7	1	22	4.78	5260	0	2214			Green	3 3078 15809 42078 50314 81329 82490 115998 128273 132507 166464 178233 192553
13690	A0A2D4GRC4_MICCO	A0A2D4GRC4	Uncharacterized protein (Fragment) OS=Micrurus corallinus PE=4 SV=1	Regular	183.44	0	21754.6	7	1	20	4.76	41893	0	9628			Green	3 41050 50314 62203 86399 87258 104741 109915 132036 132507 158284 168493 178233
192206	A0A1W7RBB0_CROAD	A0A1W7RBB0	Cadam10_PDE-1 OS=Crotalus adamanteus PE=4 SV=1	Regular	158.35	0	93177.6	24	7	58	13.33	37873	0	9035			Yellow	314 315 3141 3555 4199 7862 14989 15604 26771 41035 55209 56942 58780 72396 73165 74603 76592 77029 78709 98007 112980 114410 117372 125745 174984 184999 188156
114410	T1DJT5_CROHD	T1DJT5	Ectonucleotide pyrophosphatase/phosphodiesterase family member 3-like protein OS=Crotalus horridus PE=2 SV=1	Regular	158.35	0	95180.1	24	7	59	13.06	37873	0	9035			Yellow	314 315 3141 3555 4199 7862 14989 15604 26771 41035 55209 56942 58780 72396 73165 74603 76592 77029 78709 98007 112980 117372 125745 174984 184999 188156 192206
14989	T1D6P7_CROHD	T1D6P7	Phosphodiesterase OS=Crotalus horridus PE=2 SV=1	Regular	158.35	0	98269	24	7	61	12.69	37873	0	9035			Yellow	314 315 3141 3555 4199 7862 15604 26771 41035 55209 56942 58780 72396 73165 74603 76592 77029 78709 98007 112980 114410 117372 125745 174984 184999 188156 192206
7862	A0A0F7Z2Q3_CROAD	A0A0F7Z2Q3	Phosphodiesterase OS=Crotalus adamanteus PE=2 SV=1	Regular	158.35	0	98255	24	7	61	12.69	37873	0	9035			Yellow	314 315 3141 3555 4199 14989 15604 26771 41035 55209 56942 58780 72396 73165 74603 76592 77029 78709 98007 112980 114410 117372 125745 174984 184999 188156 192206
315	PDE1_CROAD	J3SEZ3	Venom phosphodiesterase 1 OS=Crotalus adamanteus PE=1 SV=2	Regular	158.35	0	98255	24	7	61	12.69	37873	0	9035			Yellow	314 3141 3555 4199 7862 14989 15604 26771 41035 55209 56942 58780 72396 73165 74603 76592 77029 78709 98007 112980 114410 117372 125745 174984 184999 188156 192206
314	PDE2_CROAD	J3SBP3	Venom phosphodiesterase 2 OS=Crotalus adamanteus PE=1 SV=1	Regular	158.35	0	93177.6	24	7	58	13.33	37873	22220	9035	79.8247	7.4379	Yellow	315 3141 3555 4199 7862 14989 15604 26771 41035 55209 56942 58780 72396 73165 74603 76592 77029 78709 98007 112980 114410 117372 125745 174984 184999 188156 192206
496	OXLA_LACMT	J7H670	L-amino acid oxidase Lm29 OS=Lachesis muta PE=1 SV=1	Regular	146.642	0	58931.5	15	2	48	1.74	12236	0	5402			Green	308 323 609 12052 14991 17421
188156	A0A1L8D6B7_BOTAT	A0A1L8D6B7	BATXPDE1 OS=Bothrops atrox PE=2 SV=1	Regular	131.666	0	93285	22	6	59	10.74	32301	0	8178			Yellow	314 315 3141 3555 4199 7862 14989 15604 26771 41035 55209 56942 58780 72396 73165 74603 76592 77029 78709 98007 112980 114410 117372 125745 174984 184999 192206
189147	A0A1L8D600_BOTAT	A0A1L8D600	BATXSVMPII1 OS=Bothrops atrox PE=2 SV=1	Regular	112.671	0	54822.1	7	1	37	4.82	8934	0	1448			Yellow	39648 77358
77358	Q7T1T3_BOTJR	Q7T1T3	Metalloprotease BOJUMET III (Fragment) OS=Bothrops jararacussu PE=2 SV=1	Regular	112.671	0	27971	7	1	15	9.47	8934	26802	1448	96.2854	2.6932	Yellow	39648 189147
39648	E3UJM0_BOTNU	E3UJM0	MP_IIa SVMP (Fragment) OS=Bothrops neuwiedi PE=2 SV=1	Regular	112.671	0	35980.9	7	1	18	7.35	8934	0	1448			Yellow	77358 189147
112980	A0A077LA64_PROEL	A0A077LA64	Phosphodiesterase OS=Protobothrops elegans PE=2 SV=1	Regular	95.624	0	93324.9	18	6	55	10.62	30450	0	7828			Yellow	314 315 3141 3555 4199 7862 14989 15604 26771 41035 55209 56942 58780 72396 73165 74603 76592 77029 78709 98007 114410 117372 125745 174984 184999 188156 192206
77029	T2HRT4_PROFL	T2HRT4	Phosphodiesterase OS=Protobothrops flavoviridis PE=2 SV=1	Regular	95.624	0	93335.9	18	6	56	10.62	30450	0	7828			Yellow	314 315 3141 3555 4199 7862 14989 15604 26771 41035 55209 56942 58780 72396 73165 74603 76592 78709 98007 112980 114410 117372 125745 174984 184999 188156 192206
76592	T2HQA0_PROFL	T2HQA0	Phosphodiesterase OS=Protobothrops flavoviridis PE=2 SV=1	Regular	95.624	0	93555.2	18	6	56	10.6	30450	0	7828			Yellow	314 315 3141 3555 4199 7862 14989 15604 26771 41035 55209 56942 58780 72396 73165 74603 77029 78709 98007 112980 114410 117372 125745 174984 184999 188156 192206
74603	T2HPD6_PROFL	T2HPD6	Phosphodiesterase OS=Protobothrops flavoviridis PE=2 SV=1	Regular	95.624	0	98689.6	18	6	59	10.09	30450	0	7828			Yellow	314 315 3141 3555 4199 7862 14989 15604 26771 41035 55209 56942 58780 72396 73165 76592 77029 78709 98007 112980 114410 117372 125745 174984 184999 188156 192206
73165	A0A194AS02_SISMB	A0A194AS02	Phosphodiesterase OS=Sistrurus miliarius barbouri PE=4 SV=1	Regular	95.624	0	93192.6	18	6	58	10.62	30450	0	7828			Yellow	314 315 3141 3555 4199 7862 14989 15604 26771 41035 55209 56942 58780 72396 74603 76592 77029 78709 98007 112980 114410 117372 125745 174984 184999 188156 192206
3555	T2HP62_PROFL	T2HP62	Phosphodiesterase OS=Protobothrops flavoviridis PE=2 SV=1	Regular	95.624	0	98470.3	18	6	59	10.11	30450	0	7828			Yellow	314 315 3141 4199 7862 14989 15604 26771 41035 55209 56942 58780 72396 73165 74603 76592 77029 78709 98007 112980 114410 117372 125745 174984 184999 188156 192206
176892	A0A194APR8_SISTE	A0A194APR8	Ecto-5'-nucleotidase OS=Sistrurus tergeminus PE=3 SV=1	Regular	73.1083	0	65278.3	11	2	46	5.77	9390	0	2821			Yellow	2353 2357 15783 16893 21163 37836 73319 74590 75612 84475 113041 188335
73319	A0A194ASY3_SISMB	A0A194ASY3	Ecto-5'-nucleotidase OS=Sistrurus miliarius barbouri PE=3 SV=1	Regular	73.1083	0	65571.7	11	2	47	5.75	9390	0	2821			Yellow	2353 2357 15783 16893 21163 37836 74590 75612 84475 113041 176892 188335
16893	A0A0F7Z1K6_CROAD	A0A0F7Z1K6	Cadam10_NUC-1 OS=Crotalus adamanteus PE=2 SV=1	Regular	73.1083	0	65309.4	11	2	47	5.78	9390	0	2821			Yellow	2353 2357 15783 21163 37836 73319 74590 75612 84475 113041 176892 188335
15783	T1E3Y5_CROHD	T1E3Y5	Ecto-5'-nucleotidase OS=Crotalus horridus PE=2 SV=1	Regular	73.1083	0	65444.6	11	2	46	5.76	9390	0	2821			Yellow	2353 2357 16893 21163 37836 73319 74590 75612 84475 113041 176892 188335
2353	V5NTD_CROAD	F8S0Z7	Snake venom 5'-nucleotidase OS=Crotalus adamanteus PE=1 SV=2	Regular	73.1083	0	65309.4	11	2	47	5.78	9390	14085	2821	50.5999	3.3047	Yellow	2357 15783 16893 21163 37836 73319 74590 75612 84475 113041 176892 188335
58780	U3TBJ5_OVOOK	U3TBJ5	Phosphodiesterase OS=Ovophis okinavensis PE=2 SV=1	Regular	68.9404	0	102818	16	5	67	7.31	24878	0	6971			Yellow	314 315 3141 3555 4199 7862 14989 15604 26771 41035 55209 56942 72396 73165 74603 76592 77029 78709 98007 112980 114410 117372 125745 174984 184999 188156 192206
56942	U3TAI7_OVOOK	U3TAI7	Phosphodiesterase OS=Ovophis okinavensis PE=2 SV=1	Regular	68.9404	0	97721.7	16	5	64	7.67	24878	0	6971			Yellow	314 315 3141 3555 4199 7862 14989 15604 26771 41035 55209 58780 72396 73165 74603 76592 77029 78709 98007 112980 114410 117372 125745 174984 184999 188156 192206
78709	W8E7D1_MACLB	W8E7D1	Phosphodiesterase OS=Macrovipera lebetina PE=2 SV=1	Regular	64.6189	0	98062.8	9	4	58	5.88	15653	0	2358			Yellow	314 315 3141 3555 4199 7862 14989 15604 26771 41035 55209 56942 58780 72396 73165 74603 76592 77029 98007 112980 114410 117372 125745 174984 184999 188156 192206
188335	A0A1L8D667_BOTAT	A0A1L8D667	BATXNUC1 OS=Bothrops atrox PE=2 SV=1	Regular	62.722	0	62041.5	6	1	42	3.57	4589	0	1584			Yellow	2353 2357 15783 16893 21163 37836 73319 74590 75612 84475 113041 176892
113041	A0A077L6M5_PROEL	A0A077L6M5	5-nucleotidase OS=Protobothrops elegans PE=2 SV=1	Regular	62.722	0	65324.5	6	1	47	3.4	4589	0	1584			Yellow	2353 2357 15783 16893 21163 37836 73319 74590 75612 84475 176892 188335
84475	A0A1W7RF85_AGKCO	A0A1W7RF85	Snake venom 5'-nucleotidase OS=Agkistrodon contortrix contortrix PE=3 SV=1	Regular	62.722	0	65234.3	6	1	47	3.4	4589	0	1584			Yellow	2353 2357 15783 16893 21163 37836 73319 74590 75612 113041 176892 188335
75612	T2HRS9_PROFL	T2HRS9	5' nucleotidase (Fragment) OS=Protobothrops flavoviridis PE=2 SV=1	Regular	62.722	0	57546.8	6	1	42	3.87	4589	0	1584			Yellow	2353 2357 15783 16893 21163 37836 73319 74590 84475 113041 176892 188335
74590	A0A077L7M9_PROFL	A0A077L7M9	5-nucleotidase OS=Protobothrops flavoviridis PE=2 SV=1	Regular	62.722	0	65702.9	6	1	45	3.38	4589	0	1584			Yellow	2353 2357 15783 16893 21163 37836 73319 75612 84475 113041 176892 188335
37836	U3T7C6_OVOOK	U3T7C6	5'-nucleotidase (Fragment) OS=Ovophis okinavensis PE=2 SV=1	Regular	62.722	0	55972.9	6	1	36	3.97	4589	0	1584			Yellow	2353 2357 15783 16893 21163 73319 74590 75612 84475 113041 176892 188335
21163	A0A194APL9_9SAUR	A0A194APL9	Snake venom 5'-nucleotidase OS=Agkistrodon piscivorus PE=3 SV=1	Regular	62.722	0	65229.3	6	1	46	3.4	4589	0	1584			Yellow	2353 2357 15783 16893 37836 73319 74590 75612 84475 113041 176892 188335
2357	V5NTD_GLOBR	B6EWW8	Snake venom 5'-nucleotidase OS=Gloydius brevicaudus PE=2 SV=1	Regular	62.722	0	65118.3	6	1	44	3.4	4589	0	1584			Yellow	2353 15783 16893 21163 37836 73319 74590 75612 84475 113041 176892 188335
117372	B0VXV9_SISCA	B0VXV9	Phosphodiesterase (Fragment) OS=Sistrurus catenatus edwardsii PE=2 SV=1	Regular	23.5752	0	29306	2	1	14	6.75	3538	0	217			Red	314 315 3555 7862 14989 56942 58780 73165 74603 76592 77029 78709 112980 114410 188156 192206
184999	A0A2D4P571_MICSU	A0A2D4P571	Uncharacterized protein (Fragment) OS=Micrurus surinamensis PE=4 SV=1	Regular	14.3601	0	76100.1	3	1	48	1.81	5190	0	1004			Red	314 315 3141 3555 4199 7862 14989 15604 26771 41035 55209 56942 58780 72396 73165 74603 76592 77029 78709 98007 112980 114410 125745 174984 188156 192206
174984	A0A2D4LJE6_9SAUR	A0A2D4LJE6	Uncharacterized protein OS=Micrurus spixii PE=4 SV=1	Regular	14.3601	0	103044	3	1	68	1.35	5190	0	1004			Red	314 315 3141 3555 4199 7862 14989 15604 26771 41035 55209 56942 58780 72396 73165 74603 76592 77029 78709 98007 112980 114410 125745 184999 188156 192206
125745	A0A2D4HS27_MICLE	A0A2D4HS27	Uncharacterized protein (Fragment) OS=Micrurus lemniscatus lemniscatus PE=4 SV=1	Regular	14.3601	0	98161.9	3	1	65	1.42	5190	0	1004			Red	314 315 3141 3555 4199 7862 14989 15604 26771 41035 55209 56942 58780 72396 73165 74603 76592 77029 78709 98007 112980 114410 174984 184999 188156 192206
98007	A0A2D4K5D9_9SAUR	A0A2D4K5D9	Uncharacterized protein (Fragment) OS=Micrurus paraensis PE=4 SV=1	Regular	14.3601	0	101589	3	1	65	1.37	5190	0	1004			Red	314 315 3141 3555 4199 7862 14989 15604 26771 41035 55209 56942 58780 72396 73165 74603 76592 77029 78709 112980 114410 125745 174984 184999 188156 192206
72396	A0A194ARD7_9SAUR	A0A194ARD7	Phosphodiesterase OS=Micrurus tener PE=4 SV=1	Regular	14.3601	0	98963.8	3	1	65	1.41	5190	0	1004			Red	314 315 3141 3555 4199 7862 14989 15604 26771 41035 55209 56942 58780 73165 74603 76592 77029 78709 98007 112980 114410 125745 174984 184999 188156 192206
55209	A0A2D4P521_MICSU	A0A2D4P521	Uncharacterized protein (Fragment) OS=Micrurus surinamensis PE=4 SV=1	Regular	14.3601	0	60166.1	3	1	41	2.29	5190	0	1004			Red	314 315 3141 3555 4199 7862 14989 15604 26771 41035 56942 58780 72396 73165 74603 76592 77029 78709 98007 112980 114410 125745 174984 184999 188156 192206
41035	A0A0B8RU55_BOIIR	A0A0B8RU55	Ectonucleotide pyrophosphatase/phosphodiesterase family member 3 OS=Boiga irregularis PE=4 SV=1	Regular	14.3601	0	102728	3	1	64	1.35	5190	0	1004			Red	314 315 3141 3555 4199 7862 14989 15604 26771 55209 56942 58780 72396 73165 74603 76592 77029 78709 98007 112980 114410 125745 174984 184999 188156 192206
26771	A0A2D4FR34_MICCO	A0A2D4FR34	Uncharacterized protein OS=Micrurus corallinus PE=4 SV=1	Regular	14.3601	0	101504	3	1	67	1.37	5190	0	1004			Red	314 315 3141 3555 4199 7862 14989 15604 41035 55209 56942 58780 72396 73165 74603 76592 77029 78709 98007 112980 114410 125745 174984 184999 188156 192206
15604	A0A2D0TC04_NAJAT	A0A2D0TC04	Snake venom phosphodiesterase (PDE) OS=Naja atra PE=1 SV=1	Regular	14.3601	0	96498.1	3	1	65	1.45	5190	0	1004			Red	314 315 3141 3555 4199 7862 14989 26771 41035 55209 56942 58780 72396 73165 74603 76592 77029 78709 98007 112980 114410 125745 174984 184999 188156 192206
4199	U3FAB3_MICFL	U3FAB3	Ectonucleotide pyrophosphatase/phosphodiesterase family member 3 OS=Micrurus fulvius PE=2 SV=1	Regular	14.3601	0	98963.8	3	1	65	1.41	5190	0	1004			Red	314 315 3141 3555 7862 14989 15604 26771 41035 55209 56942 58780 72396 73165 74603 76592 77029 78709 98007 112980 114410 125745 174984 184999 188156 192206
3141	A0A0F7YYZ8_MICFL	A0A0F7YYZ8	Phosphodiesterase OS=Micrurus fulvius PE=2 SV=1	Regular	14.3601	0	98591.2	3	1	66	1.41	5190	0	1004			Red	314 315 3555 4199 7862 14989 15604 26771 41035 55209 56942 58780 72396 73165 74603 76592 77029 78709 98007 112980 114410 125745 174984 184999 188156 192206

## Sheet: Run2
protein.key	protein.Entry	protein.Accession	protein.Description	protein.dataBaseType	protein.score	protein.falsePositiveRate	protein.avgMass	protein.MatchedProducts	protein.matchedPeptides	protein.digestPeps	protein.seqCover(%)	protein.MatchedPeptideIntenSum	protein.top3MatchedPeptideIntenSum	protein.MatchedProductIntenSum	protein.fmolOnColumn	protein.ngramOnColumn	protein.AutoCurate	protein.Key_ForHomologs
118198	A0A193CHK7_CROBA	A0A193CHK7	Phospholipase A2_3 Crotoxin-like basic B subunit OS=Crotalus basiliscus PE=2 SV=1	Regular	38363.1	0	16705.9	115	8	12	50.72	3213632	0	709115			Green	272 305 343 344 350 352 357 362 365 367 369 372 380 391 396 397 400 412 430 432 434 435 441 442 447 459 460 472 482 523 524 525 527 528 531 534 535 538 544 546 550 560 566 569 571 581 619 624 625 626 629 637 642 644 649 650 652 655 658 659 660 661 662 663 664 665 669 670 673 675 682 696 730 737 738 741 742 745 751 752 755 756 757 760 762 777 781 782 785 789 2656 2764 2936 4243 4952 7395 7526 7956…
112121	A0A1J0R046_CROSS	A0A1J0R046	Phospholipase A2_ group IIG B2_ Mojave toxin B-subunit OS=Crotalus scutulatus scutulatus GN=Pla2g2gB2 PE=3 SV=1	Regular	38363.1	0	16705.9	115	8	12	50.72	3213632	0	709115			Green	272 305 343 344 350 352 357 362 365 367 369 372 380 391 396 397 400 412 430 432 434 435 441 442 447 459 460 472 482 523 524 525 527 528 531 534 535 538 544 546 550 560 566 569 571 581 619 624 625 626 629 637 642 644 649 650 652 655 658 659 660 661 662 663 664 665 669 670 673 675 682 696 730 737 738 741 742 745 751 752 755 756 757 760 762 777 781 782 785 789 2656 2764 2936 4243 4952 7395 7526 7956…
72380	A0A193CHJ5_CROTA	A0A193CHJ5	Phospholipase A2_3 OS=Crotalus tzabcan PE=2 SV=1	Regular	38363.1	0	16705.9	115	8	12	50.72	3213632	0	709115			Green	272 305 343 344 350 352 357 362 365 367 369 372 380 391 396 397 400 412 430 432 434 435 441 442 447 459 460 472 482 523 524 525 527 528 531 534 535 538 544 546 550 560 566 569 571 581 619 624 625 626 629 637 642 644 649 650 652 655 658 659 660 661 662 663 664 665 669 670 673 675 682 696 730 737 738 741 742 745 751 752 755 756 757 760 762 777 781 782 785 789 2656 2764 2936 4243 4952 7395 7526 7956…
781	PA2BC_CRODU	P62022	Phospholipase A2 crotoxin basic subunit CBc OS=Crotalus durissus terrificus PE=1 SV=1	Regular	38363.1	0	16705.9	115	8	12	50.72	3213632	0	709115			Green	272 305 343 344 350 352 357 362 365 367 369 372 380 391 396 397 400 412 430 432 434 435 441 442 447 459 460 472 482 523 524 525 527 528 531 534 535 538 544 546 550 560 566 569 571 581 619 624 625 626 629 637 642 644 649 650 652 655 658 659 660 661 662 663 664 665 669 670 673 675 682 696 730 737 738 741 742 745 751 752 755 756 757 760 762 777 782 785 789 2656 2764 2936 4243 4952 7395 7526 7956 839…
560	PA2BA_CRODR	P86169	Basic phospholipase A2 A OS=Crotalus durissus ruruima PE=1 SV=1	Regular	38363.1	0	14997.7	115	8	12	57.38	3213632	2334398	709115	7282.93	109.228	Green	272 305 343 344 350 352 357 362 365 367 369 372 380 391 396 397 400 412 430 432 434 435 441 442 447 459 460 472 482 523 524 525 527 528 531 534 535 538 544 546 550 566 569 571 581 619 624 625 626 629 637 642 644 649 650 652 655 658 659 660 661 662 663 664 665 669 670 673 675 682 696 730 737 738 741 742 745 751 752 755 756 757 760 762 777 781 782 785 789 2656 2764 2936 4243 4952 7395 7526 7956 839…
538	PA2B1_CROSS	P62023	Basic phospholipase A2 Mtx-b OS=Crotalus scutulatus scutulatus PE=1 SV=1	Regular	38363.1	0	16705.9	115	8	12	50.72	3213632	0	709115			Green	272 305 343 344 350 352 357 362 365 367 369 372 380 391 396 397 400 412 430 432 434 435 441 442 447 459 460 472 482 523 524 525 527 528 531 534 535 544 546 550 560 566 569 571 581 619 624 625 626 629 637 642 644 649 650 652 655 658 659 660 661 662 663 664 665 669 670 673 675 682 696 730 737 738 741 742 745 751 752 755 756 757 760 762 777 781 782 785 789 2656 2764 2936 4243 4952 7395 7526 7956 839…
682	PA2B1_LACMU	P0C942	Basic phospholipase A2 LmTX-I OS=Lachesis muta muta PE=1 SV=1	Regular	37668.7	0	13243.8	106	7	9	50	3165858	0	698916			Green	272 305 343 344 350 352 357 362 365 367 369 372 380 391 396 397 400 412 430 432 434 435 441 442 447 459 460 472 482 523 524 525 527 528 531 534 535 538 544 546 550 560 566 569 571 581 619 624 625 626 629 637 642 644 649 650 652 655 658 659 660 661 662 663 664 665 669 670 673 675 696 730 737 738 741 742 745 751 752 755 756 757 760 762 777 781 782 785 789 2656 2764 2936 4243 4952 7395 7526 7956 839…
546	PA2B2_LACMU	P0C943	Basic phospholipase A2 LmTX-II OS=Lachesis muta muta PE=1 SV=1	Regular	37668.7	0	12856.3	106	7	9	50	3165858	0	698916			Green	272 305 343 344 350 352 357 362 365 367 369 372 380 391 396 397 400 412 430 432 434 435 441 442 447 459 460 472 482 523 524 525 527 528 531 534 535 538 544 550 560 566 569 571 581 619 624 625 626 629 637 642 644 649 650 652 655 658 659 660 661 662 663 664 665 669 670 673 675 682 696 730 737 738 741 742 745 751 752 755 756 757 760 762 777 781 782 785 789 2656 2764 2936 4243 4952 7395 7526 7956 839…
569	PA2BB_SISTE	Q6EER2	Basic phospholipase A2 sistruxin B OS=Sistrurus tergeminus PE=1 SV=1	Regular	35201.7	0	16642.7	57	3	13	30.43	1732444	0	319037			Green	272 305 343 344 350 352 357 362 365 367 369 372 380 391 396 400 412 430 432 434 435 441 442 447 459 460 472 482 523 524 525 527 528 531 534 535 538 544 546 550 560 566 571 581 619 624 625 626 629 637 642 644 649 650 652 655 658 659 660 661 662 663 664 665 669 670 673 675 682 696 730 737 738 741 742 745 751 752 755 756 757 760 762 777 781 782 789 2656 2764 2936 4243 4952 7395 7526 7956 8397 8419 8…
78387	A0A193CHK1_CROOO	A0A193CHK1	Phospholipase A2_2 Mojave toxin-like basic B chain OS=Crotalus oreganus concolor PE=2 SV=1	Regular	33118.4	0	16730.9	94	6	11	41.3	2309858	0	598217			Green	272 305 343 344 350 352 357 362 365 367 369 372 380 391 396 397 400 412 430 432 434 435 441 442 447 459 460 472 482 523 524 525 527 528 531 534 535 538 544 546 550 560 566 569 571 581 619 624 625 626 629 637 642 644 649 650 652 655 658 659 660 661 662 663 664 665 669 670 673 675 682 696 730 737 738 741 742 745 751 752 755 756 757 760 762 777 781 782 785 2656 2764 2936 4243 4952 7395 7526 7956 839…
78352	T1DE90_CROOH	T1DE90	PLA2-CohID-4 OS=Crotalus oreganus helleri PE=2 SV=1	Regular	33118.4	0	16709.9	94	6	12	41.3	2309858	0	598217			Green	272 305 343 344 350 352 357 362 365 367 369 372 380 391 396 397 400 412 430 432 434 435 441 442 447 459 460 472 482 523 524 525 527 528 531 534 535 538 544 546 550 560 566 569 571 581 619 624 625 626 629 637 642 644 649 650 652 655 658 659 660 661 662 663 664 665 669 670 673 675 682 696 730 737 738 741 742 745 751 752 755 756 757 760 762 777 781 782 785 2656 2764 2936 4243 4952 7395 7526 7956 839…
11263	T1DJY9_CROHD	T1DJY9	Phospholipase A2 2 OS=Crotalus horridus PE=2 SV=1	Regular	33118.4	0	16690.8	94	6	13	41.3	2309858	0	598217			Green	272 305 343 344 350 352 357 362 365 367 369 372 380 391 396 397 400 412 430 432 434 435 441 442 447 459 460 472 482 523 524 525 527 528 531 534 535 538 544 546 550 560 566 569 571 581 619 624 625 626 629 637 642 644 649 650 652 655 658 659 660 661 662 663 664 665 669 670 673 675 682 696 730 737 738 741 742 745 751 752 755 756 757 760 762 777 781 782 785 2656 2764 2936 4243 4952 7395 7526 7956 839…
73401	A0A096XPP8_GLOIT	A0A096XPP8	Basic phospholipase A2 OS=Gloydius intermedius PE=2 SV=1	Regular	30665	0	16774	46	3	15	27.54	877554	0	219920			Green	272 305 343 344 350 352 357 362 365 367 369 372 380 391 396 400 412 430 432 434 435 441 442 447 459 460 472 482 523 524 525 527 528 531 534 535 538 544 546 550 560 566 569 571 581 619 624 625 626 629 637 642 644 649 650 652 655 658 659 660 661 662 663 664 665 669 670 673 675 682 696 730 737 738 741 742 745 751 752 755 756 757 760 762 777 781 782 2656 2764 2936 4243 4952 7395 7526 7956 8397 8419 8…
72508	B0LSF5_9SAUR	B0LSF5	Phospholipase A2 OS=Sistrurus catenatus catenatus GN=PLA2 PE=3 SV=1	Regular	29957	0	16616.8	37	2	18	21.01	829780	0	209721			Green	272 305 343 344 350 352 357 362 365 367 369 372 380 391 396 400 412 430 432 434 435 441 442 447 459 460 472 482 523 524 525 527 528 531 534 535 538 544 546 550 560 566 569 571 581 619 624 625 626 629 637 642 644 649 650 652 655 658 659 660 661 662 663 664 665 669 670 673 675 682 696 730 737 738 741 742 745 751 752 755 756 757 760 762 777 781 782 2656 2764 2936 4243 4952 7395 7526 7956 8397 8419 8…
2141	VSP1_CRODO	A0A0S4FKT4	Thrombin-like enzyme collinein-1 OS=Crotalus durissus collilineatus PE=1 SV=1	Regular	27732.1	0	27348.8	130	7	17	59.24	1313307	1169102	423225	3647.4	99.752	Green	1900 1903 1904 1909 1911 1932 1934 1984 1985 1995 1997 2008 2009 2049 2051 2058 2071 2088 2096 2099 2101 2106 2111 2112 2113 2129 2133 2135 2140 2150 2153 2154 2158 3034 7590 7687 7858 8461 11553 15127 15367 15850 17071 17177 17716 21043 21150 22031 29138 29245 29745 29894 56966 59910 72148 72316 72347 72663 72723 72902 73011 73045 73061 73070 73188 73336 75378 78530 78734 78760 79484 82442 82753…
2135	VSP13_CRODU	B0FXM1	Thrombin-like enzyme gyroxin B1.3 OS=Crotalus durissus terrificus PE=2 SV=1	Regular	27621.3	0	30031	125	6	18	40.84	1303637	0	418088			Green	1900 1903 1904 1909 1911 1932 1934 1984 1985 1995 1997 2008 2009 2049 2051 2058 2071 2088 2096 2099 2101 2106 2111 2112 2113 2129 2133 2140 2141 2150 2153 2154 2158 3034 7590 7687 7858 8461 11553 15127 15367 15850 17071 17177 17716 21043 21150 22031 29138 29245 29745 29894 56966 59910 72148 72316 72347 72663 72723 72902 73011 73045 73061 73070 73188 73336 75378 78530 78734 78760 79484 82442 82753…
2099	VSP14_CRODU	B0FXM2	Thrombin-like enzyme gyroxin B1.4 OS=Crotalus durissus terrificus PE=2 SV=1	Regular	26684.5	0	29945.9	91	6	17	51.53	287245	244364	138197	762.375	22.83	Green	1900 1903 1904 1911 1932 1934 1984 1985 1995 1997 2008 2009 2049 2051 2058 2061 2071 2088 2096 2101 2106 2111 2112 2113 2129 2133 2135 2140 2141 2150 2153 2154 2158 3034 7590 7687 7858 8461 11553 15127 15367 15850 17071 17177 17716 21043 21150 22031 29138 29245 29745 29894 56966 59910 72148 72316 72347 72663 72723 72902 73011 73045 73061 73070 73188 73336 74631 75378 78530 78734 78760 79484 82442…
74631	A0A193CHI5_CROTA	A0A193CHI5	Serine protease 1 OS=Crotalus tzabcan PE=2 SV=1	Regular	26281	0	29930.8	84	5	17	48.09	279774	0	135672			Green	2061 2099
566	PA2BB_CRODU	P0CG56	Phospholipase A2 crotoxin basic subunit CBb OS=Crotalus durissus terrificus PE=1 SV=1	Regular	24603.9	0	14965.7	110	8	11	53.28	3512494	801603	816419	2500.87	37.4271	Green	272 305 343 344 350 352 357 362 365 367 369 372 380 391 396 397 400 412 430 432 434 435 441 442 459 460 472 482 523 524 525 527 528 531 534 535 538 544 546 550 560 569 581 619 624 625 626 629 637 642 644 649 650 652 655 658 659 660 661 662 663 664 665 669 670 673 675 682 696 730 737 738 741 742 745 751 752 755 756 757 760 762 777 781 782 785 789 2656 2764 2936 4243 4952 7395 7526 7956 8397 8419 8…
74740	B0LSF6_9SAUR	B0LSF6	Phospholipase A2 OS=Sistrurus catenatus catenatus GN=PLA2 PE=3 SV=1	Regular	24472.9	0	16634.7	53	3	13	29.71	1803720	0	416971			Green	380 447 538 546 560 566 569 571 682 781 789 11263 15368 29574 72380 72508 73401 78134 78352 78387 112121 118198
2061	VSP2_CRODO	C0HJR6	Thrombin-like enzyme collinein-2 (Fragment) OS=Crotalus durissus collilineatus PE=1 SV=1	Regular	22192.7	0	3153.62	23	1	3	55.17	77800	0	19619			Green	2099 74631
460	PA2BA_CRODU	P24027	Phospholipase A2 crotoxin basic chain CBa2 OS=Crotalus durissus terrificus PE=1 SV=1	Regular	19805.7	0	16766.9	119	7	13	42.03	2683142	111928	713960	349.197	5.855	Green	272 305 343 344 350 352 357 362 365 367 369 372 380 391 396 397 400 412 430 432 434 435 441 442 459 472 482 523 524 525 527 528 531 534 535 538 544 546 550 560 566 569 581 619 624 625 626 629 637 642 644 649 650 652 655 658 659 660 661 662 663 664 665 669 670 673 675 682 696 730 737 738 741 742 745 751 752 755 756 757 760 762 777 781 782 785 2656 2764 2936 4243 4952 7395 7526 7956 8397 8419 8608 …
380	PA2B6_CRODO	P0CAS2	Phospholipase A2 crotoxin basic chain OS=Crotalus durissus collilineatus PE=1 SV=1	Regular	18427	0	15062.8	43	4	11	26.23	1585570	0	235956			Green	272 305 343 344 350 352 357 362 365 367 369 372 391 396 397 400 412 430 432 434 435 441 442 459 460 472 482 523 524 525 527 528 531 534 535 538 544 546 550 560 566 569 581 619 624 625 626 629 637 642 644 649 650 652 655 658 659 660 661 662 663 664 665 669 670 673 675 682 696 730 737 738 741 742 745 751 752 755 756 757 760 762 777 781 782 785 789 2656 2764 2936 4243 4952 7395 7526 7956 8397 8419 8…
29574	B0LSG6_SISMI	B0LSG6	Phospholipase A2 OS=Sistrurus miliarius GN=PLA2 PE=3 SV=1	Regular	16821.9	0	16491.5	18	1	11	13.04	149551	0	85265			Green	447 538 546 560 569 571 682 781 11263 72380 72508 73401 74740 78352 78387 112121 118198
571	PA2BC_CROOL	C0HK05	Basic phospholipase A2 ColTx-1 (Fragment) OS=Crotalus oreganus lutosus PE=1 SV=1	Regular	16821.9	0	5775.57	48	2	3	40.43	828783	0	240570			Green	447 538 546 560 569 682 781 11263 29574 72380 72508 73401 74740 78352 78387 112121 118198
447	PA2B1_MICPY	P0CAS9	Phospholipase A2 B1 (Fragment) OS=Micrurus pyrrhocryptus PE=1 SV=1	Regular	16821.9	0	4099.7	50	3	2	58.82	834083	0	240892			Green	538 546 560 569 571 682 781 11263 29574 72380 72508 73401 74740 78352 78387 112121 118198
15368	A0A0K8RSA5_CROHD	A0A0K8RSA5	Phospholipase A2 2b OS=Crotalus horridus PE=3 SV=1	Regular	16296.5	0	16704.9	46	4	13	27.54	1481075	0	357647			Green	272 305 343 344 350 352 357 362 365 367 369 372 380 391 396 397 400 412 430 432 434 435 441 442 459 460 472 482 523 524 525 527 528 531 534 535 538 544 546 550 560 566 569 581 619 624 625 626 629 637 642 644 649 650 652 655 658 659 660 661 662 663 664 665 669 670 673 675 682 696 730 737 738 741 742 745 751 752 755 756 757 760 762 777 781 782 785 2656 2764 2936 4243 4952 7395 7526 7956 8397 8419 8…
1909	VSP4_CRODO	C0HK18	Thrombin-like enzyme collinein-4 (Fragments) OS=Crotalus durissus collilineatus PE=1 SV=1	Regular	15664.5	0	7357.03	37	2	6	54.69	292588	45427.5	39716	141.726	1.0427	Green	1882 1901 1902 1906 1910 1912 1917 1922 1929 1930 1931 1935 1936 1977 1980 1992 1995 2001 2006 2007 2048 2049 2054 2057 2060 2062 2064 2066 2069 2070 2076 2080 2081 2091 2096 2100 2129 2130 2131 2132 2133 2135 2137 2141 2142 2143 2149 2158 2886 3029 3034 3345 4775 5308 7590 7668 7687 7689 7871 8401 8693 10006 10609 11255 11258 11260 11261 11622 12050 12051 14738 14855 15210 15322 15495 15553 1575…
609	OXLA_CRODM	K9N7B7	L-amino acid oxidase Cdc18 (Fragment) OS=Crotalus durissus cumanensis PE=1 SV=1	Regular	14717.1	0	57226.7	122	12	44	26.91	302946	178352	106937	556.428	31.8426	Green	308 311 323 326 327 330 331 494 496 499 900 904 905 3518 7686 8403 10035 11564 12052 14991 15124 15231 15272 17421 25811 29449 56927 73017 75862 77489 78541 82527 113415 176787 177389
777	PA2B9_CRODM	P86805	Basic phospholipase A2 9 OS=Crotalus durissus cumanensis PE=1 SV=1	Regular	14558.7	0	14974.7	53	5	14	28.69	843890	0	174586			Green	272 305 343 344 350 352 357 362 365 367 369 372 380 391 396 397 400 412 430 432 434 435 441 442 459 460 472 482 523 524 525 527 528 531 534 535 538 544 546 550 560 566 569 581 619 624 625 626 629 637 642 644 649 650 652 655 658 659 660 661 662 663 664 665 669 670 673 675 682 696 730 737 738 741 742 745 751 752 755 756 757 760 762 781 782 785 2656 2764 2936 4243 4952 7395 7526 7956 8397 8419 8608 …
459	PA2BA_CRODM	P86806	Basic phospholipase A2 10 OS=Crotalus durissus cumanensis PE=1 SV=1	Regular	14558.7	0	15027.8	35	3	14	23.77	793724	0	156340			Green	272 305 343 344 350 352 357 362 365 367 369 372 380 391 396 397 400 412 430 432 434 435 441 442 460 472 482 523 524 525 527 528 531 534 535 538 544 546 550 560 566 569 581 619 624 625 626 629 637 642 644 649 650 652 655 658 659 660 661 662 663 664 665 669 670 673 675 682 696 730 737 738 741 742 745 751 752 755 756 757 760 762 777 781 782 785 2656 2764 2936 4243 4952 7395 7526 7956 8397 8419 8608 …
82527	A0A1W7RGB3_AGKCO	A0A1W7RGB3	L-amino acid oxidase OS=Agkistrodon contortrix contortrix PE=4 SV=1	Regular	13687.9	0	58960.9	20	2	48	4.07	65777	0	28154			Green	308 311 323 326 327 330 331 494 496 499 609 900 904 905 3518 7686 8403 10035 11564 12052 14991 15124 15231 15272 17421 25811 29449 56927 73017 75862 77489 78541 113415 176787 177389
29449	A0A194APV2_9SAUR	A0A194APV2	L-amino acid oxidase OS=Agkistrodon piscivorus PE=4 SV=1	Regular	13687.9	0	59046	20	2	48	4.07	65777	0	28154			Green	308 311 323 326 327 330 331 494 496 499 609 900 904 905 3518 7686 8403 10035 11564 12052 14991 15124 15231 15272 17421 25811 56927 73017 75862 77489 78541 82527 113415 176787 177389
177389	A0A077L6L4_PROEL	A0A077L6L4	Amine oxidase OS=Protobothrops elegans PE=2 SV=1	Regular	13683	0	57774.7	17	1	47	2.38	60193	0	26588			Green	311 326 327 330 331 494 609 900 905 3518 25811 29449 56927 75862 82527
75862	T2HQ90_PROFL	T2HQ90	L-amino acid oxidasese (Fragment) OS=Protobothrops flavoviridis PE=2 SV=1	Regular	13683	0	29401.5	17	1	25	4.71	60193	0	26588			Green	311 326 327 330 331 494 609 900 905 3518 25811 29449 56927 82527 177389
56927	T2HQ57_OVOOK	T2HQ57	Amine oxidase OS=Ovophis okinavensis PE=2 SV=1	Regular	13683	0	58600.1	17	1	50	2.33	60193	0	26588			Green	311 326 327 330 331 494 609 900 905 3518 25811 29449 75862 82527 177389
25811	A0A068EPZ2_GLOIT	A0A068EPZ2	Amine oxidase OS=Gloydius intermedius PE=2 SV=1	Regular	13683	0	57495.1	17	1	46	2.38	60193	0	26588			Green	311 326 327 330 331 494 609 900 905 3518 29449 56927 75862 82527 177389
3518	T2HRS5_PROFL	T2HRS5	Amine oxidase OS=Protobothrops flavoviridis PE=2 SV=1	Regular	13683	0	57528.3	17	1	46	2.38	60193	0	26588			Green	311 326 327 330 331 494 609 900 905 25811 29449 56927 75862 82527 177389
905	OXLA_CRODU	C0HJE7	L-amino acid oxidase (Fragment) OS=Crotalus durissus terrificus PE=1 SV=1	Regular	13683	0	4600.08	17	1	4	30.77	60193	0	26588			Green	311 326 327 330 331 494 609 900 3518 25811 29449 56927 75862 82527 177389
900	OXLA_BOTJA	P0DI88	L-amino-acid oxidase (Fragment) OS=Bothrops jararaca PE=1 SV=1	Regular	13683	0	4355.78	17	1	5	32.43	60193	0	26588			Green	311 326 327 330 331 494 609 905 3518 25811 29449 56927 75862 82527 177389
494	OXLA_CRODC	P0C2D2	L-amino-acid oxidase (Fragment) OS=Crotalus durissus cascavella PE=1 SV=1	Regular	13683	0	6618.36	17	1	5	19.67	60193	0	26588			Green	311 326 327 330 331 609 900 905 3518 25811 29449 56927 75862 82527 177389
331	OXLA_VIPAA	P0DI84	L-amino-acid oxidase OS=Vipera ammodytes ammodytes PE=1 SV=1	Regular	13683	0	55090	17	1	43	2.48	60193	0	26588			Green	311 326 327 330 494 609 900 905 3518 25811 29449 56927 75862 82527 177389
330	OXLA_TRIST	Q6WP39	L-amino-acid oxidase OS=Trimeresurus stejnegeri PE=1 SV=1	Regular	13683	0	59000.5	17	1	49	2.33	60193	0	26588			Green	311 326 327 331 494 609 900 905 3518 25811 29449 56927 75862 82527 177389
327	OXLA_GLOHA	Q6STF1	L-amino-acid oxidase OS=Gloydius halys PE=1 SV=1	Regular	13683	0	57524.1	17	1	46	2.38	60193	0	26588			Green	311 326 330 331 494 609 900 905 3518 25811 29449 56927 75862 82527 177389
326	OXLA_GLOBL	Q90W54	L-amino-acid oxidase OS=Gloydius blomhoffii PE=1 SV=1	Regular	13683	0	57491.1	17	1	46	2.38	60193	0	26588			Green	311 327 330 331 494 609 900 905 3518 25811 29449 56927 75862 82527 177389
311	OXLA_PROFL	P0C2D5	L-amino-acid oxidase (Fragment) OS=Protobothrops flavoviridis PE=1 SV=2	Regular	13683	0	3659.96	17	1	3	40	60193	0	26588			Green	326 327 330 331 494 609 900 905 3518 25811 29449 56927 75862 82527 177389
72166	A0A0H3U1V6_TRIHG	A0A0H3U1V6	Phospholipase A2 OS=Trimeresurus hageni PE=3 SV=1	Regular	13456.6	0	16241	33	3	13	28.99	785956	785162	157163	2449.58	39.7835	Green	272 274 293 305 343 344 350 352 357 362 365 367 369 372 380 391 395 396 398 400 412 430 432 434 435 441 442 456 459 460 462 464 472 475 482 501 523 524 525 527 528 531 532 534 535 538 544 546 550 560 566 569 570 581 619 624 625 626 629 637 642 644 649 650 652 655 658 659 660 661 662 663 664 665 668 669 670 673 675 682 694 696 698 728 730 737 738 741 742 745 751 752 755 756 757 760 762 777 778 781…
192355	J3SDW0_CROAD	J3SDW0	Phospholipase A2 5 OS=Crotalus adamanteus PE=2 SV=1	Regular	13368.9	0	16125.9	25	2	10	13.04	684906	0	128847			Green	272 274 293 305 343 344 350 352 357 362 365 367 369 372 380 391 395 396 398 400 412 430 432 434 435 441 442 456 459 460 462 464 472 475 482 501 523 524 525 527 528 531 532 534 535 538 544 546 550 560 566 569 570 581 619 624 625 626 629 637 642 644 649 650 652 655 658 659 660 661 662 663 664 665 668 669 670 673 675 682 694 696 698 728 730 737 738 741 742 745 751 752 755 756 757 760 762 777 778 781…
192246	J3S823_CROAD	J3S823	Phospholipase A2 2 OS=Crotalus adamanteus PE=2 SV=1	Regular	13368.9	0	16124.9	25	2	11	13.04	684906	0	128847			Green	272 274 293 305 343 344 350 352 357 362 365 367 369 372 380 391 395 396 398 400 412 430 432 434 435 441 442 456 459 460 462 464 472 475 482 501 523 524 525 527 528 531 532 534 535 538 544 546 550 560 566 569 570 581 619 624 625 626 629 637 642 644 649 650 652 655 658 659 660 661 662 663 664 665 668 669 670 673 675 682 694 696 698 728 730 737 738 741 742 745 751 752 755 756 757 760 762 777 778 781…
190116	J3SBP4_CROAD	J3SBP4	Phospholipase A2 4 OS=Crotalus adamanteus PE=2 SV=1	Regular	13368.9	0	16110.8	25	2	10	13.04	684906	0	128847			Green	272 274 293 305 343 344 350 352 357 362 365 367 369 372 380 391 395 396 398 400 412 430 432 434 435 441 442 456 459 460 462 464 472 475 482 501 523 524 525 527 528 531 532 534 535 538 544 546 550 560 566 569 570 581 619 624 625 626 629 637 642 644 649 650 652 655 658 659 660 661 662 663 664 665 668 669 670 673 675 682 694 696 698 728 730 737 738 741 742 745 751 752 755 756 757 760 762 777 778 781…
187829	A0A194ART7_SISTE	A0A194ART7	Phospholipase A2 2d OS=Sistrurus tergeminus PE=3 SV=1	Regular	13368.9	0	16391.1	25	2	11	13.04	684906	0	128847			Green	272 274 293 305 343 344 350 352 357 362 365 367 369 372 380 391 395 396 398 400 412 430 432 434 435 441 442 456 459 460 462 464 472 475 482 501 523 524 525 527 528 531 532 534 535 538 544 546 550 560 566 569 570 581 619 624 625 626 629 637 642 644 649 650 652 655 658 659 660 661 662 663 664 665 668 669 670 673 675 682 694 696 698 728 730 737 738 741 742 745 751 752 755 756 757 760 762 777 778 781…
176771	A0A194APR3_SISTE	A0A194APR3	Phospholipase A2 2b OS=Sistrurus tergeminus PE=3 SV=1	Regular	13368.9	0	16438.2	25	2	11	13.04	684906	0	128847			Green	272 274 293 305 343 344 350 352 357 362 365 367 369 372 380 391 395 396 398 400 412 430 432 434 435 441 442 456 459 460 462 464 472 475 482 501 523 524 525 527 528 531 532 534 535 538 544 546 550 560 566 569 570 581 619 624 625 626 629 637 642 644 649 650 652 655 658 659 660 661 662 663 664 665 668 669 670 673 675 682 694 696 698 728 730 737 738 741 742 745 751 752 755 756 757 760 762 777 778 781…
133490	A0A0S2C1J6_PROTO	A0A0S2C1J6	Asp49 phospholipase A2 isozyme OS=Protobothrops tokarensis GN=Asp49 PE=2 SV=1	Regular	13368.9	0	16347.2	25	2	12	13.04	684906	0	128847			Green	272 274 293 305 343 344 350 352 357 362 365 367 369 372 380 391 395 396 398 400 412 430 432 434 435 441 442 456 459 460 462 464 472 475 482 501 523 524 525 527 528 531 532 534 535 538 544 546 550 560 566 569 570 581 619 624 625 626 629 637 642 644 649 650 652 655 658 659 660 661 662 663 664 665 668 669 670 673 675 682 694 696 698 728 730 737 738 741 742 745 751 752 755 756 757 760 762 777 778 781…
117833	A0A193CHK6_CROBA	A0A193CHK6	Phospholipase A2_2 OS=Crotalus basiliscus PE=2 SV=1	Regular	13368.9	0	16143.9	25	2	11	13.04	684906	0	128847			Green	272 274 293 305 343 344 350 352 357 362 365 367 369 372 380 391 395 396 398 400 412 430 432 434 435 441 442 456 459 460 462 464 472 475 482 501 523 524 525 527 528 531 532 534 535 538 544 546 550 560 566 569 570 581 619 624 625 626 629 637 642 644 649 650 652 655 658 659 660 661 662 663 664 665 668 669 670 673 675 682 694 696 698 728 730 737 738 741 742 745 751 752 755 756 757 760 762 777 778 781…
117358	B0LSG2_SISCA	B0LSG2	Phospholipase A2 OS=Sistrurus catenatus edwardsii GN=PLA2 PE=3 SV=1	Regular	13368.9	0	16412.1	25	2	11	13.04	684906	0	128847			Green	272 274 293 305 343 344 350 352 357 362 365 367 369 372 380 391 395 396 398 400 412 430 432 434 435 441 442 456 459 460 462 464 472 475 482 501 523 524 525 527 528 531 532 534 535 538 544 546 550 560 566 569 570 581 619 624 625 626 629 637 642 644 649 650 652 655 658 659 660 661 662 663 664 665 668 669 670 673 675 682 694 696 698 728 730 737 738 741 742 745 751 752 755 756 757 760 762 777 778 781…
114265	A0A1J0R055_CROSS	A0A1J0R055	Phospholipase A2_ group IIG_ acidic-Pla2-gA1 OS=Crotalus scutulatus scutulatus GN=Pla2g2gA1 PE=3 SV=1	Regular	13368.9	0	16210.2	25	2	13	13.04	684906	0	128847			Green	272 274 293 305 343 344 350 352 357 362 365 367 369 372 380 391 395 396 398 400 412 430 432 434 435 441 442 456 459 460 462 464 472 475 482 501 523 524 525 527 528 531 532 534 535 538 544 546 550 560 566 569 570 581 619 624 625 626 629 637 642 644 649 650 652 655 658 659 660 661 662 663 664 665 668 669 670 673 675 682 694 696 698 728 730 737 738 741 742 745 751 752 755 756 757 760 762 777 778 781…
112902	A0A077L6K1_PROEL	A0A077L6K1	Phospholipase A2 2 (Fragment) OS=Protobothrops elegans PE=2 SV=1	Regular	13368.9	0	15163.7	25	2	13	13.85	684906	0	128847			Green	272 274 293 305 343 344 350 352 357 362 365 367 369 372 380 391 395 396 398 400 412 430 432 434 435 441 442 456 459 460 462 464 472 475 482 501 523 524 525 527 528 531 532 534 535 538 544 546 550 560 566 569 570 581 619 624 625 626 629 637 642 644 649 650 652 655 658 659 660 661 662 663 664 665 668 669 670 673 675 682 694 696 698 728 730 737 738 741 742 745 751 752 755 756 757 760 762 777 778 781…
112675	T1DJY7_CROHD	T1DJY7	Phospholipase A2 7 OS=Crotalus horridus PE=2 SV=1	Regular	13368.9	0	16350.1	25	2	15	13.04	684906	0	128847			Green	272 274 293 305 343 344 350 352 357 362 365 367 369 372 380 391 395 396 398 400 412 430 432 434 435 441 442 456 459 460 462 464 472 475 482 501 523 524 525 527 528 531 532 534 535 538 544 546 550 560 566 569 570 581 619 624 625 626 629 637 642 644 649 650 652 655 658 659 660 661 662 663 664 665 668 669 670 673 675 682 694 696 698 728 730 737 738 741 742 745 751 752 755 756 757 760 762 777 778 781…
102522	A8E2V6_CERGO	A8E2V6	D1E6b phospholipase A2 OS=Cerrophidion godmani PE=2 SV=1	Regular	13368.9	0	16768.7	25	2	15	12.95	684906	0	128847			Green	272 274 293 305 343 344 350 352 357 362 365 367 369 372 380 391 395 396 398 400 412 430 432 434 435 441 442 456 459 460 462 464 472 475 482 501 523 524 525 527 528 531 532 534 535 538 544 546 550 560 566 569 570 581 619 624 625 626 629 637 642 644 649 650 652 655 658 659 660 661 662 663 664 665 668 669 670 673 675 682 694 696 698 728 730 737 738 741 742 745 751 752 755 756 757 760 762 777 778 781…
102252	A0A0H3U1V8_PROMB	A0A0H3U1V8	Phospholipase A2 OS=Protobothrops mangshanensis PE=3 SV=1	Regular	13368.9	0	16530.4	25	2	20	13.04	684906	0	128847			Green	272 274 293 305 343 344 350 352 357 362 365 367 369 372 380 391 395 396 398 400 412 430 432 434 435 441 442 456 459 460 462 464 472 475 482 501 523 524 525 527 528 531 532 534 535 538 544 546 550 560 566 569 570 581 619 624 625 626 629 637 642 644 649 650 652 655 658 659 660 661 662 663 664 665 668 669 670 673 675 682 694 696 698 728 730 737 738 741 742 745 751 752 755 756 757 760 762 777 778 781…
100554	A8E2V5_CERGO	A8E2V5	N1E6a phospholipase A2 OS=Cerrophidion godmani PE=2 SV=1	Regular	13368.9	0	16820.7	25	2	14	12.95	684906	0	128847			Green	272 274 293 305 343 344 350 352 357 362 365 367 369 372 380 391 395 396 398 400 412 430 432 434 435 441 442 456 459 460 462 464 472 475 482 501 523 524 525 527 528 531 532 534 535 538 544 546 550 560 566 569 570 581 619 624 625 626 629 637 642 644 649 650 652 655 658 659 660 661 662 663 664 665 668 669 670 673 675 682 694 696 698 728 730 737 738 741 742 745 751 752 755 756 757 760 762 777 778 781…
[truncated: 732 more rows]

## Sheet: Run3
protein.key	protein.Entry	protein.Accession	protein.Description	protein.dataBaseType	protein.score	protein.falsePositiveRate	protein.avgMass	protein.MatchedProducts	protein.matchedPeptides	protein.digestPeps	protein.seqCover(%)	protein.MatchedPeptideIntenSum	protein.top3MatchedPeptideIntenSum	protein.MatchedProductIntenSum	protein.fmolOnColumn	protein.ngramOnColumn	protein.AutoCurate	protein.Key_ForHomologs
[truncated: 762 more rows]
