# Supplementary material for: Preliminary Insights of Brazilian Snake Venom Metalloproteomics
Source: Toxins (Basel). 2023 Nov 10;15(11):648. doi: 10.3390/toxins15110648 (PMC10675094; doi:10.3390/toxins15110648)
Supplement: Supplementary file 1 [file toxins-15-00648-s001.zip › Supplementary Material Table S2_Bothrops jararaca Shotgun proteomics.xlsx]

## Sheet: Run1
protein.key	protein.Entry	protein.Accession	protein.Description	protein.dataBaseType	protein.score	protein.falsePositiveRate	protein.avgMass	protein.MatchedProducts	protein.matchedPeptides	protein.digestPeps	protein.seqCover(%)	protein.MatchedPeptideIntenSum	protein.top3MatchedPeptideIntenSum	protein.MatchedProductIntenSum	protein.fmolOnColumn	protein.ngramOnColumn	protein.AutoCurate	protein.Key_ForHomologs
39648	E3UJM0_BOTNU	E3UJM0	MP_IIa SVMP (Fragment) OS=Bothrops neuwiedi PE=2 SV=1	Regular	85149.6	0	35980.9	110	7	18	23.32	1034258	941824	325426	502.397	18.0767	Green	1942 1943 1944 1945 1947 1963 2293 2299 2300 2301 2302 2319 2320 2322 2323 2329 2336 2340 2384 2389 2396 2408 2419 2420 2421 2533 2535 2539 2543 2547 2551 2553 14914 14954 39729 51280 75401 77358 77495 83697 112385 112839 113300 113301 117469 176770 176886 177007 187944 188158 188163 189147 192734
189147	A0A1L8D600_BOTAT	A0A1L8D600	BATXSVMPII1 OS=Bothrops atrox PE=2 SV=1	Regular	82457.1	0	54822.1	70	4	37	12.16	953254	0	296228			Green	1942 1943 1944 1945 1947 1963 2293 2299 2300 2301 2302 2319 2320 2322 2323 2329 2336 2340 2384 2389 2396 2408 2419 2420 2421 2533 2535 2539 2543 2547 2551 2553 14914 14954 39648 39729 51280 75401 77358 77495 83697 112385 112839 113300 113301 117469 176770 176886 177007 187944 188158 188163 192734
2551	VM2_BOTAS	Q072L5	Zinc metalloproteinase/disintegrin OS=Bothrops asper PE=1 SV=1	Regular	72694	0	54818.9	46	4	38	7.76	843233	0	270634			Green	1942 1943 1944 1945 1947 1963 2293 2299 2300 2301 2302 2319 2320 2322 2323 2329 2336 2340 2384 2389 2396 2408 2419 2420 2421 2533 2535 2539 2543 2547 2553 14914 14954 39648 39729 51280 75401 77358 77495 83697 112385 112839 113300 113301 117469 176770 176886 177007 187944 188158 188163 189147 192734
2319	VM2IA_BOTIN	Q5XUW8	Zinc metalloproteinase/disintegrin OS=Bothrops insularis PE=1 SV=1	Regular	63726.6	0	54567.7	66	9	37	18.49	627137	415496	140569	221.638	12.0943	Green	1942 1943 1944 1945 1947 2293 2299 2300 2301 2302 2384 2389 2396 2419 2543 2551 7791 8331 17538 39648 39729 51280 77495 83697 113300 113301 176770 176886 187944 188158 188163 188226 189147 189794 192720 192734 192740
39729	E3UJL4_BOTNU	E3UJL4	MP_I2 SVMP (Fragment) OS=Bothrops neuwiedi PE=2 SV=1	Regular	62744	0	27583	35	4	18	16.87	556884	9309	124654	4.9657	0.137	Green	1945 2293 2300 2301 2302 2319 2384 2389 2551 39648 51280 187944 188158 188163 189147
2302	VM1BJ_BOTJA	P0C7A9	Snake venom metalloproteinase bothrojaractivase (Fragments) OS=Bothrops jararaca PE=1 SV=1	Regular	62558	0	7166.29	28	2	6	40	547575	0	122958			Green	1945 2293 2300 2301 2319 2384 2389 2551 39648 39729 51280 187944 188158 188163 189147
2293	VM11_BOTPA	C0HJU2	Snake venom metalloproteinase BpMP-1 (Fragments) OS=Bothrops pauloensis PE=1 SV=1	Regular	62558	0	19769.2	32	2	9	13.71	549650	0	125981			Green	1945 2300 2301 2302 2319 2384 2389 2551 39648 39729 51280 187944 188158 188163 189147
2301	VM1B2_BOTPA	P0C6S1	Snake venom metalloproteinase BnP2 (Fragments) OS=Bothrops pauloensis PE=1 SV=1	Regular	55031.7	0	8008.07	32	3	8	53.62	548490	26661.3	123772	14.2219	0.1139	Green	1945 2293 2300 2302 2319 2384 2389 2551 39648 39729 51280 187944 188158 188163 189147
51280	E3UJL3_BOTNU	E3UJL3	MP_I1 SVMP (Fragment) OS=Bothrops neuwiedi PE=2 SV=1	Regular	48613.4	0	27623.1	53	5	19	13.58	430830	0	98770			Green	1942 1943 1944 1945 1947 2293 2299 2300 2301 2302 2319 2384 2389 2396 2419 2551 39648 39729 77495 83697 113300 113301 176770 176886 187944 188158 188163 189147 192734
1945	VM1LA_BOTLC	P84907	Snake venom metalloproteinase leucurolysin-A OS=Bothrops leucurus PE=1 SV=2	Regular	47467.9	0	23361.5	42	6	19	30.2	417182	162694	88157	86.7856	2.0274	Green	1942 1943 1944 1947 2293 2299 2300 2301 2302 2319 2384 2389 2396 2419 2551 39648 39729 51280 72120 77495 83697 113300 113301 176770 176886 187944 188158 188163 189147 192734
188163	A0A1L8D6A9_BOTAT	A0A1L8D6A9	BATXSVMPII2 OS=Bothrops atrox PE=2 SV=1	Regular	45920.9	0	54387.8	18	2	40	3.78	361871	0	70714			Green	1942 1943 1944 1945 1947 2293 2299 2300 2301 2302 2319 2384 2389 2396 2419 2551 39648 39729 51280 77495 83697 113300 113301 176770 176886 187944 188158 189147 192734
188158	A0A1L8D641_BOTAT	A0A1L8D641	BATXSVMPIII9 OS=Bothrops atrox PE=2 SV=1	Regular	45920.9	0	69891.4	18	2	50	2.98	361871	0	70714			Green	1942 1943 1944 1945 1947 2293 2299 2300 2301 2302 2319 2384 2389 2396 2419 2551 39648 39729 51280 77495 83697 113300 113301 176770 176886 187944 188163 189147 192734
187944	A0A1L8D5Z6_BOTAT	A0A1L8D5Z6	BATXSVMPII3 OS=Bothrops atrox PE=2 SV=1	Regular	45920.9	0	54595.9	18	2	44	3.78	361871	0	70714			Green	1942 1943 1944 1945 1947 2293 2299 2300 2301 2302 2319 2384 2389 2396 2419 2551 39648 39729 51280 77495 83697 113300 113301 176770 176886 188158 188163 189147 192734
2389	VM1N_BOTPA	Q9I9R4	Snake venom metalloproteinase neuwiedase (Fragment) OS=Bothrops pauloensis PE=1 SV=1	Regular	45174.6	0	22809.7	11	1	18	4.55	350441	0	69026			Green	1945 2293 2300 2301 2302 2319 2384 2551 39648 39729 51280 187944 188158 188163 189147
2384	VM1B_BOTLC	P0DJJ6	Snake venom metalloproteinase BleucMP (Fragment) OS=Bothrops leucurus PE=1 SV=1	Regular	45174.6	0	1096.21	11	1	1	100	350441	0	69026			Green	1945 2293 2300 2301 2302 2319 2389 2551 39648 39729 51280 187944 188158 188163 189147
2300	VM1B1_BOTPA	P0C6S0	Snake venom metalloproteinase BnP1 (Fragments) OS=Bothrops pauloensis PE=1 SV=1	Regular	38076.8	0	9685.13	18	2	9	21.69	361871	0	70714			Green	1942 1943 1944 1945 1947 2293 2299 2301 2302 2319 2384 2389 2396 2419 2551 39648 39729 51280 77495 83697 113300 113301 176770 176886 187944 188158 188163 189147 192734
77358	Q7T1T3_BOTJR	Q7T1T3	Metalloprotease BOJUMET III (Fragment) OS=Bothrops jararacussu PE=2 SV=1	Regular	36536.2	0	27971	52	2	15	16.46	591383	0	225514			Green	1963 2320 2322 2323 2329 2336 2340 2408 2419 2420 2421 2533 2535 2539 2543 2547 2551 2553 14914 14954 39648 75401 77495 112385 112839 113300 113301 117469 176770 176886 177007 189147
2408	VM2J2_BOTJA	Q98SP2	Zinc metalloproteinase/disintegrin OS=Bothrops jararaca PE=1 SV=1	Regular	30049.7	0	54752.2	69	4	46	19.29	616830	612486	255659	326.718	17.8886	Green	1963 2320 2322 2323 2329 2336 2340 2419 2420 2421 2520 2533 2535 2539 2543 2547 2551 2553 14914 14954 39648 75401 77358 77495 112385 112839 113300 113301 117469 176770 176886 177007 189147
109	SL9A_BOTJA	Q9PS05	Snaclec coagulation factor IX/factor X-binding protein subunit A (Fragment) OS=Bothrops jararaca PE=1 SV=1	Regular	29473.5	0	3880.16	12	1	2	50	63455	0	13590			Green	99
99	SL_BOTFO	P0DMH1	Snaclec Bfon18 (Fragment) OS=Bothrops fonsecai PE=1 SV=1	Regular	29473.5	0	1900.96	12	1	1	100	63455	190365	13590	101.546	0.193	Green	109
176886	A0A194APQ3_SISTE	A0A194APQ3	Metalloproteinase type II 6b OS=Sistrurus tergeminus PE=3 SV=1	Regular	27519.4	0	54926.9	33	2	30	5.44	491438	0	201241			Green	1942 1943 1944 1945 1947 1963 2299 2300 2319 2320 2322 2323 2329 2336 2340 2396 2408 2419 2420 2421 2533 2535 2539 2543 2547 2551 2553 14914 14954 39648 51280 75401 77358 77495 83697 112385 112839 113300 113301 117469 176770 177007 187944 188158 188163 189147 192734
176770	A0A194ASK9_SISTE	A0A194ASK9	Metalloproteinase type II 6c OS=Sistrurus tergeminus PE=3 SV=1	Regular	27519.4	0	54942.9	33	2	29	5.44	491438	0	201241			Green	1942 1943 1944 1945 1947 1963 2299 2300 2319 2320 2322 2323 2329 2336 2340 2396 2408 2419 2420 2421 2533 2535 2539 2543 2547 2551 2553 14914 14954 39648 51280 75401 77358 77495 83697 112385 112839 113300 113301 117469 176886 177007 187944 188158 188163 189147 192734
113301	A0A194ATI6_SISTE	A0A194ATI6	Metalloproteinase type II 6e OS=Sistrurus tergeminus PE=3 SV=1	Regular	27519.4	0	55013	33	2	29	5.44	491438	0	201241			Green	1942 1943 1944 1945 1947 1963 2299 2300 2319 2320 2322 2323 2329 2336 2340 2396 2408 2419 2420 2421 2533 2535 2539 2543 2547 2551 2553 14914 14954 39648 51280 75401 77358 77495 83697 112385 112839 113300 117469 176770 176886 177007 187944 188158 188163 189147 192734
113300	A0A194ARS8_SISTE	A0A194ARS8	Metalloproteinase type II 6d OS=Sistrurus tergeminus PE=3 SV=1	Regular	27519.4	0	54947.9	33	2	29	5.44	491438	0	201241			Green	1942 1943 1944 1945 1947 1963 2299 2300 2319 2320 2322 2323 2329 2336 2340 2396 2408 2419 2420 2421 2533 2535 2539 2543 2547 2551 2553 14914 14954 39648 51280 75401 77358 77495 83697 112385 112839 113301 117469 176770 176886 177007 187944 188158 188163 189147 192734
77495	A0A194ASW7_SISMB	A0A194ASW7	Metalloproteinase type II 4 OS=Sistrurus miliarius barbouri PE=3 SV=1	Regular	27519.4	0	55008.1	33	2	29	5.44	491438	0	201241			Green	1942 1943 1944 1945 1947 1963 2299 2300 2319 2320 2322 2323 2329 2336 2340 2396 2408 2419 2420 2421 2533 2535 2539 2543 2547 2551 2553 14914 14954 39648 51280 75401 77358 83697 112385 112839 113300 113301 117469 176770 176886 177007 187944 188158 188163 189147 192734
2419	VM2V2_CROVV	C9E1R9	Zinc metalloproteinase/disintegrin VMP-II OS=Crotalus viridis viridis PE=2 SV=1	Regular	27519.4	0	55068.2	33	2	33	5.44	491438	0	201241			Green	1942 1943 1944 1945 1947 1963 2299 2300 2319 2320 2322 2323 2329 2336 2340 2396 2408 2420 2421 2533 2535 2539 2543 2547 2551 2553 14914 14954 39648 51280 75401 77358 77495 83697 112385 112839 113300 113301 117469 176770 176886 177007 187944 188158 188163 189147 192734
177007	A0A194ARL4_SISTE	A0A194ARL4	Metalloproteinase type II 6a OS=Sistrurus tergeminus PE=3 SV=1	Regular	26773.1	0	54931.9	26	1	29	3.56	480008	0	199553			Green	1963 2320 2322 2323 2329 2336 2340 2408 2419 2420 2421 2533 2535 2539 2543 2547 2551 2553 14914 14954 39648 75401 77358 77495 112385 112839 113300 113301 117469 176770 176886 189147
117469	B0VXU8_SISCA	B0VXU8	Metalloproteinase isoform 6 (Fragment) OS=Sistrurus catenatus edwardsii PE=2 SV=1	Regular	26773.1	0	51297.6	26	1	26	3.83	480008	0	199553			Green	1963 2320 2322 2323 2329 2336 2340 2408 2419 2420 2421 2533 2535 2539 2543 2547 2551 2553 14914 14954 39648 75401 77358 77495 112385 112839 113300 113301 176770 176886 177007 189147
112839	Q92119_PROMU	Q92119	Atrolysin e (Fragment) OS=Protobothrops mucrosquamatus PE=2 SV=1	Regular	26773.1	0	56093.6	26	1	40	3.49	480008	0	199553			Green	1963 2320 2322 2323 2329 2336 2340 2408 2419 2420 2421 2533 2535 2539 2543 2547 2551 2553 14914 14954 39648 75401 77358 77495 112385 113300 113301 117469 176770 176886 177007 189147
112385	Q7T1S0_PROMU	Q7T1S0	Trimucrin (Fragment) OS=Protobothrops mucrosquamatus PE=2 SV=1	Regular	26773.1	0	8560.12	26	1	4	23.29	480008	0	199553			Green	1963 2320 2322 2323 2329 2336 2340 2408 2419 2420 2421 2533 2535 2539 2543 2547 2551 2553 14914 14954 39648 75401 77358 77495 112839 113300 113301 117469 176770 176886 177007 189147
75401	Q90222_GLOHA	Q90222	Prepro-halystatin 3 (Fragment) OS=Gloydius halys PE=4 SV=1	Regular	26773.1	0	13188	26	1	4	14.78	480008	0	199553			Green	1963 2320 2322 2323 2329 2336 2340 2408 2419 2420 2421 2533 2535 2539 2543 2547 2551 2553 14914 14954 39648 77358 77495 112385 112839 113300 113301 117469 176770 176886 177007 189147
14954	A0A0K8RT96_CROHD	A0A0K8RT96	Metalloproteinase (Type II) 1 OS=Crotalus horridus PE=3 SV=1	Regular	26773.1	0	55244.3	26	1	30	3.56	480008	0	199553			Green	1963 2320 2322 2323 2329 2336 2340 2408 2419 2420 2421 2533 2535 2539 2543 2547 2551 2553 14914 39648 75401 77358 77495 112385 112839 113300 113301 117469 176770 176886 177007 189147
14914	A0A0K8RYV7_CROHD	A0A0K8RYV7	Metalloproteinase (Type II) 2 OS=Crotalus horridus PE=3 SV=1	Regular	26773.1	0	55320.5	26	1	32	3.56	480008	0	199553			Green	1963 2320 2322 2323 2329 2336 2340 2408 2419 2420 2421 2533 2535 2539 2543 2547 2551 2553 14954 39648 75401 77358 77495 112385 112839 113300 113301 117469 176770 176886 177007 189147
2553	VM2_GLOHA	Q9DGH6	Disintegrin saxatilin OS=Gloydius halys PE=1 SV=1	Regular	26773.1	0	8410.05	26	1	5	23.29	480008	0	199553			Green	1963 2320 2322 2323 2329 2336 2340 2408 2419 2420 2421 2533 2535 2539 2543 2547 2551 14914 14954 39648 75401 77358 77495 112385 112839 113300 113301 117469 176770 176886 177007 189147
2547	VM2T3_PROMU	O57413	Zinc metalloproteinase/disintegrin OS=Protobothrops mucrosquamatus PE=1 SV=1	Regular	26773.1	0	55489.9	26	1	40	3.53	480008	0	199553			Green	1963 2320 2322 2323 2329 2336 2340 2408 2419 2420 2421 2533 2535 2539 2543 2551 2553 14914 14954 39648 75401 77358 77495 112385 112839 113300 113301 117469 176770 176886 177007 189147
2543	VM2P2_PROMU	E9NW27	Zinc metalloproteinase/disintegrin PMMP-2 OS=Protobothrops mucrosquamatus PE=2 SV=1	Regular	26773.1	0	55667.3	27	2	35	8.26	484771	0	200065			Green	1963 2319 2320 2322 2323 2329 2336 2340 2396 2408 2419 2420 2421 2533 2535 2539 2547 2551 2553 7791 8331 14914 14954 17538 39648 75401 77358 77495 83697 112385 112839 113300 113301 117469 176770 176886 177007 188226 189147 189794 192720 192740
2539	VM2JA_BOTJA	Q0NZX5	Disintegrin jarastatin (Fragment) OS=Bothrops jararaca PE=1 SV=1	Regular	26773.1	0	10007.7	26	1	6	19.32	480008	0	199553			Green	1963 2320 2322 2323 2329 2336 2340 2408 2419 2420 2421 2533 2535 2543 2547 2551 2553 14914 14954 39648 75401 77358 77495 112385 112839 113300 113301 117469 176770 176886 177007 189147
2535	VM2I_CROBA	P31981	Disintegrin basilicin OS=Crotalus basiliscus PE=1 SV=1	Regular	26773.1	0	8387.99	26	1	4	23.61	480008	0	199553			Green	1963 2320 2322 2323 2329 2336 2340 2408 2419 2420 2421 2533 2539 2543 2547 2551 2553 14914 14954 39648 75401 77358 77495 112385 112839 113300 113301 117469 176770 176886 177007 189147
2533	VM2H2_GLOHA	Q90221	Zinc metalloproteinase/disintegrin (Fragment) OS=Gloydius halys PE=2 SV=1	Regular	26773.1	0	13484.4	26	1	4	14.53	480008	0	199553			Green	1963 2320 2322 2323 2329 2336 2340 2408 2419 2420 2421 2535 2539 2543 2547 2551 2553 14914 14954 39648 75401 77358 77495 112385 112839 113300 113301 117469 176770 176886 177007 189147
2421	VM2_BOTCO	P31988	Disintegrin cotiarin OS=Bothrops cotiara PE=1 SV=1	Regular	26773.1	0	8393.91	26	1	4	23.61	480008	0	199553			Green	1963 2320 2322 2323 2329 2336 2340 2408 2419 2420 2533 2535 2539 2543 2547 2551 2553 14914 14954 39648 75401 77358 77495 112385 112839 113300 113301 117469 176770 176886 177007 189147
2420	VM2_BOTAL	Q801Z4	Disintegrin DisBa-01 OS=Bothrops alternatus PE=1 SV=2	Regular	26773.1	0	8920.57	26	1	5	21.79	480008	0	199553			Green	1963 2320 2322 2323 2329 2336 2340 2408 2419 2421 2533 2535 2539 2543 2547 2551 2553 14914 14954 39648 75401 77358 77495 112385 112839 113300 113301 117469 176770 176886 177007 189147
2340	VM3B1_BOTJR	Q1PHZ4	Zinc metalloproteinase-disintegrin-like BjussuMP-1 (Fragment) OS=Bothrops jararacussu PE=1 SV=1	Regular	26773.1	0	63923.8	26	1	40	3.11	480008	0	199553			Green	1963 2320 2322 2323 2329 2336 2408 2419 2420 2421 2533 2535 2539 2543 2547 2551 2553 14914 14954 39648 75401 77358 77495 112385 112839 113300 113301 117469 176770 176886 177007 189147
2336	VM2_CERSA	C0HJM5	Disintegrin sasaimin OS=Cerrophidion sasai PE=1 SV=1	Regular	26773.1	0	8298.82	26	1	5	23.61	480008	0	199553			Green	1963 2320 2322 2323 2329 2340 2408 2419 2420 2421 2533 2535 2539 2543 2547 2551 2553 14914 14954 39648 75401 77358 77495 112385 112839 113300 113301 117469 176770 176886 177007 189147
2329	VM2MD_GLOBR	Q9PVK9	Zinc metalloproteinase/disintegrin OS=Gloydius brevicaudus PE=2 SV=1	Regular	26773.1	0	54607.4	26	1	31	3.53	480008	0	199553			Green	1963 2320 2322 2323 2336 2340 2408 2419 2420 2421 2533 2535 2539 2543 2547 2551 2553 14914 14954 39648 75401 77358 77495 112385 112839 113300 113301 117469 176770 176886 177007 189147
2323	VM2JC_BOTJA	P31989	Zinc metalloproteinase/disintegrin (Fragment) OS=Bothrops jararaca PE=1 SV=2	Regular	26773.1	0	18581.3	26	1	10	10.56	480008	0	199553			Green	1963 2320 2322 2329 2336 2340 2408 2419 2420 2421 2533 2535 2539 2543 2547 2551 2553 14914 14954 39648 75401 77358 77495 112385 112839 113300 113301 117469 176770 176886 177007 189147
2322	VM2I_LACMU	P31990	Disintegrin lachesin OS=Lachesis muta muta PE=1 SV=1	Regular	26773.1	0	8449.02	26	1	4	23.29	480008	0	199553			Green	1963 2320 2323 2329 2336 2340 2408 2419 2420 2421 2533 2535 2539 2543 2547 2551 2553 14914 14954 39648 75401 77358 77495 112385 112839 113300 113301 117469 176770 176886 177007 189147
2320	VM2I_CROCE	P31985	Disintegrin cereberin OS=Crotalus cerberus PE=1 SV=1	Regular	26773.1	0	8465.07	26	1	4	23.61	480008	0	199553			Green	1963 2322 2323 2329 2336 2340 2408 2419 2420 2421 2533 2535 2539 2543 2547 2551 2553 14914 14954 39648 75401 77358 77495 112385 112839 113300 113301 117469 176770 176886 177007 189147
1963	VM2_BOTAT	P18618	Disintegrin batroxostatin OS=Bothrops atrox PE=1 SV=2	Regular	26773.1	0	8419.94	26	1	4	23.61	480008	0	199553			Green	2320 2322 2323 2329 2336 2340 2408 2419 2420 2421 2533 2535 2539 2543 2547 2551 2553 14914 14954 39648 75401 77358 77495 112385 112839 113300 113301 117469 176770 176886 177007 189147
28	SL1A_BOTJA	Q9PSM6	Snaclec GPIB-binding protein subunit alpha OS=Bothrops jararaca PE=1 SV=1	Regular	26219.2	0	17118.9	78	5	12	36.62	566764	366496	115187	195.5	3.3468	Green	103 139 8566 78532 188423 189234 191656 191658
2136	VSP14_BOTJA	Q5W959	Snake venom serine protease HS114 OS=Bothrops jararaca PE=1 SV=1	Regular	25292.4	0	28527.1	131	7	17	60.47	1415198	1037635	533404	553.506	15.7899	Green	188419 192730
189722	A0A1S6K7T1_BOTAT	A0A1S6K7T1	Atroxlysin-III OS=Bothrops atrox PE=2 SV=1	Regular	22631.2	0	70541.5	105	9	49	20.16	744173	0	233779			Green	2198 2200 2207 2208 2214 2344 2350 2490 2497 2507 2510 2511 2565 2568 2570 2575 7711 14488 15942 28901 29052 73288 74778 176726 176989 188165 188166 189156 189733 189738 189739
2568	VM3JA_BOTJA	P30431	Zinc metalloproteinase-disintegrin-like jararhagin (Fragment) OS=Bothrops jararaca PE=1 SV=1	Regular	22631.2	0	66150	105	9	43	21.54	744173	499395	233779	266.392	17.6219	Green	2198 2200 2207 2208 2214 2344 2350 2490 2497 2507 2510 2511 2565 2570 2575 7711 14488 15942 28901 29052 73288 74778 176726 176989 188165 188166 189156 189722 189733 189738 189739
2497	VM3BP_BOTJA	O93523	Zinc metalloproteinase-disintegrin-like bothropasin OS=Bothrops jararaca PE=1 SV=2	Regular	22631.2	0	70437.2	105	9	49	20.16	744173	0	233779			Green	2198 2200 2207 2208 2214 2344 2350 2490 2507 2510 2511 2565 2568 2570 2575 7711 14488 15942 28901 29052 73288 74778 176726 176989 188165 188166 189156 189722 189733 189738 189739
2198	VM36A_BOTIN	Q8QG88	Zinc metalloproteinase-disintegrin-like BITM06A OS=Bothrops insularis PE=2 SV=1	Regular	22631.2	0	70508.3	114	9	49	20.16	753589	0	235109			Green	2200 2207 2208 2214 2344 2350 2490 2497 2507 2510 2511 2565 2568 2570 2575 7711 14488 15942 28901 29052 73288 74778 176726 176989 188165 188166 189156 189722 189733 189738 189739
7711	A0A0K2JNB8_BOTAT	A0A0K2JNB8	BATROXRHAGIN OS=Bothrops atrox PE=2 SV=1	Regular	22500.2	0	70514.4	83	7	47	17.21	575514	0	205288			Green	2198 2200 2207 2208 2214 2344 2350 2490 2497 2507 2510 2511 2565 2568 2570 2575 14488 15942 28901 29052 73288 74778 176726 176989 188165 188166 189156 189722 189733 189738 189739
176989	A0A194ARR3_SISTE	A0A194ARR3	Metalloproteinase type III 3b OS=Sistrurus tergeminus PE=3 SV=1	Regular	22209.5	0	70336	58	4	47	7.87	520022	0	193967			Green	2198 2200 2207 2208 2214 2344 2350 2490 2497 2507 2510 2511 2565 2568 2570 2575 7711 14488 15942 28901 29052 73288 74778 176726 188165 188166 189156 189722 189733 189738 189739
176726	A0A194ASJ6_SISTE	A0A194ASJ6	Metalloproteinase type III 3a OS=Sistrurus tergeminus PE=3 SV=1	Regular	22209.5	0	70412.1	58	4	47	7.87	520022	0	193967			Green	2198 2200 2207 2208 2214 2344 2350 2490 2497 2507 2510 2511 2565 2568 2570 2575 7711 14488 15942 28901 29052 73288 74778 176989 188165 188166 189156 189722 189733 189738 189739
74778	T1E6U1_CROOH	T1E6U1	SVMP-CohPH-3 OS=Crotalus oreganus helleri PE=2 SV=1	Regular	22209.5	0	51723.1	58	4	30	10.81	520022	0	193967			Green	2198 2200 2207 2208 2214 2344 2350 2490 2497 2507 2510 2511 2565 2568 2570 2575 7711 14488 15942 28901 29052 73288 176726 176989 188165 188166 189156 189722 189733 189738 189739
73288	A0A194ASW0_SISMB	A0A194ASW0	Metalloproteinase type III 1 OS=Sistrurus miliarius barbouri PE=3 SV=1	Regular	22209.5	0	70481.2	58	4	46	7.87	520022	0	193967			Green	2198 2200 2207 2208 2214 2344 2350 2490 2497 2507 2510 2511 2565 2568 2570 2575 7711 14488 15942 28901 29052 74778 176726 176989 188165 188166 189156 189722 189733 189738 189739
2575	VM3V3_CROVV	C9E1R8	Zinc metalloproteinase-disintegrin-like VMP-III OS=Crotalus viridis viridis PE=2 SV=1	Regular	22209.5	0	70588.3	58	4	45	7.88	520022	0	193967			Green	2198 2200 2207 2208 2214 2344 2350 2490 2497 2507 2510 2511 2565 2568 2570 7711 14488 15942 28901 29052 73288 74778 176726 176989 188165 188166 189156 189722 189733 189738 189739
2510	VM3VA_CROAT	A4PBQ9	Zinc metalloproteinase-disintegrin-like VAP2A OS=Crotalus atrox PE=1 SV=1	Regular	22209.5	0	70201.8	58	4	47	7.91	520022	0	193967			Green	2198 2200 2207 2208 2214 2344 2350 2490 2497 2507 2511 2565 2568 2570 2575 7711 14488 15942 28901 29052 73288 74778 176726 176989 188165 188166 189156 189722 189733 189738 189739
2350	VM3VB_CROAT	Q90282	Zinc metalloproteinase-disintegrin-like VAP2B OS=Crotalus atrox PE=1 SV=1	Regular	22209.5	0	70472.2	58	4	45	7.88	520022	0	193967			Green	2198 2200 2207 2208 2214 2344 2490 2497 2507 2510 2511 2565 2568 2570 2575 7711 14488 15942 28901 29052 73288 74778 176726 176989 188165 188166 189156 189722 189733 189738 189739
2214	VM3_CRODD	Q2QA02	Zinc metalloproteinase-disintegrin-like OS=Crotalus durissus durissus PE=2 SV=1	Regular	22209.5	0	70515.3	58	4	46	7.88	520022	0	193967			Green	2198 2200 2207 2208 2344 2350 2490 2497 2507 2510 2511 2565 2568 2570 2575 7711 14488 15942 28901 29052 73288 74778 176726 176989 188165 188166 189156 189722 189733 189738 189739
2490	VM3AH_DEIAC	Q9W6M5	Zinc metalloproteinase-disintegrin-like acurhagin OS=Deinagkistrodon acutus PE=1 SV=2	Regular	21953.7	0	70766.7	70	5	47	8.52	624763	0	207013			Green	2198 2200 2207 2208 2214 2344 2350 2497 2507 2510 2511 2568 2570 2575 7711 14488 15942 28901 29052 73288 74778 176726 176989 188165 188166 189156 189722 189733 189738 189739
15942	A0A0K8RYQ1_CROHD	A0A0K8RYQ1	Metalloproteinase (Type III) 4a OS=Crotalus horridus PE=3 SV=1	Regular	21822.8	0	70463.1	48	3	45	5.58	456104	0	178522			Green	2198 2200 2207 2208 2214 2344 2350 2490 2497 2507 2510 2511 2568 2570 2575 7711 14488 28901 29052 73288 74778 176726 176989 188165 188166 189156 189722 189733 189738 189739
14488	A0A0K8S022_CROHD	A0A0K8S022	Metalloproteinase (Type III) 4b OS=Crotalus horridus PE=3 SV=1	Regular	21822.8	0	70433.1	48	3	45	5.58	456104	0	178522			Green	2198 2200 2207 2208 2214 2344 2350 2490 2497 2507 2510 2511 2568 2570 2575 7711 15942 28901 29052 73288 74778 176726 176989 188165 188166 189156 189722 189733 189738 189739
2511	VM3V_CROVV	A2CJE3	Zinc metalloproteinase-disintegrin-like viristiarin (Fragment) OS=Crotalus viridis viridis PE=2 SV=1	Regular	21822.8	0	20889.4	48	3	13	19.21	456104	0	178522			Green	2198 2200 2207 2208 2214 2344 2350 2490 2497 2507 2510 2568 2570 2575 7711 14488 15942 28901 29052 73288 74778 176726 176989 188165 188166 189156 189722 189733 189738 189739
2507	VM3S_CROSS	A2CJE2	Zinc metalloproteinase-disintegrin-like scutiarin (Fragment) OS=Crotalus scutulatus scutulatus PE=2 SV=1	Regular	21822.8	0	20889.4	48	3	13	19.21	456104	0	178522			Green	2198 2200 2207 2208 2214 2344 2350 2490 2497 2510 2511 2568 2570 2575 7711 14488 15942 28901 29052 73288 74778 176726 176989 188165 188166 189156 189722 189733 189738 189739
2344	VM3C_CROAT	A2CJE4	Zinc metalloproteinase-disintegrin-like catroriarin (Fragment) OS=Crotalus atrox PE=2 SV=1	Regular	21822.8	0	20694.1	48	3	13	19.43	456104	0	178522			Green	2198 2200 2207 2208 2214 2350 2490 2497 2507 2510 2511 2568 2570 2575 7711 14488 15942 28901 29052 73288 74778 176726 176989 188165 188166 189156 189722 189733 189738 189739
240	LECG_BOTIN	Q6QX33	C-type lectin BiL OS=Bothrops insularis PE=1 SV=1	Regular	20394.7	0	19149.4	98	10	17	63.92	515897	370165	82855	197.457	3.7812	Green	239 241 242 255 256 259 927 928 929 930 938 21182 56945 79122 84477 112945 112972
173	SLEB_BOTJA	P22030	Snaclec botrocetin subunit beta OS=Bothrops jararaca PE=1 SV=2	Regular	19634.1	0	15435.9	65	7	11	65.6	360481	229765	80012	122.564	1.8919	Green	21570 187927 189719 189735
938	LEC_BOTJA	Q9PRY7	C-type lectin BjL OS=Bothrops jararaca PE=1 SV=2	Regular	19491.5	0	16661.5	69	7	16	54.07	451529	52632	60832	28.0755	0.4678	Green	239 240 241 242 255 256 259 927 928 929 930 21182 56945 79122 84477 112945 112972
2113	VSP2_BOTJA	O13069	Thrombin-like enzyme KN-BJ 2 OS=Bothrops jararaca PE=1 SV=1	Regular	19134.3	0	28578.8	69	6	19	31.52	253823	219825	87865	117.261	3.3512	Green	1882 1900 1901 1903 1904 1911 1914 1917 1918 1922 1923 1929 1932 1934 1977 1984 1985 1986 1987 1995 1997 1999 2001 2008 2009 2046 2047 2049 2051 2058 2062 2071 2075 2084 2088 2091 2096 2099 2100 2101 2106 2111 2112 2120 2129 2130 2132 2133 2134 2135 2140 2141 2142 2143 2150 2153 2154 2157 2158 2886 3029 3034 3345 5309 7590 7683 7687 7858 7871 8461 10611 11553 14916 14918 15120 15127 15367 15546 1…
21570	M1VNP5_BOTJA	M1VNP5	Botrocetin-2 beta OS=Bothrops jararaca GN=bot-2B PE=2 SV=1	Regular	18571.3	0	17570.5	78	8	9	48.65	310845	164790	95755	87.904	1.5445	Green	173 187927 189719 189735
189193	A0A1L8D5U9_BOTAT	A0A1L8D5U9	BATXSVSP10 OS=Bothrops atrox PE=2 SV=1	Regular	17067	0	29308.4	101	9	21	38.08	292622	202184	105284	107.851	3.1609	Green	1882 1900 1901 1902 1903 1904 1906 1909 1910 1911 1912 1914 1917 1918 1922 1923 1929 1930 1931 1932 1934 1935 1936 1977 1980 1984 1985 1986 1992 1995 1997 2001 2006 2007 2008 2009 2046 2047 2048 2049 2051 2054 2057 2058 2060 2062 2064 2066 2069 2070 2071 2075 2076 2080 2081 2084 2088 2091 2096 2099 2100 2101 2106 2111 2112 2113 2120 2129 2130 2131 2132 2133 2134 2135 2137 2140 2141 2142 2143 2149…
189719	A0A1L8D653_BOTAT	A0A1L8D653	BATXCTL6 OS=Bothrops atrox PE=2 SV=1	Regular	16696.4	0	17655.7	41	4	11	21.62	202823	0	45744			Green	173 21570 187927 189735
2158	VSPH_BOTJR	Q7T229	Snake venom serine protease homolog OS=Bothrops jararacussu PE=1 SV=1	Regular	16548.5	0	29338.4	82	7	21	29.62	260946	0	93471			Green	1882 1900 1901 1902 1903 1904 1906 1909 1910 1911 1912 1914 1917 1918 1922 1923 1929 1930 1931 1932 1934 1935 1936 1977 1980 1984 1985 1986 1992 1995 1997 2001 2006 2007 2008 2009 2046 2047 2048 2049 2051 2054 2057 2058 2060 2062 2064 2066 2069 2070 2071 2075 2076 2080 2081 2084 2088 2091 2096 2099 2100 2101 2106 2111 2112 2113 2120 2129 2130 2131 2132 2133 2134 2135 2137 2140 2141 2142 2143 2149…
3	PYGM_RABIT	P00489	Glycogen phosphorylase_ muscle form OS=Oryctolagus cuniculus GN=PYGM PE=1 SV=3	Regular	15986.3	0	97802.8	396	38	83	46.38	1464717	247270	414291	131.901	12.9003	Green	3078 6660 12385 13690 15809 16186 16249 41050 42078 50314 61474 62203 81329 82490 86399 87258 104741 106347 109915 115998 128273 132036 132507 149784 158284 166464 168493 174340 178233 186372 192553
138	SL1B_BOTJA	Q9PSM5	Snaclec GPIB-binding protein subunit beta OS=Bothrops jararaca PE=1 SV=1	Regular	15352	0	14697.1	49	4	8	47.15	290546	205562	103473	109.653	1.6116	Green	189161
0	ADH1_YEAST	P00330	Alcohol dehydrogenase 1 OS=Saccharomyces cerevisiae (strain ATCC 204508 / S288c) GN=ADH1 PE=1 SV=5	Regular	14911.5	0	37305.4	116	10	26	41.38	261125	187466	84953	100	3.7305	Green
189724	A0A1L8D635_BOTAT	A0A1L8D635	BATXSVSP9 OS=Bothrops atrox PE=2 SV=1	Regular	14113.7	0	29421.6	88	8	22	33.85	247053	0	93085			Green	1882 1900 1901 1902 1903 1904 1906 1909 1910 1911 1912 1914 1917 1918 1922 1923 1929 1930 1931 1932 1934 1935 1936 1977 1980 1984 1985 1986 1992 1995 1997 2001 2006 2007 2008 2009 2046 2047 2048 2049 2051 2054 2057 2058 2060 2062 2064 2066 2069 2070 2071 2075 2076 2080 2081 2084 2088 2091 2096 2099 2100 2101 2106 2111 2112 2113 2120 2129 2130 2131 2132 2133 2134 2135 2137 2140 2141 2142 2143 2149…
189738	A0A1L8D656_BOTAT	A0A1L8D656	BATXSVMPIII17 OS=Bothrops atrox PE=2 SV=1	Regular	14033.7	0	70839.9	26	3	50	5.23	82907	0	22757			Green	2198 2200 2207 2208 2214 2344 2350 2490 2497 2507 2510 2511 2565 2568 2570 2575 7711 14488 15942 28901 29052 73288 74778 176726 176989 188165 188166 189156 189722 189733 189739
189156	A0A1L8D677_BOTAT	A0A1L8D677	BATXSVMPIII20 OS=Bothrops atrox PE=2 SV=1	Regular	14033.7	0	70982.9	26	3	47	5.23	82907	0	22757			Green	2198 2200 2207 2208 2214 2344 2350 2490 2497 2507 2510 2511 2565 2568 2570 2575 7711 14488 15942 28901 29052 73288 74778 176726 176989 188165 188166 189722 189733 189738 189739
188166	A0A1L8D633_BOTAT	A0A1L8D633	BATXSVMPIII19 OS=Bothrops atrox PE=2 SV=1	Regular	14033.7	0	71010.1	26	3	52	5.23	82907	0	22757			Green	2198 2200 2207 2208 2214 2344 2350 2490 2497 2507 2510 2511 2565 2568 2570 2575 7711 14488 15942 28901 29052 73288 74778 176726 176989 188165 189156 189722 189733 189738 189739
2208	VM3H_GLOHA	Q90Y44	Disintegrin-like halysetin OS=Gloydius halys PE=1 SV=1	Regular	14033.7	0	24698.4	18	2	15	10.38	74834	0	18714			Green	2198 2200 2207 2214 2344 2350 2490 2497 2507 2510 2511 2565 2568 2570 2575 7711 14488 15942 28901 29052 73288 74778 176726 176989 188165 188166 189156 189722 189733 189738 189739
2207	VM3H6_GLOBR	P0C7B0	Zinc metalloproteinase-disintegrin-like brevilysin H6 OS=Gloydius brevicaudus PE=1 SV=2	Regular	14033.7	0	70442	26	3	46	5.25	82907	0	22757			Green	2198 2200 2208 2214 2344 2350 2490 2497 2507 2510 2511 2565 2568 2570 2575 7711 14488 15942 28901 29052 73288 74778 176726 176989 188165 188166 189156 189722 189733 189738 189739
182	SLEA_BOTJA	P22029	Snaclec botrocetin subunit alpha OS=Bothrops jararaca PE=1 SV=2	Regular	13944.9	0	15614.4	62	6	15	51.13	386735	209936	109886	111.986	1.7486	Green	71 194 35367 187926 187931 187936 187939 188146 188157 188159 188160 188347 188427 189145 189157 189159 189162 189166 189169 189727 189758 189770 192719 192729 192742 192750
2200	VM3A_BOTAL	P0C6R9	Zinc metalloproteinase-disintegrin-like alternagin (Fragment) OS=Bothrops alternatus PE=1 SV=2	Regular	13777.9	0	21655.2	11	2	11	9.18	12168	0	3569			Green	2198 2207 2208 2214 2344 2350 2490 2497 2507 2510 2511 2568 2570 2575 7711 14488 15942 28901 29052 73288 74778 176726 176989 188165 188166 189156 189722 189733 189738 189739
189739	A0A1L8D5V7_BOTAT	A0A1L8D5V7	BATXSVMPIII26 OS=Bothrops atrox PE=2 SV=1	Regular	13647	0	70899.1	8	1	51	1.31	10916	0	3269			Green	2198 2200 2207 2208 2214 2344 2350 2490 2497 2507 2510 2511 2568 2570 2575 7711 14488 15942 28901 29052 73288 74778 176726 176989 188165 188166 189156 189722 189733 189738
189733	A0A1L8D5W6_BOTAT	A0A1L8D5W6	BATXSVMPIII21 OS=Bothrops atrox PE=2 SV=1	Regular	13647	0	70734.9	8	1	54	1.31	10916	0	3269			Green	2198 2200 2207 2208 2214 2344 2350 2490 2497 2507 2510 2511 2568 2570 2575 7711 14488 15942 28901 29052 73288 74778 176726 176989 188165 188166 189156 189722 189738 189739
188165	A0A1L8D5X1_BOTAT	A0A1L8D5X1	BATXSVMPIII18 OS=Bothrops atrox PE=2 SV=1	Regular	13647	0	71139.3	16	2	49	2.94	18989	0	7312			Green	2198 2200 2207 2208 2214 2344 2350 2490 2497 2507 2510 2511 2568 2570 2575 7711 14488 15942 28901 29052 73288 74778 176726 176989 188166 189156 189722 189733 189738 189739
29052	A0A194ARL7_9SAUR	A0A194ARL7	Metalloproteinase type III 13 OS=Agkistrodon piscivorus PE=3 SV=1	Regular	13647	0	70469	16	2	57	2.95	18989	0	7312			Green	2198 2200 2207 2208 2214 2344 2350 2490 2497 2507 2510 2511 2568 2570 2575 7711 14488 15942 28901 73288 74778 176726 176989 188165 188166 189156 189722 189733 189738 189739
28901	A0A194APN1_9SAUR	A0A194APN1	Metalloproteinase type III 7 OS=Agkistrodon piscivorus PE=3 SV=1	Regular	13647	0	70907.5	8	1	56	1.31	10916	0	3269			Green	2198 2200 2207 2208 2214 2344 2350 2490 2497 2507 2510 2511 2568 2570 2575 7711 14488 15942 29052 73288 74778 176726 176989 188165 188166 189156 189722 189733 189738 189739
2570	VM3PN_PROSR	P85005	Zinc metalloproteinase-disintegrin-like proatherocytin (Fragments) OS=Proatheris superciliaris PE=1 SV=1	Regular	13647	0	1851	8	1	2	53.33	10916	0	3269			Green	2198 2200 2207 2208 2214 2344 2350 2490 2497 2507 2510 2511 2568 2575 7711 14488 15942 28901 29052 73288 74778 176726 176989 188165 188166 189156 189722 189733 189738 189739
35367	M1V359_BOTJA	M1V359	Botrocetin-2 alpha OS=Bothrops jararaca GN=bot-2A PE=2 SV=1	Regular	12716.4	0	17829.1	48	4	13	33.55	383194	275357	82627	146.884	2.6188	Green	71 182 194 187926 187931 187936 187939 188146 188157 188159 188160 188347 188427 189145 189157 189159 189162 189166 189169 189727 189758 189770 192719 192729 192742 192750
928	LECG_BOTPA	P86970	C-type lectin BpLec OS=Bothrops pauloensis PE=1 SV=2	Regular	12197.9	0	16736.5	46	6	16	40	219612	0	42267			Green	239 240 241 242 255 256 259 927 929 930 938 21182 56945 79122 84477 112945 112972
189152	A0A1L8D673_BOTAT	A0A1L8D673	BATXCRISP1 OS=Bothrops atrox PE=2 SV=1	Regular	11450.9	0	27748.1	71	5	18	28.75	357019	316698	84155	168.936	4.6877	Green	1018 1028 15573 21273 22099 22121 25660 25873 58881 72106 75260 112941 113257 114708 115165 115239 115308 116192 188815 192812
930	LECG_LACST	Q9PSM4	C-type lectin LmsL OS=Lachesis stenophrys PE=1 SV=1	Regular	10761.8	0	16736.5	36	5	16	32.59	177708	0	32332			Green	239 240 241 242 255 256 259 927 928 929 938 21182 56945 79122 84477 112945 112972
188423	A0A1L8D623_BOTAT	A0A1L8D623	BATXCTL36 OS=Bothrops atrox PE=2 SV=1	Regular	10731.1	0	19464.9	25	2	13	13.5	107711	0	17352			Green	28 103 139 8566 78532 189234 191656 191658
927	LECG_BOTAT	P0DM53	C-type lectin galatrox (Fragments) OS=Bothrops atrox PE=1 SV=1	Regular	10253	0	9470.65	23	3	9	33.77	158624	0	27543			Green	239 240 241 242 255 256 259 928 929 930 938 21182 79122 84477 112945 112972
192730	A0A1L8D5V4_BOTAT	A0A1L8D5V4	BATXSVSP13 OS=Bothrops atrox PE=2 SV=1	Regular	10239.8	0	28428.1	51	3	16	24.42	215265	16504	79591	8.8037	0.2503	Green	1922 2066 2136 2143 2161 2917 7623 7683 8401 11258 11566 14916 14918 15120 15546 15880 17232 17432 17612 21195 25851 29241 29846 72136 72317 72824 72989 75127 114359 188419 188420 188634 189203 191537
188419	A0A1L8D658_BOTAT	A0A1L8D658	BATXSVSP12 OS=Bothrops atrox PE=2 SV=1	Regular	9236.73	0	28438	44	2	16	13.57	198761	0	69770			Green	2136 192730
189161	A0A1L8D6F6_BOTAT	A0A1L8D6F6	BATXCTL24 OS=Bothrops atrox PE=2 SV=1	Regular	8576.59	0	16865.6	25	2	9	15.75	183438	117096	69765	62.4623	1.0535	Green	138
2134	VSP11_TRIST	Q71QI7	Snake venom serine protease KN11 OS=Trimeresurus stejnegeri PE=2 SV=1	Regular	8546.74	0	28741	19	2	18	7	69283	0	13564			Green	1882 1900 1901 1914 1917 1918 1922 1923 1929 1977 1986 1987 1999 2001 2046 2047 2062 2075 2084 2091 2100 2113 2120 2130 2132 2142 2143 2157 2158 2886 3029 3345 5309 7683 7871 10611 11553 14916 14918 15120 15127 15546 15880 17612 21043 21052 21148 25609 25844 25951 56966 59910 59942 71925 72148 72316 72711 72723 72902 73173 74395 74728 75425 76141 76251 78313 79116 83676 83808 84277 84463 100532 1…
2046	VSP02_TRIST	Q71QJ0	Snake venom serine protease KN2 OS=Trimeresurus stejnegeri PE=2 SV=1	Regular	8546.74	0	28738	19	2	18	7	69283	0	13564			Green	1882 1900 1901 1914 1917 1918 1922 1923 1929 1977 1986 1987 1999 2001 2047 2062 2075 2084 2091 2100 2113 2120 2130 2132 2134 2142 2143 2157 2158 2886 3029 3345 5309 7683 7871 10611 11553 14916 14918 15120 15127 15546 15880 17612 21043 21052 21148 25609 25844 25951 56966 59910 59942 71925 72148 72316 72711 72723 72902 73173 74395 74728 75425 76141 76251 78313 79116 83676 83808 84277 84463 100532 1…
1923	VSPC_TRIGA	O13062	Snake venom serine protease 2C OS=Trimeresurus gramineus GN=TLG2C PE=2 SV=1	Regular	8546.74	0	28727	19	2	18	7	69283	0	13564			Green	1882 1900 1901 1914 1917 1918 1922 1929 1977 1986 1987 1999 2001 2046 2047 2062 2075 2084 2091 2100 2113 2120 2130 2132 2134 2142 2143 2157 2158 2886 3029 3345 5309 7683 7871 10611 11553 14916 14918 15120 15127 15546 15880 17612 21043 21052 21148 25609 25844 25951 56966 59910 59942 71925 72148 72316 72711 72723 72902 73173 74395 74728 75425 76141 76251 78313 79116 83676 83808 84277 84463 100532 1…
2441	TXVE_BOTJA	Q90X23	Snake venom vascular endothelial growth factor toxin OS=Bothrops jararaca PE=1 SV=1	Regular	8365.61	0	16890.2	37	3	13	32.88	107664	107664	47779	57.4312	0.97	Green	2428
190	SL9B_BOTJA	Q9PS06	Snaclec coagulation factor IX/factor X-binding protein subunit B (Fragment) OS=Bothrops jararaca PE=1 SV=2	Regular	8284.75	0	3752.95	9	1	2	50	32343	97029	7213	51.7582	0.1942	Green
192750	A0A1L8D632_BOTAT	A0A1L8D632	BATXCTL39 OS=Bothrops atrox PE=2 SV=1	Regular	8284.19	0	17858.1	25	2	12	14.1	213594	0	43338			Green	71 182 194 35367 187926 187931 187936 187939 188146 188157 188159 188160 188347 188427 189145 189157 189159 189162 189166 189169 189727 189758 189770 192719 192729 192742
2102	VSP1_BOTJA	P81824	Platelet-aggregating proteinase PA-BJ (Fragment) OS=Bothrops jararaca PE=1 SV=2	Regular	7853.87	0	26426.2	46	5	20	45.57	189147	143841	70149	76.7291	2.0277	Green	189164 189172
1992	VSPBH_BOTAL	P0CG03	Thrombin-like enzyme bhalternin OS=Bothrops alternatus PE=1 SV=1	Regular	7814.23	0	28672.5	32	2	19	12.31	109308	0	48317			Green	1882 1901 1902 1906 1909 1910 1912 1917 1922 1929 1930 1931 1935 1936 1977 1980 1995 2001 2006 2007 2048 2049 2054 2057 2060 2062 2064 2066 2069 2070 2076 2080 2081 2091 2096 2100 2129 2130 2131 2132 2133 2137 2142 2143 2149 2158 2886 3029 3034 3345 4775 5308 7590 7668 7687 7689 7871 8401 8693 10006 10609 11255 11258 11260 11261 11622 12050 12051 14738 14855 15210 15322 15495 15553 15757 15784 15…
188157	A0A1L8D630_BOTAT	A0A1L8D630	BATXCTL42 OS=Bothrops atrox PE=2 SV=1	Regular	7555.81	0	18140.3	19	1	12	9.03	192369	0	39531			Green	182 35367 192750
166	SLB_BOTIN	P0C930	Snaclec bothroinsularin subunit beta OS=Bothrops insularis PE=1 SV=1	Regular	7487.06	0	15273.7	32	4	10	39.37	98969	95333	31629	50.8535	0.7767	Green	42
241	LECG_BOTJR	P83519	C-type lectin BJcuL OS=Bothrops jararacussu PE=1 SV=2	Regular	7377.07	0	19280.5	44	6	17	29.56	190245	0	41614			Green	239 240 242 255 256 259 927 928 929 930 938 21182 56945 79122 84477 112945 112972
256	LECG_BOTPI	P0DL30	C-type lectin BPL OS=Bothrops pirajai PE=1 SV=1	Regular	7320.56	0	16630.4	29	4	15	20.74	154685	0	30251			Green	239 240 241 242 255 259 927 928 929 930 938 21182 56945 79122 84477 112945 112972
192812	F2Q6G0_DEIAC	F2Q6G0	Cysteine-rich seceretory protein Da-CRPa (Fragment) OS=Deinagkistrodon acutus PE=2 SV=1	Regular	7171.36	0	25769.4	33	2	18	11.82	269479	83601	52660	44.5953	1.1492	Green	1018 1028 15573 21273 22099 22121 25660 25873 58881 72106 75260 112941 113257 114708 115165 115239 115308 116192 188815 189152
188815	F2Q6G1_DEIAC	F2Q6G1	Cysteine-rich seceretory protein Da-CRPb (Fragment) OS=Deinagkistrodon acutus PE=2 SV=1	Regular	7171.36	0	25660.3	33	2	18	11.76	269479	0	52660			Green	1018 1028 15573 21273 22099 22121 25660 25873 58881 72106 75260 112941 113257 114708 115165 115239 115308 116192 189152 192812
116192	F2Q6E5_CROHD	F2Q6E5	Cysteine-rich seceretory protein Ch-CRPKa (Fragment) OS=Crotalus horridus PE=2 SV=1	Regular	7171.36	0	25654.4	33	2	19	11.76	269479	0	52660			Green	1018 1028 15573 21273 22099 22121 25660 25873 58881 72106 75260 112941 113257 114708 115165 115239 115308 188815 189152 192812
115308	F2Q6E6_CROHD	F2Q6E6	Cysteine-rich seceretory protein Ch-CRPKb (Fragment) OS=Crotalus horridus PE=2 SV=1	Regular	7171.36	0	25625.3	33	2	19	11.76	269479	0	52660			Green	1018 1028 15573 21273 22099 22121 25660 25873 58881 72106 75260 112941 113257 114708 115165 115239 116192 188815 189152 192812
115239	F2Q6E9_CROHD	F2Q6E9	Cysteine-rich seceretory protein Ch-CRPIb (Fragment) OS=Crotalus horridus PE=2 SV=1	Regular	7171.36	0	25615.3	33	2	19	11.76	269479	0	52660			Green	1018 1028 15573 21273 22099 22121 25660 25873 58881 72106 75260 112941 113257 114708 115165 115308 116192 188815 189152 192812
115165	F2Q6E8_CROHD	F2Q6E8	Cysteine-rich seceretory protein Ch-CRPIa (Fragment) OS=Crotalus horridus PE=2 SV=1	Regular	7171.36	0	25657.4	33	2	19	11.76	269479	0	52660			Green	1018 1028 15573 21273 22099 22121 25660 25873 58881 72106 75260 112941 113257 114708 115239 115308 116192 188815 189152 192812
114708	F2Q6E7_CROHD	F2Q6E7	Cysteine-rich seceretory protein Ch-CRPKc (Fragment) OS=Crotalus horridus PE=2 SV=1	Regular	7171.36	0	25704.4	33	2	19	11.76	269479	0	52660			Green	1018 1028 15573 21273 22099 22121 25660 25873 58881 72106 75260 112941 113257 115165 115239 115308 116192 188815 189152 192812
192728	A0A1L8D6F1_BOTAT	A0A1L8D6F1	BATXCTL1 OS=Bothrops atrox PE=2 SV=1	Regular	7077.82	0	17711.1	23	4	13	26	78552	37777	12809	20.1514	0.3569	Green	100 175 15122 17419 20901 42661 72686 72894 73018 73024 74256 83617 112656 177062 177495 188345 192766
42	SLAB_BOTJA	Q56EB0	Snaclec bothrojaracin subunit beta OS=Bothrops jararaca PE=1 SV=1	Regular	6923.02	0	17691.6	22	2	13	15.33	66959	0	22916			Green	166
117401	B0VXU1_SISCA	B0VXU1	Serine proteinase isoform 9 OS=Sistrurus catenatus edwardsii PE=2 SV=1	Regular	6834.5	0	29340.5	26	3	14	10.38	43675	0	12641			Green	1882 1900 1901 1902 1903 1904 1906 1909 1910 1911 1912 1914 1917 1918 1922 1923 1929 1930 1931 1932 1934 1935 1936 1977 1980 1984 1985 1986 1992 1995 1997 2001 2006 2007 2008 2009 2046 2047 2048 2049 2051 2054 2057 2058 2060 2062 2064 2066 2069 2070 2071 2075 2076 2080 2081 2084 2088 2091 2096 2099 2100 2101 2106 2111 2112 2113 2120 2129 2130 2131 2132 2133 2134 2135 2137 2140 2141 2142 2143 2149…
83808	A0A1W7RJW9_AGKCO	A0A1W7RJW9	Serine proteinase 6 OS=Agkistrodon contortrix contortrix PE=3 SV=1	Regular	6834.5	0	28997	26	3	18	10.47	43675	0	12641			Green	1882 1900 1901 1902 1903 1904 1906 1909 1910 1911 1912 1914 1917 1918 1922 1923 1929 1930 1931 1932 1934 1935 1936 1977 1980 1984 1985 1986 1992 1995 1997 2001 2006 2007 2008 2009 2046 2047 2048 2049 2051 2054 2057 2058 2060 2062 2064 2066 2069 2070 2071 2075 2076 2080 2081 2084 2088 2091 2096 2099 2100 2101 2106 2111 2112 2113 2120 2129 2130 2131 2132 2133 2134 2135 2137 2140 2141 2142 2143 2149…
21043	A0A194ARH4_9SAUR	A0A194ARH4	Serine proteinase 2 OS=Agkistrodon piscivorus PE=3 SV=1	Regular	6834.5	0	29036.1	26	3	18	10.47	43675	0	12641			Green	1882 1900 1901 1902 1903 1904 1906 1909 1910 1911 1912 1914 1917 1918 1922 1923 1929 1930 1931 1932 1934 1935 1936 1977 1980 1984 1985 1986 1992 1995 1997 2001 2006 2007 2008 2009 2046 2047 2048 2049 2051 2054 2057 2058 2060 2062 2064 2066 2069 2070 2071 2075 2076 2080 2081 2084 2088 2091 2096 2099 2100 2101 2106 2111 2112 2113 2120 2129 2130 2131 2132 2133 2134 2135 2137 2140 2141 2142 2143 2149…
178233	A0A2D4NXP8_MICSU	A0A2D4NXP8	Uncharacterized protein (Fragment) OS=Micrurus surinamensis PE=4 SV=1	Regular	6771.33	0	99701.1	86	8	83	10.09	422946	0	113218			Green	3 3078 6660 12385 13690 15809 16186 16249 41050 42078 50314 61474 62203 81329 82490 86399 87258 104741 106347 109915 115998 128273 132036 132507 149784 158284 166464 168493 174340 186372 192553
132507	A0A2D4KXA6_9SAUR	A0A2D4KXA6	Uncharacterized protein (Fragment) OS=Micrurus paraensis PE=4 SV=1	Regular	6771.33	0	97593.7	86	8	81	10.33	422946	0	113218			Green	3 3078 6660 12385 13690 15809 16186 16249 41050 42078 50314 61474 62203 81329 82490 86399 87258 104741 106347 109915 115998 128273 132036 149784 158284 166464 168493 174340 178233 186372 192553
113257	A0A223PK48_9SAUR	A0A223PK48	Serotriflin (Fragment) OS=Daboia russelii PE=2 SV=1	Regular	6633.1	0	24054.9	21	1	16	6.69	213745	0	34714			Green	1018 1028 15573 21273 22099 22121 25660 25873 58881 72106 75260 112941 114708 115165 115239 115308 116192 188815 189152 192812
112941	A0A223PK22_9SAUR	A0A223PK22	Cysteine rich secretory protein (Fragment) OS=Daboia russelii PE=2 SV=1	Regular	6633.1	0	25616.9	21	1	15	6.23	213745	0	34714			Green	1018 1028 15573 21273 22099 22121 25660 25873 58881 72106 75260 113257 114708 115165 115239 115308 116192 188815 189152 192812
75260	F2Q6E4_BOTSC	F2Q6E4	Cysteine-rich seceretory protein Bs-CRP OS=Bothriechis schlegelii PE=2 SV=1	Regular	6633.1	0	27858	21	1	20	6.67	213745	0	34714			Green	1018 1028 15573 21273 22099 22121 25660 25873 58881 72106 112941 113257 114708 115165 115239 115308 116192 188815 189152 192812
72106	F2Q6E3_AZEFE	F2Q6E3	Cysteine-rich seceretory protein Az-CRP OS=Azemiops feae PE=2 SV=1	Regular	6633.1	0	27594.5	21	1	18	6.67	213745	0	34714			Green	1018 1028 15573 21273 22099 22121 25660 25873 58881 75260 112941 113257 114708 115165 115239 115308 116192 188815 189152 192812
58881	T2HPR8_OVOOK	T2HPR8	Cysteine rich secretory protein OS=Ovophis okinavensis PE=2 SV=1	Regular	6633.1	0	27850	21	1	21	6.67	213745	0	34714			Green	1018 1028 15573 21273 22099 22121 25660 25873 72106 75260 112941 113257 114708 115165 115239 115308 116192 188815 189152 192812
25873	A0A0M4AL12_GLOIT	A0A0M4AL12	Cysteine-rich seceretory protein OS=Gloydius intermedius PE=2 SV=1	Regular	6633.1	0	27735.1	21	1	19	6.67	213745	0	34714			Green	1018 1028 15573 21273 22099 22121 25660 58881 72106 75260 112941 113257 114708 115165 115239 115308 116192 188815 189152 192812
25660	F2Q6F8_TRIST	F2Q6F8	Cysteine-rich seceretory protein Ts-CRPYb OS=Trimeresurus stejnegeri PE=2 SV=1	Regular	6633.1	0	27964.8	21	1	18	6.67	213745	0	34714			Green	1018 1028 15573 21273 22099 22121 25873 58881 72106 75260 112941 113257 114708 115165 115239 115308 116192 188815 189152 192812
22121	F2Q6F9_TRIST	F2Q6F9	Cysteine-rich seceretory protein Ts-CRPM OS=Trimeresurus stejnegeri PE=2 SV=1	Regular	6633.1	0	27995	21	1	18	6.67	213745	0	34714			Green	1018 1028 15573 21273 22099 25660 25873 58881 72106 75260 112941 113257 114708 115165 115239 115308 116192 188815 189152 192812
22099	F2Q6F7_TRIST	F2Q6F7	Cysteine-rich seceretory protein Ts-CRPYa OS=Trimeresurus stejnegeri PE=2 SV=1	Regular	6633.1	0	27966.9	21	1	17	6.67	213745	0	34714			Green	1018 1028 15573 21273 22121 25660 25873 58881 72106 75260 112941 113257 114708 115165 115239 115308 116192 188815 189152 192812
21273	F2Q6F4_TRIGS	F2Q6F4	Cysteine-rich seceretory protein Og-CRPa OS=Trimeresurus gracilis PE=2 SV=1	Regular	6633.1	0	27872	21	1	20	6.67	213745	0	34714			Green	1018 1028 15573 22099 22121 25660 25873 58881 72106 75260 112941 113257 114708 115165 115239 115308 116192 188815 189152 192812
15573	A0A0K8S072_CROHD	A0A0K8S072	Cysteine-rich secretory protein OS=Crotalus horridus PE=3 SV=1	Regular	6633.1	0	27610.8	21	1	20	6.67	213745	0	34714			Green	1018 1028 21273 22099 22121 25660 25873 58881 72106 75260 112941 113257 114708 115165 115239 115308 116192 188815 189152 192812
1028	CRVP_TRIST	P60623	Cysteine-rich venom protein (Fragment) OS=Trimeresurus stejnegeri PE=1 SV=1	Regular	6633.1	0	27206.9	21	1	17	6.87	213745	0	34714			Green	1018 15573 21273 22099 22121 25660 25873 58881 72106 75260 112941 113257 114708 115165 115239 115308 116192 188815 189152 192812
1018	CRVP_GLOBL	Q8JI40	Cysteine-rich venom protein ablomin OS=Gloydius blomhoffii PE=1 SV=1	Regular	6633.1	0	27826.8	23	1	15	6.67	223736	0	35446			Green	1028 15573 21273 22099 22121 25660 25873 58881 72106 75260 112941 113257 114708 115165 115239 115308 116192 188815 189152 192812
114359	T1E3X0_CROHD	T1E3X0	Serine proteinase 8 OS=Crotalus horridus PE=2 SV=1	Regular	6616.41	0	29431.4	25	3	19	17.69	50023	0	18633			Green	1882 1900 1901 1902 1906 1909 1910 1912 1914 1917 1918 1922 1923 1929 1930 1931 1935 1936 1977 1980 1986 1992 1995 2001 2006 2007 2046 2047 2048 2049 2054 2057 2060 2062 2064 2066 2069 2070 2075 2076 2080 2081 2084 2091 2096 2100 2113 2120 2129 2130 2131 2132 2133 2134 2137 2142 2143 2149 2157 2158 2161 2886 2917 3029 3034 3345 4775 5308 5309 7590 7623 7668 7683 7687 7689 7871 8401 8693 10006 106…
17612	F8S118_CROAD	F8S118	Cadam10_SVSP-2 OS=Crotalus adamanteus PE=2 SV=1	Regular	6616.41	0	29725.7	25	3	20	17.49	50023	0	18633			Green	1882 1900 1901 1902 1906 1909 1910 1912 1914 1917 1918 1922 1923 1929 1930 1931 1935 1936 1977 1980 1986 1992 1995 2001 2006 2007 2046 2047 2048 2049 2054 2057 2060 2062 2064 2066 2069 2070 2075 2076 2080 2081 2084 2091 2096 2100 2113 2120 2129 2130 2131 2132 2133 2134 2137 2142 2143 2149 2157 2158 2161 2886 2917 3029 3034 3345 4775 5308 5309 7590 7623 7668 7683 7687 7689 7871 8401 8693 10006 106…
15880	A0A0K8RSB6_CROHD	A0A0K8RSB6	Serine proteinase 10 OS=Crotalus horridus PE=3 SV=1	Regular	6616.41	0	29538.4	25	3	20	17.69	50023	0	18633			Green	1882 1900 1901 1902 1906 1909 1910 1912 1914 1917 1918 1922 1923 1929 1930 1931 1935 1936 1977 1980 1986 1992 1995 2001 2006 2007 2046 2047 2048 2049 2054 2057 2060 2062 2064 2066 2069 2070 2075 2076 2080 2081 2084 2091 2096 2100 2113 2120 2129 2130 2131 2132 2133 2134 2137 2142 2143 2149 2157 2158 2161 2886 2917 3029 3034 3345 4775 5308 5309 7590 7623 7668 7683 7687 7689 7871 8401 8693 10006 106…
2143	VSP1_GLOUS	Q91053	Thrombin-like enzyme calobin-1 OS=Gloydius ussuriensis PE=1 SV=1	Regular	6616.41	0	29592.5	25	3	22	17.56	50023	0	18633			Green	1882 1900 1901 1902 1906 1909 1910 1912 1914 1917 1918 1922 1923 1929 1930 1931 1935 1936 1977 1980 1986 1992 1995 2001 2006 2007 2046 2047 2048 2049 2054 2057 2060 2062 2064 2066 2069 2070 2075 2076 2080 2081 2084 2091 2096 2100 2113 2120 2129 2130 2131 2132 2133 2134 2137 2142 2149 2157 2158 2161 2886 2917 3029 3034 3345 4775 5308 5309 7590 7623 7668 7683 7687 7689 7871 8401 8693 10006 10609 11…
1922	VSPC_CROAD	J3RY93	Snake venom serine proteinase 12 OS=Crotalus adamanteus PE=1 SV=1	Regular	6616.41	0	29411.4	25	3	19	17.69	50023	0	18633			Green	1882 1900 1901 1902 1906 1909 1910 1912 1914 1917 1918 1923 1929 1930 1931 1935 1936 1977 1980 1986 1992 1995 2001 2006 2007 2046 2047 2048 2049 2054 2057 2060 2062 2064 2066 2069 2070 2075 2076 2080 2081 2084 2091 2096 2100 2113 2120 2129 2130 2131 2132 2133 2134 2137 2142 2143 2149 2157 2158 2161 2886 2917 3029 3034 3345 4775 5308 5309 7590 7623 7668 7683 7687 7689 7871 8401 8693 10006 10609 11…
71	SLA_BOTIN	P0C929	Snaclec bothroinsularin subunit alpha OS=Bothrops insularis PE=1 SV=1	Regular	6161.99	0	15608.2	35	3	10	27.27	109242	93808.9	30551	50.0405	0.781	Green	182 194 35367 187926 187931 187936 187939 188146 188159 188160 188347 188427 189145 189157 189159 189162 189166 189169 189727 189758 189770 192719 192729 192742 192750
41050	A0A0B8RUK3_BOIIR	A0A0B8RUK3	Alpha-1_4 glucan phosphorylase OS=Boiga irregularis PE=3 SV=1	Regular	6142.86	0	97659.7	97	9	77	13.88	469624	136221	140163	72.6643	7.0964	Green	3 3078 6660 12385 13690 15809 16186 16249 42078 50314 62203 82490 86399 87258 104741 106347 109915 115998 132036 132507 149784 158284 166464 168493 174340 178233 186372 192553
50314	A0A2D4NXS8_MICSU	A0A2D4NXS8	Uncharacterized protein (Fragment) OS=Micrurus surinamensis PE=4 SV=1	Regular	6041.63	0	94531.4	72	7	82	8.72	400702	0	109216			Green	3 3078 6660 12385 13690 15809 16186 16249 41050 42078 61474 62203 81329 82490 86399 87258 104741 106347 109915 115998 128273 132036 132507 149784 158284 166464 168493 174340 178233 186372 192553
255	LECG_AGKPI	P0DM36	C-type lectin APL OS=Agkistrodon piscivorus piscivorus PE=1 SV=1	Regular	5941.01	0	16718.5	26	4	14	20.74	125076	0	23995			Green	239 240 241 242 256 259 927 928 929 930 938 21182 56945 79122 84477 112945 112972
112972	A0A077LA68_PROEL	A0A077LA68	Galactose-binding Lectin (Fragment) OS=Protobothrops elegans PE=2 SV=1	Regular	5884.51	0	17882.9	19	3	18	12.33	112781	0	20316			Green	239 240 241 242 255 256 259 927 928 929 930 938 21182 56945 79122 84477 112945
112945	G8FML6_AGKPL	G8FML6	C-type lectin OS=Agkistrodon piscivorus leucostoma PE=2 SV=1	Regular	5884.51	0	19139.4	19	3	15	11.39	112781	0	20316			Green	239 240 241 242 255 256 259 927 928 929 930 938 21182 56945 79122 84477 112972
84477	A0A194AP78_AGKCO	A0A194AP78	C-type lectin 9a OS=Agkistrodon contortrix contortrix PE=4 SV=1	Regular	5884.51	0	19182.5	19	3	15	11.39	112781	0	20316			Green	239 240 241 242 255 256 259 927 928 929 930 938 21182 56945 79122 112945 112972
79122	T2HP42_PROFL	T2HP42	Galactose binding lectin (Fragment) OS=Protobothrops flavoviridis PE=2 SV=1	Regular	5884.51	0	18236.3	19	3	17	12.16	112781	0	20316			Green	239 240 241 242 255 256 259 927 928 929 930 938 21182 56945 84477 112945 112972
21182	A0A194APP2_9SAUR	A0A194APP2	C-type lectin 2 OS=Agkistrodon piscivorus PE=4 SV=1	Regular	5884.51	0	19169.5	19	3	15	11.39	112781	0	20316			Green	239 240 241 242 255 256 259 927 928 929 930 938 56945 79122 84477 112945 112972
239	LECG_BITAR	Q9PSN0	C-type lectin PAL OS=Bitis arietans PE=1 SV=1	Regular	5884.51	0	16671.4	19	3	14	13.33	112781	0	20316			Green	240 241 242 255 256 259 927 928 929 930 938 21182 56945 79122 84477 112945 112972
189772	A0A1W7RB66_CROAD	A0A1W7RB66	Cadam10_SVSP-12 OS=Crotalus adamanteus PE=3 SV=1	Regular	5827.48	0	29010.8	22	2	29	8.53	62385	0	14951			Green	1882 1901 1902 1906 1909 1910 1912 1917 1922 1929 1930 1931 1935 1936 1977 1980 1992 1995 2001 2006 2007 2048 2049 2054 2057 2060 2062 2064 2066 2069 2070 2076 2080 2081 2091 2096 2100 2129 2130 2131 2132 2133 2137 2142 2143 2149 2158 2160 2161 2162 2886 2917 3029 3034 3345 4775 5308 7590 7623 7668 7687 7689 7871 8401 8693 10006 10609 11255 11258 11260 11261 11566 11622 12050 12051 14738 14855 15…
176789	A0A194APK9_SISTE	A0A194APK9	Serine proteinase 2 OS=Sistrurus tergeminus PE=3 SV=1	Regular	5827.48	0	29029.2	22	2	22	8.49	62385	0	14951			Green	1882 1901 1902 1906 1909 1910 1912 1917 1922 1929 1930 1931 1935 1936 1977 1980 1992 1995 2001 2006 2007 2048 2049 2054 2057 2060 2062 2064 2066 2069 2070 2076 2080 2081 2091 2096 2100 2129 2130 2131 2132 2133 2137 2142 2143 2149 2158 2160 2161 2162 2886 2917 3029 3034 3345 4775 5308 7590 7623 7668 7687 7689 7871 8401 8693 10006 10609 11255 11258 11260 11261 11566 11622 12050 12051 14738 14855 15…
117488	B0VXT4_SISCA	B0VXT4	Serine proteinase isoform 2 OS=Sistrurus catenatus edwardsii PE=2 SV=1	Regular	5827.48	0	28962	22	2	21	8.49	62385	0	14951			Green	1882 1901 1902 1906 1909 1910 1912 1917 1922 1929 1930 1931 1935 1936 1977 1980 1992 1995 2001 2006 2007 2048 2049 2054 2057 2060 2062 2064 2066 2069 2070 2076 2080 2081 2091 2096 2100 2129 2130 2131 2132 2133 2137 2142 2143 2149 2158 2160 2161 2162 2886 2917 3029 3034 3345 4775 5308 7590 7623 7668 7687 7689 7871 8401 8693 10006 10609 11255 11258 11260 11261 11566 11622 12050 12051 14738 14855 15…
78520	A0A194ASS1_SISMB	A0A194ASS1	Serine proteinase 9b OS=Sistrurus miliarius barbouri PE=3 SV=1	Regular	5827.48	0	28968	22	2	21	8.49	62385	0	14951			Green	1882 1901 1902 1906 1909 1910 1912 1917 1922 1929 1930 1931 1935 1936 1977 1980 1992 1995 2001 2006 2007 2048 2049 2054 2057 2060 2062 2064 2066 2069 2070 2076 2080 2081 2091 2096 2100 2129 2130 2131 2132 2133 2137 2142 2143 2149 2158 2160 2161 2162 2886 2917 3029 3034 3345 4775 5308 7590 7623 7668 7687 7689 7871 8401 8693 10006 10609 11255 11258 11260 11261 11566 11622 12050 12051 14738 14855 15…
77792	A0A194APX9_SISMB	A0A194APX9	Serine proteinase 9a OS=Sistrurus miliarius barbouri PE=3 SV=1	Regular	5827.48	0	28938	22	2	21	8.49	62385	0	14951			Green	1882 1901 1902 1906 1909 1910 1912 1917 1922 1929 1930 1931 1935 1936 1977 1980 1992 1995 2001 2006 2007 2048 2049 2054 2057 2060 2062 2064 2066 2069 2070 2076 2080 2081 2091 2096 2100 2129 2130 2131 2132 2133 2137 2142 2143 2149 2158 2160 2161 2162 2886 2917 3029 3034 3345 4775 5308 7590 7623 7668 7687 7689 7871 8401 8693 10006 10609 11255 11258 11260 11261 11566 11622 12050 12051 14738 14855 15…
73190	A0A194AS00_SISMB	A0A194AS00	Serine proteinase 9c OS=Sistrurus miliarius barbouri PE=3 SV=1	Regular	5827.48	0	28924	22	2	21	8.49	62385	0	14951			Green	1882 1901 1902 1906 1909 1910 1912 1917 1922 1929 1930 1931 1935 1936 1977 1980 1992 1995 2001 2006 2007 2048 2049 2054 2057 2060 2062 2064 2066 2069 2070 2076 2080 2081 2091 2096 2100 2129 2130 2131 2132 2133 2137 2142 2143 2149 2158 2160 2161 2162 2886 2917 3029 3034 3345 4775 5308 7590 7623 7668 7687 7689 7871 8401 8693 10006 10609 11255 11258 11260 11261 11566 11622 12050 12051 14738 14855 15…
73080	A0A194ATP6_SISMB	A0A194ATP6	Serine proteinase 9d OS=Sistrurus miliarius barbouri PE=3 SV=1	Regular	5827.48	0	28969	22	2	21	8.49	62385	0	14951			Green	1882 1901 1902 1906 1909 1910 1912 1917 1922 1929 1930 1931 1935 1936 1977 1980 1992 1995 2001 2006 2007 2048 2049 2054 2057 2060 2062 2064 2066 2069 2070 2076 2080 2081 2091 2096 2100 2129 2130 2131 2132 2133 2137 2142 2143 2149 2158 2160 2161 2162 2886 2917 3029 3034 3345 4775 5308 7590 7623 7668 7687 7689 7871 8401 8693 10006 10609 11255 11258 11260 11261 11566 11622 12050 12051 14738 14855 15…
72666	T1E7K6_CROOH	T1E7K6	Kallikrein-CohPH-4 OS=Crotalus oreganus helleri PE=2 SV=1	Regular	5827.48	0	28936.9	22	2	21	8.49	62385	0	14951			Green	1882 1901 1902 1906 1909 1910 1912 1917 1922 1929 1930 1931 1935 1936 1977 1980 1992 1995 2001 2006 2007 2048 2049 2054 2057 2060 2062 2064 2066 2069 2070 2076 2080 2081 2091 2096 2100 2129 2130 2131 2132 2133 2137 2142 2143 2149 2158 2160 2161 2162 2886 2917 3029 3034 3345 4775 5308 7590 7623 7668 7687 7689 7871 8401 8693 10006 10609 11255 11258 11260 11261 11566 11622 12050 12051 14738 14855 15…
72568	T1DMM6_CROOH	T1DMM6	Kallikrein-CohID-4 OS=Crotalus oreganus helleri PE=2 SV=1	Regular	5827.48	0	28888.6	22	2	27	8.53	62385	0	14951			Green	1882 1901 1902 1906 1909 1910 1912 1917 1922 1929 1930 1931 1935 1936 1977 1980 1992 1995 2001 2006 2007 2048 2049 2054 2057 2060 2062 2064 2066 2069 2070 2076 2080 2081 2091 2096 2100 2129 2130 2131 2132 2133 2137 2142 2143 2149 2158 2160 2161 2162 2886 2917 3029 3034 3345 4775 5308 7590 7623 7668 7687 7689 7871 8401 8693 10006 10609 11255 11258 11260 11261 11566 11622 12050 12051 14738 14855 15…
72326	T1E6S9_CROOH	T1E6S9	Kallikrein-CohCI-4 OS=Crotalus oreganus helleri PE=2 SV=1	Regular	5827.48	0	28963	22	2	21	8.49	62385	0	14951			Green	1882 1901 1902 1906 1909 1910 1912 1917 1922 1929 1930 1931 1935 1936 1977 1980 1992 1995 2001 2006 2007 2048 2049 2054 2057 2060 2062 2064 2066 2069 2070 2076 2080 2081 2091 2096 2100 2129 2130 2131 2132 2133 2137 2142 2143 2149 2158 2160 2161 2162 2886 2917 3029 3034 3345 4775 5308 7590 7623 7668 7687 7689 7871 8401 8693 10006 10609 11255 11258 11260 11261 11566 11622 12050 12051 14738 14855 15…
16113	A0A194ASG2_SISTE	A0A194ASG2	Serine proteinase 9a OS=Sistrurus tergeminus PE=3 SV=1	Regular	5827.48	0	29058.2	22	2	22	8.49	62385	0	14951			Green	1882 1901 1902 1906 1909 1910 1912 1917 1922 1929 1930 1931 1935 1936 1977 1980 1992 1995 2001 2006 2007 2048 2049 2054 2057 2060 2062 2064 2066 2069 2070 2076 2080 2081 2091 2096 2100 2129 2130 2131 2132 2133 2137 2142 2143 2149 2158 2160 2161 2162 2886 2917 3029 3034 3345 4775 5308 7590 7623 7668 7687 7689 7871 8401 8693 10006 10609 11255 11258 11260 11261 11566 11622 12050 12051 14738 14855 15…
15757	A0A0K8RYP4_CROHD	A0A0K8RYP4	Serine proteinase 13b OS=Crotalus horridus PE=3 SV=1	Regular	5827.48	0	29005	22	2	20	8.49	62385	0	14951			Green	1882 1901 1902 1906 1909 1910 1912 1917 1922 1929 1930 1931 1935 1936 1977 1980 1992 1995 2001 2006 2007 2048 2049 2054 2057 2060 2062 2064 2066 2069 2070 2076 2080 2081 2091 2096 2100 2129 2130 2131 2132 2133 2137 2142 2143 2149 2158 2160 2161 2162 2886 2917 3029 3034 3345 4775 5308 7590 7623 7668 7687 7689 7871 8401 8693 10006 10609 11255 11258 11260 11261 11566 11622 12050 12051 14738 14855 15…
14855	A0A0K8S008_CROHD	A0A0K8S008	Serine protease 13d OS=Crotalus horridus PE=3 SV=1	Regular	5827.48	0	28928.9	22	2	20	8.49	62385	0	14951			Green	1882 1901 1902 1906 1909 1910 1912 1917 1922 1929 1930 1931 1935 1936 1977 1980 1992 1995 2001 2006 2007 2048 2049 2054 2057 2060 2062 2064 2066 2069 2070 2076 2080 2081 2091 2096 2100 2129 2130 2131 2132 2133 2137 2142 2143 2149 2158 2160 2161 2162 2886 2917 3029 3034 3345 4775 5308 7590 7623 7668 7687 7689 7871 8401 8693 10006 10609 11255 11258 11260 11261 11566 11622 12050 12051 14738 15210 15…
7668	A0A0K8RYY5_CROHD	A0A0K8RYY5	Serine proteinase 13e OS=Crotalus horridus PE=3 SV=1	Regular	5827.48	0	28977	22	2	20	8.49	62385	0	14951			Green	1882 1901 1902 1906 1909 1910 1912 1917 1922 1929 1930 1931 1935 1936 1977 1980 1992 1995 2001 2006 2007 2048 2049 2054 2057 2060 2062 2064 2066 2069 2070 2076 2080 2081 2091 2096 2100 2129 2130 2131 2132 2133 2137 2142 2143 2149 2158 2160 2161 2162 2886 2917 3029 3034 3345 4775 5308 7590 7623 7687 7689 7871 8401 8693 10006 10609 11255 11258 11260 11261 11566 11622 12050 12051 14738 14855 15210 1…
2070	VSP7_PROMU	Q9DG84	Snake venom serine protease serpentokallikrein-2 OS=Protobothrops mucrosquamatus PE=2 SV=1	Regular	5827.48	0	29005	22	2	18	8.56	62385	0	14951			Green	1882 1901 1902 1906 1909 1910 1912 1917 1922 1929 1930 1931 1935 1936 1977 1980 1992 1995 2001 2006 2007 2048 2049 2054 2057 2060 2062 2064 2066 2069 2076 2080 2081 2091 2096 2100 2129 2130 2131 2132 2133 2137 2142 2143 2149 2158 2160 2161 2162 2886 2917 3029 3034 3345 4775 5308 7590 7623 7668 7687 7689 7871 8401 8693 10006 10609 11255 11258 11260 11261 11566 11622 12050 12051 14738 14855 15210 1…
2069	VSP5_PROMU	Q91511	Beta-fibrinogenase mucrofibrase-5 OS=Protobothrops mucrosquamatus PE=1 SV=1	Regular	5827.48	0	28848.8	22	2	18	8.56	62385	0	14951			Green	1882 1901 1902 1906 1909 1910 1912 1917 1922 1929 1930 1931 1935 1936 1977 1980 1992 1995 2001 2006 2007 2048 2049 2054 2057 2060 2062 2064 2066 2070 2076 2080 2081 2091 2096 2100 2129 2130 2131 2132 2133 2137 2142 2143 2149 2158 2160 2161 2162 2886 2917 3029 3034 3345 4775 5308 7590 7623 7668 7687 7689 7871 8401 8693 10006 10609 11255 11258 11260 11261 11566 11622 12050 12051 14738 14855 15210 1…
2054	VSP1_CROAT	Q8QHK3	Snake venom serine protease catroxase-1 OS=Crotalus atrox PE=1 SV=1	Regular	5827.48	0	29309.3	22	2	21	8.4	62385	0	14951			Green	1882 1901 1902 1906 1909 1910 1912 1917 1922 1929 1930 1931 1935 1936 1977 1980 1992 1995 2001 2006 2007 2048 2049 2057 2060 2062 2064 2066 2069 2070 2076 2080 2081 2091 2096 2100 2129 2130 2131 2132 2133 2137 2142 2143 2149 2158 2160 2161 2162 2886 2917 3029 3034 3345 4775 5308 7590 7623 7668 7687 7689 7871 8401 8693 10006 10609 11255 11258 11260 11261 11566 11622 12050 12051 14738 14855 15210 1…
133172	E9JG23_ECHCO	E9JG23	Serine protease (Fragment) OS=Echis coloratus PE=2 SV=1	Regular	5807.5	0	29140.3	10	1	19	4.23	52580	0	7504			Green	1923 1987 1999 2046 2113 2134 10611 25609 79116 132831
132831	A0A0A1WDS0_ECHCO	A0A0A1WDS0	Serine protease F (Fragment) OS=Echis coloratus PE=2 SV=1	Regular	5807.5	0	10070.5	10	1	8	12.22	52580	0	7504			Green	1923 1987 1999 2046 2113 2134 10611 25609 79116 133172
79116	T2HPE9_PROFL	T2HPE9	Serine protease (Fragment) OS=Protobothrops flavoviridis PE=2 SV=1	Regular	5807.5	0	7825.79	10	1	6	15.07	52580	0	7504			Green	1923 1987 1999 2046 2113 2134 10611 25609 132831 133172
25609	E9JG24_ECHCS	E9JG24	Serine protease (Fragment) OS=Echis carinatus sochureki PE=2 SV=1	Regular	5807.5	0	26351.1	10	1	18	4.68	52580	0	7504			Green	1923 1987 1999 2046 2113 2134 10611 79116 132831 133172
10611	A0A194ATG3_SISTE	A0A194ATG3	Serine proteinase 11a OS=Sistrurus tergeminus PE=3 SV=1	Regular	5807.5	0	28432.6	10	1	20	4.26	52580	0	7504			Green	1923 1987 1999 2046 2113 2134 25609 79116 132831 133172
1999	VSPF5_MACLB	Q9PT41	Factor V activator OS=Macrovipera lebetina PE=1 SV=1	Regular	5807.5	0	29279.4	10	1	20	4.25	52580	0	7504			Green	1923 1987 2046 2113 2134 10611 25609 79116 132831 133172
1987	VSP3_PROJR	Q9DF66	Snake venom serine protease 3 OS=Protobothrops jerdonii PE=2 SV=1	Regular	5807.5	0	28709.4	10	1	23	4.26	52580	0	7504			Green	1923 1999 2046 2113 2134 10611 25609 79116 132831 133172
75425	N0A5N4_GLOHA	N0A5N4	Agkihpin OS=Gloydius halys PE=2 SV=1	Regular	5709.77	0	26887.3	26	3	22	11.39	48606	0	12463			Green	1882 1900 1901 1902 1906 1909 1910 1912 1914 1917 1918 1922 1923 1929 1930 1931 1935 1936 1977 1980 1986 1992 1995 2001 2006 2007 2046 2047 2048 2049 2054 2057 2060 2062 2064 2066 2069 2070 2075 2076 2080 2081 2084 2091 2096 2100 2113 2120 2129 2130 2131 2132 2133 2134 2137 2142 2143 2149 2157 2158 2886 3029 3034 3345 4775 5308 5309 7590 7668 7683 7687 7689 7871 8401 8693 10006 10609 11255 11258 …
74395	N0AAE6_GLOHA	N0AAE6	Agkihpin OS=Gloydius halys PE=2 SV=1	Regular	5709.77	0	26869.2	26	3	22	11.39	48606	0	12463			Green	1882 1900 1901 1902 1906 1909 1910 1912 1914 1917 1918 1922 1923 1929 1930 1931 1935 1936 1977 1980 1986 1992 1995 2001 2006 2007 2046 2047 2048 2049 2054 2057 2060 2062 2064 2066 2069 2070 2075 2076 2080 2081 2084 2091 2096 2100 2113 2120 2129 2130 2131 2132 2133 2134 2137 2142 2143 2149 2157 2158 2886 3029 3034 3345 4775 5308 5309 7590 7668 7683 7687 7689 7871 8401 8693 10006 10609 11255 11258 …
71925	I4CHP3_GLOHA	I4CHP3	Thrombin-like protein OS=Gloydius halys PE=2 SV=1	Regular	5709.77	0	27202.7	26	3	21	11.3	48606	0	12463			Green	1882 1900 1901 1902 1906 1909 1910 1912 1914 1917 1918 1922 1923 1929 1930 1931 1935 1936 1977 1980 1986 1992 1995 2001 2006 2007 2046 2047 2048 2049 2054 2057 2060 2062 2064 2066 2069 2070 2075 2076 2080 2081 2084 2091 2096 2100 2113 2120 2129 2130 2131 2132 2133 2134 2137 2142 2143 2149 2157 2158 2886 3029 3034 3345 4775 5308 5309 7590 7668 7683 7687 7689 7871 8401 8693 10006 10609 11255 11258 …
2091	VSPPE_GLOHA	O93421	Snake venom serine protease pallase OS=Gloydius halys PE=2 SV=2	Regular	5709.77	0	26732.2	26	3	22	11.44	48606	0	12463			Green	1882 1900 1901 1902 1906 1909 1910 1912 1914 1917 1918 1922 1923 1929 1930 1931 1935 1936 1977 1980 1986 1992 1995 2001 2006 2007 2046 2047 2048 2049 2054 2057 2060 2062 2064 2066 2069 2070 2075 2076 2080 2081 2084 2096 2100 2113 2120 2129 2130 2131 2132 2133 2134 2137 2142 2143 2149 2157 2158 2886 3029 3034 3345 4775 5308 5309 7590 7668 7683 7687 7689 7871 8401 8693 10006 10609 11255 11258 11260…
2062	VSP2_GLOHA	Q9YGI6	Snake venom serine protease pallabin-2 OS=Gloydius halys GN=JZTHR7 PE=2 SV=1	Regular	5709.77	0	29368.3	26	3	22	10.38	48606	0	12463			Green	1882 1900 1901 1902 1906 1909 1910 1912 1914 1917 1918 1922 1923 1929 1930 1931 1935 1936 1977 1980 1986 1992 1995 2001 2006 2007 2046 2047 2048 2049 2054 2057 2060 2064 2066 2069 2070 2075 2076 2080 2081 2084 2091 2096 2100 2113 2120 2129 2130 2131 2132 2133 2134 2137 2142 2143 2149 2157 2158 2886 3029 3034 3345 4775 5308 5309 7590 7668 7683 7687 7689 7871 8401 8693 10006 10609 11255 11258 11260…
1977	VSP1_GLOHA	Q9YGJ2	Snake venom serine protease pallabin OS=Gloydius halys GN=JZTHR5 PE=2 SV=1	Regular	5709.77	0	29365.3	26	3	22	10.38	48606	0	12463			Green	1882 1900 1901 1902 1906 1909 1910 1912 1914 1917 1918 1922 1923 1929 1930 1931 1935 1936 1980 1986 1992 1995 2001 2006 2007 2046 2047 2048 2049 2054 2057 2060 2062 2064 2066 2069 2070 2075 2076 2080 2081 2084 2091 2096 2100 2113 2120 2129 2130 2131 2132 2133 2134 2137 2142 2143 2149 2157 2158 2886 3029 3034 3345 4775 5308 5309 7590 7668 7683 7687 7689 7871 8401 8693 10006 10609 11255 11258 11260…
1929	VSPSH_GLOSH	Q6T5L0	Alpha-fibrinogenase shedaoenase OS=Gloydius shedaoensis PE=1 SV=2	Regular	5709.77	0	27100.5	26	3	21	11.34	48606	0	12463			Green	1882 1900 1901 1902 1906 1909 1910 1912 1914 1917 1918 1922 1923 1930 1931 1935 1936 1977 1980 1986 1992 1995 2001 2006 2007 2046 2047 2048 2049 2054 2057 2060 2062 2064 2066 2069 2070 2075 2076 2080 2081 2084 2091 2096 2100 2113 2120 2129 2130 2131 2132 2133 2134 2137 2142 2143 2149 2157 2158 2886 3029 3034 3345 4775 5308 5309 7590 7668 7683 7687 7689 7871 8401 8693 10006 10609 11255 11258 11260…
1882	VSPUI_GLOUS	Q8UUJ2	Snake venom serine protease ussurin OS=Gloydius ussuriensis PE=2 SV=2	Regular	5709.77	0	26885.2	26	3	21	11.44	48606	0	12463			Green	1900 1901 1902 1906 1909 1910 1912 1914 1917 1918 1922 1923 1929 1930 1931 1935 1936 1977 1980 1986 1992 1995 2001 2006 2007 2046 2047 2048 2049 2054 2057 2060 2062 2064 2066 2069 2070 2075 2076 2080 2081 2084 2091 2096 2100 2113 2120 2129 2130 2131 2132 2133 2134 2137 2142 2143 2149 2157 2158 2886 3029 3034 3345 4775 5308 5309 7590 7668 7683 7687 7689 7871 8401 8693 10006 10609 11255 11258 11260…
158284	A0A2D4MIQ4_9SAUR	A0A2D4MIQ4	Uncharacterized protein (Fragment) OS=Micrurus spixii PE=4 SV=1	Regular	5670.48	0	75600.6	78	7	54	11.59	412002	0	109863			Green	3 3078 6660 12385 13690 15809 16186 16249 41050 42078 50314 62203 82490 86399 87258 104741 106347 109915 115998 132036 132507 149784 166464 168493 174340 178233 186372 192553
104741	A0A2D4KXA8_9SAUR	A0A2D4KXA8	Uncharacterized protein OS=Micrurus paraensis PE=4 SV=1	Regular	5670.48	0	86722.3	78	7	66	10.11	412002	0	109863			Green	3 3078 6660 12385 13690 15809 16186 16249 41050 42078 50314 62203 82490 86399 87258 106347 109915 115998 132036 132507 149784 158284 166464 168493 174340 178233 186372 192553
132036	A0A2D4JUN0_9SAUR	A0A2D4JUN0	Uncharacterized protein (Fragment) OS=Micrurus paraensis PE=4 SV=1	Regular	5653.64	0	93553.9	79	7	74	10.53	417001	0	116839			Green	3 3078 6660 12385 13690 15809 16186 16249 41050 42078 50314 62203 82490 86399 87258 104741 106347 109915 115998 132507 149784 158284 166464 168493 174340 178233 186372 192553
86399	V8P8G9_OPHHA	V8P8G9	Alpha-1_4 glucan phosphorylase (Fragment) OS=Ophiophagus hannah GN=PYGB PE=3 SV=1	Regular	5653.64	0	97697.6	79	7	79	10.08	417001	0	116839			Green	3 3078 6660 12385 13690 15809 16186 16249 41050 42078 50314 62203 82490 87258 104741 106347 109915 115998 132036 132507 149784 158284 166464 168493 174340 178233 186372 192553
62203	A0A2D4HEH5_MICLE	A0A2D4HEH5	Uncharacterized protein OS=Micrurus lemniscatus lemniscatus PE=4 SV=1	Regular	5653.64	0	97597.6	79	7	79	10.08	417001	0	116839			Green	3 3078 6660 12385 13690 15809 16186 16249 41050 42078 50314 82490 86399 87258 104741 106347 109915 115998 132036 132507 149784 158284 166464 168493 174340 178233 186372 192553
193032	A1E235_DEIAC	A1E235	Venom thrombin-like enzyme (Fragment) OS=Deinagkistrodon acutus GN=tlet1 PE=2 SV=1	Regular	5613.38	0	25862.1	18	2	13	7.66	33519	0	8812			Green	1882 1900 1901 1902 1906 1909 1910 1912 1914 1917 1918 1922 1923 1929 1930 1931 1935 1936 1977 1980 1986 1992 1995 2001 2006 2007 2046 2047 2048 2049 2054 2057 2060 2062 2064 2066 2069 2070 2075 2076 2080 2081 2084 2091 2096 2100 2113 2120 2129 2130 2131 2132 2133 2134 2137 2142 2143 2149 2157 2158 2886 3029 3034 3345 4775 5308 5309 7590 7668 7683 7687 7689 7871 8401 8693 10006 10609 11255 11258 …
193029	Q9I961_DEIAC	Q9I961	Acubin2 OS=Deinagkistrodon acutus GN=wbthr3 PE=2 SV=1	Regular	5613.38	0	28438.4	18	2	14	6.98	33519	0	8812			Green	1882 1900 1901 1902 1906 1909 1910 1912 1914 1917 1918 1922 1923 1929 1930 1931 1935 1936 1977 1980 1986 1992 1995 2001 2006 2007 2046 2047 2048 2049 2054 2057 2060 2062 2064 2066 2069 2070 2075 2076 2080 2081 2084 2091 2096 2100 2113 2120 2129 2130 2131 2132 2133 2134 2137 2142 2143 2149 2157 2158 2886 3029 3034 3345 4775 5308 5309 7590 7668 7683 7687 7689 7871 8401 8693 10006 10609 11255 11258 …
193014	A1E236_DEIAC	A1E236	Venom thrombin-like enzyme (Fragment) OS=Deinagkistrodon acutus GN=tlet2 PE=2 SV=1	Regular	5613.38	0	25863.2	18	2	14	7.66	33519	0	8812			Green	1882 1900 1901 1902 1906 1909 1910 1912 1914 1917 1918 1922 1923 1929 1930 1931 1935 1936 1977 1980 1986 1992 1995 2001 2006 2007 2046 2047 2048 2049 2054 2057 2060 2062 2064 2066 2069 2070 2075 2076 2080 2081 2084 2091 2096 2100 2113 2120 2129 2130 2131 2132 2133 2134 2137 2142 2143 2149 2157 2158 2886 3029 3034 3345 4775 5308 5309 7590 7668 7683 7687 7689 7871 8401 8693 10006 10609 11255 11258 …
192975	A1E239_DEIAC	A1E239	Venom thrombin-like enzyme (Fragment) OS=Deinagkistrodon acutus GN=tlet5 PE=2 SV=1	Regular	5613.38	0	25844.1	18	2	13	7.66	33519	0	8812			Green	1882 1900 1901 1902 1906 1909 1910 1912 1914 1917 1918 1922 1923 1929 1930 1931 1935 1936 1977 1980 1986 1992 1995 2001 2006 2007 2046 2047 2048 2049 2054 2057 2060 2062 2064 2066 2069 2070 2075 2076 2080 2081 2084 2091 2096 2100 2113 2120 2129 2130 2131 2132 2133 2134 2137 2142 2143 2149 2157 2158 2886 3029 3034 3345 4775 5308 5309 7590 7668 7683 7687 7689 7871 8401 8693 10006 10609 11255 11258 …
192954	Q9W7S1_DEIAC	Q9W7S1	Acubin OS=Deinagkistrodon acutus GN=wbthr1 PE=2 SV=1	Regular	5613.38	0	28514.5	18	2	14	6.98	33519	0	8812			Green	1882 1900 1901 1902 1906 1909 1910 1912 1914 1917 1918 1922 1923 1929 1930 1931 1935 1936 1977 1980 1986 1992 1995 2001 2006 2007 2046 2047 2048 2049 2054 2057 2060 2062 2064 2066 2069 2070 2075 2076 2080 2081 2084 2091 2096 2100 2113 2120 2129 2130 2131 2132 2133 2134 2137 2142 2143 2149 2157 2158 2886 3029 3034 3345 4775 5308 5309 7590 7668 7683 7687 7689 7871 8401 8693 10006 10609 11255 11258 …
188894	Q98TT5_DEIAC	Q98TT5	Thrombin-like enzyme OS=Deinagkistrodon acutus PE=2 SV=1	Regular	5613.38	0	28429.3	18	2	14	6.98	33519	0	8812			Green	1882 1900 1901 1902 1906 1909 1910 1912 1914 1917 1918 1922 1923 1929 1930 1931 1935 1936 1977 1980 1986 1992 1995 2001 2006 2007 2046 2047 2048 2049 2054 2057 2060 2062 2064 2066 2069 2070 2075 2076 2080 2081 2084 2091 2096 2100 2113 2120 2129 2130 2131 2132 2133 2134 2137 2142 2143 2149 2157 2158 2886 3029 3034 3345 4775 5308 5309 7590 7668 7683 7687 7689 7871 8401 8693 10006 10609 11255 11258 …
188891	A1E2S3_DEIAC	A1E2S3	Venom thrombin-like enzyme OS=Deinagkistrodon acutus GN=tlet8 PE=2 SV=1	Regular	5613.38	0	25791.1	18	2	14	7.66	33519	0	8812			Green	1882 1900 1901 1902 1906 1909 1910 1912 1914 1917 1918 1922 1923 1929 1930 1931 1935 1936 1977 1980 1986 1992 1995 2001 2006 2007 2046 2047 2048 2049 2054 2057 2060 2062 2064 2066 2069 2070 2075 2076 2080 2081 2084 2091 2096 2100 2113 2120 2129 2130 2131 2132 2133 2134 2137 2142 2143 2149 2157 2158 2886 3029 3034 3345 4775 5308 5309 7590 7668 7683 7687 7689 7871 8401 8693 10006 10609 11255 11258 …
188888	A1E2S1_DEIAC	A1E2S1	Venom thrombin-like enzyme OS=Deinagkistrodon acutus GN=tlet6 PE=2 SV=1	Regular	5613.38	0	25863.2	18	2	14	7.66	33519	0	8812			Green	1882 1900 1901 1902 1906 1909 1910 1912 1914 1917 1918 1922 1923 1929 1930 1931 1935 1936 1977 1980 1986 1992 1995 2001 2006 2007 2046 2047 2048 2049 2054 2057 2060 2062 2064 2066 2069 2070 2075 2076 2080 2081 2084 2091 2096 2100 2113 2120 2129 2130 2131 2132 2133 2134 2137 2142 2143 2149 2157 2158 2886 3029 3034 3345 4775 5308 5309 7590 7668 7683 7687 7689 7871 8401 8693 10006 10609 11255 11258 …
188809	A1E2S4_DEIAC	A1E2S4	Venom thrombin-like enzyme OS=Deinagkistrodon acutus GN=tlet9 PE=2 SV=1	Regular	5613.38	0	25840.1	18	2	14	7.66	33519	0	8812			Green	1882 1900 1901 1902 1906 1909 1910 1912 1914 1917 1918 1922 1923 1929 1930 1931 1935 1936 1977 1980 1986 1992 1995 2001 2006 2007 2046 2047 2048 2049 2054 2057 2060 2062 2064 2066 2069 2070 2075 2076 2080 2081 2084 2091 2096 2100 2113 2120 2129 2130 2131 2132 2133 2134 2137 2142 2143 2149 2157 2158 2886 3029 3034 3345 4775 5308 5309 7590 7668 7683 7687 7689 7871 8401 8693 10006 10609 11255 11258 …
187836	A0A194ARP9_SISTE	A0A194ARP9	Serine proteinase 10b OS=Sistrurus tergeminus PE=3 SV=1	Regular	5613.38	0	29762.8	18	2	19	6.87	33519	0	8812			Green	1882 1900 1901 1902 1906 1909 1910 1912 1914 1917 1918 1922 1923 1929 1930 1931 1935 1936 1977 1980 1986 1992 1995 2001 2006 2007 2046 2047 2048 2049 2054 2057 2060 2062 2064 2066 2069 2070 2075 2076 2080 2081 2084 2091 2096 2100 2113 2120 2129 2130 2131 2132 2133 2134 2137 2142 2143 2149 2157 2158 2886 3029 3034 3345 4775 5308 5309 7590 7668 7683 7687 7689 7871 8401 8693 10006 10609 11255 11258 …
176791	A0A194ASI3_SISTE	A0A194ASI3	Serine proteinase 10a OS=Sistrurus tergeminus PE=3 SV=1	Regular	5613.38	0	29728.8	18	2	19	6.87	33519	0	8812			Green	1882 1900 1901 1902 1906 1909 1910 1912 1914 1917 1918 1922 1923 1929 1930 1931 1935 1936 1977 1980 1986 1992 1995 2001 2006 2007 2046 2047 2048 2049 2054 2057 2060 2062 2064 2066 2069 2070 2075 2076 2080 2081 2084 2091 2096 2100 2113 2120 2129 2130 2131 2132 2133 2134 2137 2142 2143 2149 2157 2158 2886 3029 3034 3345 4775 5308 5309 7590 7668 7683 7687 7689 7871 8401 8693 10006 10609 11255 11258 …
117473	B0VXT3_SISCA	B0VXT3	Serine proteinase isoform 1 OS=Sistrurus catenatus edwardsii PE=2 SV=1	Regular	5613.38	0	29629.6	18	2	18	6.87	33519	0	8812			Green	1882 1900 1901 1902 1906 1909 1910 1912 1914 1917 1918 1922 1923 1929 1930 1931 1935 1936 1977 1980 1986 1992 1995 2001 2006 2007 2046 2047 2048 2049 2054 2057 2060 2062 2064 2066 2069 2070 2075 2076 2080 2081 2084 2091 2096 2100 2113 2120 2129 2130 2131 2132 2133 2134 2137 2142 2143 2149 2157 2158 2886 3029 3034 3345 4775 5308 5309 7590 7668 7683 7687 7689 7871 8401 8693 10006 10609 11255 11258 …
84463	A0A1W7RJW0_AGKCO	A0A1W7RJW0	Serine proteinase 1 OS=Agkistrodon contortrix contortrix PE=3 SV=1	Regular	5613.38	0	28705.7	18	2	17	7	33519	0	8812			Green	1882 1900 1901 1902 1906 1909 1910 1912 1914 1917 1918 1922 1923 1929 1930 1931 1935 1936 1977 1980 1986 1992 1995 2001 2006 2007 2046 2047 2048 2049 2054 2057 2060 2062 2064 2066 2069 2070 2075 2076 2080 2081 2084 2091 2096 2100 2113 2120 2129 2130 2131 2132 2133 2134 2137 2142 2143 2149 2157 2158 2886 3029 3034 3345 4775 5308 5309 7590 7668 7683 7687 7689 7871 8401 8693 10006 10609 11255 11258 …
84277	A0A1W7RJS4_AGKCO	A0A1W7RJS4	Serine proteinase 15a OS=Agkistrodon contortrix contortrix PE=3 SV=1	Regular	5613.38	0	29643.6	18	2	21	6.87	33519	0	8812			Green	1882 1900 1901 1902 1906 1909 1910 1912 1914 1917 1918 1922 1923 1929 1930 1931 1935 1936 1977 1980 1986 1992 1995 2001 2006 2007 2046 2047 2048 2049 2054 2057 2060 2062 2064 2066 2069 2070 2075 2076 2080 2081 2084 2091 2096 2100 2113 2120 2129 2130 2131 2132 2133 2134 2137 2142 2143 2149 2157 2158 2886 3029 3034 3345 4775 5308 5309 7590 7668 7683 7687 7689 7871 8401 8693 10006 10609 11255 11258 …
83676	A0A1W7RJX5_AGKCO	A0A1W7RJX5	Serine proteinase 14a OS=Agkistrodon contortrix contortrix PE=3 SV=1	Regular	5613.38	0	29786.8	18	2	21	6.87	33519	0	8812			Green	1882 1900 1901 1902 1906 1909 1910 1912 1914 1917 1918 1922 1923 1929 1930 1931 1935 1936 1977 1980 1986 1992 1995 2001 2006 2007 2046 2047 2048 2049 2054 2057 2060 2062 2064 2066 2069 2070 2075 2076 2080 2081 2084 2091 2096 2100 2113 2120 2129 2130 2131 2132 2133 2134 2137 2142 2143 2149 2157 2158 2886 3029 3034 3345 4775 5308 5309 7590 7668 7683 7687 7689 7871 8401 8693 10006 10609 11255 11258 …
74728	A0A1Y0DIB4_AZEFE	A0A1Y0DIB4	Serine protease OS=Azemiops feae GN=KNb PE=2 SV=1	Regular	5613.38	0	29258.6	18	2	18	6.92	33519	0	8812			Green	1882 1900 1901 1902 1906 1909 1910 1912 1914 1917 1918 1922 1923 1929 1930 1931 1935 1936 1977 1980 1986 1992 1995 2001 2006 2007 2046 2047 2048 2049 2054 2057 2060 2062 2064 2066 2069 2070 2075 2076 2080 2081 2084 2091 2096 2100 2113 2120 2129 2130 2131 2132 2133 2134 2137 2142 2143 2149 2157 2158 2886 3029 3034 3345 4775 5308 5309 7590 7668 7683 7687 7689 7871 8401 8693 10006 10609 11255 11258 …
72711	T1E6V2_CROOH	T1E6V2	Kallikrein-CohPH-3 OS=Crotalus oreganus helleri PE=2 SV=1	Regular	5613.38	0	29447.3	18	2	19	6.92	33519	0	8812			Green	1882 1900 1901 1902 1906 1909 1910 1912 1914 1917 1918 1922 1923 1929 1930 1931 1935 1936 1977 1980 1986 1992 1995 2001 2006 2007 2046 2047 2048 2049 2054 2057 2060 2062 2064 2066 2069 2070 2075 2076 2080 2081 2084 2091 2096 2100 2113 2120 2129 2130 2131 2132 2133 2134 2137 2142 2143 2149 2157 2158 2886 3029 3034 3345 4775 5308 5309 7590 7668 7683 7687 7689 7871 8401 8693 10006 10609 11255 11258 …
25844	A0A286S0E3_GLOIT	A0A286S0E3	Serine protease 1 OS=Gloydius intermedius GN=SP1 PE=2 SV=1	Regular	5613.38	0	29608.8	18	2	23	6.87	33519	0	8812			Green	1882 1900 1901 1902 1906 1909 1910 1912 1914 1917 1918 1922 1923 1929 1930 1931 1935 1936 1977 1980 1986 1992 1995 2001 2006 2007 2046 2047 2048 2049 2054 2057 2060 2062 2064 2066 2069 2070 2075 2076 2080 2081 2084 2091 2096 2100 2113 2120 2129 2130 2131 2132 2133 2134 2137 2142 2143 2149 2157 2158 2886 3029 3034 3345 4775 5308 5309 7590 7668 7683 7687 7689 7871 8401 8693 10006 10609 11255 11258 …
21148	A0A194APM6_9SAUR	A0A194APM6	Serine proteinase 10b OS=Agkistrodon piscivorus PE=3 SV=1	Regular	5613.38	0	29697.6	18	2	22	6.87	33519	0	8812			Green	1882 1900 1901 1902 1906 1909 1910 1912 1914 1917 1918 1922 1923 1929 1930 1931 1935 1936 1977 1980 1986 1992 1995 2001 2006 2007 2046 2047 2048 2049 2054 2057 2060 2062 2064 2066 2069 2070 2075 2076 2080 2081 2084 2091 2096 2100 2113 2120 2129 2130 2131 2132 2133 2134 2137 2142 2143 2149 2157 2158 2886 3029 3034 3345 4775 5308 5309 7590 7668 7683 7687 7689 7871 8401 8693 10006 10609 11255 11258 …
21052	A0A194AM86_9SAUR	A0A194AM86	Serine proteinase 4 OS=Agkistrodon piscivorus PE=3 SV=1	Regular	5613.38	0	28703.8	18	2	17	7	33519	0	8812			Green	1882 1900 1901 1902 1906 1909 1910 1912 1914 1917 1918 1922 1923 1929 1930 1931 1935 1936 1977 1980 1986 1992 1995 2001 2006 2007 2046 2047 2048 2049 2054 2057 2060 2062 2064 2066 2069 2070 2075 2076 2080 2081 2084 2091 2096 2100 2113 2120 2129 2130 2131 2132 2133 2134 2137 2142 2143 2149 2157 2158 2886 3029 3034 3345 4775 5308 5309 7590 7668 7683 7687 7689 7871 8401 8693 10006 10609 11255 11258 …
7871	T1DML8_CROOH	T1DML8	Kallikrein-CohCI-2 OS=Crotalus oreganus helleri PE=2 SV=1	Regular	5613.38	0	29461.4	18	2	19	6.92	33519	0	8812			Green	1882 1900 1901 1902 1906 1909 1910 1912 1914 1917 1918 1922 1923 1929 1930 1931 1935 1936 1977 1980 1986 1992 1995 2001 2006 2007 2046 2047 2048 2049 2054 2057 2060 2062 2064 2066 2069 2070 2075 2076 2080 2081 2084 2091 2096 2100 2113 2120 2129 2130 2131 2132 2133 2134 2137 2142 2143 2149 2157 2158 2886 3029 3034 3345 4775 5308 5309 7590 7668 7683 7687 7689 8401 8693 10006 10609 11255 11258 11260…
3345	A0A194APD8_9SAUR	A0A194APD8	Serine proteinase 10d OS=Agkistrodon piscivorus PE=3 SV=1	Regular	5613.38	0	29678.6	18	2	21	6.87	33519	0	8812			Green	1882 1900 1901 1902 1906 1909 1910 1912 1914 1917 1918 1922 1923 1929 1930 1931 1935 1936 1977 1980 1986 1992 1995 2001 2006 2007 2046 2047 2048 2049 2054 2057 2060 2062 2064 2066 2069 2070 2075 2076 2080 2081 2084 2091 2096 2100 2113 2120 2129 2130 2131 2132 2133 2134 2137 2142 2143 2149 2157 2158 2886 3029 3034 4775 5308 5309 7590 7668 7683 7687 7689 7871 8401 8693 10006 10609 11255 11258 11260…
3029	A0A194APM1_9SAUR	A0A194APM1	Serine proteinase 10e OS=Agkistrodon piscivorus PE=3 SV=1	Regular	5613.38	0	29705.6	18	2	21	6.87	33519	0	8812			Green	1882 1900 1901 1902 1906 1909 1910 1912 1914 1917 1918 1922 1923 1929 1930 1931 1935 1936 1977 1980 1986 1992 1995 2001 2006 2007 2046 2047 2048 2049 2054 2057 2060 2062 2064 2066 2069 2070 2075 2076 2080 2081 2084 2091 2096 2100 2113 2120 2129 2130 2131 2132 2133 2134 2137 2142 2143 2149 2157 2158 2886 3034 3345 4775 5308 5309 7590 7668 7683 7687 7689 7871 8401 8693 10006 10609 11255 11258 11260…
2886	A0A194ARK3_9SAUR	A0A194ARK3	Serine proteinase 10a OS=Agkistrodon piscivorus PE=3 SV=1	Regular	5613.38	0	29670.5	18	2	22	6.87	33519	0	8812			Green	1882 1900 1901 1902 1906 1909 1910 1912 1914 1917 1918 1922 1923 1929 1930 1931 1935 1936 1977 1980 1986 1992 1995 2001 2006 2007 2046 2047 2048 2049 2054 2057 2060 2062 2064 2066 2069 2070 2075 2076 2080 2081 2084 2091 2096 2100 2113 2120 2129 2130 2131 2132 2133 2134 2137 2142 2143 2149 2157 2158 3029 3034 3345 4775 5308 5309 7590 7668 7683 7687 7689 7871 8401 8693 10006 10609 11255 11258 11260…
2142	VSP1_GLOBL	P81176	Thrombin-like enzyme halystase OS=Gloydius blomhoffii PE=1 SV=1	Regular	5613.38	0	27167.7	18	2	21	7.56	33519	0	8812			Green	1882 1900 1901 1902 1906 1909 1910 1912 1914 1917 1918 1922 1923 1929 1930 1931 1935 1936 1977 1980 1986 1992 1995 2001 2006 2007 2046 2047 2048 2049 2054 2057 2060 2062 2064 2066 2069 2070 2075 2076 2080 2081 2084 2091 2096 2100 2113 2120 2129 2130 2131 2132 2133 2134 2137 2143 2149 2157 2158 2886 3029 3034 3345 4775 5308 5309 7590 7668 7683 7687 7689 7871 8401 8693 10006 10609 11255 11258 11260…
2132	VSP07_TRIST	Q71QI0	Snake venom serine protease KN7 homolog OS=Trimeresurus stejnegeri PE=2 SV=1	Regular	5613.38	0	29405.7	18	2	23	6.92	33519	0	8812			Green	1882 1900 1901 1902 1906 1909 1910 1912 1914 1917 1918 1922 1923 1929 1930 1931 1935 1936 1977 1980 1986 1992 1995 2001 2006 2007 2046 2047 2048 2049 2054 2057 2060 2062 2064 2066 2069 2070 2075 2076 2080 2081 2084 2091 2096 2100 2113 2120 2129 2130 2131 2133 2134 2137 2142 2143 2149 2157 2158 2886 3029 3034 3345 4775 5308 5309 7590 7668 7683 7687 7689 7871 8401 8693 10006 10609 11255 11258 11260…
2130	VSP03_TRIST	Q71QI5	Snake venom serine protease KN3 OS=Trimeresurus stejnegeri PE=2 SV=1	Regular	5613.38	0	28783.1	18	2	18	7	33519	0	8812			Green	1882 1900 1901 1902 1906 1909 1910 1912 1914 1917 1918 1922 1923 1929 1930 1931 1935 1936 1977 1980 1986 1992 1995 2001 2006 2007 2046 2047 2048 2049 2054 2057 2060 2062 2064 2066 2069 2070 2075 2076 2080 2081 2084 2091 2096 2100 2113 2120 2129 2131 2132 2133 2134 2137 2142 2143 2149 2157 2158 2886 3029 3034 3345 4775 5308 5309 7590 7668 7683 7687 7689 7871 8401 8693 10006 10609 11255 11258 11260…
2100	VSP1M_TRIST	Q8AY82	Snake venom serine protease 1 homolog OS=Trimeresurus stejnegeri PE=2 SV=1	Regular	5613.38	0	29394.6	18	2	23	6.92	33519	0	8812			Green	1882 1900 1901 1902 1906 1909 1910 1912 1914 1917 1918 1922 1923 1929 1930 1931 1935 1936 1977 1980 1986 1992 1995 2001 2006 2007 2046 2047 2048 2049 2054 2057 2060 2062 2064 2066 2069 2070 2075 2076 2080 2081 2084 2091 2096 2113 2120 2129 2130 2131 2132 2133 2134 2137 2142 2143 2149 2157 2158 2886 3029 3034 3345 4775 5308 5309 7590 7668 7683 7687 7689 7871 8401 8693 10006 10609 11255 11258 11260…
2001	VSPH_PROJR	B0ZT25	Snake venom serine protease homolog OS=Protobothrops jerdonii PE=1 SV=1	Regular	5613.38	0	29478.7	18	2	23	6.92	33519	0	8812			Green	1882 1900 1901 1902 1906 1909 1910 1912 1914 1917 1918 1922 1923 1929 1930 1931 1935 1936 1977 1980 1986 1992 1995 2006 2007 2046 2047 2048 2049 2054 2057 2060 2062 2064 2066 2069 2070 2075 2076 2080 2081 2084 2091 2096 2100 2113 2120 2129 2130 2131 2132 2133 2134 2137 2142 2143 2149 2157 2158 2886 3029 3034 3345 4775 5308 5309 7590 7668 7683 7687 7689 7871 8401 8693 10006 10609 11255 11258 11260…
1917	VSPA_TRIGA	O13060	Snake venom serine protease 2A homolog OS=Trimeresurus gramineus GN=TLG2A PE=2 SV=1	Regular	5613.38	0	29379.6	18	2	23	6.92	33519	0	8812			Green	1882 1900 1901 1902 1906 1909 1910 1912 1914 1918 1922 1923 1929 1930 1931 1935 1936 1977 1980 1986 1992 1995 2001 2006 2007 2046 2047 2048 2049 2054 2057 2060 2062 2064 2066 2069 2070 2075 2076 2080 2081 2084 2091 2096 2100 2113 2120 2129 2130 2131 2132 2133 2134 2137 2142 2143 2149 2157 2158 2886 3029 3034 3345 4775 5308 5309 7590 7668 7683 7687 7689 7871 8401 8693 10006 10609 11255 11258 11260…
1901	VSP2_PROFL	O13057	Snake venom serine protease 2 OS=Protobothrops flavoviridis GN=TLF2 PE=2 SV=1	Regular	5613.38	0	29325.6	18	2	23	6.92	33519	0	8812			Green	1882 1900 1902 1906 1909 1910 1912 1914 1917 1918 1922 1923 1929 1930 1931 1935 1936 1977 1980 1986 1992 1995 2001 2006 2007 2046 2047 2048 2049 2054 2057 2060 2062 2064 2066 2069 2070 2075 2076 2080 2081 2084 2091 2096 2100 2113 2120 2129 2130 2131 2132 2133 2134 2137 2142 2143 2149 2157 2158 2886 3029 3034 3345 4775 5308 5309 7590 7668 7683 7687 7689 7871 8401 8693 10006 10609 11255 11258 11260…
2160	VSPL_BOTAS	Q072L6	Thrombin-like enzyme asperase OS=Bothrops asper PE=1 SV=1	Regular	5548.96	0	28703.2	48	5	24	29.34	174230	111290	51281	59.3654	1.704	Green	2054 2069 2070 2158 2161 2162 2917 7623 7668 10609 11566 14855 15757 16113 21195 29238 29241 29448 29846 72317 72326 72568 72666 73080 73190 75082 75127 76674 77792 78520 83547 84610 113336 117484 117488 176788 176789 176890 176898 188147 189193 189203 189772 192722
929	LECG_CRORU	P84987	C-type Lectin CRL OS=Crotalus ruber ruber PE=1 SV=1	Regular	5488.77	0	16787.7	20	3	16	14.81	118287	0	22885			Green	239 240 241 242 255 256 259 927 928 930 938 21182 79122 84477 112945 112972
242	LECG_CROAT	P21963	C-type lectin Cal OS=Crotalus atrox PE=1 SV=1	Regular	5488.77	0	16804.6	20	3	17	14.81	118287	0	22885			Green	239 240 241 255 256 259 927 928 929 930 938 21182 79122 84477 112945 112972
259	LECG_TRIST	Q9YGP1	C-type lectin TsL OS=Trimeresurus stejnegeri PE=1 SV=1	Regular	5432.26	0	19205.5	13	2	20	6.33	105992	0	19206			Green	239 240 241 242 255 256 927 928 929 930 938 21182 79122 84477 112945 112972
16186	A0A2D4GRE8_MICCO	A0A2D4GRE8	Uncharacterized protein (Fragment) OS=Micrurus corallinus PE=4 SV=1	Regular	5231.22	0	76808	70	6	59	11.48	383171	0	108828			Green	3 3078 6660 12385 15809 16249 41050 42078 50314 62203 82490 86399 87258 104741 106347 109915 115998 132036 132507 149784 158284 166464 168493 174340 178233 186372 192553
191658	J3S815_CROAD	J3S815	C-type lectin 21 OS=Crotalus adamanteus PE=2 SV=1	Regular	5179.67	0	18143.4	9	1	12	5.19	52308	0	11293			Green	28 103 139 8566 78532 188423 189234 191656
191656	J3SBN5_CROAD	J3SBN5	C-type lectin 19 OS=Crotalus adamanteus PE=2 SV=1	Regular	5179.67	0	18614.1	9	1	12	5.06	52308	0	11293			Green	28 103 139 8566 78532 188423 189234 191658
189234	J3S3U7_CROAD	J3S3U7	C-type lectin 20 OS=Crotalus adamanteus PE=2 SV=1	Regular	5179.67	0	18145.5	9	1	10	5.13	52308	0	11293			Green	28 103 139 8566 78532 188423 191656 191658
78532	A0A194AS88_SISMB	A0A194AS88	C-type lectin 2 OS=Sistrurus miliarius barbouri PE=4 SV=1	Regular	5179.67	0	18558	9	1	12	5.06	52308	0	11293			Green	28 103 139 8566 188423 189234 191656 191658
8566	F8S0Z2_CROAD	F8S0Z2	C-type lectin 2a OS=Crotalus adamanteus PE=2 SV=1	Regular	5179.67	0	18636.1	9	1	11	5.06	52308	0	11293			Green	28 103 139 78532 188423 189234 191656 191658
139	SL1_BOTDP	C0HJQ0	Snaclec (Fragments) OS=Bothrops diporus PE=1 SV=1	Regular	5179.67	0	3943.34	9	1	2	25	52308	0	11293			Green	28 103 8566 78532 188423 189234 191656 191658
103	SL1_CRODU	Q719L9	Snaclec crotocetin-1 OS=Crotalus durissus terrificus PE=2 SV=1	Regular	5179.67	0	18597.9	9	1	10	5.06	52308	0	11293			Green	28 139 8566 78532 188423 189234 191656 191658
15877	A0A0K8RSF0_CROHD	A0A0K8RSF0	Serine proteinase 1d OS=Crotalus horridus PE=3 SV=1	Regular	5159.63	0	28865.5	23	3	23	19.38	61585	0	16948			Green	1882 1901 1902 1906 1909 1910 1912 1917 1922 1929 1930 1931 1935 1936 1977 1980 1992 1995 2001 2006 2007 2048 2049 2054 2057 2060 2062 2064 2066 2069 2070 2076 2080 2081 2091 2096 2100 2129 2130 2131 2132 2133 2137 2142 2143 2149 2158 2886 3029 3034 3345 4775 5308 7590 7668 7687 7689 7871 8401 8495 8693 10006 10609 11255 11258 11260 11261 11622 12050 12051 14738 14855 15210 15322 15495 15553 1575…
15495	T1E3C0_CROHD	T1E3C0	Serine proteinase 1c OS=Crotalus horridus PE=2 SV=1	Regular	5159.63	0	28879.5	23	3	23	19.38	61585	0	16948			Green	1882 1901 1902 1906 1909 1910 1912 1917 1922 1929 1930 1931 1935 1936 1977 1980 1992 1995 2001 2006 2007 2048 2049 2054 2057 2060 2062 2064 2066 2069 2070 2076 2080 2081 2091 2096 2100 2129 2130 2131 2132 2133 2137 2142 2143 2149 2158 2886 3029 3034 3345 4775 5308 7590 7668 7687 7689 7871 8401 8495 8693 10006 10609 11255 11258 11260 11261 11622 12050 12051 14738 14855 15210 15322 15553 15757 1578…
15322	A0A0K8RS95_CROHD	A0A0K8RS95	Serine proteinase 1f OS=Crotalus horridus PE=3 SV=1	Regular	5159.63	0	28835.4	23	3	23	19.38	61585	0	16948			Green	1882 1901 1902 1906 1909 1910 1912 1917 1922 1929 1930 1931 1935 1936 1977 1980 1992 1995 2001 2006 2007 2048 2049 2054 2057 2060 2062 2064 2066 2069 2070 2076 2080 2081 2091 2096 2100 2129 2130 2131 2132 2133 2137 2142 2143 2149 2158 2886 3029 3034 3345 4775 5308 7590 7668 7687 7689 7871 8401 8495 8693 10006 10609 11255 11258 11260 11261 11622 12050 12051 14738 14855 15210 15495 15553 15757 1578…
11260	A0A0K8RYN6_CROHD	A0A0K8RYN6	Serine proteinase 2a OS=Crotalus horridus PE=3 SV=1	Regular	5159.63	0	28849.5	23	3	23	19.38	61585	0	16948			Green	1882 1901 1902 1906 1909 1910 1912 1917 1922 1929 1930 1931 1935 1936 1977 1980 1992 1995 2001 2006 2007 2048 2049 2054 2057 2060 2062 2064 2066 2069 2070 2076 2080 2081 2091 2096 2100 2129 2130 2131 2132 2133 2137 2142 2143 2149 2158 2886 3029 3034 3345 4775 5308 7590 7668 7687 7689 7871 8401 8495 8693 10006 10609 11255 11258 11261 11622 12050 12051 14738 14855 15210 15322 15495 15553 15757 1578…
11255	A0A0K8RYN5_CROHD	A0A0K8RYN5	Serine proteinase 2e OS=Crotalus horridus PE=3 SV=1	Regular	5159.63	0	28917.5	23	3	23	19.38	61585	0	16948			Green	1882 1901 1902 1906 1909 1910 1912 1917 1922 1929 1930 1931 1935 1936 1977 1980 1992 1995 2001 2006 2007 2048 2049 2054 2057 2060 2062 2064 2066 2069 2070 2076 2080 2081 2091 2096 2100 2129 2130 2131 2132 2133 2137 2142 2143 2149 2158 2886 3029 3034 3345 4775 5308 7590 7668 7687 7689 7871 8401 8495 8693 10006 10609 11258 11260 11261 11622 12050 12051 14738 14855 15210 15322 15495 15553 15757 1578…
7689	A0A0K8RYS4_CROHD	A0A0K8RYS4	Serine proteinase 2d OS=Crotalus horridus PE=3 SV=1	Regular	5159.63	0	28951.6	23	3	23	19.38	61585	55980	16948	29.8614	0.8645	Green	1882 1901 1902 1906 1909 1910 1912 1917 1922 1929 1930 1931 1935 1936 1977 1980 1992 1995 2001 2006 2007 2048 2049 2054 2057 2060 2062 2064 2066 2069 2070 2076 2080 2081 2091 2096 2100 2129 2130 2131 2132 2133 2137 2142 2143 2149 2158 2886 3029 3034 3345 4775 5308 7590 7668 7687 7871 8401 8495 8693 10006 10609 11255 11258 11260 11261 11622 12050 12051 14738 14855 15210 15322 15495 15553 15757 157…
16091	A0A0K8RS97_CROHD	A0A0K8RS97	Serine proteinase 1a OS=Crotalus horridus PE=3 SV=1	Regular	5154.39	0	28888.6	21	2	25	8.53	54136	0	13768			Green	1882 1901 1902 1906 1909 1910 1912 1917 1922 1929 1930 1931 1935 1936 1977 1980 1992 1995 2001 2006 2007 2048 2049 2054 2057 2060 2062 2064 2066 2069 2070 2076 2080 2081 2091 2096 2100 2129 2130 2131 2132 2133 2137 2142 2143 2149 2158 2886 3029 3034 3345 4775 5308 7590 7668 7687 7689 7871 8401 8495 8693 10006 10609 11255 11258 11260 11261 11622 12050 12051 14738 14855 15210 15322 15495 15553 1575…
14738	A0A0K8RSB3_CROHD	A0A0K8RSB3	Serine proteinase 1e OS=Crotalus horridus PE=3 SV=1	Regular	5154.39	0	28875.5	21	2	23	8.53	54136	0	13768			Green	1882 1901 1902 1906 1909 1910 1912 1917 1922 1929 1930 1931 1935 1936 1977 1980 1992 1995 2001 2006 2007 2048 2049 2054 2057 2060 2062 2064 2066 2069 2070 2076 2080 2081 2091 2096 2100 2129 2130 2131 2132 2133 2137 2142 2143 2149 2158 2886 3029 3034 3345 4775 5308 7590 7668 7687 7689 7871 8401 8495 8693 10006 10609 11255 11258 11260 11261 11622 12050 12051 14855 15210 15322 15495 15553 15757 1578…
12051	T1D6M9_CROHD	T1D6M9	Serine proteinase 1b OS=Crotalus horridus PE=2 SV=1	Regular	5154.39	0	28861.5	21	2	23	8.53	54136	0	13768			Green	1882 1901 1902 1906 1909 1910 1912 1917 1922 1929 1930 1931 1935 1936 1977 1980 1992 1995 2001 2006 2007 2048 2049 2054 2057 2060 2062 2064 2066 2069 2070 2076 2080 2081 2091 2096 2100 2129 2130 2131 2132 2133 2137 2142 2143 2149 2158 2886 3029 3034 3345 4775 5308 7590 7668 7687 7689 7871 8401 8495 8693 10006 10609 11255 11258 11260 11261 11622 12050 14738 14855 15210 15322 15495 15553 15757 1578…
188347	A0A1L8D634_BOTAT	A0A1L8D634	BATXCTL40 OS=Bothrops atrox PE=2 SV=1	Regular	5018.43	0	18112.5	32	4	15	25	117923	0	39168			Green	71 182 194 35367 187926 187931 187936 187939 188146 188159 188160 188427 189145 189157 189159 189162 189166 189169 189727 189758 189770 192719 192729 192742 192750
189203	A0A1W7RB69_CROAD	A0A1W7RB69	Cadam10_SVSP-9 OS=Crotalus adamanteus PE=3 SV=1	Regular	4821.76	0	28706.3	37	4	26	27.63	115886	0	34224			Green	1922 2054 2066 2069 2070 2143 2158 2160 2161 2162 2917 7623 7668 7683 8401 10609 11258 11566 14855 14916 14918 15120 15546 15757 15880 16113 17232 17432 17612 21195 25851 29238 29241 29448 29846 72136 72317 72326 72568 72666 72824 72989 73080 73190 75082 75127 76674 77792 78520 83547 84610 113336 114359 117484 117488 176788 176789 176890 176898 188147 188420 188634 189193 189772 191537 192722 192…
11566	A0A0K8RYS0_CROHD	A0A0K8RYS0	Serine proteinase 5 OS=Crotalus horridus PE=3 SV=1	Regular	4821.76	0	28827.5	37	4	24	27.52	115886	0	34224			Green	1922 2054 2066 2069 2070 2143 2158 2160 2161 2162 2917 7623 7668 7683 8401 10609 11258 14855 14916 14918 15120 15546 15757 15880 16113 17232 17432 17612 21195 25851 29238 29241 29448 29846 72136 72317 72326 72568 72666 72824 72989 73080 73190 75082 75127 76674 77792 78520 83547 84610 113336 114359 117484 117488 176788 176789 176890 176898 188147 188420 188634 189193 189203 189772 191537 192722 19…
7623	T1E3B5_CROHD	T1E3B5	Serine proteinase 7 OS=Crotalus horridus PE=2 SV=1	Regular	4821.76	0	28836.5	37	4	24	27.52	115886	0	34224			Green	1922 2054 2066 2069 2070 2143 2158 2160 2161 2162 2917 7668 7683 8401 10609 11258 11566 14855 14916 14918 15120 15546 15757 15880 16113 17232 17432 17612 21195 25851 29238 29241 29448 29846 72136 72317 72326 72568 72666 72824 72989 73080 73190 75082 75127 76674 77792 78520 83547 84610 113336 114359 117484 117488 176788 176789 176890 176898 188147 188420 188634 189193 189203 189772 191537 192722 1…
188147	A0A1L8D5T9_BOTAT	A0A1L8D5T9	BATXSVSP20 OS=Bothrops atrox PE=2 SV=1	Regular	4719.68	0	28728.4	35	4	23	21.32	130910	0	41078			Green	2054 2069 2070 2158 2160 2161 2162 2917 7623 7668 10609 11566 14855 15757 16113 21195 29238 29241 29448 29846 72317 72326 72568 72666 73080 73190 75082 75127 76674 77792 78520 84610 113336 117484 117488 176788 176789 176890 176898 189193 189203 189772 192722
192553	A0A0F7ZDU6_CROAD	A0A0F7ZDU6	Alpha-1_4 glucan phosphorylase OS=Crotalus adamanteus PE=2 SV=1	Regular	4643.52	0	99322.7	49	5	86	5.82	260114	0	57937			Green	3 3078 6660 12385 15809 16186 16249 41050 42078 50314 61474 62203 81329 82490 86399 87258 104741 106347 109915 115998 128273 132036 132507 149784 158284 166464 168493 174340 178233 186372
115998	A0A0K8S1S9_CROHD	A0A0K8S1S9	Alpha-1_4 glucan phosphorylase OS=Crotalus horridus PE=3 SV=1	Regular	4643.52	0	99360.8	49	5	87	5.82	260114	0	57937			Green	3 3078 6660 12385 15809 16186 16249 41050 42078 50314 61474 62203 81329 82490 86399 87258 104741 106347 109915 128273 132036 132507 149784 158284 166464 168493 174340 178233 186372 192553
82490	A0A1W7RH38_AGKCO	A0A1W7RH38	Alpha-1_4 glucan phosphorylase OS=Agkistrodon contortrix contortrix PE=3 SV=1	Regular	4643.52	0	99296.6	49	5	84	5.82	260114	0	57937			Green	3 3078 6660 12385 15809 16186 16249 41050 42078 50314 61474 62203 81329 86399 87258 104741 106347 109915 115998 128273 132036 132507 149784 158284 166464 168493 174340 178233 186372 192553
42078	A0A0B8RYR6_BOIIR	A0A0B8RYR6	Alpha-1_4 glucan phosphorylase OS=Boiga irregularis PE=3 SV=1	Regular	4643.52	0	99441	49	5	87	5.82	260114	0	57937			Green	3 3078 6660 12385 15809 16186 16249 41050 50314 61474 62203 81329 82490 86399 87258 104741 106347 109915 115998 128273 132036 132507 149784 158284 166464 168493 174340 178233 186372 192553
15809	T1DMY7_CROHD	T1DMY7	Alpha-1_4 glucan phosphorylase OS=Crotalus horridus PE=2 SV=1	Regular	4643.52	0	99345.8	49	5	87	5.82	260114	0	57937			Green	3 3078 6660 12385 16186 16249 41050 42078 50314 61474 62203 81329 82490 86399 87258 104741 106347 109915 115998 128273 132036 132507 149784 158284 166464 168493 174340 178233 186372 192553
3078	U3F856_MICFL	U3F856	Alpha-1_4 glucan phosphorylase OS=Micrurus fulvius PE=2 SV=1	Regular	4643.52	0	99333.9	49	5	88	5.82	260114	0	57937			Green	3 6660 12385 15809 16186 16249 41050 42078 50314 61474 62203 81329 82490 86399 87258 104741 106347 109915 115998 128273 132036 132507 149784 158284 166464 168493 174340 178233 186372 192553
189725	A0A1L8D5V0_BOTAT	A0A1L8D5V0	BATXSVSP8 OS=Bothrops atrox PE=2 SV=1	Regular	4357.4	0	29207	22	2	22	12.84	49716	49350	18190	26.3248	0.7689	Green	1882 1901 1902 1906 1909 1910 1912 1917 1922 1929 1930 1931 1934 1935 1936 1977 1980 1992 1995 2001 2003 2006 2007 2048 2049 2050 2054 2057 2060 2062 2064 2066 2069 2070 2076 2080 2081 2083 2091 2096 2100 2129 2130 2131 2132 2133 2137 2142 2143 2149 2158 2886 3029 3034 3345 4775 5308 7590 7668 7687 7689 7871 8401 8693 10006 10609 11255 11258 11260 11261 11622 12050 12051 14738 14855 15210 15322 1…
113933	T1DJX6_CROHD	T1DJX6	Serine proteinase 9 OS=Crotalus horridus PE=2 SV=1	Regular	4095.27	0	29257.9	17	2	22	7.78	26972	0	6581			Green	1882 1900 1901 1902 1903 1904 1906 1909 1910 1911 1912 1917 1922 1929 1930 1931 1932 1934 1935 1936 1977 1980 1984 1985 1992 1995 1997 2001 2006 2007 2008 2009 2048 2049 2051 2054 2057 2058 2060 2062 2064 2066 2069 2070 2071 2076 2080 2081 2088 2091 2096 2099 2100 2101 2106 2111 2112 2113 2129 2130 2131 2132 2133 2135 2137 2140 2141 2142 2143 2149 2150 2153 2154 2158 2886 3029 3034 3345 4775 5308…
82442	A0A1W7RJV9_AGKCO	A0A1W7RJV9	Serine proteinase 5 OS=Agkistrodon contortrix contortrix PE=3 SV=1	Regular	4095.27	0	29507.7	17	2	16	7.69	26972	0	6581			Green	1882 1900 1901 1902 1903 1904 1906 1909 1910 1911 1912 1917 1922 1929 1930 1931 1932 1934 1935 1936 1977 1980 1984 1985 1992 1995 1997 2001 2006 2007 2008 2009 2048 2049 2051 2054 2057 2058 2060 2062 2064 2066 2069 2070 2071 2076 2080 2081 2088 2091 2096 2099 2100 2101 2106 2111 2112 2113 2129 2130 2131 2132 2133 2135 2137 2140 2141 2142 2143 2149 2150 2153 2154 2158 2886 3029 3034 3345 4775 5308…
72347	T1E6T7_CROOH	T1E6T7	Kallikrein-CohID-1 OS=Crotalus oreganus helleri PE=2 SV=1	Regular	4095.27	0	28932.5	17	2	13	7.72	26972	0	6581			Green	1882 1900 1901 1902 1903 1904 1906 1909 1910 1911 1912 1917 1922 1929 1930 1931 1932 1934 1935 1936 1977 1980 1984 1985 1992 1995 1997 2001 2006 2007 2008 2009 2048 2049 2051 2054 2057 2058 2060 2062 2064 2066 2069 2070 2071 2076 2080 2081 2088 2091 2096 2099 2100 2101 2106 2111 2112 2113 2129 2130 2131 2132 2133 2135 2137 2140 2141 2142 2143 2149 2150 2153 2154 2158 2886 3029 3034 3345 4775 5308…
17716	J3RY98_CROAD	J3RY98	Cadam10_SVSP-3 OS=Crotalus adamanteus PE=2 SV=1	Regular	4095.27	0	36692.6	17	2	19	6.17	26972	0	6581			Green	1882 1900 1901 1902 1903 1904 1906 1909 1910 1911 1912 1917 1922 1929 1930 1931 1932 1934 1935 1936 1977 1980 1984 1985 1992 1995 1997 2001 2006 2007 2008 2009 2048 2049 2051 2054 2057 2058 2060 2062 2064 2066 2069 2070 2071 2076 2080 2081 2088 2091 2096 2099 2100 2101 2106 2111 2112 2113 2129 2130 2131 2132 2133 2135 2137 2140 2141 2142 2143 2149 2150 2153 2154 2158 2886 3029 3034 3345 4775 5308…
17071	F8S113_CROAD	F8S113	Serine proteinase 1 OS=Crotalus adamanteus PE=2 SV=1	Regular	4095.27	0	28975.6	17	2	14	7.72	26972	0	6581			Green	1882 1900 1901 1902 1903 1904 1906 1909 1910 1911 1912 1917 1922 1929 1930 1931 1932 1934 1935 1936 1977 1980 1984 1985 1992 1995 1997 2001 2006 2007 2008 2009 2048 2049 2051 2054 2057 2058 2060 2062 2064 2066 2069 2070 2071 2076 2080 2081 2088 2091 2096 2099 2100 2101 2106 2111 2112 2113 2129 2130 2131 2132 2133 2135 2137 2140 2141 2142 2143 2149 2150 2153 2154 2158 2886 3029 3034 3345 4775 5308…
7687	A0A0K8RT82_CROHD	A0A0K8RT82	Serine proteinase 4 OS=Crotalus horridus PE=3 SV=1	Regular	4095.27	0	29199.9	17	2	22	7.78	26972	0	6581			Green	1882 1900 1901 1902 1903 1904 1906 1909 1910 1911 1912 1917 1922 1929 1930 1931 1932 1934 1935 1936 1977 1980 1984 1985 1992 1995 1997 2001 2006 2007 2008 2009 2048 2049 2051 2054 2057 2058 2060 2062 2064 2066 2069 2070 2071 2076 2080 2081 2088 2091 2096 2099 2100 2101 2106 2111 2112 2113 2129 2130 2131 2132 2133 2135 2137 2140 2141 2142 2143 2149 2150 2153 2154 2158 2886 3029 3034 3345 4775 5308…
7590	A0A0K8RZZ5_CROHD	A0A0K8RZZ5	Serine proteinase 8 OS=Crotalus horridus PE=3 SV=1	Regular	4095.27	0	29015.6	17	2	16	7.72	26972	0	6581			Green	1882 1900 1901 1902 1903 1904 1906 1909 1910 1911 1912 1917 1922 1929 1930 1931 1932 1934 1935 1936 1977 1980 1984 1985 1992 1995 1997 2001 2006 2007 2008 2009 2048 2049 2051 2054 2057 2058 2060 2062 2064 2066 2069 2070 2071 2076 2080 2081 2088 2091 2096 2099 2100 2101 2106 2111 2112 2113 2129 2130 2131 2132 2133 2135 2137 2140 2141 2142 2143 2149 2150 2153 2154 2158 2886 3029 3034 3345 4775 5308…
3034	A0A194AM83_9SAUR	A0A194AM83	Serine proteinase 8a OS=Agkistrodon piscivorus PE=3 SV=1	Regular	4095.27	0	29476.6	17	2	16	7.69	26972	0	6581			Green	1882 1900 1901 1902 1903 1904 1906 1909 1910 1911 1912 1917 1922 1929 1930 1931 1932 1934 1935 1936 1977 1980 1984 1985 1992 1995 1997 2001 2006 2007 2008 2009 2048 2049 2051 2054 2057 2058 2060 2062 2064 2066 2069 2070 2071 2076 2080 2081 2088 2091 2096 2099 2100 2101 2106 2111 2112 2113 2129 2130 2131 2132 2133 2135 2137 2140 2141 2142 2143 2149 2150 2153 2154 2158 2886 3029 3345 4775 5308 7590…
2133	VSP09_TRIST	Q71QJ1	Snake venom serine protease KN9 OS=Trimeresurus stejnegeri PE=2 SV=1	Regular	4095.27	0	28852.2	17	2	21	7.78	26972	0	6581			Green	1882 1900 1901 1902 1903 1904 1906 1909 1910 1911 1912 1917 1922 1929 1930 1931 1932 1934 1935 1936 1977 1980 1984 1985 1992 1995 1997 2001 2006 2007 2008 2009 2048 2049 2051 2054 2057 2058 2060 2062 2064 2066 2069 2070 2071 2076 2080 2081 2088 2091 2096 2099 2100 2101 2106 2111 2112 2113 2129 2130 2131 2132 2135 2137 2140 2141 2142 2143 2149 2150 2153 2154 2158 2886 3029 3034 3345 4775 5308 7590…
2129	VSP01_TRIST	Q71QJ3	Snake venom serine protease KN1 OS=Trimeresurus stejnegeri PE=2 SV=1	Regular	4095.27	0	28817.2	17	2	21	7.78	26972	0	6581			Green	1882 1900 1901 1902 1903 1904 1906 1909 1910 1911 1912 1917 1922 1929 1930 1931 1932 1934 1935 1936 1977 1980 1984 1985 1992 1995 1997 2001 2006 2007 2008 2009 2048 2049 2051 2054 2057 2058 2060 2062 2064 2066 2069 2070 2071 2076 2080 2081 2088 2091 2096 2099 2100 2101 2106 2111 2112 2113 2130 2131 2132 2133 2135 2137 2140 2141 2142 2143 2149 2150 2153 2154 2158 2886 3029 3034 3345 4775 5308 7590…
2096	VSP10_TRIST	Q71QI8	Snake venom serine protease KN10 OS=Trimeresurus stejnegeri PE=2 SV=1	Regular	4095.27	0	28825.2	17	2	21	7.78	26972	0	6581			Green	1882 1900 1901 1902 1903 1904 1906 1909 1910 1911 1912 1917 1922 1929 1930 1931 1932 1934 1935 1936 1977 1980 1984 1985 1992 1995 1997 2001 2006 2007 2008 2009 2048 2049 2051 2054 2057 2058 2060 2062 2064 2066 2069 2070 2071 2076 2080 2081 2088 2091 2099 2100 2101 2106 2111 2112 2113 2129 2130 2131 2132 2133 2135 2137 2140 2141 2142 2143 2149 2150 2153 2154 2158 2886 3029 3034 3345 4775 5308 7590…
2049	VSP08_TRIST	Q71QH5	Snake venom serine protease KN8 OS=Trimeresurus stejnegeri PE=2 SV=1	Regular	4095.27	0	28860.3	17	2	21	7.78	26972	0	6581			Green	1882 1900 1901 1902 1903 1904 1906 1909 1910 1911 1912 1917 1922 1929 1930 1931 1932 1934 1935 1936 1977 1980 1984 1985 1992 1995 1997 2001 2006 2007 2008 2009 2048 2051 2054 2057 2058 2060 2062 2064 2066 2069 2070 2071 2076 2080 2081 2088 2091 2096 2099 2100 2101 2106 2111 2112 2113 2129 2130 2131 2132 2133 2135 2137 2140 2141 2142 2143 2149 2150 2153 2154 2158 2886 3029 3034 3345 4775 5308 7590…
1995	VSPD_CROAD	J3SBQ3	Inactive snake venom serine proteinase 13 OS=Crotalus adamanteus PE=1 SV=1	Regular	4095.27	0	29262	17	2	15	7.63	26972	0	6581			Green	1882 1900 1901 1902 1903 1904 1906 1909 1910 1911 1912 1917 1922 1929 1930 1931 1932 1934 1935 1936 1977 1980 1984 1985 1992 1997 2001 2006 2007 2008 2009 2048 2049 2051 2054 2057 2058 2060 2062 2064 2066 2069 2070 2071 2076 2080 2081 2088 2091 2096 2099 2100 2101 2106 2111 2112 2113 2129 2130 2131 2132 2133 2135 2137 2140 2141 2142 2143 2149 2150 2153 2154 2158 2886 3029 3034 3345 4775 5308 7590…
186372	A0A2D4PC96_MICSU	A0A2D4PC96	Uncharacterized protein (Fragment) OS=Micrurus surinamensis PE=4 SV=1	Regular	4024.03	0	73431.1	50	4	57	6.93	336027	0	93406			Green	3 3078 6660 12385 15809 16186 16249 41050 42078 50314 62203 82490 86399 87258 104741 106347 109915 115998 132036 132507 149784 158284 166464 168493 174340 178233 192553
1900	VSP2_MACLB	Q9PT40	Venom serine proteinase-like protein 2 OS=Macrovipera lebetina PE=2 SV=1	Regular	4021.49	0	29578	20	4	15	20	35178	9434.41	12476	5.0326	0.1489	Green	1882 1901 1903 1904 1911 1914 1917 1918 1922 1923 1929 1932 1934 1977 1984 1985 1986 1995 1997 2001 2008 2009 2046 2047 2049 2051 2058 2062 2071 2075 2084 2088 2091 2096 2099 2100 2101 2106 2111 2112 2113 2120 2129 2130 2132 2133 2134 2135 2140 2141 2142 2143 2150 2153 2154 2157 2158 2886 3029 3034 3345 5309 7590 7683 7687 7858 7871 8461 11553 14916 14918 15120 15127 15367 15546 15850 15880 17071…
75127	A0A0U2UH64_CROVE	A0A0U2UH64	Serine protease OS=Crotalus vegrandis PE=2 SV=1	Regular	3992.47	0	28846.5	26	3	27	19.38	76005	0	24178			Green	1922 2054 2066 2069 2070 2143 2158 2160 2161 2162 2917 7623 7668 7683 8401 10609 11258 11566 14855 14916 14918 15120 15546 15757 15880 16113 17232 17432 17612 21195 25851 29238 29241 29448 29846 72136 72317 72326 72568 72666 72824 72989 73080 73190 75082 76674 77792 78520 84610 113336 114359 117484 117488 176788 176789 176890 176898 188147 188420 188634 189193 189203 189772 191537 192722 192730
188372	A0A1W7RB93_CROAD	A0A1W7RB93	Cadam10_SVSP-11 OS=Crotalus adamanteus PE=3 SV=1	Regular	3960.36	0	29326.4	17	2	19	6.15	26859	0	9889			Green	1882 1900 1901 1903 1904 1911 1914 1917 1918 1922 1923 1929 1932 1934 1977 1984 1985 1986 1995 1997 2001 2008 2009 2046 2047 2049 2051 2058 2062 2071 2075 2084 2088 2091 2096 2099 2100 2101 2106 2111 2112 2113 2120 2129 2130 2132 2133 2134 2135 2140 2141 2142 2143 2150 2153 2154 2157 2158 2886 3029 3034 3345 5309 7590 7683 7687 7858 7871 8461 11553 14916 14918 15120 15127 15367 15546 15850 15880 …
177056	A0A194ARG4_SISTE	A0A194ARG4	Serine proteinase 6a OS=Sistrurus tergeminus PE=3 SV=1	Regular	3960.36	0	29627.8	17	2	18	6.11	26859	0	9889			Green	1882 1900 1901 1903 1904 1911 1914 1917 1918 1922 1923 1929 1932 1934 1977 1984 1985 1986 1995 1997 2001 2008 2009 2046 2047 2049 2051 2058 2062 2071 2075 2084 2088 2091 2096 2099 2100 2101 2106 2111 2112 2113 2120 2129 2130 2132 2133 2134 2135 2140 2141 2142 2143 2150 2153 2154 2157 2158 2886 3029 3034 3345 5309 7590 7683 7687 7858 7871 8461 11553 14916 14918 15120 15127 15367 15546 15850 15880 …
176764	A0A194APK4_SISTE	A0A194APK4	Serine proteinase 6b OS=Sistrurus tergeminus PE=3 SV=1	Regular	3960.36	0	29599.7	17	2	18	6.11	26859	0	9889			Green	1882 1900 1901 1903 1904 1911 1914 1917 1918 1922 1923 1929 1932 1934 1977 1984 1985 1986 1995 1997 2001 2008 2009 2046 2047 2049 2051 2058 2062 2071 2075 2084 2088 2091 2096 2099 2100 2101 2106 2111 2112 2113 2120 2129 2130 2132 2133 2134 2135 2140 2141 2142 2143 2150 2153 2154 2157 2158 2886 3029 3034 3345 5309 7590 7683 7687 7858 7871 8461 11553 14916 14918 15120 15127 15367 15546 15850 15880 …
104157	A0A1I9KNP0_VIPAA	A0A1I9KNP0	Enzymatically inactive serine proteinase-like protein SPH-1 OS=Vipera ammodytes ammodytes PE=2 SV=1	Regular	3960.36	0	29611.9	17	2	14	6.15	26859	0	9889			Green	1882 1900 1901 1903 1904 1911 1914 1917 1918 1922 1923 1929 1932 1934 1977 1984 1985 1986 1995 1997 2001 2008 2009 2046 2047 2049 2051 2058 2062 2071 2075 2084 2088 2091 2096 2099 2100 2101 2106 2111 2112 2113 2120 2129 2130 2132 2133 2134 2135 2140 2141 2142 2143 2150 2153 2154 2157 2158 2886 3029 3034 3345 5309 7590 7683 7687 7858 7871 8461 11553 14916 14918 15120 15127 15367 15546 15850 15880 …
72902	A0A194AQ09_SISMB	A0A194AQ09	Serine proteinase 11 OS=Sistrurus miliarius barbouri PE=3 SV=1	Regular	3960.36	0	29625.7	17	2	19	6.13	26859	0	9889			Green	1882 1900 1901 1903 1904 1911 1914 1917 1918 1922 1923 1929 1932 1934 1977 1984 1985 1986 1995 1997 2001 2008 2009 2046 2047 2049 2051 2058 2062 2071 2075 2084 2088 2091 2096 2099 2100 2101 2106 2111 2112 2113 2120 2129 2130 2132 2133 2134 2135 2140 2141 2142 2143 2150 2153 2154 2157 2158 2886 3029 3034 3345 5309 7590 7683 7687 7858 7871 8461 11553 14916 14918 15120 15127 15367 15546 15850 15880 …
72723	T1DE77_CROOH	T1DE77	Kallikrein-CohCI-3 OS=Crotalus oreganus helleri PE=2 SV=1	Regular	3960.36	0	29310.4	17	2	19	6.15	26859	0	9889			Green	1882 1900 1901 1903 1904 1911 1914 1917 1918 1922 1923 1929 1932 1934 1977 1984 1985 1986 1995 1997 2001 2008 2009 2046 2047 2049 2051 2058 2062 2071 2075 2084 2088 2091 2096 2099 2100 2101 2106 2111 2112 2113 2120 2129 2130 2132 2133 2134 2135 2140 2141 2142 2143 2150 2153 2154 2157 2158 2886 3029 3034 3345 5309 7590 7683 7687 7858 7871 8461 11553 14916 14918 15120 15127 15367 15546 15850 15880 …
72316	T1DP67_CROOH	T1DP67	Kallikrein-CohID-3 OS=Crotalus oreganus helleri PE=2 SV=1	Regular	3960.36	0	29291.3	17	2	18	6.15	26859	0	9889			Green	1882 1900 1901 1903 1904 1911 1914 1917 1918 1922 1923 1929 1932 1934 1977 1984 1985 1986 1995 1997 2001 2008 2009 2046 2047 2049 2051 2058 2062 2071 2075 2084 2088 2091 2096 2099 2100 2101 2106 2111 2112 2113 2120 2129 2130 2132 2133 2134 2135 2140 2141 2142 2143 2150 2153 2154 2157 2158 2886 3029 3034 3345 5309 7590 7683 7687 7858 7871 8461 11553 14916 14918 15120 15127 15367 15546 15850 15880 …
72148	T1DEH3_CROOH	T1DEH3	Kallikrein-CohLL-4 OS=Crotalus oreganus helleri PE=2 SV=1	Regular	3960.36	0	29201.2	17	2	18	6.15	26859	0	9889			Green	1882 1900 1901 1903 1904 1911 1914 1917 1918 1922 1923 1929 1932 1934 1977 1984 1985 1986 1995 1997 2001 2008 2009 2046 2047 2049 2051 2058 2062 2071 2075 2084 2088 2091 2096 2099 2100 2101 2106 2111 2112 2113 2120 2129 2130 2132 2133 2134 2135 2140 2141 2142 2143 2150 2153 2154 2157 2158 2886 3029 3034 3345 5309 7590 7683 7687 7858 7871 8461 11553 14916 14918 15120 15127 15367 15546 15850 15880 …
59910	T2HS45_OVOOK	T2HS45	Serine protease (Fragment) OS=Ovophis okinavensis PE=2 SV=1	Regular	3960.36	0	8503.63	17	2	8	21.62	26859	0	9889			Green	1882 1900 1901 1903 1904 1911 1914 1917 1918 1922 1923 1929 1932 1934 1977 1984 1985 1986 1995 1997 2001 2008 2009 2046 2047 2049 2051 2058 2062 2071 2075 2084 2088 2091 2096 2099 2100 2101 2106 2111 2112 2113 2120 2129 2130 2132 2133 2134 2135 2140 2141 2142 2143 2150 2153 2154 2157 2158 2886 3029 3034 3345 5309 7590 7683 7687 7858 7871 8461 11553 14916 14918 15120 15127 15367 15546 15850 15880 …
56966	T2HQI9_OVOOK	T2HQI9	Serine protease (Fragment) OS=Ovophis okinavensis PE=2 SV=1	Regular	3960.36	0	11910.7	17	2	8	15.69	26859	0	9889			Green	1882 1900 1901 1903 1904 1911 1914 1917 1918 1922 1923 1929 1932 1934 1977 1984 1985 1986 1995 1997 2001 2008 2009 2046 2047 2049 2051 2058 2062 2071 2075 2084 2088 2091 2096 2099 2100 2101 2106 2111 2112 2113 2120 2129 2130 2132 2133 2134 2135 2140 2141 2142 2143 2150 2153 2154 2157 2158 2886 3029 3034 3345 5309 7590 7683 7687 7858 7871 8461 11553 14916 14918 15120 15127 15367 15546 15850 15880 …
15127	A0A0K8RYM8_CROHD	A0A0K8RYM8	Serine proteinase 7 OS=Crotalus horridus PE=3 SV=1	Regular	3960.36	0	29330.4	17	2	19	6.15	26859	0	9889			Green	1882 1900 1901 1903 1904 1911 1914 1917 1918 1922 1923 1929 1932 1934 1977 1984 1985 1986 1995 1997 2001 2008 2009 2046 2047 2049 2051 2058 2062 2071 2075 2084 2088 2091 2096 2099 2100 2101 2106 2111 2112 2113 2120 2129 2130 2132 2133 2134 2135 2140 2141 2142 2143 2150 2153 2154 2157 2158 2886 3029 3034 3345 5309 7590 7683 7687 7858 7871 8461 11553 14916 14918 15120 15367 15546 15850 15880 17071 …
11553	T1DGZ7_CROHD	T1DGZ7	Serine proteinase 5 OS=Crotalus horridus PE=2 SV=1	Regular	3960.36	0	29296.4	17	2	19	6.15	26859	0	9889			Green	1882 1900 1901 1903 1904 1911 1914 1917 1918 1922 1923 1929 1932 1934 1977 1984 1985 1986 1995 1997 2001 2008 2009 2046 2047 2049 2051 2058 2062 2071 2075 2084 2088 2091 2096 2099 2100 2101 2106 2111 2112 2113 2120 2129 2130 2132 2133 2134 2135 2140 2141 2142 2143 2150 2153 2154 2157 2158 2886 3029 3034 3345 5309 7590 7683 7687 7858 7871 8461 14916 14918 15120 15127 15367 15546 15850 15880 17071 …
29846	A0A194AQD7_9SAUR	A0A194AQD7	Serine proteinase 13f OS=Agkistrodon piscivorus PE=3 SV=1	Regular	3956.38	0	28641.4	20	2	20	15.12	62073	0	22020			Green	1922 2054 2066 2069 2070 2143 2158 2160 2161 2162 2917 7623 7668 7683 8401 11258 11566 14855 14916 14918 15120 15546 15757 15880 16113 17232 17432 17612 21195 25851 29241 29448 72136 72317 72326 72568 72666 72824 72989 73080 73190 75127 76674 77792 78520 84610 114359 117488 176789 188147 188420 188634 189193 189203 189772 191537 192730
29241	A0A194APL5_9SAUR	A0A194APL5	Serine proteinase 13b OS=Agkistrodon piscivorus PE=3 SV=1	Regular	3956.38	0	28628.3	20	2	20	15.12	62073	0	22020			Green	1922 2054 2066 2069 2070 2143 2158 2160 2161 2162 2917 7623 7668 7683 8401 11258 11566 14855 14916 14918 15120 15546 15757 15880 16113 17232 17432 17612 21195 25851 29448 29846 72136 72317 72326 72568 72666 72824 72989 73080 73190 75127 76674 77792 78520 84610 114359 117488 176789 188147 188420 188634 189193 189203 189772 191537 192730
21195	A0A194APC8_9SAUR	A0A194APC8	Serine proteinase 13d OS=Agkistrodon piscivorus PE=3 SV=1	Regular	3956.38	0	28671.3	20	2	22	15.12	62073	0	22020			Green	1922 2054 2066 2069 2070 2143 2158 2160 2161 2162 2917 7623 7668 7683 8401 11258 11566 14855 14916 14918 15120 15546 15757 15880 16113 17232 17432 17612 25851 29241 29448 29846 72136 72317 72326 72568 72666 72824 72989 73080 73190 75127 76674 77792 78520 84610 114359 117488 176789 188147 188420 188634 189193 189203 189772 191537 192730
2917	A0A194APL0_9SAUR	A0A194APL0	Serine proteinase 13a OS=Agkistrodon piscivorus PE=3 SV=1	Regular	3956.38	0	28670.3	20	2	20	15.12	62073	0	22020			Green	1922 2054 2066 2069 2070 2143 2158 2160 2161 2162 7623 7668 7683 8401 11258 11566 14855 14916 14918 15120 15546 15757 15880 16113 17232 17432 17612 21195 25851 29241 29448 29846 72136 72317 72326 72568 72666 72824 72989 73080 73190 75127 76674 77792 78520 84610 114359 117488 176789 188147 188420 188634 189193 189203 189772 191537 192730
2161	VSPPA_AGKPL	E5L0E5	Venom plasminogen activator OS=Agkistrodon piscivorus leucostoma PE=2 SV=1	Regular	3956.38	0	28762.3	20	2	24	15.12	62073	0	22020			Green	1922 2054 2066 2069 2070 2143 2158 2160 2162 2917 7623 7668 7683 8401 11258 11566 14855 14916 14918 15120 15546 15757 15880 16113 17232 17432 17612 21195 25851 29241 29448 29846 72136 72317 72326 72568 72666 72824 72989 73080 73190 75127 76674 77792 78520 84610 114359 117488 176789 188147 188420 188634 189193 189203 189772 191537 192730
191537	F8S119_CROAD	F8S119	Serine proteinase 7 (Fragment) OS=Crotalus adamanteus PE=2 SV=1	Regular	3877.17	0	24176.3	16	2	18	18.31	33320	0	12573			Green	1882 1901 1902 1906 1909 1910 1912 1917 1922 1929 1930 1931 1935 1936 1977 1980 1992 1995 2001 2006 2007 2048 2049 2054 2057 2060 2062 2064 2066 2069 2070 2076 2080 2081 2091 2096 2100 2129 2130 2131 2132 2133 2137 2142 2143 2149 2158 2161 2886 2917 3029 3034 3345 4775 5308 7590 7623 7668 7683 7687 7689 7871 8401 8693 10006 10609 11255 11258 11260 11261 11566 11622 12050 12051 14738 14855 14916 1…
188634	A0A1W7RB99_CROAD	A0A1W7RB99	Cadam10_SVSP-1 OS=Crotalus adamanteus PE=3 SV=1	Regular	3877.17	0	29584.6	16	2	20	15	33320	0	12573			Green	1882 1901 1902 1906 1909 1910 1912 1917 1922 1929 1930 1931 1935 1936 1977 1980 1992 1995 2001 2006 2007 2048 2049 2054 2057 2060 2062 2064 2066 2069 2070 2076 2080 2081 2091 2096 2100 2129 2130 2131 2132 2133 2137 2142 2143 2149 2158 2161 2886 2917 3029 3034 3345 4775 5308 7590 7623 7668 7683 7687 7689 7871 8401 8693 10006 10609 11255 11258 11260 11261 11566 11622 12050 12051 14738 14855 14916 1…
72989	A0A194ARW1_SISMB	A0A194ARW1	Serine proteinase 10 OS=Sistrurus miliarius barbouri PE=3 SV=1	Regular	3877.17	0	29433.5	16	2	19	15	33320	0	12573			Green	1882 1901 1902 1906 1909 1910 1912 1917 1922 1929 1930 1931 1935 1936 1977 1980 1992 1995 2001 2006 2007 2048 2049 2054 2057 2060 2062 2064 2066 2069 2070 2076 2080 2081 2091 2096 2100 2129 2130 2131 2132 2133 2137 2142 2143 2149 2158 2161 2886 2917 3029 3034 3345 4775 5308 7590 7623 7668 7683 7687 7689 7871 8401 8693 10006 10609 11255 11258 11260 11261 11566 11622 12050 12051 14738 14855 14916 1…
72824	T2HPV4_PROFL	T2HPV4	Serine protease (Fragment) OS=Protobothrops flavoviridis PE=2 SV=1	Regular	3877.17	0	24126.2	16	2	17	17.89	33320	0	12573			Green	1882 1901 1902 1906 1909 1910 1912 1917 1922 1929 1930 1931 1935 1936 1977 1980 1992 1995 2001 2006 2007 2048 2049 2054 2057 2060 2062 2064 2066 2069 2070 2076 2080 2081 2091 2096 2100 2129 2130 2131 2132 2133 2137 2142 2143 2149 2158 2161 2886 2917 3029 3034 3345 4775 5308 7590 7623 7668 7683 7687 7689 7871 8401 8693 10006 10609 11255 11258 11260 11261 11566 11622 12050 12051 14738 14855 14916 1…
72136	T1DP95_CROOH	T1DP95	Kallikrein-CohLL-2 OS=Crotalus oreganus helleri PE=2 SV=1	Regular	3877.17	0	29753.8	16	2	20	14.83	33320	0	12573			Green	1882 1901 1902 1906 1909 1910 1912 1917 1922 1929 1930 1931 1935 1936 1977 1980 1992 1995 2001 2006 2007 2048 2049 2054 2057 2060 2062 2064 2066 2069 2070 2076 2080 2081 2091 2096 2100 2129 2130 2131 2132 2133 2137 2142 2143 2149 2158 2161 2886 2917 3029 3034 3345 4775 5308 7590 7623 7668 7683 7687 7689 7871 8401 8693 10006 10609 11255 11258 11260 11261 11566 11622 12050 12051 14738 14855 14916 1…
25851	A0A286S0D3_GLOIT	A0A286S0D3	Serine protease 3 OS=Gloydius intermedius GN=SP3 PE=2 SV=1	Regular	3877.17	0	28750.7	16	2	23	15.12	33320	0	12573			Green	1882 1901 1902 1906 1909 1910 1912 1917 1922 1929 1930 1931 1935 1936 1977 1980 1992 1995 2001 2006 2007 2048 2049 2054 2057 2060 2062 2064 2066 2069 2070 2076 2080 2081 2091 2096 2100 2129 2130 2131 2132 2133 2137 2142 2143 2149 2158 2161 2886 2917 3029 3034 3345 4775 5308 7590 7623 7668 7683 7687 7689 7871 8401 8693 10006 10609 11255 11258 11260 11261 11566 11622 12050 12051 14738 14855 14916 1…
17432	J3S3W6_CROAD	J3S3W6	Serine proteinase 3b OS=Crotalus adamanteus PE=2 SV=1	Regular	3877.17	0	29593.6	16	2	20	15	33320	0	12573			Green	1882 1901 1902 1906 1909 1910 1912 1917 1922 1929 1930 1931 1935 1936 1977 1980 1992 1995 2001 2006 2007 2048 2049 2054 2057 2060 2062 2064 2066 2069 2070 2076 2080 2081 2091 2096 2100 2129 2130 2131 2132 2133 2137 2142 2143 2149 2158 2161 2886 2917 3029 3034 3345 4775 5308 7590 7623 7668 7683 7687 7689 7871 8401 8693 10006 10609 11255 11258 11260 11261 11566 11622 12050 12051 14738 14855 14916 1…
17232	A0A0F7Z790_CROAD	A0A0F7Z790	Serine proteinase 3c OS=Crotalus adamanteus PE=2 SV=1	Regular	3877.17	0	29552.5	16	2	19	15	33320	0	12573			Green	1882 1901 1902 1906 1909 1910 1912 1917 1922 1929 1930 1931 1935 1936 1977 1980 1992 1995 2001 2006 2007 2048 2049 2054 2057 2060 2062 2064 2066 2069 2070 2076 2080 2081 2091 2096 2100 2129 2130 2131 2132 2133 2137 2142 2143 2149 2158 2161 2886 2917 3029 3034 3345 4775 5308 7590 7623 7668 7683 7687 7689 7871 8401 8693 10006 10609 11255 11258 11260 11261 11566 11622 12050 12051 14738 14855 14916 1…
11258	T1DH10_CROHD	T1DH10	Serine proteinase 10 OS=Crotalus horridus PE=2 SV=1	Regular	3877.17	0	28524.2	16	2	20	15.12	33320	0	12573			Green	1882 1901 1902 1906 1909 1910 1912 1917 1922 1929 1930 1931 1935 1936 1977 1980 1992 1995 2001 2006 2007 2048 2049 2054 2057 2060 2062 2064 2066 2069 2070 2076 2080 2081 2091 2096 2100 2129 2130 2131 2132 2133 2137 2142 2143 2149 2158 2161 2886 2917 3029 3034 3345 4775 5308 7590 7623 7668 7683 7687 7689 7871 8401 8693 10006 10609 11255 11260 11261 11566 11622 12050 12051 14738 14855 14916 14918 1…
8401	A0A0F7Z1J2_CROAD	A0A0F7Z1J2	Serine proteinase 3a OS=Crotalus adamanteus PE=2 SV=1	Regular	3877.17	0	29607.6	16	2	20	15	33320	0	12573			Green	1882 1901 1902 1906 1909 1910 1912 1917 1922 1929 1930 1931 1935 1936 1977 1980 1992 1995 2001 2006 2007 2048 2049 2054 2057 2060 2062 2064 2066 2069 2070 2076 2080 2081 2091 2096 2100 2129 2130 2131 2132 2133 2137 2142 2143 2149 2158 2161 2886 2917 3029 3034 3345 4775 5308 7590 7623 7668 7683 7687 7689 7871 8693 10006 10609 11255 11258 11260 11261 11566 11622 12050 12051 14738 14855 14916 14918 …
2066	VSP4_CROAD	J3SDX0	Snake venom serine proteinase 4a OS=Crotalus adamanteus PE=1 SV=1	Regular	3877.17	0	29607.6	16	2	20	15	33320	0	12573			Green	1882 1901 1902 1906 1909 1910 1912 1917 1922 1929 1930 1931 1935 1936 1977 1980 1992 1995 2001 2006 2007 2048 2049 2054 2057 2060 2062 2064 2069 2070 2076 2080 2081 2091 2096 2100 2129 2130 2131 2132 2133 2137 2142 2143 2149 2158 2161 2886 2917 3029 3034 3345 4775 5308 7590 7623 7668 7683 7687 7689 7871 8401 8693 10006 10609 11255 11258 11260 11261 11566 11622 12050 12051 14738 14855 14916 14918 …
15546	A0A0K8RYP3_CROHD	A0A0K8RYP3	Serine proteinase 12b OS=Crotalus horridus PE=3 SV=1	Regular	3742.27	0	29602.6	16	2	20	13.31	33207	0	15881			Green	1882 1900 1901 1914 1917 1918 1922 1923 1929 1977 1986 2001 2046 2047 2062 2066 2075 2084 2091 2100 2113 2120 2130 2132 2134 2142 2143 2157 2158 2161 2886 2917 3029 3345 5309 7623 7683 7871 8401 11258 11553 11566 14916 14918 15120 15127 15880 17232 17432 17612 21043 21052 21148 21195 25844 25851 25951 29241 29846 56966 59910 59942 71925 72136 72148 72316 72317 72711 72723 72824 72902 72989 73173 …
15120	A0A0K8RS96_CROHD	A0A0K8RS96	Serine proteinase 3c OS=Crotalus horridus PE=3 SV=1	Regular	3742.27	0	29731.7	16	2	20	13.31	33207	0	15881			Green	1882 1900 1901 1914 1917 1918 1922 1923 1929 1977 1986 2001 2046 2047 2062 2066 2075 2084 2091 2100 2113 2120 2130 2132 2134 2142 2143 2157 2158 2161 2886 2917 3029 3345 5309 7623 7683 7871 8401 11258 11553 11566 14916 14918 15127 15546 15880 17232 17432 17612 21043 21052 21148 21195 25844 25851 25951 29241 29846 56966 59910 59942 71925 72136 72148 72316 72317 72711 72723 72824 72902 72989 73173 …
14918	T1DH01_CROHD	T1DH01	Serine proteinase 2b OS=Crotalus horridus PE=2 SV=1	Regular	3742.27	0	29662.7	16	2	20	13.31	33207	0	15881			Green	1882 1900 1901 1914 1917 1918 1922 1923 1929 1977 1986 2001 2046 2047 2062 2066 2075 2084 2091 2100 2113 2120 2130 2132 2134 2142 2143 2157 2158 2161 2886 2917 3029 3345 5309 7623 7683 7871 8401 11258 11553 11566 14916 15120 15127 15546 15880 17232 17432 17612 21043 21052 21148 21195 25844 25851 25951 29241 29846 56966 59910 59942 71925 72136 72148 72316 72317 72711 72723 72824 72902 72989 73173 …
14916	T1DJY2_CROHD	T1DJY2	Serine proteinase 12a OS=Crotalus horridus PE=2 SV=1	Regular	3742.27	0	29644.7	16	2	20	13.31	33207	0	15881			Green	1882 1900 1901 1914 1917 1918 1922 1923 1929 1977 1986 2001 2046 2047 2062 2066 2075 2084 2091 2100 2113 2120 2130 2132 2134 2142 2143 2157 2158 2161 2886 2917 3029 3345 5309 7623 7683 7871 8401 11258 11553 11566 14918 15120 15127 15546 15880 17232 17432 17612 21043 21052 21148 21195 25844 25851 25951 29241 29846 56966 59910 59942 71925 72136 72148 72316 72317 72711 72723 72824 72902 72989 73173 …
7683	A0A0K8RYZ0_CROHD	A0A0K8RYZ0	Serine proteinase 12d OS=Crotalus horridus PE=3 SV=1	Regular	3742.27	0	29234.2	16	2	20	13.46	33207	0	15881			Green	1882 1900 1901 1914 1917 1918 1922 1923 1929 1977 1986 2001 2046 2047 2062 2066 2075 2084 2091 2100 2113 2120 2130 2132 2134 2142 2143 2157 2158 2161 2886 2917 3029 3345 5309 7623 7871 8401 11258 11553 11566 14916 14918 15120 15127 15546 15880 17232 17432 17612 21043 21052 21148 21195 25844 25851 25951 29241 29846 56966 59910 59942 71925 72136 72148 72316 72317 72711 72723 72824 72902 72989 73173…
189164	A0A1L8D664_BOTAT	A0A1L8D664	BATXSVSP16 OS=Bothrops atrox PE=2 SV=1	Regular	3630.84	0	28948.4	29	4	24	21.32	106757	18734	44858	9.9933	0.2893	Green	2102 188152 189172
87258	V8NSA6_OPHHA	V8NSA6	Alpha-1_4 glucan phosphorylase (Fragment) OS=Ophiophagus hannah GN=PYGM PE=3 SV=1	Regular	3601.16	0	76035.8	44	4	59	6.09	261803	0	69671			Green	3 3078 6660 12385 13690 15809 16186 16249 41050 42078 50314 62203 82490 86399 104741 106347 109915 115998 132036 132507 158284 168493 174340 178233 186372 192553
6660	A0A2D4ISB1_MICLE	A0A2D4ISB1	Uncharacterized protein (Fragment) OS=Micrurus lemniscatus lemniscatus PE=4 SV=1	Regular	3542.67	0	76693.3	41	4	66	5.86	249170	0	54582			Green	3 3078 12385 15809 16186 16249 41050 42078 50314 62203 82490 86399 87258 104741 106347 109915 115998 132036 132507 149784 158284 166464 168493 174340 178233 186372 192553
192751	A0A1L8D610_BOTAT	A0A1L8D610	BATXSVSP11 OS=Bothrops atrox PE=2 SV=1	Regular	3388.44	0	29064	24	3	25	12.02	45058	28355	14745	15.1254	0.4396	Green	1882 1885 1900 1901 1914 1917 1918 1922 1923 1929 1933 1977 1986 2001 2046 2047 2062 2075 2084 2091 2100 2113 2120 2130 2132 2134 2142 2143 2157 2158 2886 3029 3345 5309 7682 7683 7871 11553 14916 14918 15120 15127 15417 15546 15880 17612 21043 21052 21148 25844 25849 25951 56966 59910 59942 71925 72141 72148 72316 72711 72723 72902 73060 73173 74395 74728 75425 76141 76251 77496 78313 83676 8380…
2428	TXVE_BOTER	Q6J936	Snake venom vascular endothelial growth factor toxin OS=Bothrops erythromelas PE=2 SV=1	Regular	3309.25	0	16877.1	20	2	13	14.38	61493	0	10604			Green	2441
189735	A0A1L8D670_BOTAT	A0A1L8D670	BATXCTL7 OS=Bothrops atrox PE=2 SV=1	Regular	3276.61	0	17712.8	21	3	9	12.16	151156	0	35494			Green	173 21570 187927 189719
166464	A0A2D4LAG5_9SAUR	A0A2D4LAG5	Uncharacterized protein (Fragment) OS=Micrurus spixii PE=4 SV=1	Regular	3193.94	0	70907.4	40	4	62	6.95	164759	0	45467			Green	3 3078 6660 15809 16186 16249 41050 42078 50314 61474 62203 81329 82490 86399 104741 109915 115998 128273 132036 132507 149784 158284 168493 178233 186372 192553
187927	A0A1L8D6H8_BOTAT	A0A1L8D6H8	BATXCTL8 OS=Bothrops atrox PE=2 SV=1	Regular	3160.56	0	17774.8	11	1	11	5.41	119130	0	31367			Green	173 21570 189719 189735
188420	A0A1L8D674_BOTAT	A0A1L8D674	BATXSVSP6 OS=Bothrops atrox PE=2 SV=1	Regular	3088.46	0	28560.4	23	3	19	19.38	54210	54210	17629	28.9172	0.8259	Green	1922 2066 2143 2161 2917 7623 7683 8401 11258 11566 14916 14918 15120 15546 15880 17232 17432 17612 21195 25851 29241 29846 72136 72317 72824 72989 75127 114359 188634 189203 191537 192730
25849	A0A286S0D8_GLOIT	A0A286S0D8	Venom plasminogen activator 1 OS=Gloydius intermedius GN=PA1 PE=2 SV=1	Regular	3087.51	0	29199.1	18	2	24	9.3	31692	0	9761			Green	1882 1901 1902 1906 1909 1910 1912 1917 1922 1929 1930 1931 1935 1936 1977 1980 1992 1995 2001 2006 2007 2048 2049 2054 2057 2060 2062 2064 2066 2069 2070 2076 2080 2081 2091 2096 2100 2129 2130 2131 2132 2133 2137 2142 2143 2149 2158 2886 3029 3034 3345 4775 5308 7590 7668 7682 7687 7689 7871 8401 8693 10006 10609 11255 11258 11260 11261 11622 12050 12051 14738 14855 15210 15322 15417 15495 1555…
84610	A0A1W7RJU6_AGKCO	A0A1W7RJU6	Serine proteinase 8 OS=Agkistrodon contortrix contortrix PE=3 SV=1	Regular	2953.34	0	28945.2	13	1	19	4.28	45569	0	12199			Green	2054 2069 2070 2158 2160 2161 2162 2917 7623 7668 11566 14855 15757 16113 21195 29241 29448 29846 72326 72568 72666 73080 73190 75127 76674 77792 78520 117488 176789 188147 189193 189203 189772
76674	T2HP78_PROFL	T2HP78	Serine protease (Fragment) OS=Protobothrops flavoviridis PE=2 SV=1	Regular	2953.34	0	19791.4	13	1	14	6.4	45569	0	12199			Green	2054 2069 2070 2158 2160 2161 2162 2917 7623 7668 11566 14855 15757 16113 21195 29241 29448 29846 72326 72568 72666 73080 73190 75127 77792 78520 84610 117488 176789 188147 189193 189203 189772
29448	A0A194AM91_9SAUR	A0A194AM91	Serine proteinase 1 OS=Agkistrodon piscivorus PE=3 SV=1	Regular	2953.34	0	28828	13	1	19	4.28	45569	0	12199			Green	2054 2069 2070 2158 2160 2161 2162 2917 7623 7668 11566 14855 15757 16113 21195 29241 29846 72326 72568 72666 73080 73190 75127 76674 77792 78520 84610 117488 176789 188147 189193 189203 189772
2162	VSPPA_LACMU	Q27J47	Venom plasminogen activator LV-PA OS=Lachesis muta muta PE=1 SV=1	Regular	2953.34	0	28746.4	13	1	27	4.26	45569	0	12199			Green	2054 2069 2070 2158 2160 2161 2917 7623 7668 11566 14855 15757 16113 21195 29241 29448 29846 72326 72568 72666 73080 73190 75127 76674 77792 78520 84610 117488 176789 188147 189193 189203 189772
176898	A0A194ATF6_SISTE	A0A194ATF6	Serine proteinase 15a OS=Sistrurus tergeminus PE=3 SV=1	Regular	2910.24	0	28700.3	15	2	21	8.53	30748	0	4910			Green	1882 1901 1902 1906 1909 1910 1912 1917 1922 1929 1930 1931 1935 1936 1977 1980 1992 1995 2001 2006 2007 2048 2049 2054 2057 2060 2062 2064 2066 2069 2070 2076 2080 2081 2091 2096 2100 2129 2130 2131 2132 2133 2137 2142 2143 2149 2158 2160 2886 3029 3034 3345 4775 5308 7590 7623 7668 7687 7689 7871 8401 8693 10006 10609 11255 11258 11260 11261 11566 11622 12050 12051 14738 14855 15210 15322 15495…
176890	A0A194ARH3_SISTE	A0A194ARH3	Serine proteinase 15b OS=Sistrurus tergeminus PE=3 SV=1	Regular	2910.24	0	28769.4	15	2	25	8.53	30748	0	4910			Green	1882 1901 1902 1906 1909 1910 1912 1917 1922 1929 1930 1931 1935 1936 1977 1980 1992 1995 2001 2006 2007 2048 2049 2054 2057 2060 2062 2064 2066 2069 2070 2076 2080 2081 2091 2096 2100 2129 2130 2131 2132 2133 2137 2142 2143 2149 2158 2160 2886 3029 3034 3345 4775 5308 7590 7623 7668 7687 7689 7871 8401 8693 10006 10609 11255 11258 11260 11261 11566 11622 12050 12051 14738 14855 15210 15322 15495…
176788	A0A194ASH3_SISTE	A0A194ASH3	Serine proteinase 15d OS=Sistrurus tergeminus PE=3 SV=1	Regular	2910.24	0	28890.5	15	2	24	8.49	30748	0	4910			Green	1882 1901 1902 1906 1909 1910 1912 1917 1922 1929 1930 1931 1935 1936 1977 1980 1992 1995 2001 2006 2007 2048 2049 2054 2057 2060 2062 2064 2066 2069 2070 2076 2080 2081 2091 2096 2100 2129 2130 2131 2132 2133 2137 2142 2143 2149 2158 2160 2886 3029 3034 3345 4775 5308 7590 7623 7668 7687 7689 7871 8401 8693 10006 10609 11255 11258 11260 11261 11566 11622 12050 12051 14738 14855 15210 15322 15495…
113336	A0A194APL1_SISTE	A0A194APL1	Serine proteinase 15c OS=Sistrurus tergeminus PE=3 SV=1	Regular	2910.24	0	28699.3	15	2	22	8.53	30748	0	4910			Green	1882 1901 1902 1906 1909 1910 1912 1917 1922 1929 1930 1931 1935 1936 1977 1980 1992 1995 2001 2006 2007 2048 2049 2054 2057 2060 2062 2064 2066 2069 2070 2076 2080 2081 2091 2096 2100 2129 2130 2131 2132 2133 2137 2142 2143 2149 2158 2160 2886 3029 3034 3345 4775 5308 7590 7623 7668 7687 7689 7871 8401 8693 10006 10609 11255 11258 11260 11261 11566 11622 12050 12051 14738 14855 15210 15322 15495…
10609	A0A194ARN5_SISTE	A0A194ARN5	Serine proteinase 15e OS=Sistrurus tergeminus PE=3 SV=1	Regular	2910.24	0	28770.4	15	2	24	8.53	30748	0	4910			Green	1882 1901 1902 1906 1909 1910 1912 1917 1922 1929 1930 1931 1935 1936 1977 1980 1992 1995 2001 2006 2007 2048 2049 2054 2057 2060 2062 2064 2066 2069 2070 2076 2080 2081 2091 2096 2100 2129 2130 2131 2132 2133 2137 2142 2143 2149 2158 2160 2886 3029 3034 3345 4775 5308 7590 7623 7668 7687 7689 7871 8401 8693 10006 11255 11258 11260 11261 11566 11622 12050 12051 14738 14855 15210 15322 15495 15553…
193078	Q90Z47_DEIAC	Q90Z47	Venom thrombin-like enzyme OS=Deinagkistrodon acutus GN=tler7 PE=2 SV=1	Regular	2874.14	0	25940	9	1	15	4.68	16816	0	2752			Green	1882 1901 1902 1906 1909 1910 1912 1917 1922 1929 1930 1931 1935 1936 1977 1980 1992 1995 2001 2006 2007 2048 2049 2054 2057 2060 2062 2064 2066 2069 2070 2076 2080 2081 2091 2096 2100 2129 2130 2131 2132 2133 2137 2142 2143 2149 2158 2886 3029 3034 3345 4775 5308 7590 7668 7687 7689 7871 8401 8693 10006 10609 11255 11258 11260 11261 11622 12050 12051 14738 14855 15210 15322 15495 15553 15757 157…
192765	A0A0F7Z1I9_CROAD	A0A0F7Z1I9	Serine proteinase 6 OS=Crotalus adamanteus PE=2 SV=1	Regular	2874.14	0	29001.1	9	1	20	4.25	16816	0	2752			Green	1882 1901 1902 1906 1909 1910 1912 1917 1922 1929 1930 1931 1935 1936 1977 1980 1992 1995 2001 2006 2007 2048 2049 2054 2057 2060 2062 2064 2066 2069 2070 2076 2080 2081 2091 2096 2100 2129 2130 2131 2132 2133 2137 2142 2143 2149 2158 2886 3029 3034 3345 4775 5308 7590 7668 7687 7689 7871 8401 8693 10006 10609 11255 11258 11260 11261 11622 12050 12051 14738 14855 15210 15322 15495 15553 15757 157…
191848	J3S3W7_CROAD	J3S3W7	Snake venom serine proteinase 7c OS=Crotalus adamanteus PE=2 SV=1	Regular	2874.14	0	28908.8	9	1	24	4.2	16816	0	2752			Green	1882 1901 1902 1906 1909 1910 1912 1917 1922 1929 1930 1931 1935 1936 1977 1980 1992 1995 2001 2006 2007 2048 2049 2054 2057 2060 2062 2064 2066 2069 2070 2076 2080 2081 2091 2096 2100 2129 2130 2131 2132 2133 2137 2142 2143 2149 2158 2886 3029 3034 3345 4775 5308 7590 7668 7687 7689 7871 8401 8693 10006 10609 11255 11258 11260 11261 11622 12050 12051 14738 14855 15210 15322 15495 15553 15757 157…
190256	F8S120_CROAD	F8S120	Serine proteinase 8 (Fragment) OS=Crotalus adamanteus PE=2 SV=1	Regular	2874.14	0	26975.5	9	1	19	4.56	16816	0	2752			Green	1882 1901 1902 1906 1909 1910 1912 1917 1922 1929 1930 1931 1935 1936 1977 1980 1992 1995 2001 2006 2007 2048 2049 2054 2057 2060 2062 2064 2066 2069 2070 2076 2080 2081 2091 2096 2100 2129 2130 2131 2132 2133 2137 2142 2143 2149 2158 2886 3029 3034 3345 4775 5308 7590 7668 7687 7689 7871 8401 8693 10006 10609 11255 11258 11260 11261 11622 12050 12051 14738 14855 15210 15322 15495 15553 15757 157…
188424	A0A1L8D5U8_BOTAT	A0A1L8D5U8	BATXSVSP7 OS=Bothrops atrox PE=2 SV=1	Regular	2874.14	0	29171.1	9	1	22	4.28	16816	0	2752			Green	1882 1901 1902 1906 1909 1910 1912 1917 1922 1929 1930 1931 1935 1936 1977 1980 1992 1995 2001 2006 2007 2048 2049 2054 2057 2060 2062 2064 2066 2069 2070 2076 2080 2081 2091 2096 2100 2129 2130 2131 2132 2133 2137 2142 2143 2149 2158 2886 3029 3034 3345 4775 5308 7590 7668 7687 7689 7871 8401 8693 10006 10609 11255 11258 11260 11261 11622 12050 12051 14738 14855 15210 15322 15495 15553 15757 157…
188390	J3SDX1_CROAD	J3SDX1	Snake venom serine proteinase 7b OS=Crotalus adamanteus PE=2 SV=1	Regular	2874.14	0	28866.7	9	1	24	4.2	16816	0	2752			Green	1882 1901 1902 1906 1909 1910 1912 1917 1922 1929 1930 1931 1935 1936 1977 1980 1992 1995 2001 2006 2007 2048 2049 2054 2057 2060 2062 2064 2066 2069 2070 2076 2080 2081 2091 2096 2100 2129 2130 2131 2132 2133 2137 2142 2143 2149 2158 2886 3029 3034 3345 4775 5308 7590 7668 7687 7689 7871 8401 8693 10006 10609 11255 11258 11260 11261 11622 12050 12051 14738 14855 15210 15322 15495 15553 15757 157…
188230	A0A1W7RB84_CROAD	A0A1W7RB84	Cadam10_SVSP-6 OS=Crotalus adamanteus PE=3 SV=1	Regular	2874.14	0	29059.1	9	1	20	4.25	16816	0	2752			Green	1882 1901 1902 1906 1909 1910 1912 1917 1922 1929 1930 1931 1935 1936 1977 1980 1992 1995 2001 2006 2007 2048 2049 2054 2057 2060 2062 2064 2066 2069 2070 2076 2080 2081 2091 2096 2100 2129 2130 2131 2132 2133 2137 2142 2143 2149 2158 2886 3029 3034 3345 4775 5308 7590 7668 7687 7689 7871 8401 8693 10006 10609 11255 11258 11260 11261 11622 12050 12051 14738 14855 15210 15322 15495 15553 15757 157…
176731	A0A194ARG0_SISTE	A0A194ARG0	Serine proteinase 8c OS=Sistrurus tergeminus PE=3 SV=1	Regular	2874.14	0	28867.7	9	1	19	4.3	16816	0	2752			Green	1882 1901 1902 1906 1909 1910 1912 1917 1922 1929 1930 1931 1935 1936 1977 1980 1992 1995 2001 2006 2007 2048 2049 2054 2057 2060 2062 2064 2066 2069 2070 2076 2080 2081 2091 2096 2100 2129 2130 2131 2132 2133 2137 2142 2143 2149 2158 2886 3029 3034 3345 4775 5308 7590 7668 7687 7689 7871 8401 8693 10006 10609 11255 11258 11260 11261 11622 12050 12051 14738 14855 15210 15322 15495 15553 15757 157…
135932	E9JG18_ECHCO	E9JG18	Serine protease (Fragment) OS=Echis coloratus PE=2 SV=1	Regular	2874.14	0	25849.4	9	1	19	4.7	16816	0	2752			Green	1882 1901 1902 1906 1909 1910 1912 1917 1922 1929 1930 1931 1935 1936 1977 1980 1992 1995 2001 2006 2007 2048 2049 2054 2057 2060 2062 2064 2066 2069 2070 2076 2080 2081 2091 2096 2100 2129 2130 2131 2132 2133 2137 2142 2143 2149 2158 2886 3029 3034 3345 4775 5308 7590 7668 7687 7689 7871 8401 8693 10006 10609 11255 11258 11260 11261 11622 12050 12051 14738 14855 15210 15322 15495 15553 15757 157…
132829	E9JG17_ECHCO	E9JG17	Serine protease (Fragment) OS=Echis coloratus PE=2 SV=1	Regular	2874.14	0	26012.6	9	1	19	4.68	16816	0	2752			Green	1882 1901 1902 1906 1909 1910 1912 1917 1922 1929 1930 1931 1935 1936 1977 1980 1992 1995 2001 2006 2007 2048 2049 2054 2057 2060 2062 2064 2066 2069 2070 2076 2080 2081 2091 2096 2100 2129 2130 2131 2132 2133 2137 2142 2143 2149 2158 2886 3029 3034 3345 4775 5308 7590 7668 7687 7689 7871 8401 8693 10006 10609 11255 11258 11260 11261 11622 12050 12051 14738 14855 15210 15322 15495 15553 15757 157…
117508	B0VXT9_SISCA	B0VXT9	Serine proteinase isoform 7 OS=Sistrurus catenatus edwardsii PE=2 SV=1	Regular	2874.14	0	30786.9	9	1	22	4.03	16816	0	2752			Green	1882 1901 1902 1906 1909 1910 1912 1917 1922 1929 1930 1931 1935 1936 1977 1980 1992 1995 2001 2006 2007 2048 2049 2054 2057 2060 2062 2064 2066 2069 2070 2076 2080 2081 2091 2096 2100 2129 2130 2131 2132 2133 2137 2142 2143 2149 2158 2886 3029 3034 3345 4775 5308 7590 7668 7687 7689 7871 8401 8693 10006 10609 11255 11258 11260 11261 11622 12050 12051 14738 14855 15210 15322 15495 15553 15757 157…
117450	B0VXT7_SISCA	B0VXT7	Serine proteinase isoform 5 OS=Sistrurus catenatus edwardsii PE=2 SV=1	Regular	2874.14	0	28425.2	9	1	16	4.26	16816	0	2752			Green	1882 1901 1902 1906 1909 1910 1912 1917 1922 1929 1930 1931 1935 1936 1977 1980 1992 1995 2001 2006 2007 2048 2049 2054 2057 2060 2062 2064 2066 2069 2070 2076 2080 2081 2091 2096 2100 2129 2130 2131 2132 2133 2137 2142 2143 2149 2158 2886 3029 3034 3345 4775 5308 7590 7668 7687 7689 7871 8401 8693 10006 10609 11255 11258 11260 11261 11622 12050 12051 14738 14855 15210 15322 15495 15553 15757 157…
117396	B0VXT5_SISCA	B0VXT5	Serine proteinase isoform 3 OS=Sistrurus catenatus edwardsii PE=2 SV=1	Regular	2874.14	0	28366	9	1	21	4.28	16816	0	2752			Green	1882 1901 1902 1906 1909 1910 1912 1917 1922 1929 1930 1931 1935 1936 1977 1980 1992 1995 2001 2006 2007 2048 2049 2054 2057 2060 2062 2064 2066 2069 2070 2076 2080 2081 2091 2096 2100 2129 2130 2131 2132 2133 2137 2142 2143 2149 2158 2886 3029 3034 3345 4775 5308 7590 7668 7687 7689 7871 8401 8693 10006 10609 11255 11258 11260 11261 11622 12050 12051 14738 14855 15210 15322 15495 15553 15757 157…
115851	T1D6N3_CROHD	T1D6N3	Serine proteinase 11 OS=Crotalus horridus PE=2 SV=1	Regular	2874.14	0	28324.1	9	1	20	4.26	16816	0	2752			Green	1882 1901 1902 1906 1909 1910 1912 1917 1922 1929 1930 1931 1935 1936 1977 1980 1992 1995 2001 2006 2007 2048 2049 2054 2057 2060 2062 2064 2066 2069 2070 2076 2080 2081 2091 2096 2100 2129 2130 2131 2132 2133 2137 2142 2143 2149 2158 2886 3029 3034 3345 4775 5308 7590 7668 7687 7689 7871 8401 8693 10006 10609 11255 11258 11260 11261 11622 12050 12051 14738 14855 15210 15322 15495 15553 15757 157…
113305	A0A194ASH8_SISTE	A0A194ASH8	Serine proteinase 14b OS=Sistrurus tergeminus PE=3 SV=1	Regular	2874.14	0	28627.3	9	1	22	4.26	16816	0	2752			Green	1882 1901 1902 1906 1909 1910 1912 1917 1922 1929 1930 1931 1935 1936 1977 1980 1992 1995 2001 2006 2007 2048 2049 2054 2057 2060 2062 2064 2066 2069 2070 2076 2080 2081 2091 2096 2100 2129 2130 2131 2132 2133 2137 2142 2143 2149 2158 2886 3029 3034 3345 4775 5308 7590 7668 7687 7689 7871 8401 8693 10006 10609 11255 11258 11260 11261 11622 12050 12051 14738 14855 15210 15322 15495 15553 15757 157…
113303	A0A194APM0_SISTE	A0A194APM0	Serine proteniase 12 OS=Sistrurus tergeminus PE=3 SV=1	Regular	2874.14	0	28434.2	9	1	14	4.26	16816	0	2752			Green	1882 1901 1902 1906 1909 1910 1912 1917 1922 1929 1930 1931 1935 1936 1977 1980 1992 1995 2001 2006 2007 2048 2049 2054 2057 2060 2062 2064 2066 2069 2070 2076 2080 2081 2091 2096 2100 2129 2130 2131 2132 2133 2137 2142 2143 2149 2158 2886 3029 3034 3345 4775 5308 7590 7668 7687 7689 7871 8401 8693 10006 10609 11255 11258 11260 11261 11622 12050 12051 14738 14855 15210 15322 15495 15553 15757 157…
112904	A0A077LA46_PROEL	A0A077LA46	Serine protease 1 OS=Protobothrops elegans PE=2 SV=1	Regular	2874.14	0	28958.7	9	1	16	4.28	16816	0	2752			Green	1882 1901 1902 1906 1909 1910 1912 1917 1922 1929 1930 1931 1935 1936 1977 1980 1992 1995 2001 2006 2007 2048 2049 2054 2057 2060 2062 2064 2066 2069 2070 2076 2080 2081 2091 2096 2100 2129 2130 2131 2132 2133 2137 2142 2143 2149 2158 2886 3029 3034 3345 4775 5308 7590 7668 7687 7689 7871 8401 8693 10006 10609 11255 11258 11260 11261 11622 12050 12051 14738 14855 15210 15322 15495 15553 15757 157…
99585	A0A1W7RJX1_AGKCO	A0A1W7RJX1	Serine proteinase 3a OS=Agkistrodon contortrix contortrix PE=3 SV=1	Regular	2874.14	0	28721.4	9	1	15	4.26	16816	0	2752			Green	1882 1901 1902 1906 1909 1910 1912 1917 1922 1929 1930 1931 1935 1936 1977 1980 1992 1995 2001 2006 2007 2048 2049 2054 2057 2060 2062 2064 2066 2069 2070 2076 2080 2081 2091 2096 2100 2129 2130 2131 2132 2133 2137 2142 2143 2149 2158 2886 3029 3034 3345 4775 5308 7590 7668 7687 7689 7871 8401 8693 10006 10609 11255 11258 11260 11261 11622 12050 12051 14738 14855 15210 15322 15495 15553 15757 157…
84179	A0A1W7RJR6_AGKCO	A0A1W7RJR6	Serine proteinase 7 OS=Agkistrodon contortrix contortrix PE=3 SV=1	Regular	2874.14	0	28453.2	9	1	21	4.26	16816	0	2752			Green	1882 1901 1902 1906 1909 1910 1912 1917 1922 1929 1930 1931 1935 1936 1977 1980 1992 1995 2001 2006 2007 2048 2049 2054 2057 2060 2062 2064 2066 2069 2070 2076 2080 2081 2091 2096 2100 2129 2130 2131 2132 2133 2137 2142 2143 2149 2158 2886 3029 3034 3345 4775 5308 7590 7668 7687 7689 7871 8401 8693 10006 10609 11255 11258 11260 11261 11622 12050 12051 14738 14855 15210 15322 15495 15553 15757 157…
83235	A0A1W7RJU2_AGKCO	A0A1W7RJU2	Serine proteinase 4 OS=Agkistrodon contortrix contortrix PE=3 SV=1	Regular	2874.14	0	28718.6	9	1	14	4.26	16816	0	2752			Green	1882 1901 1902 1906 1909 1910 1912 1917 1922 1929 1930 1931 1935 1936 1977 1980 1992 1995 2001 2006 2007 2048 2049 2054 2057 2060 2062 2064 2066 2069 2070 2076 2080 2081 2091 2096 2100 2129 2130 2131 2132 2133 2137 2142 2143 2149 2158 2886 3029 3034 3345 4775 5308 7590 7668 7687 7689 7871 8401 8693 10006 10609 11255 11258 11260 11261 11622 12050 12051 14738 14855 15210 15322 15495 15553 15757 157…
78509	A0A194ATP8_SISMB	A0A194ATP8	Serine proteinase 8e OS=Sistrurus miliarius barbouri PE=3 SV=1	Regular	2874.14	0	28408.2	9	1	17	4.26	16816	0	2752			Green	1882 1901 1902 1906 1909 1910 1912 1917 1922 1929 1930 1931 1935 1936 1977 1980 1992 1995 2001 2006 2007 2048 2049 2054 2057 2060 2062 2064 2066 2069 2070 2076 2080 2081 2091 2096 2100 2129 2130 2131 2132 2133 2137 2142 2143 2149 2158 2886 3029 3034 3345 4775 5308 7590 7668 7687 7689 7871 8401 8693 10006 10609 11255 11258 11260 11261 11622 12050 12051 14738 14855 15210 15322 15495 15553 15757 157…
78507	A0A194ARV6_SISMB	A0A194ARV6	Serine proteinase 13a OS=Sistrurus miliarius barbouri PE=3 SV=1	Regular	2874.14	0	29013.8	9	1	21	4.26	16816	0	2752			Green	1882 1901 1902 1906 1909 1910 1912 1917 1922 1929 1930 1931 1935 1936 1977 1980 1992 1995 2001 2006 2007 2048 2049 2054 2057 2060 2062 2064 2066 2069 2070 2076 2080 2081 2091 2096 2100 2129 2130 2131 2132 2133 2137 2142 2143 2149 2158 2886 3029 3034 3345 4775 5308 7590 7668 7687 7689 7871 8401 8693 10006 10609 11255 11258 11260 11261 11622 12050 12051 14738 14855 15210 15322 15495 15553 15757 157…
78502	A0A194AST0_SISMB	A0A194AST0	Serine proteinase 7a OS=Sistrurus miliarius barbouri PE=3 SV=1	Regular	2874.14	0	28888.7	9	1	18	4.28	16816	0	2752			Green	1882 1901 1902 1906 1909 1910 1912 1917 1922 1929 1930 1931 1935 1936 1977 1980 1992 1995 2001 2006 2007 2048 2049 2054 2057 2060 2062 2064 2066 2069 2070 2076 2080 2081 2091 2096 2100 2129 2130 2131 2132 2133 2137 2142 2143 2149 2158 2886 3029 3034 3345 4775 5308 7590 7668 7687 7689 7871 8401 8693 10006 10609 11255 11258 11260 11261 11622 12050 12051 14738 14855 15210 15322 15495 15553 15757 157…
77797	A0A194AS09_SISMB	A0A194AS09	Serine proteinase 7b OS=Sistrurus miliarius barbouri PE=3 SV=1	Regular	2874.14	0	28947.7	9	1	20	4.28	16816	0	2752			Green	1882 1901 1902 1906 1909 1910 1912 1917 1922 1929 1930 1931 1935 1936 1977 1980 1992 1995 2001 2006 2007 2048 2049 2054 2057 2060 2062 2064 2066 2069 2070 2076 2080 2081 2091 2096 2100 2129 2130 2131 2132 2133 2137 2142 2143 2149 2158 2886 3029 3034 3345 4775 5308 7590 7668 7687 7689 7871 8401 8693 10006 10609 11255 11258 11260 11261 11622 12050 12051 14738 14855 15210 15322 15495 15553 15757 157…
76256	T2HQA7_PROFL	T2HQA7	Serine protease (Fragment) OS=Protobothrops flavoviridis PE=2 SV=1	Regular	2874.14	0	22905.3	9	1	14	5.5	16816	0	2752			Green	1882 1901 1902 1906 1909 1910 1912 1917 1922 1929 1930 1931 1935 1936 1977 1980 1992 1995 2001 2006 2007 2048 2049 2054 2057 2060 2062 2064 2066 2069 2070 2076 2080 2081 2091 2096 2100 2129 2130 2131 2132 2133 2137 2142 2143 2149 2158 2886 3029 3034 3345 4775 5308 7590 7668 7687 7689 7871 8401 8693 10006 10609 11255 11258 11260 11261 11622 12050 12051 14738 14855 15210 15322 15495 15553 15757 157…
76138	Q802E9_GLOHA	Q802E9	Thrombin-like enzyme PTLE2 OS=Gloydius halys PE=2 SV=1	Regular	2874.14	0	13793.5	9	1	6	8.94	16816	0	2752			Green	1882 1901 1902 1906 1909 1910 1912 1917 1922 1929 1930 1931 1935 1936 1977 1980 1992 1995 2001 2006 2007 2048 2049 2054 2057 2060 2062 2064 2066 2069 2070 2076 2080 2081 2091 2096 2100 2129 2130 2131 2132 2133 2137 2142 2143 2149 2158 2886 3029 3034 3345 4775 5308 7590 7668 7687 7689 7871 8401 8693 10006 10609 11255 11258 11260 11261 11622 12050 12051 14738 14855 15210 15322 15495 15553 15757 157…
74976	A0A193CHI8_CROTA	A0A193CHI8	Serine protease 2 OS=Crotalus tzabcan PE=2 SV=1	Regular	2874.14	0	29100.2	9	1	23	4.25	16816	0	2752			Green	1882 1901 1902 1906 1909 1910 1912 1917 1922 1929 1930 1931 1935 1936 1977 1980 1992 1995 2001 2006 2007 2048 2049 2054 2057 2060 2062 2064 2066 2069 2070 2076 2080 2081 2091 2096 2100 2129 2130 2131 2132 2133 2137 2142 2143 2149 2158 2886 3029 3034 3345 4775 5308 7590 7668 7687 7689 7871 8401 8693 10006 10609 11255 11258 11260 11261 11622 12050 12051 14738 14855 15210 15322 15495 15553 15757 157…
73338	A0A194ASU1_SISMB	A0A194ASU1	Serine proteinase 14a OS=Sistrurus miliarius barbouri PE=3 SV=1	Regular	2874.14	0	28686.3	9	1	21	4.26	16816	0	2752			Green	1882 1901 1902 1906 1909 1910 1912 1917 1922 1929 1930 1931 1935 1936 1977 1980 1992 1995 2001 2006 2007 2048 2049 2054 2057 2060 2062 2064 2066 2069 2070 2076 2080 2081 2091 2096 2100 2129 2130 2131 2132 2133 2137 2142 2143 2149 2158 2886 3029 3034 3345 4775 5308 7590 7668 7687 7689 7871 8401 8693 10006 10609 11255 11258 11260 11261 11622 12050 12051 14738 14855 15210 15322 15495 15553 15757 157…
73180	A0A194ASS6_SISMB	A0A194ASS6	Serine proteinase 8c OS=Sistrurus miliarius barbouri PE=3 SV=1	Regular	2874.14	0	28363.1	9	1	15	4.26	16816	0	2752			Green	1882 1901 1902 1906 1909 1910 1912 1917 1922 1929 1930 1931 1935 1936 1977 1980 1992 1995 2001 2006 2007 2048 2049 2054 2057 2060 2062 2064 2066 2069 2070 2076 2080 2081 2091 2096 2100 2129 2130 2131 2132 2133 2137 2142 2143 2149 2158 2886 3029 3034 3345 4775 5308 7590 7668 7687 7689 7871 8401 8693 10006 10609 11255 11258 11260 11261 11622 12050 12051 14738 14855 15210 15322 15495 15553 15757 157…
73039	A0A194AS22_SISMB	A0A194AS22	Serine proteinase 14b OS=Sistrurus miliarius barbouri PE=3 SV=1	Regular	2874.14	0	28757.3	9	1	21	4.26	16816	0	2752			Green	1882 1901 1902 1906 1909 1910 1912 1917 1922 1929 1930 1931 1935 1936 1977 1980 1992 1995 2001 2006 2007 2048 2049 2054 2057 2060 2062 2064 2066 2069 2070 2076 2080 2081 2091 2096 2100 2129 2130 2131 2132 2133 2137 2142 2143 2149 2158 2886 3029 3034 3345 4775 5308 7590 7668 7687 7689 7871 8401 8693 10006 10609 11255 11258 11260 11261 11622 12050 12051 14738 14855 15210 15322 15495 15553 15757 157…
73005	A0A194AQ04_SISMB	A0A194AQ04	Serine proteinase 13b OS=Sistrurus miliarius barbouri PE=3 SV=1	Regular	2874.14	0	28942.7	9	1	21	4.26	16816	0	2752			Green	1882 1901 1902 1906 1909 1910 1912 1917 1922 1929 1930 1931 1935 1936 1977 1980 1992 1995 2001 2006 2007 2048 2049 2054 2057 2060 2062 2064 2066 2069 2070 2076 2080 2081 2091 2096 2100 2129 2130 2131 2132 2133 2137 2142 2143 2149 2158 2886 3029 3034 3345 4775 5308 7590 7668 7687 7689 7871 8401 8693 10006 10609 11255 11258 11260 11261 11622 12050 12051 14738 14855 15210 15322 15495 15553 15757 157…
72885	A0A194ATQ3_SISMB	A0A194ATQ3	Serine proteinase 7c OS=Sistrurus miliarius barbouri PE=3 SV=1	Regular	2874.14	0	28862.7	9	1	18	4.28	16816	0	2752			Green	1882 1901 1902 1906 1909 1910 1912 1917 1922 1929 1930 1931 1935 1936 1977 1980 1992 1995 2001 2006 2007 2048 2049 2054 2057 2060 2062 2064 2066 2069 2070 2076 2080 2081 2091 2096 2100 2129 2130 2131 2132 2133 2137 2142 2143 2149 2158 2886 3029 3034 3345 4775 5308 7590 7668 7687 7689 7871 8401 8693 10006 10609 11255 11258 11260 11261 11622 12050 12051 14738 14855 15210 15322 15495 15553 15757 157…
72383	A0A193CHJ0_CROTA	A0A193CHJ0	Serine protease 4 OS=Crotalus tzabcan PE=2 SV=1	Regular	2874.14	0	29821.9	9	1	27	4.06	16816	0	2752			Green	1882 1901 1902 1906 1909 1910 1912 1917 1922 1929 1930 1931 1935 1936 1977 1980 1992 1995 2001 2006 2007 2048 2049 2054 2057 2060 2062 2064 2066 2069 2070 2076 2080 2081 2091 2096 2100 2129 2130 2131 2132 2133 2137 2142 2143 2149 2158 2886 3029 3034 3345 4775 5308 7590 7668 7687 7689 7871 8401 8693 10006 10609 11255 11258 11260 11261 11622 12050 12051 14738 14855 15210 15322 15495 15553 15757 157…
72310	T1E7I9_CROOH	T1E7I9	Kallikrein-CohID-2 OS=Crotalus oreganus helleri PE=2 SV=1	Regular	2874.14	0	29952.1	9	1	20	4.18	16816	0	2752			Green	1882 1901 1902 1906 1909 1910 1912 1917 1922 1929 1930 1931 1935 1936 1977 1980 1992 1995 2001 2006 2007 2048 2049 2054 2057 2060 2062 2064 2066 2069 2070 2076 2080 2081 2091 2096 2100 2129 2130 2131 2132 2133 2137 2142 2143 2149 2158 2886 3029 3034 3345 4775 5308 7590 7668 7687 7689 7871 8401 8693 10006 10609 11255 11258 11260 11261 11622 12050 12051 14738 14855 15210 15322 15495 15553 15757 157…
29763	A0A194AQC1_9SAUR	A0A194AQC1	Serine proteinase 5 OS=Agkistrodon piscivorus PE=3 SV=1	Regular	2874.14	0	28785.5	9	1	14	4.26	16816	0	2752			Green	1882 1901 1902 1906 1909 1910 1912 1917 1922 1929 1930 1931 1935 1936 1977 1980 1992 1995 2001 2006 2007 2048 2049 2054 2057 2060 2062 2064 2066 2069 2070 2076 2080 2081 2091 2096 2100 2129 2130 2131 2132 2133 2137 2142 2143 2149 2158 2886 3029 3034 3345 4775 5308 7590 7668 7687 7689 7871 8401 8693 10006 10609 11255 11258 11260 11261 11622 12050 12051 14738 14855 15210 15322 15495 15553 15757 157…
29744	A0A194APD3_9SAUR	A0A194APD3	Serine proteinase 12a OS=Agkistrodon piscivorus PE=3 SV=1	Regular	2874.14	0	28676.5	9	1	14	4.26	16816	0	2752			Green	1882 1901 1902 1906 1909 1910 1912 1917 1922 1929 1930 1931 1935 1936 1977 1980 1992 1995 2001 2006 2007 2048 2049 2054 2057 2060 2062 2064 2066 2069 2070 2076 2080 2081 2091 2096 2100 2129 2130 2131 2132 2133 2137 2142 2143 2149 2158 2886 3029 3034 3345 4775 5308 7590 7668 7687 7689 7871 8401 8693 10006 10609 11255 11258 11260 11261 11622 12050 12051 14738 14855 15210 15322 15495 15553 15757 157…
29452	A0A194APJ8_9SAUR	A0A194APJ8	Serine proteinase 20b OS=Agkistrodon piscivorus PE=3 SV=1	Regular	2874.14	0	28613.3	9	1	23	4.26	16816	0	2752			Green	1882 1901 1902 1906 1909 1910 1912 1917 1922 1929 1930 1931 1935 1936 1977 1980 1992 1995 2001 2006 2007 2048 2049 2054 2057 2060 2062 2064 2066 2069 2070 2076 2080 2081 2091 2096 2100 2129 2130 2131 2132 2133 2137 2142 2143 2149 2158 2886 3029 3034 3345 4775 5308 7590 7668 7687 7689 7871 8401 8693 10006 10609 11255 11258 11260 11261 11622 12050 12051 14738 14855 15210 15322 15495 15553 15757 157…
29268	A0A194AMB1_9SAUR	A0A194AMB1	Serine proteinase 12b OS=Agkistrodon piscivorus PE=3 SV=1	Regular	2874.14	0	26152.8	9	1	12	4.68	16816	0	2752			Green	1882 1901 1902 1906 1909 1910 1912 1917 1922 1929 1930 1931 1935 1936 1977 1980 1992 1995 2001 2006 2007 2048 2049 2054 2057 2060 2062 2064 2066 2069 2070 2076 2080 2081 2091 2096 2100 2129 2130 2131 2132 2133 2137 2142 2143 2149 2158 2886 3029 3034 3345 4775 5308 7590 7668 7687 7689 7871 8401 8693 10006 10609 11255 11258 11260 11261 11622 12050 12051 14738 14855 15210 15322 15495 15553 15757 157…
29213	A0A194ARH9_9SAUR	A0A194ARH9	Serine proteinase 19a OS=Agkistrodon piscivorus PE=3 SV=1	Regular	2874.14	0	28475.2	9	1	21	4.26	16816	0	2752			Green	1882 1901 1902 1906 1909 1910 1912 1917 1922 1929 1930 1931 1935 1936 1977 1980 1992 1995 2001 2006 2007 2048 2049 2054 2057 2060 2062 2064 2066 2069 2070 2076 2080 2081 2091 2096 2100 2129 2130 2131 2132 2133 2137 2142 2143 2149 2158 2886 3029 3034 3345 4775 5308 7590 7668 7687 7689 7871 8401 8693 10006 10609 11255 11258 11260 11261 11622 12050 12051 14738 14855 15210 15322 15495 15553 15757 157…
29107	A0A194APB3_9SAUR	A0A194APB3	Serine proteinase 19b OS=Agkistrodon piscivorus PE=3 SV=1	Regular	2874.14	0	28484.2	9	1	21	4.26	16816	0	2752			Green	1882 1901 1902 1906 1909 1910 1912 1917 1922 1929 1930 1931 1935 1936 1977 1980 1992 1995 2001 2006 2007 2048 2049 2054 2057 2060 2062 2064 2066 2069 2070 2076 2080 2081 2091 2096 2100 2129 2130 2131 2132 2133 2137 2142 2143 2149 2158 2886 3029 3034 3345 4775 5308 7590 7668 7687 7689 7871 8401 8693 10006 10609 11255 11258 11260 11261 11622 12050 12051 14738 14855 15210 15322 15495 15553 15757 157…
25771	A0A286S0F5_GLOIT	A0A286S0F5	Venom plasminogen activator 3 OS=Gloydius intermedius GN=PA3 PE=2 SV=1	Regular	2874.14	0	28783.5	9	1	17	4.26	16816	0	2752			Green	1882 1901 1902 1906 1909 1910 1912 1917 1922 1929 1930 1931 1935 1936 1977 1980 1992 1995 2001 2006 2007 2048 2049 2054 2057 2060 2062 2064 2066 2069 2070 2076 2080 2081 2091 2096 2100 2129 2130 2131 2132 2133 2137 2142 2143 2149 2158 2886 3029 3034 3345 4775 5308 7590 7668 7687 7689 7871 8401 8693 10006 10609 11255 11258 11260 11261 11622 12050 12051 14738 14855 15210 15322 15495 15553 15757 157…
21035	A0A194AQC5_9SAUR	A0A194AQC5	Serine proteinase 20a OS=Agkistrodon piscivorus PE=3 SV=1	Regular	2874.14	0	28604.3	9	1	23	4.26	16816	0	2752			Green	1882 1901 1902 1906 1909 1910 1912 1917 1922 1929 1930 1931 1935 1936 1977 1980 1992 1995 2001 2006 2007 2048 2049 2054 2057 2060 2062 2064 2066 2069 2070 2076 2080 2081 2091 2096 2100 2129 2130 2131 2132 2133 2137 2142 2143 2149 2158 2886 3029 3034 3345 4775 5308 7590 7668 7687 7689 7871 8401 8693 10006 10609 11255 11258 11260 11261 11622 12050 12051 14738 14855 15210 15322 15495 15553 15757 157…
21017	A0A194APK1_9SAUR	A0A194APK1	Serine proteinase 18b OS=Agkistrodon piscivorus PE=3 SV=1	Regular	2874.14	0	28430.3	9	1	23	4.26	16816	0	2752			Green	1882 1901 1902 1906 1909 1910 1912 1917 1922 1929 1930 1931 1935 1936 1977 1980 1992 1995 2001 2006 2007 2048 2049 2054 2057 2060 2062 2064 2066 2069 2070 2076 2080 2081 2091 2096 2100 2129 2130 2131 2132 2133 2137 2142 2143 2149 2158 2886 3029 3034 3345 4775 5308 7590 7668 7687 7689 7871 8401 8693 10006 10609 11255 11258 11260 11261 11622 12050 12051 14738 14855 15210 15322 15495 15553 15757 157…
16479	A0A0F7Z3B1_CROAD	A0A0F7Z3B1	Cadam10_SVSP-4 OS=Crotalus adamanteus PE=2 SV=1	Regular	2874.14	0	28707.6	9	1	19	4.26	16816	0	2752			Green	1882 1901 1902 1906 1909 1910 1912 1917 1922 1929 1930 1931 1935 1936 1977 1980 1992 1995 2001 2006 2007 2048 2049 2054 2057 2060 2062 2064 2066 2069 2070 2076 2080 2081 2091 2096 2100 2129 2130 2131 2132 2133 2137 2142 2143 2149 2158 2886 3029 3034 3345 4775 5308 7590 7668 7687 7689 7871 8401 8693 10006 10609 11255 11258 11260 11261 11622 12050 12051 14738 14855 15210 15322 15495 15553 15757 157…
16444	F8S115_CROAD	F8S115	Cadam10_SVSP-5 OS=Crotalus adamanteus PE=2 SV=1	Regular	2874.14	0	29737.7	9	1	25	4.06	16816	0	2752			Green	1882 1901 1902 1906 1909 1910 1912 1917 1922 1929 1930 1931 1935 1936 1977 1980 1992 1995 2001 2006 2007 2048 2049 2054 2057 2060 2062 2064 2066 2069 2070 2076 2080 2081 2091 2096 2100 2129 2130 2131 2132 2133 2137 2142 2143 2149 2158 2886 3029 3034 3345 4775 5308 7590 7668 7687 7689 7871 8401 8693 10006 10609 11255 11258 11260 11261 11622 12050 12051 14738 14855 15210 15322 15495 15553 15757 157…
16132	A0A194ASH9_SISTE	A0A194ASH9	Serine proteinase 13a OS=Sistrurus tergeminus PE=3 SV=1	Regular	2874.14	0	28366	9	1	21	4.28	16816	0	2752			Green	1882 1901 1902 1906 1909 1910 1912 1917 1922 1929 1930 1931 1935 1936 1977 1980 1992 1995 2001 2006 2007 2048 2049 2054 2057 2060 2062 2064 2066 2069 2070 2076 2080 2081 2091 2096 2100 2129 2130 2131 2132 2133 2137 2142 2143 2149 2158 2886 3029 3034 3345 4775 5308 7590 7668 7687 7689 7871 8401 8693 10006 10609 11255 11258 11260 11261 11622 12050 12051 14738 14855 15210 15322 15495 15553 15757 157…
15881	T1E3X7_CROHD	T1E3X7	Serine proteinase 1b OS=Crotalus horridus PE=2 SV=1	Regular	2874.14	0	29029	9	1	20	4.25	16816	0	2752			Green	1882 1901 1902 1906 1909 1910 1912 1917 1922 1929 1930 1931 1935 1936 1977 1980 1992 1995 2001 2006 2007 2048 2049 2054 2057 2060 2062 2064 2066 2069 2070 2076 2080 2081 2091 2096 2100 2129 2130 2131 2132 2133 2137 2142 2143 2149 2158 2886 3029 3034 3345 4775 5308 7590 7668 7687 7689 7871 8401 8693 10006 10609 11255 11258 11260 11261 11622 12050 12051 14738 14855 15210 15322 15495 15553 15757 157…
15784	A0A0K8RSA4_CROHD	A0A0K8RSA4	Serine proteinase 9c OS=Crotalus horridus PE=3 SV=1	Regular	2874.14	0	29022.9	9	1	18	4.25	16816	0	2752			Green	1882 1901 1902 1906 1909 1910 1912 1917 1922 1929 1930 1931 1935 1936 1977 1980 1992 1995 2001 2006 2007 2048 2049 2054 2057 2060 2062 2064 2066 2069 2070 2076 2080 2081 2091 2096 2100 2129 2130 2131 2132 2133 2137 2142 2143 2149 2158 2886 3029 3034 3345 4775 5308 7590 7668 7687 7689 7871 8401 8693 10006 10609 11255 11258 11260 11261 11622 12050 12051 14738 14855 15210 15322 15495 15553 15757 158…
15553	A0A0K8RS90_CROHD	A0A0K8RS90	Serine proteinase 9d OS=Crotalus horridus PE=3 SV=1	Regular	2874.14	0	29002	9	1	19	4.25	16816	0	2752			Green	1882 1901 1902 1906 1909 1910 1912 1917 1922 1929 1930 1931 1935 1936 1977 1980 1992 1995 2001 2006 2007 2048 2049 2054 2057 2060 2062 2064 2066 2069 2070 2076 2080 2081 2091 2096 2100 2129 2130 2131 2132 2133 2137 2142 2143 2149 2158 2886 3029 3034 3345 4775 5308 7590 7668 7687 7689 7871 8401 8693 10006 10609 11255 11258 11260 11261 11622 12050 12051 14738 14855 15210 15322 15495 15757 15784 158…
15210	T1E3C3_CROHD	T1E3C3	Serine proteinase 13a OS=Crotalus horridus PE=2 SV=1	Regular	2874.14	0	29006	9	1	19	4.25	16816	0	2752			Green	1882 1901 1902 1906 1909 1910 1912 1917 1922 1929 1930 1931 1935 1936 1977 1980 1992 1995 2001 2006 2007 2048 2049 2054 2057 2060 2062 2064 2066 2069 2070 2076 2080 2081 2091 2096 2100 2129 2130 2131 2132 2133 2137 2142 2143 2149 2158 2886 3029 3034 3345 4775 5308 7590 7668 7687 7689 7871 8401 8693 10006 10609 11255 11258 11260 11261 11622 12050 12051 14738 14855 15322 15495 15553 15757 15784 158…
12050	A0A0K8RYN9_CROHD	A0A0K8RYN9	Serine proteinase 13c OS=Crotalus horridus PE=3 SV=1	Regular	2874.14	0	28929.9	9	1	19	4.25	16816	0	2752			Green	1882 1901 1902 1906 1909 1910 1912 1917 1922 1929 1930 1931 1935 1936 1977 1980 1992 1995 2001 2006 2007 2048 2049 2054 2057 2060 2062 2064 2066 2069 2070 2076 2080 2081 2091 2096 2100 2129 2130 2131 2132 2133 2137 2142 2143 2149 2158 2886 3029 3034 3345 4775 5308 7590 7668 7687 7689 7871 8401 8693 10006 10609 11255 11258 11260 11261 11622 12051 14738 14855 15210 15322 15495 15553 15757 15784 158…
11622	A0A0K8RYQ4_CROHD	A0A0K8RYQ4	Serine proteinase 10 OS=Crotalus horridus PE=3 SV=1	Regular	2874.14	0	29520.5	9	1	21	4.23	16816	0	2752			Green	1882 1901 1902 1906 1909 1910 1912 1917 1922 1929 1930 1931 1935 1936 1977 1980 1992 1995 2001 2006 2007 2048 2049 2054 2057 2060 2062 2064 2066 2069 2070 2076 2080 2081 2091 2096 2100 2129 2130 2131 2132 2133 2137 2142 2143 2149 2158 2886 3029 3034 3345 4775 5308 7590 7668 7687 7689 7871 8401 8693 10006 10609 11255 11258 11260 11261 12050 12051 14738 14855 15210 15322 15495 15553 15757 15784 158…
11261	A0A0K8RYT9_CROHD	A0A0K8RYT9	Serine proteinase 11d OS=Crotalus horridus PE=3 SV=1	Regular	2874.14	0	28509.5	9	1	20	4.26	16816	0	2752			Green	1882 1901 1902 1906 1909 1910 1912 1917 1922 1929 1930 1931 1935 1936 1977 1980 1992 1995 2001 2006 2007 2048 2049 2054 2057 2060 2062 2064 2066 2069 2070 2076 2080 2081 2091 2096 2100 2129 2130 2131 2132 2133 2137 2142 2143 2149 2158 2886 3029 3034 3345 4775 5308 7590 7668 7687 7689 7871 8401 8693 10006 10609 11255 11258 11260 11622 12050 12051 14738 14855 15210 15322 15495 15553 15757 15784 158…
10006	A0A194APL6_SISTE	A0A194APL6	Serine proteinase 14a OS=Sistrurus tergeminus PE=3 SV=1	Regular	2874.14	0	28697.4	9	1	25	4.26	16816	0	2752			Green	1882 1901 1902 1906 1909 1910 1912 1917 1922 1929 1930 1931 1935 1936 1977 1980 1992 1995 2001 2006 2007 2048 2049 2054 2057 2060 2062 2064 2066 2069 2070 2076 2080 2081 2091 2096 2100 2129 2130 2131 2132 2133 2137 2142 2143 2149 2158 2886 3029 3034 3345 4775 5308 7590 7668 7687 7689 7871 8401 8693 10609 11255 11258 11260 11261 11622 12050 12051 14738 14855 15210 15322 15495 15553 15757 15784 158…
8693	A0A194ATE3_SISTE	A0A194ATE3	Serine proteinase 8a OS=Sistrurus tergeminus PE=3 SV=1	Regular	2874.14	0	29009.8	9	1	20	4.28	16816	0	2752			Green	1882 1901 1902 1906 1909 1910 1912 1917 1922 1929 1930 1931 1935 1936 1977 1980 1992 1995 2001 2006 2007 2048 2049 2054 2057 2060 2062 2064 2066 2069 2070 2076 2080 2081 2091 2096 2100 2129 2130 2131 2132 2133 2137 2142 2143 2149 2158 2886 3029 3034 3345 4775 5308 7590 7668 7687 7689 7871 8401 10006 10609 11255 11258 11260 11261 11622 12050 12051 14738 14855 15210 15322 15495 15553 15757 15784 15…
5308	A0A194ART8_SISMB	A0A194ART8	Serine proteinase 8a OS=Sistrurus miliarius barbouri PE=3 SV=1	Regular	2874.14	0	28382.2	9	1	17	4.26	16816	0	2752			Green	1882 1901 1902 1906 1909 1910 1912 1917 1922 1929 1930 1931 1935 1936 1977 1980 1992 1995 2001 2006 2007 2048 2049 2054 2057 2060 2062 2064 2066 2069 2070 2076 2080 2081 2091 2096 2100 2129 2130 2131 2132 2133 2137 2142 2143 2149 2158 2886 3029 3034 3345 4775 7590 7668 7687 7689 7871 8401 8693 10006 10609 11255 11258 11260 11261 11622 12050 12051 14738 14855 15210 15322 15495 15553 15757 15784 15…
4775	A0A194AS04_SISMB	A0A194AS04	Serine proteinase 8b OS=Sistrurus miliarius barbouri PE=3 SV=1	Regular	2874.14	0	28389.2	9	1	15	4.26	16816	0	2752			Green	1882 1901 1902 1906 1909 1910 1912 1917 1922 1929 1930 1931 1935 1936 1977 1980 1992 1995 2001 2006 2007 2048 2049 2054 2057 2060 2062 2064 2066 2069 2070 2076 2080 2081 2091 2096 2100 2129 2130 2131 2132 2133 2137 2142 2143 2149 2158 2886 3029 3034 3345 5308 7590 7668 7687 7689 7871 8401 8693 10006 10609 11255 11258 11260 11261 11622 12050 12051 14738 14855 15210 15322 15495 15553 15757 15784 15…
2149	VSP4_PROMU	Q91510	Beta-fibrinogenase mucrofibrase-4 OS=Protobothrops mucrosquamatus PE=1 SV=1	Regular	2874.14	0	28968.8	9	1	17	4.28	16816	0	2752			Green	1882 1901 1902 1906 1909 1910 1912 1917 1922 1929 1930 1931 1935 1936 1977 1980 1992 1995 2001 2006 2007 2048 2049 2054 2057 2060 2062 2064 2066 2069 2070 2076 2080 2081 2091 2096 2100 2129 2130 2131 2132 2133 2137 2142 2143 2158 2886 3029 3034 3345 4775 5308 7590 7668 7687 7689 7871 8401 8693 10006 10609 11255 11258 11260 11261 11622 12050 12051 14738 14855 15210 15322 15495 15553 15757 15784 15…
2137	VSP14_TRIST	Q71QH9	Snake venom serine protease KN14 OS=Trimeresurus stejnegeri PE=2 SV=1	Regular	2874.14	0	29139	9	1	20	4.23	16816	0	2752			Green	1882 1901 1902 1906 1909 1910 1912 1917 1922 1929 1930 1931 1935 1936 1977 1980 1992 1995 2001 2006 2007 2048 2049 2054 2057 2060 2062 2064 2066 2069 2070 2076 2080 2081 2091 2096 2100 2129 2130 2131 2132 2133 2142 2143 2149 2158 2886 3029 3034 3345 4775 5308 7590 7668 7687 7689 7871 8401 8693 10006 10609 11255 11258 11260 11261 11622 12050 12051 14738 14855 15210 15322 15495 15553 15757 15784 15…
2131	VSP05_TRIST	Q71QI4	Snake venom serine protease KN5 OS=Trimeresurus stejnegeri PE=2 SV=1	Regular	2874.14	0	29137	9	1	20	4.23	16816	0	2752			Green	1882 1901 1902 1906 1909 1910 1912 1917 1922 1929 1930 1931 1935 1936 1977 1980 1992 1995 2001 2006 2007 2048 2049 2054 2057 2060 2062 2064 2066 2069 2070 2076 2080 2081 2091 2096 2100 2129 2130 2132 2133 2137 2142 2143 2149 2158 2886 3029 3034 3345 4775 5308 7590 7668 7687 7689 7871 8401 8693 10006 10609 11255 11258 11260 11261 11622 12050 12051 14738 14855 15210 15322 15495 15553 15757 15784 15…
2081	VSPE_CROAD	J3SDW9	Snake venom serine proteinase 14 OS=Crotalus adamanteus PE=1 SV=1	Regular	2874.14	0	28098.9	9	1	21	4.35	16816	0	2752			Green	1882 1901 1902 1906 1909 1910 1912 1917 1922 1929 1930 1931 1935 1936 1977 1980 1992 1995 2001 2006 2007 2048 2049 2054 2057 2060 2062 2064 2066 2069 2070 2076 2080 2091 2096 2100 2129 2130 2131 2132 2133 2137 2142 2143 2149 2158 2886 3029 3034 3345 4775 5308 7590 7668 7687 7689 7871 8401 8693 10006 10609 11255 11258 11260 11261 11622 12050 12051 14738 14855 15210 15322 15495 15553 15757 15784 15…
2080	VSPD_GLOUS	Q7SZE2	Bradykinin-releasing enzyme KR-E-1 OS=Gloydius ussuriensis PE=1 SV=1	Regular	2874.14	0	26036	9	1	16	4.7	16816	0	2752			Green	1882 1901 1902 1906 1909 1910 1912 1917 1922 1929 1930 1931 1935 1936 1977 1980 1992 1995 2001 2006 2007 2048 2049 2054 2057 2060 2062 2064 2066 2069 2070 2076 2081 2091 2096 2100 2129 2130 2131 2132 2133 2137 2142 2143 2149 2158 2886 3029 3034 3345 4775 5308 7590 7668 7687 7689 7871 8401 8693 10006 10609 11255 11258 11260 11261 11622 12050 12051 14738 14855 15210 15322 15495 15553 15757 15784 15…
2076	VSPB_GLOBL	Q9PT51	Beta-fibrinogenase brevinase OS=Gloydius blomhoffii PE=1 SV=1	Regular	2874.14	0	26409.5	9	1	16	4.72	16816	0	2752			Green	1882 1901 1902 1906 1909 1910 1912 1917 1922 1929 1930 1931 1935 1936 1977 1980 1992 1995 2001 2006 2007 2048 2049 2054 2057 2060 2062 2064 2066 2069 2070 2080 2081 2091 2096 2100 2129 2130 2131 2132 2133 2137 2142 2143 2149 2158 2886 3029 3034 3345 4775 5308 7590 7668 7687 7689 7871 8401 8693 10006 10609 11255 11258 11260 11261 11622 12050 12051 14738 14855 15210 15322 15495 15553 15757 15784 15…
2064	VSP2_PROEL	P84787	Thrombin-like enzyme elegaxobin-2 OS=Protobothrops elegans PE=1 SV=1	Regular	2874.14	0	26275.4	9	1	15	4.72	16816	0	2752			Green	1882 1901 1902 1906 1909 1910 1912 1917 1922 1929 1930 1931 1935 1936 1977 1980 1992 1995 2001 2006 2007 2048 2049 2054 2057 2060 2062 2066 2069 2070 2076 2080 2081 2091 2096 2100 2129 2130 2131 2132 2133 2137 2142 2143 2149 2158 2886 3029 3034 3345 4775 5308 7590 7668 7687 7689 7871 8401 8693 10006 10609 11255 11258 11260 11261 11622 12050 12051 14738 14855 15210 15322 15495 15553 15757 15784 15…
2060	VSP2_CROAD	J3S833	Snake venom serine proteinase 2 OS=Crotalus adamanteus PE=1 SV=1	Regular	2874.14	0	29001.1	9	1	20	4.25	16816	0	2752			Green	1882 1901 1902 1906 1909 1910 1912 1917 1922 1929 1930 1931 1935 1936 1977 1980 1992 1995 2001 2006 2007 2048 2049 2054 2057 2062 2064 2066 2069 2070 2076 2080 2081 2091 2096 2100 2129 2130 2131 2132 2133 2137 2142 2143 2149 2158 2886 3029 3034 3345 4775 5308 7590 7668 7687 7689 7871 8401 8693 10006 10609 11255 11258 11260 11261 11622 12050 12051 14738 14855 15210 15322 15495 15553 15757 15784 15…
2057	VSP1_PROMU	Q91507	Beta-fibrinogenase mucrofibrase-1 OS=Protobothrops mucrosquamatus PE=1 SV=1	Regular	2874.14	0	28840.7	9	1	21	4.28	16816	0	2752			Green	1882 1901 1902 1906 1909 1910 1912 1917 1922 1929 1930 1931 1935 1936 1977 1980 1992 1995 2001 2006 2007 2048 2049 2054 2060 2062 2064 2066 2069 2070 2076 2080 2081 2091 2096 2100 2129 2130 2131 2132 2133 2137 2142 2143 2149 2158 2886 3029 3034 3345 4775 5308 7590 7668 7687 7689 7871 8401 8693 10006 10609 11255 11258 11260 11261 11622 12050 12051 14738 14855 15210 15322 15495 15553 15757 15784 15…
2048	VSP06_TRIST	Q71QJ2	Snake venom serine protease KN6 OS=Trimeresurus stejnegeri PE=2 SV=1	Regular	2874.14	0	29168	9	1	20	4.23	16816	0	2752			Green	1882 1901 1902 1906 1909 1910 1912 1917 1922 1929 1930 1931 1935 1936 1977 1980 1992 1995 2001 2006 2007 2049 2054 2057 2060 2062 2064 2066 2069 2070 2076 2080 2081 2091 2096 2100 2129 2130 2131 2132 2133 2137 2142 2143 2149 2158 2886 3029 3034 3345 4775 5308 7590 7668 7687 7689 7871 8401 8693 10006 10609 11255 11258 11260 11261 11622 12050 12051 14738 14855 15210 15322 15495 15553 15757 15784 15…
2007	VSPSA_GLOBR	Q9PTL3	Snake venom serine protease salmonase OS=Gloydius brevicaudus PE=2 SV=1	Regular	2874.14	0	29548.5	9	1	21	4.28	16816	0	2752			Green	1882 1901 1902 1906 1909 1910 1912 1917 1922 1929 1930 1931 1935 1936 1977 1980 1992 1995 2001 2006 2048 2049 2054 2057 2060 2062 2064 2066 2069 2070 2076 2080 2081 2091 2096 2100 2129 2130 2131 2132 2133 2137 2142 2143 2149 2158 2886 3029 3034 3345 4775 5308 7590 7668 7687 7689 7871 8401 8693 10006 10609 11255 11258 11260 11261 11622 12050 12051 14738 14855 15210 15322 15495 15553 15757 15784 15…
2006	VSPS1_CROAD	Q8UUK2	Snake venom serine proteinase Sp1 OS=Crotalus adamanteus PE=2 SV=1	Regular	2874.14	0	29001.1	9	1	20	4.25	16816	0	2752			Green	1882 1901 1902 1906 1909 1910 1912 1917 1922 1929 1930 1931 1935 1936 1977 1980 1992 1995 2001 2007 2048 2049 2054 2057 2060 2062 2064 2066 2069 2070 2076 2080 2081 2091 2096 2100 2129 2130 2131 2132 2133 2137 2142 2143 2149 2158 2886 3029 3034 3345 4775 5308 7590 7668 7687 7689 7871 8401 8693 10006 10609 11255 11258 11260 11261 11622 12050 12051 14738 14855 15210 15322 15495 15553 15757 15784 15…
1980	VSP2_AGKCO	P82981	Thrombin-like enzyme contortrixobin OS=Agkistrodon contortrix contortrix PE=1 SV=1	Regular	2874.14	0	26097.2	9	1	14	4.7	16816	0	2752			Green	1882 1901 1902 1906 1909 1910 1912 1917 1922 1929 1930 1931 1935 1936 1977 1992 1995 2001 2006 2007 2048 2049 2054 2057 2060 2062 2064 2066 2069 2070 2076 2080 2081 2091 2096 2100 2129 2130 2131 2132 2133 2137 2142 2143 2149 2158 2886 3029 3034 3345 4775 5308 7590 7668 7687 7689 7871 8401 8693 10006 10609 11255 11258 11260 11261 11622 12050 12051 14738 14855 15210 15322 15495 15553 15757 15784 15…
1936	VSP_LACST	Q072L7	Snake venom serine protease OS=Lachesis stenophrys PE=2 SV=1	Regular	2874.14	0	28498.5	9	1	21	4.26	16816	0	2752			Green	1882 1901 1902 1906 1909 1910 1912 1917 1922 1929 1930 1931 1935 1977 1980 1992 1995 2001 2006 2007 2048 2049 2054 2057 2060 2062 2064 2066 2069 2070 2076 2080 2081 2091 2096 2100 2129 2130 2131 2132 2133 2137 2142 2143 2149 2158 2886 3029 3034 3345 4775 5308 7590 7668 7687 7689 7871 8401 8693 10006 10609 11255 11258 11260 11261 11622 12050 12051 14738 14855 15210 15322 15495 15553 15757 15784 15…
1935	VSP_CRODD	Q2QA04	Snake venom serine protease OS=Crotalus durissus durissus PE=2 SV=1	Regular	2874.14	0	28954.9	9	1	26	4.2	16816	0	2752			Green	1882 1901 1902 1906 1909 1910 1912 1917 1922 1929 1930 1931 1936 1977 1980 1992 1995 2001 2006 2007 2048 2049 2054 2057 2060 2062 2064 2066 2069 2070 2076 2080 2081 2091 2096 2100 2129 2130 2131 2132 2133 2137 2142 2143 2149 2158 2886 3029 3034 3345 4775 5308 7590 7668 7687 7689 7871 8401 8693 10006 10609 11255 11258 11260 11261 11622 12050 12051 14738 14855 15210 15322 15495 15553 15757 15784 15…
1931	VSPUA_GLOUS	Q8UUJ1	Snake venom serine protease ussurase OS=Gloydius ussuriensis PE=2 SV=2	Regular	2874.14	0	26700.9	9	1	21	4.72	16816	0	2752			Green	1882 1901 1902 1906 1909 1910 1912 1917 1922 1929 1930 1935 1936 1977 1980 1992 1995 2001 2006 2007 2048 2049 2054 2057 2060 2062 2064 2066 2069 2070 2076 2080 2081 2091 2096 2100 2129 2130 2131 2132 2133 2137 2142 2143 2149 2158 2886 3029 3034 3345 4775 5308 7590 7668 7687 7689 7871 8401 8693 10006 10609 11255 11258 11260 11261 11622 12050 12051 14738 14855 15210 15322 15495 15553 15757 15784 15…
1930	VSPSX_GLOSA	Q7SZE1	Thrombin-like enzyme saxthrombin OS=Gloydius saxatilis PE=1 SV=1	Regular	2874.14	0	28856.6	9	1	17	4.26	16816	0	2752			Green	1882 1901 1902 1906 1909 1910 1912 1917 1922 1929 1931 1935 1936 1977 1980 1992 1995 2001 2006 2007 2048 2049 2054 2057 2060 2062 2064 2066 2069 2070 2076 2080 2081 2091 2096 2100 2129 2130 2131 2132 2133 2137 2142 2143 2149 2158 2886 3029 3034 3345 4775 5308 7590 7668 7687 7689 7871 8401 8693 10006 10609 11255 11258 11260 11261 11622 12050 12051 14738 14855 15210 15322 15495 15553 15757 15784 15…
1912	VSP8_CROAD	J3S835	Snake venom serine proteinase 8 OS=Crotalus adamanteus PE=1 SV=1	Regular	2874.14	0	28734.6	9	1	20	4.26	16816	0	2752			Green	1882 1901 1902 1906 1909 1910 1917 1922 1929 1930 1931 1935 1936 1977 1980 1992 1995 2001 2006 2007 2048 2049 2054 2057 2060 2062 2064 2066 2069 2070 2076 2080 2081 2091 2096 2100 2129 2130 2131 2132 2133 2137 2142 2143 2149 2158 2886 3029 3034 3345 4775 5308 7590 7668 7687 7689 7871 8401 8693 10006 10609 11255 11258 11260 11261 11622 12050 12051 14738 14855 15210 15322 15495 15553 15757 15784 15…
1910	VSP5_CROAD	F8S116	Snake venom serine proteinase 5 OS=Crotalus adamanteus PE=1 SV=1	Regular	2874.14	0	28707.6	9	1	19	4.26	16816	0	2752			Green	1882 1901 1902 1906 1909 1912 1917 1922 1929 1930 1931 1935 1936 1977 1980 1992 1995 2001 2006 2007 2048 2049 2054 2057 2060 2062 2064 2066 2069 2070 2076 2080 2081 2091 2096 2100 2129 2130 2131 2132 2133 2137 2142 2143 2149 2158 2886 3029 3034 3345 4775 5308 7590 7668 7687 7689 7871 8401 8693 10006 10609 11255 11258 11260 11261 11622 12050 12051 14738 14855 15210 15322 15495 15553 15757 15784 15…
1909	VSP4_CRODO	C0HK18	Thrombin-like enzyme collinein-4 (Fragments) OS=Crotalus durissus collilineatus PE=1 SV=1	Regular	2874.14	0	7357.03	9	1	6	17.19	16816	0	2752			Green	1882 1901 1902 1906 1910 1912 1917 1922 1929 1930 1931 1935 1936 1977 1980 1992 1995 2001 2006 2007 2048 2049 2054 2057 2060 2062 2064 2066 2069 2070 2076 2080 2081 2091 2096 2100 2129 2130 2131 2132 2133 2137 2142 2143 2149 2158 2886 3029 3034 3345 4775 5308 7590 7668 7687 7689 7871 8401 8693 10006 10609 11255 11258 11260 11261 11622 12050 12051 14738 14855 15210 15322 15495 15553 15757 15784 15…
1906	VSP3_PROMU	Q91509	Beta-fibrinogenase mucrofibrase-3 OS=Protobothrops mucrosquamatus PE=1 SV=1	Regular	2874.14	0	28843.7	9	1	21	4.28	16816	0	2752			Green	1882 1901 1902 1909 1910 1912 1917 1922 1929 1930 1931 1935 1936 1977 1980 1992 1995 2001 2006 2007 2048 2049 2054 2057 2060 2062 2064 2066 2069 2070 2076 2080 2081 2091 2096 2100 2129 2130 2131 2132 2133 2137 2142 2143 2149 2158 2886 3029 3034 3345 4775 5308 7590 7668 7687 7689 7871 8401 8693 10006 10609 11255 11258 11260 11261 11622 12050 12051 14738 14855 15210 15322 15495 15553 15757 15784 15…
1902	VSP2_PROMU	Q91508	Beta-fibrinogenase mucrofibrase-2 OS=Protobothrops mucrosquamatus PE=1 SV=1	Regular	2874.14	0	28833.7	9	1	19	4.28	16816	0	2752			Green	1882 1901 1906 1909 1910 1912 1917 1922 1929 1930 1931 1935 1936 1977 1980 1992 1995 2001 2006 2007 2048 2049 2054 2057 2060 2062 2064 2066 2069 2070 2076 2080 2081 2091 2096 2100 2129 2130 2131 2132 2133 2137 2142 2143 2149 2158 2886 3029 3034 3345 4775 5308 7590 7668 7687 7689 7871 8401 8693 10006 10609 11255 11258 11260 11261 11622 12050 12051 14738 14855 15210 15322 15495 15553 15757 15784 15…
25951	A0A286S0E4_GLOIT	A0A286S0E4	Serine protease 2 OS=Gloydius intermedius GN=SP2 PE=2 SV=1	Regular	2835.63	0	29261.2	17	2	17	6.15	31790	0	9711			Green	1882 1900 1901 1914 1917 1918 1922 1923 1929 1977 1986 2001 2046 2047 2062 2075 2084 2091 2100 2113 2120 2130 2132 2134 2142 2143 2157 2158 2886 3029 3345 5309 7683 7871 11553 14916 14918 15120 15127 15546 15880 17612 21043 21052 21148 25844 56966 59910 59942 71925 72148 72316 72711 72723 72902 73173 74395 74728 75425 76141 76251 78313 83676 83808 84277 84463 100532 101446 101454 103336 104157 11…
2157	VSPG_GLOUS	Q8UVX1	Snake venom serine protease gussurobin OS=Gloydius ussuriensis PE=2 SV=1	Regular	2835.63	0	29214.2	17	2	17	6.15	31790	0	9711			Green	1882 1900 1901 1914 1917 1918 1922 1923 1929 1977 1986 2001 2046 2047 2062 2075 2084 2091 2100 2113 2120 2130 2132 2134 2142 2143 2158 2886 3029 3345 5309 7683 7871 11553 14916 14918 15120 15127 15546 15880 17612 21043 21052 21148 25844 25951 56966 59910 59942 71925 72148 72316 72711 72723 72902 73173 74395 74728 75425 76141 76251 78313 83676 83808 84277 84463 100532 101446 101454 103336 104157 1…
2084	VSPGL_GLOSH	P0C5B4	Thrombin-like enzyme gloshedobin OS=Gloydius shedaoensis PE=1 SV=2	Regular	2835.63	0	29300.2	17	2	17	6.15	31790	0	9711			Green	1882 1900 1901 1914 1917 1918 1922 1923 1929 1977 1986 2001 2046 2047 2062 2075 2091 2100 2113 2120 2130 2132 2134 2142 2143 2157 2158 2886 3029 3345 5309 7683 7871 11553 14916 14918 15120 15127 15546 15880 17612 21043 21052 21148 25844 25951 56966 59910 59942 71925 72148 72316 72711 72723 72902 73173 74395 74728 75425 76141 76251 78313 83676 83808 84277 84463 100532 101446 101454 103336 104157 1…
189642	A0A1W7RB87_CROAD	A0A1W7RB87	Cadam10_SVSP-7 OS=Crotalus adamanteus PE=3 SV=1	Regular	2739.24	0	28735.8	9	1	19	2.72	16703	0	6060			Green	1882 1900 1901 1914 1917 1918 1922 1923 1929 1977 1986 2001 2046 2047 2062 2075 2084 2091 2100 2113 2120 2130 2132 2134 2142 2143 2157 2158 2886 3029 3345 5309 7683 7871 11553 14916 14918 15120 15127 15546 15880 17612 21043 21052 21148 25844 25951 56966 59910 59942 71925 72148 72316 72711 72723 72902 73173 74395 74728 75425 76141 76251 78313 83676 83808 84277 84463 100532 101446 101454 103336 104…
187838	A0A194ATE7_SISTE	A0A194ATE7	Serine proteinase 5 OS=Sistrurus tergeminus PE=3 SV=1	Regular	2739.24	0	28841.9	9	1	22	2.72	16703	0	6060			Green	1882 1900 1901 1914 1917 1918 1922 1923 1929 1977 1986 2001 2046 2047 2062 2075 2084 2091 2100 2113 2120 2130 2132 2134 2142 2143 2157 2158 2886 3029 3345 5309 7683 7871 11553 14916 14918 15120 15127 15546 15880 17612 21043 21052 21148 25844 25951 56966 59910 59942 71925 72148 72316 72711 72723 72902 73173 74395 74728 75425 76141 76251 78313 83676 83808 84277 84463 100532 101446 101454 103336 104…
133019	A0A0A1WCI0_ECHCO	A0A0A1WCI0	Serine protease B (Fragment) OS=Echis coloratus PE=2 SV=1	Regular	2739.24	0	10182.6	9	1	6	7.95	16703	0	6060			Green	1882 1900 1901 1914 1917 1918 1922 1923 1929 1977 1986 2001 2046 2047 2062 2075 2084 2091 2100 2113 2120 2130 2132 2134 2142 2143 2157 2158 2886 3029 3345 5309 7683 7871 11553 14916 14918 15120 15127 15546 15880 17612 21043 21052 21148 25844 25951 56966 59910 59942 71925 72148 72316 72711 72723 72902 73173 74395 74728 75425 76141 76251 78313 83676 83808 84277 84463 100532 101446 101454 103336 104…
133013	E9JFZ8_ECHCO	E9JFZ8	Serine protease (Fragment) OS=Echis coloratus PE=2 SV=1	Regular	2739.24	0	28927.2	9	1	19	2.71	16703	0	6060			Green	1882 1900 1901 1914 1917 1918 1922 1923 1929 1977 1986 2001 2046 2047 2062 2075 2084 2091 2100 2113 2120 2130 2132 2134 2142 2143 2157 2158 2886 3029 3345 5309 7683 7871 11553 14916 14918 15120 15127 15546 15880 17612 21043 21052 21148 25844 25951 56966 59910 59942 71925 72148 72316 72711 72723 72902 73173 74395 74728 75425 76141 76251 78313 83676 83808 84277 84463 100532 101446 101454 103336 104…
120741	T2HQ43_OVOOK	T2HQ43	Serine protease (Fragment) OS=Ovophis okinavensis PE=2 SV=1	Regular	2739.24	0	10409.1	9	1	8	7.78	16703	0	6060			Green	1882 1900 1901 1914 1917 1918 1922 1923 1929 1977 1986 2001 2046 2047 2062 2075 2084 2091 2100 2113 2120 2130 2132 2134 2142 2143 2157 2158 2886 3029 3345 5309 7683 7871 11553 14916 14918 15120 15127 15546 15880 17612 21043 21052 21148 25844 25951 56966 59910 59942 71925 72148 72316 72711 72723 72902 73173 74395 74728 75425 76141 76251 78313 83676 83808 84277 84463 100532 101446 101454 103336 104…
117385	B0VXU3_SISCA	B0VXU3	Serine proteinase isoform 11 OS=Sistrurus catenatus edwardsii PE=2 SV=1	Regular	2739.24	0	28799.9	9	1	22	2.72	16703	0	6060			Green	1882 1900 1901 1914 1917 1918 1922 1923 1929 1977 1986 2001 2046 2047 2062 2075 2084 2091 2100 2113 2120 2130 2132 2134 2142 2143 2157 2158 2886 3029 3345 5309 7683 7871 11553 14916 14918 15120 15127 15546 15880 17612 21043 21052 21148 25844 25951 56966 59910 59942 71925 72148 72316 72711 72723 72902 73173 74395 74728 75425 76141 76251 78313 83676 83808 84277 84463 100532 101446 101454 103336 104…
103336	E9JFZ6_ECHPL	E9JFZ6	Serine protease (Fragment) OS=Echis pyramidum leakeyi PE=2 SV=1	Regular	2739.24	0	25722.6	9	1	17	3.07	16703	0	6060			Green	1882 1900 1901 1914 1917 1918 1922 1923 1929 1977 1986 2001 2046 2047 2062 2075 2084 2091 2100 2113 2120 2130 2132 2134 2142 2143 2157 2158 2886 3029 3345 5309 7683 7871 11553 14916 14918 15120 15127 15546 15880 17612 21043 21052 21148 25844 25951 56966 59910 59942 71925 72148 72316 72711 72723 72902 73173 74395 74728 75425 76141 76251 78313 83676 83808 84277 84463 100532 101446 101454 104157 114…
101454	E9JFZ5_ECHPL	E9JFZ5	Serine protease (Fragment) OS=Echis pyramidum leakeyi PE=2 SV=1	Regular	2739.24	0	23458.2	9	1	16	3.37	16703	0	6060			Green	1882 1900 1901 1914 1917 1918 1922 1923 1929 1977 1986 2001 2046 2047 2062 2075 2084 2091 2100 2113 2120 2130 2132 2134 2142 2143 2157 2158 2886 3029 3345 5309 7683 7871 11553 14916 14918 15120 15127 15546 15880 17612 21043 21052 21148 25844 25951 56966 59910 59942 71925 72148 72316 72711 72723 72902 73173 74395 74728 75425 76141 76251 78313 83676 83808 84277 84463 100532 101446 103336 104157 114…
101446	E9JFZ7_ECHPL	E9JFZ7	Serine protease (Fragment) OS=Echis pyramidum leakeyi PE=2 SV=1	Regular	2739.24	0	26136.1	9	1	17	3	16703	0	6060			Green	1882 1900 1901 1914 1917 1918 1922 1923 1929 1977 1986 2001 2046 2047 2062 2075 2084 2091 2100 2113 2120 2130 2132 2134 2142 2143 2157 2158 2886 3029 3345 5309 7683 7871 11553 14916 14918 15120 15127 15546 15880 17612 21043 21052 21148 25844 25951 56966 59910 59942 71925 72148 72316 72711 72723 72902 73173 74395 74728 75425 76141 76251 78313 83676 83808 84277 84463 100532 101454 103336 104157 114…
100532	A0A1I9KNR8_VIPAA	A0A1I9KNR8	Serine proteinase SP-4 OS=Vipera ammodytes ammodytes PE=2 SV=1	Regular	2739.24	0	29271.3	9	1	16	2.69	16703	0	6060			Green	1882 1900 1901 1914 1917 1918 1922 1923 1929 1977 1986 2001 2046 2047 2062 2075 2084 2091 2100 2113 2120 2130 2132 2134 2142 2143 2157 2158 2886 3029 3345 5309 7683 7871 11553 14916 14918 15120 15127 15546 15880 17612 21043 21052 21148 25844 25951 56966 59910 59942 71925 72148 72316 72711 72723 72902 73173 74395 74728 75425 76141 76251 78313 83676 83808 84277 84463 101446 101454 103336 104157 114…
78313	A0A1Y0DIB5_AZEFE	A0A1Y0DIB5	Serine protease OS=Azemiops feae GN=KNa PE=2 SV=1	Regular	2739.24	0	28960.9	9	1	15	2.71	16703	0	6060			Green	1882 1900 1901 1914 1917 1918 1922 1923 1929 1977 1986 2001 2046 2047 2062 2075 2084 2091 2100 2113 2120 2130 2132 2134 2142 2143 2157 2158 2886 3029 3345 5309 7683 7871 11553 14916 14918 15120 15127 15546 15880 17612 21043 21052 21148 25844 25951 56966 59910 59942 71925 72148 72316 72711 72723 72902 73173 74395 74728 75425 76141 76251 83676 83808 84277 84463 100532 101446 101454 103336 104157 11…
76251	T2HP73_PROFL	T2HP73	Serine protease (Fragment) OS=Protobothrops flavoviridis PE=2 SV=1	Regular	2739.24	0	9169.39	9	1	5	9.21	16703	0	6060			Green	1882 1900 1901 1914 1917 1918 1922 1923 1929 1977 1986 2001 2046 2047 2062 2075 2084 2091 2100 2113 2120 2130 2132 2134 2142 2143 2157 2158 2886 3029 3345 5309 7683 7871 11553 14916 14918 15120 15127 15546 15880 17612 21043 21052 21148 25844 25951 56966 59910 59942 71925 72148 72316 72711 72723 72902 73173 74395 74728 75425 76141 78313 83676 83808 84277 84463 100532 101446 101454 103336 104157 11…
76141	Q7ZZP4_GLOHA	Q7ZZP4	Thrombin-like enzyme PTLE3 OS=Gloydius halys PE=2 SV=1	Regular	2739.24	0	21748	9	1	19	3.68	16703	0	6060			Green	1882 1900 1901 1914 1917 1918 1922 1923 1929 1977 1986 2001 2046 2047 2062 2075 2084 2091 2100 2113 2120 2130 2132 2134 2142 2143 2157 2158 2886 3029 3345 5309 7683 7871 11553 14916 14918 15120 15127 15546 15880 17612 21043 21052 21148 25844 25951 56966 59910 59942 71925 72148 72316 72711 72723 72902 73173 74395 74728 75425 76251 78313 83676 83808 84277 84463 100532 101446 101454 103336 104157 11…
73173	A0A194ASU5_SISMB	A0A194ASU5	Serine proteinase 12a OS=Sistrurus miliarius barbouri PE=3 SV=1	Regular	2739.24	0	28821.9	9	1	22	2.72	16703	0	6060			Green	1882 1900 1901 1914 1917 1918 1922 1923 1929 1977 1986 2001 2046 2047 2062 2075 2084 2091 2100 2113 2120 2130 2132 2134 2142 2143 2157 2158 2886 3029 3345 5309 7683 7871 11553 14916 14918 15120 15127 15546 15880 17612 21043 21052 21148 25844 25951 56966 59910 59942 71925 72148 72316 72711 72723 72902 74395 74728 75425 76141 76251 78313 83676 83808 84277 84463 100532 101446 101454 103336 104157 11…
59942	T2HQL1_OVOOK	T2HQL1	Serine protease (Fragment) OS=Ovophis okinavensis PE=2 SV=1	Regular	2739.24	0	13996	9	1	10	5.74	16703	0	6060			Green	1882 1900 1901 1914 1917 1918 1922 1923 1929 1977 1986 2001 2046 2047 2062 2075 2084 2091 2100 2113 2120 2130 2132 2134 2142 2143 2157 2158 2886 3029 3345 5309 7683 7871 11553 14916 14918 15120 15127 15546 15880 17612 21043 21052 21148 25844 25951 56966 59910 71925 72148 72316 72711 72723 72902 73173 74395 74728 75425 76141 76251 78313 83676 83808 84277 84463 100532 101446 101454 103336 104157 11…
5309	A0A194ATR6_SISMB	A0A194ATR6	Serine proteinase 12b OS=Sistrurus miliarius barbouri PE=3 SV=1	Regular	2739.24	0	28807.8	9	1	22	2.72	16703	0	6060			Green	1882 1900 1901 1914 1917 1918 1922 1923 1929 1977 1986 2001 2046 2047 2062 2075 2084 2091 2100 2113 2120 2130 2132 2134 2142 2143 2157 2158 2886 3029 3345 7683 7871 11553 14916 14918 15120 15127 15546 15880 17612 21043 21052 21148 25844 25951 56966 59910 59942 71925 72148 72316 72711 72723 72902 73173 74395 74728 75425 76141 76251 78313 83676 83808 84277 84463 100532 101446 101454 103336 104157 1…
2120	VSP_VIPNI	E5AJX2	Snake venom serine protease nikobin OS=Vipera nikolskii GN=sp-VN PE=2 SV=1	Regular	2739.24	0	28900.1	9	1	16	2.72	16703	0	6060			Green	1882 1900 1901 1914 1917 1918 1922 1923 1929 1977 1986 2001 2046 2047 2062 2075 2084 2091 2100 2113 2130 2132 2134 2142 2143 2157 2158 2886 3029 3345 5309 7683 7871 11553 14916 14918 15120 15127 15546 15880 17612 21043 21052 21148 25844 25951 56966 59910 59942 71925 72148 72316 72711 72723 72902 73173 74395 74728 75425 76141 76251 78313 83676 83808 84277 84463 100532 101446 101454 103336 104157 1…
2075	VSPB_CROAD	J3S832	Snake venom serine proteinase 11 OS=Crotalus adamanteus PE=1 SV=1	Regular	2739.24	0	28735.8	9	1	19	2.72	16703	0	6060			Green	1882 1900 1901 1914 1917 1918 1922 1923 1929 1977 1986 2001 2046 2047 2062 2084 2091 2100 2113 2120 2130 2132 2134 2142 2143 2157 2158 2886 3029 3345 5309 7683 7871 11553 14916 14918 15120 15127 15546 15880 17612 21043 21052 21148 25844 25951 56966 59910 59942 71925 72148 72316 72711 72723 72902 73173 74395 74728 75425 76141 76251 78313 83676 83808 84277 84463 100532 101446 101454 103336 104157 1…
2047	VSP04_TRIST	Q71QJ4	Snake venom serine protease KN4 homolog OS=Trimeresurus stejnegeri PE=2 SV=1	Regular	2739.24	0	29388.3	9	1	18	2.69	16703	0	6060			Green	1882 1900 1901 1914 1917 1918 1922 1923 1929 1977 1986 2001 2046 2062 2075 2084 2091 2100 2113 2120 2130 2132 2134 2142 2143 2157 2158 2886 3029 3345 5309 7683 7871 11553 14916 14918 15120 15127 15546 15880 17612 21043 21052 21148 25844 25951 56966 59910 59942 71925 72148 72316 72711 72723 72902 73173 74395 74728 75425 76141 76251 78313 83676 83808 84277 84463 100532 101446 101454 103336 104157 1…
1986	VSP3_MACLB	E0Y420	Serine protease VLSP-3 OS=Macrovipera lebetina PE=2 SV=1	Regular	2739.24	0	29035.9	9	1	14	2.71	16703	0	6060			Green	1882 1900 1901 1914 1917 1918 1922 1923 1929 1977 2001 2046 2047 2062 2075 2084 2091 2100 2113 2120 2130 2132 2134 2142 2143 2157 2158 2886 3029 3345 5309 7683 7871 11553 14916 14918 15120 15127 15546 15880 17612 21043 21052 21148 25844 25951 56966 59910 59942 71925 72148 72316 72711 72723 72902 73173 74395 74728 75425 76141 76251 78313 83676 83808 84277 84463 100532 101446 101454 103336 104157 1…
1918	VSPBF_MACLB	E0Y419	Beta-fibrinogenase OS=Macrovipera lebetina PE=1 SV=1	Regular	2739.24	0	28981.8	9	1	14	2.72	16703	0	6060			Green	1882 1900 1901 1914 1917 1922 1923 1929 1977 1986 2001 2046 2047 2062 2075 2084 2091 2100 2113 2120 2130 2132 2134 2142 2143 2157 2158 2886 3029 3345 5309 7683 7871 11553 14916 14918 15120 15127 15546 15880 17612 21043 21052 21148 25844 25951 56966 59910 59942 71925 72148 72316 72711 72723 72902 73173 74395 74728 75425 76141 76251 78313 83676 83808 84277 84463 100532 101446 101454 103336 104157 1…
1914	VSPAF_DABSI	E5L0E3	Alpha-fibrinogenase-like OS=Daboia siamensis PE=2 SV=1	Regular	2739.24	0	29180.6	9	1	16	2.71	16703	0	6060			Green	1882 1900 1901 1917 1918 1922 1923 1929 1977 1986 2001 2046 2047 2062 2075 2084 2091 2100 2113 2120 2130 2132 2134 2142 2143 2157 2158 2886 3029 3345 5309 7683 7871 11553 14916 14918 15120 15127 15546 15880 17612 21043 21052 21148 25844 25951 56966 59910 59942 71925 72148 72316 72711 72723 72902 73173 74395 74728 75425 76141 76251 78313 83676 83808 84277 84463 100532 101446 101454 103336 104157 1…
187940	A0A1L8D611_BOTAT	A0A1L8D611	BATXPLA3 OS=Bothrops atrox PE=2 SV=1	Regular	2711.21	0	16547	26	3	18	15.94	49837	0	28099			Green	277 278 279 281 282 283 485 488 503 507 508 516 585 586 591 677 763 796 20897 24828 29124 29216 29466 29472 29727 29831 29867 29887 58695 72895 74159 82858 116260 189149
24828	I2DAL6_BOTDP	I2DAL6	Putative phospholipase A2-like myotoxin Myo-II OS=Bothrops diporus PE=2 SV=1	Regular	2711.21	0	16636.1	26	3	20	15.94	49837	0	28099			Green	277 278 279 281 282 283 485 488 503 507 508 516 585 586 591 677 763 796 20897 29124 29216 29466 29472 29727 29831 29867 29887 58695 72895 74159 82858 116260 187940 189149
503	PA2H2_BOTMO	Q9I834	Basic phospholipase A2 homolog 2 OS=Bothrops moojeni PE=1 SV=2	Regular	2711.21	0	14685.5	28	3	18	18.03	56723	49837	28381	26.5846	0.3904	Green	277 278 279 281 282 283 485 488 507 508 516 585 586 591 677 763 796 20897 24828 29124 29216 29466 29472 29727 29831 29867 29887 58695 72895 74159 82858 116260 187940 189149
1934	VSP_BOTPC	U5YCR8	Snake venom serine protease pictobin (Fragment) OS=Bothrops pictus PE=2 SV=1	Regular	2704.39	0	28467.2	21	2	17	12.4	43056	0	19267			Green	1900 1903 1904 1911 1932 1984 1985 1995 1997 2003 2008 2009 2049 2050 2051 2058 2071 2083 2088 2096 2099 2101 2106 2111 2112 2113 2129 2133 2135 2140 2141 2150 2153 2154 2158 3034 7590 7687 7858 8461 11553 15127 15367 15850 17071 17177 17716 21043 21150 22031 29138 29245 29745 29894 56966 59910 72148 72316 72347 72663 72723 72902 73011 73045 73061 73070 73188 73336 75378 78530 78734 78760 79484 8…
72895	I6L8L6_9SAUR	I6L8L6	MTX-II chain A OS=Bothrops brazili PE=1 SV=1	Regular	2558.6	0	14648.4	20	3	18	22.13	19957	0	18343			Green	277 278 279 281 282 283 485 488 503 507 508 516 585 586 591 593 677 763 796 20897 24828 29124 29216 29466 29472 29727 29831 29867 29887 58695 74159 82858 116260 187940 189149
763	PA2B1_BOTJR	Q90249	Basic phospholipase A2 homolog bothropstoxin-1 OS=Bothrops jararacussu PE=1 SV=3	Regular	2558.6	0	16295.7	20	3	18	19.71	19957	0	18343			Green	277 278 279 281 282 283 485 488 503 507 508 516 585 586 591 593 677 796 20897 24828 29124 29216 29466 29472 29727 29831 29867 29887 58695 72895 74159 82858 116260 187940 189149
586	PA2H1_BOTPI	P58399	Basic phospholipase A2 homolog piratoxin-1 OS=Bothrops pirajai PE=1 SV=2	Regular	2558.6	0	14527.4	20	3	17	22.31	19957	0	18343			Green	277 278 279 281 282 283 485 488 503 507 508 516 585 591 593 677 763 796 20897 24828 29124 29216 29466 29472 29727 29831 29867 29887 58695 72895 74159 82858 116260 187940 189149
516	PA2H_BOTPA	Q9IAT9	Basic phospholipase A2 homolog BnSP-7 OS=Bothrops pauloensis PE=1 SV=2	Regular	2558.6	0	14412.2	20	3	18	22.5	19957	5148	18343	2.7461	0.0396	Green	277 278 279 281 282 283 485 488 503 507 508 585 586 591 593 677 763 796 20897 24828 29124 29216 29466 29472 29727 29831 29867 29887 58695 72895 74159 82858 116260 187940 189149
488	PA2H2_BOTPI	P82287	Basic phospholipase A2 homolog piratoxin-2 OS=Bothrops pirajai PE=1 SV=1	Regular	2558.6	0	14542.4	20	3	18	22.31	19957	0	18343			Green	277 278 279 281 282 283 485 503 507 508 516 585 586 591 593 677 763 796 20897 24828 29124 29216 29466 29472 29727 29831 29867 29887 58695 72895 74159 82858 116260 187940 189149
277	PA2H2_BOTAS	P24605	Basic phospholipase A2 homolog 2 OS=Bothrops asper PE=1 SV=3	Regular	2558.6	0	16307.7	22	3	18	19.71	32760	0	18661			Green	278 279 281 282 283 485 488 503 507 508 516 585 586 591 593 677 763 796 20897 24828 29124 29216 29466 29472 29727 29831 29867 29887 58695 72895 74159 82858 116260 187940 189149
189723	A0A1L8D654_BOTAT	A0A1L8D654	BATXCTL20 OS=Bothrops atrox PE=2 SV=1	Regular	2477.12	0	17520.6	10	1	9	6.85	35572	99441	9371	53.0448	0.9294	Green
189166	A0A1L8D613_BOTAT	A0A1L8D613	BATXCTL46 OS=Bothrops atrox PE=2 SV=1	Regular	2456.74	0	17992.1	18	2	10	14.84	52955	0	18310			Green	71 182 194 35367 187926 187931 187936 187939 188146 188159 188160 188347 188427 189145 189157 189159 189162 189169 189727 189758 189770 192719 192729 192742 192750
189162	A0A1L8D6B3_BOTAT	A0A1L8D6B3	BATXCTL41 OS=Bothrops atrox PE=2 SV=1	Regular	2456.74	0	17943.2	18	2	14	14.74	52955	0	18310			Green	71 182 194 35367 187926 187931 187936 187939 188146 188159 188160 188347 188427 189145 189157 189159 189166 189169 189727 189758 189770 192719 192729 192742 192750
189157	A0A1L8D6E0_BOTAT	A0A1L8D6E0	BATXCTL48 OS=Bothrops atrox PE=2 SV=1	Regular	2456.74	0	17862.8	18	2	10	14.84	52955	0	18310			Green	71 182 194 35367 187926 187931 187936 187939 188146 188159 188160 188347 188427 189145 189159 189162 189166 189169 189727 189758 189770 192719 192729 192742 192750
188427	A0A1L8D627_BOTAT	A0A1L8D627	BATXCTL47 OS=Bothrops atrox PE=2 SV=1	Regular	2456.74	0	17970	18	2	10	14.84	52955	0	18310			Green	71 182 194 35367 187926 187931 187936 187939 188146 188159 188160 188347 189145 189157 189159 189162 189166 189169 189727 189758 189770 192719 192729 192742 192750
188160	A0A1L8D6C7_BOTAT	A0A1L8D6C7	BATXCTL54 OS=Bothrops atrox PE=2 SV=1	Regular	2456.74	0	17844.1	18	2	12	14.84	52955	0	18310			Green	71 182 194 35367 187926 187931 187936 187939 188146 188159 188347 188427 189145 189157 189159 189162 189166 189169 189727 189758 189770 192719 192729 192742 192750
194	SLAA_BOTJA	Q56EB1	Snaclec bothrojaracin subunit alpha OS=Bothrops jararaca PE=1 SV=1	Regular	2456.74	0	17976.1	18	2	10	14.84	52955	0	18310			Green	71 182 35367 187926 187931 187936 187939 188146 188159 188160 188347 188427 189145 189157 189159 189162 189166 189169 189727 189758 189770 192719 192729 192742 192750
50428	E3UJL0_BOTNU	E3UJL0	MP_III1 SVMP (Fragment) OS=Bothrops neuwiedi PE=2 SV=1	Regular	2364.11	0	51806.6	63	6	30	20.77	124537	0	39990			Green	2565 2569 39712 192741
39712	E3UJL1_BOTNU	E3UJL1	MP_III2 SVMP (Fragment) OS=Bothrops neuwiedi PE=2 SV=1	Regular	2364.11	0	51680.4	63	6	29	20.81	124537	89606	39990	47.7985	2.4702	Green	2565 2569 50428 192741
8495	T1DP86_CROOH	T1DP86	Kallikrein-CohCI-5 OS=Crotalus oreganus helleri PE=2 SV=1	Regular	2280.24	0	28767.5	12	1	25	4.26	37320	0	11016			Green	7689 11255 11260 12051 14738 15322 15495 15877 16091
188152	A0A1L8D5R9_BOTAT	A0A1L8D5R9	BATXSVSP17 OS=Bothrops atrox PE=2 SV=1	Regular	2272.62	0	29027.7	28	4	25	21.4	41710	33607	10723	17.927	0.5204	Green	189164 189172
189155	A0A1L8D5X9_BOTAT	A0A1L8D5X9	BATXSVMPIII1 OS=Bothrops atrox PE=2 SV=1	Regular	2257.39	0	70271.3	33	3	52	6.71	63620	63620	33331	33.9368	2.3848	Green
168493	A0A2D4LBA4_9SAUR	A0A2D4LBA4	Uncharacterized protein (Fragment) OS=Micrurus spixii PE=4 SV=1	Regular	2256.36	0	45924.1	34	4	39	9.14	181686	0	48645			Green	3 3078 6660 13690 15809 16186 41050 42078 50314 62203 82490 86399 87258 104741 109915 115998 132036 132507 149784 158284 166464 178233 186372 192553
16249	A0A2D4F7E1_MICCO	A0A2D4F7E1	Uncharacterized protein (Fragment) OS=Micrurus corallinus PE=4 SV=1	Regular	2203.05	0	56343.1	21	2	50	3.88	121215	0	18392			Green	3 3078 6660 12385 15809 16186 41050 42078 50314 62203 82490 86399 87258 104741 106347 115998 132036 132507 158284 166464 174340 178233 186372 192553
77281	Q7T1T5_BOTJR	Q7T1T5	Metalloprotease BOJUMET II (Fragment) OS=Bothrops jararacussu PE=2 SV=1	Regular	2186.8	0	37862.5	47	4	24	25.53	234048	296448	81544	158.134	5.9874	Green	2481 192735
12385	A0A2D4GRH7_MICCO	A0A2D4GRH7	Uncharacterized protein (Fragment) OS=Micrurus corallinus PE=4 SV=1	Regular	2162.44	0	49689.1	24	2	39	7.62	122598	0	23448			Green	3 3078 6660 15809 16186 16249 41050 42078 50314 62203 82490 86399 87258 104741 106347 115998 132036 132507 158284 174340 178233 186372 192553
109915	A0A2D4JUU4_9SAUR	A0A2D4JUU4	Uncharacterized protein (Fragment) OS=Micrurus paraensis PE=4 SV=1	Regular	2032.2	0	30359.2	23	3	23	9.23	77662	0	25160			Green	3 3078 6660 13690 15809 16186 41050 42078 50314 62203 82490 86399 87258 104741 115998 132036 132507 149784 158284 166464 168493 178233 186372 192553
585	PA2H1_BOTMO	P82114	Basic phospholipase A2 homolog 1 OS=Bothrops moojeni PE=1 SV=1	Regular	1910.37	0	14536.4	13	2	15	17.36	14545	0	15587			Green	277 278 279 281 282 283 485 488 503 507 508 516 586 591 593 763 796 20897 24828 29124 29216 29466 29472 29727 29831 29867 29887 58695 72895 74159 82858 116260 187940 189149
72317	T1DP94_CROOH	T1DP94	Kallikrein-CohLL-7 OS=Crotalus oreganus helleri PE=2 SV=1	Regular	1868.42	0	28816.6	24	3	28	23.26	70317	0	22025			Green	1922 2066 2143 2160 2161 2917 7623 7683 8401 10609 11258 11566 14916 14918 15120 15546 15880 17232 17432 17612 21195 25851 29238 29241 29846 72136 72824 72989 75082 75127 83547 113336 114359 117484 176788 176890 176898 188147 188420 188634 189203 191537 192722 192730
2324	VM2JR_BOTJA	Q0NZX6	Zinc metalloproteinase-disintegrin jararin (Fragment) OS=Bothrops jararaca PE=2 SV=1	Regular	1740.26	0	17918.2	22	3	8	66.03	30896	28411	11772	15.1553	0.2716	Green	7791 7800 7817 8093 8331 17538 187969 187989 188003 188226 188489 188633 189794 190458 190462
192735	A0A1L8D5X8_BOTAT	A0A1L8D5X8	BATXSVMPIII2 OS=Bothrops atrox PE=2 SV=1	Regular	1728.12	0	69882.3	19	1	47	2.61	186426	0	61815			Green	2481 77281
2481	VM31_BOTAT	C5H5D2	Zinc metalloproteinase-disintegrin-like batroxstatin-1 OS=Bothrops atrox PE=2 SV=1	Regular	1728.12	0	48310.2	19	1	28	3.78	186426	0	61815			Green	77281 192735
2083	VSPF_BOTAT	P04971	Thrombin-like enzyme batroxobin OS=Bothrops atrox PE=1 SV=1	Regular	1662.76	0	28873	21	2	19	13.33	46867	0	18209			Green	1915 1934 2003 2050 188162 189725
2003	VSPL_BOTLC	P0DJ86	Thrombin-like enzyme leucurobin OS=Bothrops leucurus PE=1 SV=1	Regular	1662.76	0	25107.4	21	2	18	14.72	46867	20950.5	18209	11.1756	0.2806	Green	1915 1934 2050 2083 188162 189725
189149	A0A1L8D5Z7_BOTAT	A0A1L8D5Z7	BATXPLA2 OS=Bothrops atrox PE=2 SV=1	Regular	1565.96	0	16413.8	15	2	17	9.42	14809	0	16106			Green	277 278 279 281 282 283 485 488 503 507 508 516 585 586 591 677 763 796 20897 24828 29124 29216 29466 29472 29727 29831 29867 29887 58695 72895 74159 82858 116260 187940
116260	T1E3C7_CROHD	T1E3C7	Phospholipase A2 5 OS=Crotalus horridus PE=2 SV=1	Regular	1565.96	0	16625.9	15	2	17	9.49	14809	0	16106			Green	277 278 279 281 282 283 485 488 503 507 508 516 585 586 591 677 763 796 20897 24828 29124 29216 29466 29472 29727 29831 29867 29887 58695 72895 74159 82858 187940 189149
82858	A0A194AQ70_AGKCO	A0A194AQ70	Phospholipase A2 3a OS=Agkistrodon contortrix contortrix PE=3 SV=1	Regular	1565.96	0	16625.9	15	2	17	9.49	14809	0	16106			Green	277 278 279 281 282 283 485 488 503 507 508 516 585 586 591 677 763 796 20897 24828 29124 29216 29466 29472 29727 29831 29867 29887 58695 72895 74159 116260 187940 189149
74159	A0A1S5XW05_BOTMO	A0A1S5XW05	BomoTx OS=Bothrops moojeni PE=2 SV=1	Regular	1565.96	0	16416.7	15	2	18	9.42	14809	0	16106			Green	277 278 279 281 282 283 485 488 503 507 508 516 585 586 591 677 763 796 20897 24828 29124 29216 29466 29472 29727 29831 29867 29887 58695 72895 82858 116260 187940 189149
58695	L7VGC1_BOTAN	L7VGC1	Myotoxic protein PLA2K49 OS=Bothrocophias andianus PE=2 SV=1	Regular	1565.96	0	16364.7	15	2	18	9.49	14809	0	16106			Green	277 278 279 281 282 283 485 488 503 507 508 516 585 586 591 677 763 796 20897 24828 29124 29216 29466 29472 29727 29831 29867 29887 72895 74159 82858 116260 187940 189149
29887	A0A194AQJ6_9SAUR	A0A194AQJ6	Phospholipase A2 2f OS=Agkistrodon piscivorus PE=3 SV=1	Regular	1565.96	0	16492.9	15	2	14	9.49	14809	0	16106			Green	277 278 279 281 282 283 485 488 503 507 508 516 585 586 591 677 763 796 20897 24828 29124 29216 29466 29472 29727 29831 29867 58695 72895 74159 82858 116260 187940 189149
29867	A0A194API6_9SAUR	A0A194API6	Phospholipase A2 2i OS=Agkistrodon piscivorus PE=3 SV=1	Regular	1565.96	0	16386.7	15	2	15	9.49	14809	0	16106			Green	277 278 279 281 282 283 485 488 503 507 508 516 585 586 591 677 763 796 20897 24828 29124 29216 29466 29472 29727 29831 29887 58695 72895 74159 82858 116260 187940 189149
29831	A0A194ARP8_9SAUR	A0A194ARP8	Phospholipase A2 2h OS=Agkistrodon piscivorus PE=3 SV=1	Regular	1565.96	0	16445.8	15	2	15	9.49	14809	0	16106			Green	277 278 279 281 282 283 485 488 503 507 508 516 585 586 591 677 763 796 20897 24828 29124 29216 29466 29472 29727 29867 29887 58695 72895 74159 82858 116260 187940 189149
29727	A0A194ARQ3_9SAUR	A0A194ARQ3	Phospholipase A2 2c OS=Agkistrodon piscivorus PE=3 SV=1	Regular	1565.96	0	16495.8	15	2	15	9.49	14809	0	16106			Green	277 278 279 281 282 283 485 488 503 507 508 516 585 586 591 677 763 796 20897 24828 29124 29216 29466 29472 29831 29867 29887 58695 72895 74159 82858 116260 187940 189149
29472	A0A194APS9_9SAUR	A0A194APS9	Phospholipase A2 2b OS=Agkistrodon piscivorus PE=3 SV=1	Regular	1565.96	0	16529.9	15	2	15	9.49	14809	0	16106			Green	277 278 279 281 282 283 485 488 503 507 508 516 585 586 591 677 763 796 20897 24828 29124 29216 29466 29727 29831 29867 29887 58695 72895 74159 82858 116260 187940 189149
29466	A0A194AQK1_9SAUR	A0A194AQK1	Phospholipase A2 2a OS=Agkistrodon piscivorus PE=3 SV=1	Regular	1565.96	0	16511.8	15	2	15	9.49	14809	0	16106			Green	277 278 279 281 282 283 485 488 503 507 508 516 585 586 591 677 763 796 20897 24828 29124 29216 29472 29727 29831 29867 29887 58695 72895 74159 82858 116260 187940 189149
29216	A0A194APS4_9SAUR	A0A194APS4	Phospholipase A2 2g OS=Agkistrodon piscivorus PE=3 SV=1	Regular	1565.96	0	16351.6	15	2	15	9.56	14809	0	16106			Green	277 278 279 281 282 283 485 488 503 507 508 516 585 586 591 677 763 796 20897 24828 29124 29466 29472 29727 29831 29867 29887 58695 72895 74159 82858 116260 187940 189149
29124	A0A194AMI1_9SAUR	A0A194AMI1	Phospholipase A2 2e OS=Agkistrodon piscivorus PE=3 SV=1	Regular	1565.96	0	16485.7	15	2	15	9.49	14809	0	16106			Green	277 278 279 281 282 283 485 488 503 507 508 516 585 586 591 677 763 796 20897 24828 29216 29466 29472 29727 29831 29867 29887 58695 72895 74159 82858 116260 187940 189149
20897	A0A194APJ1_9SAUR	A0A194APJ1	Phospholipase A2 2d OS=Agkistrodon piscivorus PE=3 SV=1	Regular	1565.96	0	16498.8	15	2	15	9.49	14809	0	16106			Green	277 278 279 281 282 283 485 488 503 507 508 516 585 586 591 677 763 796 24828 29124 29216 29466 29472 29727 29831 29867 29887 58695 72895 74159 82858 116260 187940 189149
796	PA2H1_AGKCL	P49121	Basic phospholipase A2 homolog MT1 OS=Agkistrodon contortrix laticinctus PE=1 SV=1	Regular	1565.96	0	16573.9	15	2	15	9.49	14809	0	16106			Green	277 278 279 281 282 283 485 488 503 507 508 516 585 586 591 677 763 20897 24828 29124 29216 29466 29472 29727 29831 29867 29887 58695 72895 74159 82858 116260 187940 189149
591	PA2HB_BOTLC	P86975	Basic phospholipase A2 homolog OS=Bothrops leucurus PE=1 SV=1	Regular	1565.96	0	14515.4	15	2	18	10.74	14809	0	16106			Green	277 278 279 281 282 283 485 488 503 507 508 516 585 586 677 763 796 20897 24828 29124 29216 29466 29472 29727 29831 29867 29887 58695 72895 74159 82858 116260 187940 189149
508	PA2HB_AGKPL	C0HKC2	Basic phospholipase A2 homolog OS=Agkistrodon piscivorus leucostoma PE=1 SV=1	Regular	1565.96	0	16511.8	15	2	15	9.49	14809	0	16106			Green	277 278 279 281 282 283 485 488 503 507 516 585 586 591 677 763 796 20897 24828 29124 29216 29466 29472 29727 29831 29867 29887 58695 72895 74159 82858 116260 187940 189149
507	PA2HB_AGKPC	C0HKC1	Basic phospholipase A2 homolog OS=Agkistrodon piscivorus conanti PE=1 SV=1	Regular	1565.96	0	14759.6	15	2	15	10.74	14809	0	16106			Green	277 278 279 281 282 283 485 488 503 508 516 585 586 591 677 763 796 20897 24828 29124 29216 29466 29472 29727 29831 29867 29887 58695 72895 74159 82858 116260 187940 189149
485	PA2H1_BOTAT	Q6JK69	Phospholipase A2 homolog 1 OS=Bothrops atrox PE=1 SV=1	Regular	1565.96	0	16381.7	15	2	18	9.42	14809	0	16106			Green	277 278 279 281 282 283 488 503 507 508 516 585 586 591 677 763 796 20897 24828 29124 29216 29466 29472 29727 29831 29867 29887 58695 72895 74159 82858 116260 187940 189149
283	PA2HB_CERGO	Q8UVU7	Basic phospholipase A2 homolog Pgo-K49 OS=Cerrophidion godmani PE=1 SV=1	Regular	1565.96	0	16313.6	15	2	15	9.49	14809	0	16106			Green	277 278 279 281 282 485 488 503 507 508 516 585 586 591 677 763 796 20897 24828 29124 29216 29466 29472 29727 29831 29867 29887 58695 72895 74159 82858 116260 187940 189149
282	PA2HB_BOTAL	P86453	Basic phospholipase A2 homolog BaTX OS=Bothrops alternatus PE=1 SV=1	Regular	1565.96	0	14695.5	15	2	18	10.74	14809	0	16106			Green	277 278 279 281 283 485 488 503 507 508 516 585 586 591 677 763 796 20897 24828 29124 29216 29466 29472 29727 29831 29867 29887 58695 72895 74159 82858 116260 187940 189149
281	PA2HB_AGKPI	P04361	Basic phospholipase A2 homolog OS=Agkistrodon piscivorus piscivorus PE=1 SV=1	Regular	1565.96	0	14759.6	15	2	15	10.74	14809	0	16106			Green	277 278 279 282 283 485 488 503 507 508 516 585 586 591 677 763 796 20897 24828 29124 29216 29466 29472 29727 29831 29867 29887 58695 72895 74159 82858 116260 187940 189149
279	PA2HA_BOTAS	P0C616	Basic phospholipase A2 homolog 4a OS=Bothrops asper PE=1 SV=1	Regular	1565.96	0	16486.8	15	2	16	9.49	14809	0	16106			Green	277 278 281 282 283 485 488 503 507 508 516 585 586 591 677 763 796 20897 24828 29124 29216 29466 29472 29727 29831 29867 29887 58695 72895 74159 82858 116260 187940 189149
278	PA2H3_BOTAS	Q9PVE3	Basic phospholipase A2 homolog M1-3-3 OS=Bothrops asper PE=2 SV=1	Regular	1565.96	0	16357.7	15	2	18	9.42	14809	0	16106			Green	277 279 281 282 283 485 488 503 507 508 516 585 586 591 677 763 796 20897 24828 29124 29216 29466 29472 29727 29831 29867 29887 58695 72895 74159 82858 116260 187940 189149
2565	VM3H3_BOTJA	Q98UF9	Zinc metalloproteinase-disintegrin-like HF3 OS=Bothrops jararaca PE=1 SV=3	Regular	1506.87	0	69862.5	50	4	46	13.04	147049	135124	52160	72.0792	5.0356	Green	2198 2207 2208 2214 2350 2497 2510 2568 2569 2575 7711 39712 50428 73288 74778 176726 176989 188166 189156 189722 189738 192741
2050	VSP12_BOTJA	Q5W960	Snake venom serine protease HS112 OS=Bothrops jararaca PE=2 SV=1	Regular	1483.26	0	28672.8	13	1	21	8.63	32900	0	15438			Green	1934 2003 2083 189725
174340	A0A2D4LA88_9SAUR	A0A2D4LA88	Uncharacterized protein (Fragment) OS=Micrurus spixii PE=4 SV=1	Regular	1449.58	0	29493.8	9	1	27	3.04	95355	0	12470			Green	3 3078 6660 12385 15809 16186 16249 41050 42078 50314 62203 82490 86399 87258 104741 106347 115998 132036 132507 158284 178233 186372 192553
106347	A0A2D4K1T5_9SAUR	A0A2D4K1T5	Uncharacterized protein (Fragment) OS=Micrurus paraensis PE=4 SV=1	Regular	1449.58	0	20998.9	9	1	17	4.28	95355	0	12470			Green	3 3078 6660 12385 15809 16186 16249 41050 42078 50314 62203 82490 86399 87258 104741 115998 132036 132507 158284 174340 178233 186372 192553
149784	A0A2D4F7D5_MICCO	A0A2D4F7D5	Uncharacterized protein (Fragment) OS=Micrurus corallinus PE=4 SV=1	Regular	1339.62	0	23629.8	20	2	18	9.9	127955	0	36190			Green	3 3078 6660 15809 16186 41050 42078 50314 62203 82490 86399 104741 109915 115998 132036 132507 158284 166464 168493 178233 186372 192553
72120	T1DEB4_CROOH	T1DEB4	SVMP-CohPH-2 OS=Crotalus oreganus helleri PE=2 SV=1	Regular	1253.55	0	50607.2	9	1	39	3.64	25737	0	5834			Green	1945
191774	F8S117_CROAD	F8S117	Serine proteinase 5 OS=Crotalus adamanteus PE=2 SV=1	Regular	1221.13	0	30141.3	8	1	19	3.44	10156	0	3829			Green	1900 1903 1904 1911 1932 1934 1984 1985 1995 1997 2008 2009 2049 2051 2058 2071 2088 2096 2099 2101 2106 2111 2112 2113 2129 2133 2135 2140 2141 2150 2153 2154 2158 3034 7590 7687 7858 8461 11553 15127 15367 15850 17071 17177 17716 21043 21150 22031 29138 29245 29745 29894 56966 59910 72148 72316 72347 72663 72723 72902 73011 73045 73061 73070 73188 73336 75378 78530 78734 78760 79484 82442 82753…
188421	A0A1L8D5V9_BOTAT	A0A1L8D5V9	BATXSVSP4 OS=Bothrops atrox PE=2 SV=1	Regular	1221.13	0	28666.3	8	1	14	3.5	10156	0	3829			Green	1900 1903 1904 1911 1932 1934 1984 1985 1995 1997 2008 2009 2049 2051 2058 2071 2088 2096 2099 2101 2106 2111 2112 2113 2129 2133 2135 2140 2141 2150 2153 2154 2158 3034 7590 7687 7858 8461 11553 15127 15367 15850 17071 17177 17716 21043 21150 22031 29138 29245 29745 29894 56966 59910 72148 72316 72347 72663 72723 72902 73011 73045 73061 73070 73188 73336 75378 78530 78734 78760 79484 82442 82753…
187945	A0A1L8D5W5_BOTAT	A0A1L8D5W5	BATXSVSP5 OS=Bothrops atrox PE=2 SV=1	Regular	1221.13	0	28580.3	8	1	14	3.5	10156	0	3829			Green	1900 1903 1904 1911 1932 1934 1984 1985 1995 1997 2008 2009 2049 2051 2058 2071 2088 2096 2099 2101 2106 2111 2112 2113 2129 2133 2135 2140 2141 2150 2153 2154 2158 3034 7590 7687 7858 8461 11553 15127 15367 15850 17071 17177 17716 21043 21150 22031 29138 29245 29745 29894 56966 59910 72148 72316 72347 72663 72723 72902 73011 73045 73061 73070 73188 73336 75378 78530 78734 78760 79484 82442 82753…
177006	A0A194ASG6_SISTE	A0A194ASG6	Serine proteinase 7 OS=Sistrurus tergeminus PE=3 SV=1	Regular	1221.13	0	29957.9	8	1	18	3.44	10156	0	3829			Green	1900 1903 1904 1911 1932 1934 1984 1985 1995 1997 2008 2009 2049 2051 2058 2071 2088 2096 2099 2101 2106 2111 2112 2113 2129 2133 2135 2140 2141 2150 2153 2154 2158 3034 7590 7687 7858 8461 11553 15127 15367 15850 17071 17177 17716 21043 21150 22031 29138 29245 29745 29894 56966 59910 72148 72316 72347 72663 72723 72902 73011 73045 73061 73070 73188 73336 75378 78530 78734 78760 79484 82442 82753…
176994	A0A194ARN1_SISTE	A0A194ARN1	Serine proteinase 4 OS=Sistrurus tergeminus PE=3 SV=1	Regular	1221.13	0	29490.2	8	1	16	3.44	10156	0	3829			Green	1900 1903 1904 1911 1932 1934 1984 1985 1995 1997 2008 2009 2049 2051 2058 2071 2088 2096 2099 2101 2106 2111 2112 2113 2129 2133 2135 2140 2141 2150 2153 2154 2158 3034 7590 7687 7858 8461 11553 15127 15367 15850 17071 17177 17716 21043 21150 22031 29138 29245 29745 29894 56966 59910 72148 72316 72347 72663 72723 72902 73011 73045 73061 73070 73188 73336 75378 78530 78734 78760 79484 82442 82753…
133088	E9JG08_ECHCO	E9JG08	Serine protease (Fragment) OS=Echis coloratus PE=2 SV=1	Regular	1221.13	0	29671.9	8	1	18	3.46	10156	0	3829			Green	1900 1903 1904 1911 1932 1934 1984 1985 1995 1997 2008 2009 2049 2051 2058 2071 2088 2096 2099 2101 2106 2111 2112 2113 2129 2133 2135 2140 2141 2150 2153 2154 2158 3034 7590 7687 7858 8461 11553 15127 15367 15850 17071 17177 17716 21043 21150 22031 29138 29245 29745 29894 56966 59910 72148 72316 72347 72663 72723 72902 73011 73045 73061 73070 73188 73336 75378 78530 78734 78760 79484 82442 82753…
117452	B0VXU2_SISCA	B0VXU2	Serine proteinase isoform 10 OS=Sistrurus catenatus edwardsii PE=2 SV=1	Regular	1221.13	0	29721.7	8	1	16	3.46	10156	0	3829			Green	1900 1903 1904 1911 1932 1934 1984 1985 1995 1997 2008 2009 2049 2051 2058 2071 2088 2096 2099 2101 2106 2111 2112 2113 2129 2133 2135 2140 2141 2150 2153 2154 2158 3034 7590 7687 7858 8461 11553 15127 15367 15850 17071 17177 17716 21043 21150 22031 29138 29245 29745 29894 56966 59910 72148 72316 72347 72663 72723 72902 73011 73045 73061 73070 73188 73336 75378 78530 78734 78760 79484 82442 82753…
99835	A0A1W7RJX3_AGKCO	A0A1W7RJX3	Serine proteinase 13a OS=Agkistrodon contortrix contortrix PE=3 SV=1	Regular	1221.13	0	29887.3	8	1	19	3.46	10156	0	3829			Green	1900 1903 1904 1911 1932 1934 1984 1985 1995 1997 2008 2009 2049 2051 2058 2071 2088 2096 2099 2101 2106 2111 2112 2113 2129 2133 2135 2140 2141 2150 2153 2154 2158 3034 7590 7687 7858 8461 11553 15127 15367 15850 17071 17177 17716 21043 21150 22031 29138 29245 29745 29894 56966 59910 72148 72316 72347 72663 72723 72902 73011 73045 73061 73070 73188 73336 75378 78530 78734 78760 79484 82442 82753…
84253	A0A1W7RJX4_AGKCO	A0A1W7RJX4	Serine proteinase 10 OS=Agkistrodon contortrix contortrix PE=3 SV=1	Regular	1221.13	0	28906.8	8	1	16	3.49	10156	0	3829			Green	1900 1903 1904 1911 1932 1934 1984 1985 1995 1997 2008 2009 2049 2051 2058 2071 2088 2096 2099 2101 2106 2111 2112 2113 2129 2133 2135 2140 2141 2150 2153 2154 2158 3034 7590 7687 7858 8461 11553 15127 15367 15850 17071 17177 17716 21043 21150 22031 29138 29245 29745 29894 56966 59910 72148 72316 72347 72663 72723 72902 73011 73045 73061 73070 73188 73336 75378 78530 78734 78760 79484 82442 82753…
83971	A0A1W7RJU4_AGKCO	A0A1W7RJU4	Serine proteinase 17a OS=Agkistrodon contortrix contortrix PE=3 SV=1	Regular	1221.13	0	28581.6	8	1	19	3.53	10156	0	3829			Green	1900 1903 1904 1911 1932 1934 1984 1985 1995 1997 2008 2009 2049 2051 2058 2071 2088 2096 2099 2101 2106 2111 2112 2113 2129 2133 2135 2140 2141 2150 2153 2154 2158 3034 7590 7687 7858 8461 11553 15127 15367 15850 17071 17177 17716 21043 21150 22031 29138 29245 29745 29894 56966 59910 72148 72316 72347 72663 72723 72902 73011 73045 73061 73070 73188 73336 75378 78530 78734 78760 79484 82442 82753…
82972	A0A1W7RJY1_AGKCO	A0A1W7RJY1	Serine proteinase 11a OS=Agkistrodon contortrix contortrix PE=3 SV=1	Regular	1221.13	0	28632.6	8	1	19	3.53	10156	0	3829			Green	1900 1903 1904 1911 1932 1934 1984 1985 1995 1997 2008 2009 2049 2051 2058 2071 2088 2096 2099 2101 2106 2111 2112 2113 2129 2133 2135 2140 2141 2150 2153 2154 2158 3034 7590 7687 7858 8461 11553 15127 15367 15850 17071 17177 17716 21043 21150 22031 29138 29245 29745 29894 56966 59910 72148 72316 72347 72663 72723 72902 73011 73045 73061 73070 73188 73336 75378 78530 78734 78760 79484 82442 82753…
82753	A0A1W7RJV2_AGKCO	A0A1W7RJV2	Serine proteinase 12a OS=Agkistrodon contortrix contortrix PE=3 SV=1	Regular	1221.13	0	29587.7	8	1	22	3.49	10156	0	3829			Green	1900 1903 1904 1911 1932 1934 1984 1985 1995 1997 2008 2009 2049 2051 2058 2071 2088 2096 2099 2101 2106 2111 2112 2113 2129 2133 2135 2140 2141 2150 2153 2154 2158 3034 7590 7687 7858 8461 11553 15127 15367 15850 17071 17177 17716 21043 21150 22031 29138 29245 29745 29894 56966 59910 72148 72316 72347 72663 72723 72902 73011 73045 73061 73070 73188 73336 75378 78530 78734 78760 79484 82442 82972…
79484	A0A1W7RCX8_AGKCO	A0A1W7RCX8	Serine proteinase 19 OS=Agkistrodon contortrix contortrix PE=3 SV=1	Regular	1221.13	0	29329.3	8	1	17	3.46	10156	0	3829			Green	1900 1903 1904 1911 1932 1934 1984 1985 1995 1997 2008 2009 2049 2051 2058 2071 2088 2096 2099 2101 2106 2111 2112 2113 2129 2133 2135 2140 2141 2150 2153 2154 2158 3034 7590 7687 7858 8461 11553 15127 15367 15850 17071 17177 17716 21043 21150 22031 29138 29245 29745 29894 56966 59910 72148 72316 72347 72663 72723 72902 73011 73045 73061 73070 73188 73336 75378 78530 78734 78760 82442 82753 82972…
78760	D8MIA1_BITRH	D8MIA1	Rhinocerase 3 protein (Fragment) OS=Bitis rhinoceros GN=rhinocerase 3 PE=4 SV=1	Regular	1221.13	0	29522.6	8	1	18	3.47	10156	0	3829			Green	1900 1903 1904 1911 1932 1934 1984 1985 1995 1997 2008 2009 2049 2051 2058 2071 2088 2096 2099 2101 2106 2111 2112 2113 2129 2133 2135 2140 2141 2150 2153 2154 2158 3034 7590 7687 7858 8461 11553 15127 15367 15850 17071 17177 17716 21043 21150 22031 29138 29245 29745 29894 56966 59910 72148 72316 72347 72663 72723 72902 73011 73045 73061 73070 73188 73336 75378 78530 78734 79484 82442 82753 82972…
78734	D8MIA0_BITRH	D8MIA0	Rhinocerase 2 protein (Fragment) OS=Bitis rhinoceros GN=rhinocerase 2 PE=4 SV=1	Regular	1221.13	0	29535.6	8	1	18	3.47	10156	0	3829			Green	1900 1903 1904 1911 1932 1934 1984 1985 1995 1997 2008 2009 2049 2051 2058 2071 2088 2096 2099 2101 2106 2111 2112 2113 2129 2133 2135 2140 2141 2150 2153 2154 2158 3034 7590 7687 7858 8461 11553 15127 15367 15850 17071 17177 17716 21043 21150 22031 29138 29245 29745 29894 56966 59910 72148 72316 72347 72663 72723 72902 73011 73045 73061 73070 73188 73336 75378 78530 78760 79484 82442 82753 82972…
78530	A0A194AS14_SISMB	A0A194AS14	Serine proteinase 4a OS=Sistrurus miliarius barbouri PE=3 SV=1	Regular	1221.13	0	30143.2	8	1	18	3.44	10156	0	3829			Green	1900 1903 1904 1911 1932 1934 1984 1985 1995 1997 2008 2009 2049 2051 2058 2071 2088 2096 2099 2101 2106 2111 2112 2113 2129 2133 2135 2140 2141 2150 2153 2154 2158 3034 7590 7687 7858 8461 11553 15127 15367 15850 17071 17177 17716 21043 21150 22031 29138 29245 29745 29894 56966 59910 72148 72316 72347 72663 72723 72902 73011 73045 73061 73070 73188 73336 75378 78734 78760 79484 82442 82753 82972…
75378	T1E7L8_CROOH	T1E7L8	Kallikrein-CohLL-1 OS=Crotalus oreganus helleri PE=2 SV=1	Regular	1221.13	0	30145.1	8	1	16	3.44	10156	0	3829			Green	1900 1903 1904 1911 1932 1934 1984 1985 1995 1997 2008 2009 2049 2051 2058 2071 2088 2096 2099 2101 2106 2111 2112 2113 2129 2133 2135 2140 2141 2150 2153 2154 2158 3034 7590 7687 7858 8461 11553 15127 15367 15850 17071 17177 17716 21043 21150 22031 29138 29245 29745 29894 56966 59910 72148 72316 72347 72663 72723 72902 73011 73045 73061 73070 73188 73336 78530 78734 78760 79484 82442 82753 82972…
73336	A0A194APZ4_SISMB	A0A194APZ4	Serine proteinase 2b OS=Sistrurus miliarius barbouri PE=3 SV=1	Regular	1221.13	0	29941.8	8	1	18	3.44	10156	0	3829			Green	1900 1903 1904 1911 1932 1934 1984 1985 1995 1997 2008 2009 2049 2051 2058 2071 2088 2096 2099 2101 2106 2111 2112 2113 2129 2133 2135 2140 2141 2150 2153 2154 2158 3034 7590 7687 7858 8461 11553 15127 15367 15850 17071 17177 17716 21043 21150 22031 29138 29245 29745 29894 56966 59910 72148 72316 72347 72663 72723 72902 73011 73045 73061 73070 73188 75378 78530 78734 78760 79484 82442 82753 82972…
73188	A0A194ATQ5_SISMB	A0A194ATQ5	Serine proteinase 4b OS=Sistrurus miliarius barbouri PE=3 SV=1	Regular	1221.13	0	30131.1	8	1	18	3.44	10156	0	3829			Green	1900 1903 1904 1911 1932 1934 1984 1985 1995 1997 2008 2009 2049 2051 2058 2071 2088 2096 2099 2101 2106 2111 2112 2113 2129 2133 2135 2140 2141 2150 2153 2154 2158 3034 7590 7687 7858 8461 11553 15127 15367 15850 17071 17177 17716 21043 21150 22031 29138 29245 29745 29894 56966 59910 72148 72316 72347 72663 72723 72902 73011 73045 73061 73070 73336 75378 78530 78734 78760 79484 82442 82753 82972…
73070	A0A194ARU6_SISMB	A0A194ARU6	Serine proteinase 5 OS=Sistrurus miliarius barbouri PE=4 SV=1	Regular	1221.13	0	29810.6	8	1	16	3.44	10156	0	3829			Green	1900 1903 1904 1911 1932 1934 1984 1985 1995 1997 2008 2009 2049 2051 2058 2071 2088 2096 2099 2101 2106 2111 2112 2113 2129 2133 2135 2140 2141 2150 2153 2154 2158 3034 7590 7687 7858 8461 11553 15127 15367 15850 17071 17177 17716 21043 21150 22031 29138 29245 29745 29894 56966 59910 72148 72316 72347 72663 72723 72902 73011 73045 73061 73188 73336 75378 78530 78734 78760 79484 82442 82753 82972…
73061	A0A194AST3_SISMB	A0A194AST3	Serine proteinase 3 OS=Sistrurus miliarius barbouri PE=4 SV=1	Regular	1221.13	0	29969.1	8	1	18	3.44	10156	0	3829			Green	1900 1903 1904 1911 1932 1934 1984 1985 1995 1997 2008 2009 2049 2051 2058 2071 2088 2096 2099 2101 2106 2111 2112 2113 2129 2133 2135 2140 2141 2150 2153 2154 2158 3034 7590 7687 7858 8461 11553 15127 15367 15850 17071 17177 17716 21043 21150 22031 29138 29245 29745 29894 56966 59910 72148 72316 72347 72663 72723 72902 73011 73045 73070 73188 73336 75378 78530 78734 78760 79484 82442 82753 82972…
73045	A0A194APY9_SISMB	A0A194APY9	Serine proteinase 6 OS=Sistrurus miliarius barbouri PE=3 SV=1	Regular	1221.13	0	29361.1	8	1	15	3.47	10156	0	3829			Green	1900 1903 1904 1911 1932 1934 1984 1985 1995 1997 2008 2009 2049 2051 2058 2071 2088 2096 2099 2101 2106 2111 2112 2113 2129 2133 2135 2140 2141 2150 2153 2154 2158 3034 7590 7687 7858 8461 11553 15127 15367 15850 17071 17177 17716 21043 21150 22031 29138 29245 29745 29894 56966 59910 72148 72316 72347 72663 72723 72902 73011 73061 73070 73188 73336 75378 78530 78734 78760 79484 82442 82753 82972…
73011	A0A194ARU9_SISMB	A0A194ARU9	Serine proteinase 2a OS=Sistrurus miliarius barbouri PE=3 SV=1	Regular	1221.13	0	29953.9	8	1	18	3.44	10156	0	3829			Green	1900 1903 1904 1911 1932 1934 1984 1985 1995 1997 2008 2009 2049 2051 2058 2071 2088 2096 2099 2101 2106 2111 2112 2113 2129 2133 2135 2140 2141 2150 2153 2154 2158 3034 7590 7687 7858 8461 11553 15127 15367 15850 17071 17177 17716 21043 21150 22031 29138 29245 29745 29894 56966 59910 72148 72316 72347 72663 72723 72902 73045 73061 73070 73188 73336 75378 78530 78734 78760 79484 82442 82753 82972…
72663	T1DEE8_CROOH	T1DEE8	Kallikrein-CohPH-2 OS=Crotalus oreganus helleri PE=2 SV=1	Regular	1221.13	0	30626.7	8	1	20	3.38	10156	0	3829			Green	1900 1903 1904 1911 1932 1934 1984 1985 1995 1997 2008 2009 2049 2051 2058 2071 2088 2096 2099 2101 2106 2111 2112 2113 2129 2133 2135 2140 2141 2150 2153 2154 2158 3034 7590 7687 7858 8461 11553 15127 15367 15850 17071 17177 17716 21043 21150 22031 29138 29245 29745 29894 56966 59910 72148 72316 72347 72723 72902 73011 73045 73061 73070 73188 73336 75378 78530 78734 78760 79484 82442 82753 82972…
29894	A0A194ARG5_9SAUR	A0A194ARG5	Serine proteinase 9b OS=Agkistrodon piscivorus PE=3 SV=1	Regular	1221.13	0	29165	8	1	21	3.52	10156	0	3829			Green	1900 1903 1904 1911 1932 1934 1984 1985 1995 1997 2008 2009 2049 2051 2058 2071 2088 2096 2099 2101 2106 2111 2112 2113 2129 2133 2135 2140 2141 2150 2153 2154 2158 3034 7590 7687 7858 8461 11553 15127 15367 15850 17071 17177 17716 21043 21150 22031 29138 29245 29745 56966 59910 72148 72316 72347 72663 72723 72902 73011 73045 73061 73070 73188 73336 75378 78530 78734 78760 79484 82442 82753 82972…
29745	A0A194ARH0_9SAUR	A0A194ARH0	Serine proteinase 7 OS=Agkistrodon piscivorus PE=3 SV=1	Regular	1221.13	0	29958.3	8	1	22	3.46	10156	0	3829			Green	1900 1903 1904 1911 1932 1934 1984 1985 1995 1997 2008 2009 2049 2051 2058 2071 2088 2096 2099 2101 2106 2111 2112 2113 2129 2133 2135 2140 2141 2150 2153 2154 2158 3034 7590 7687 7858 8461 11553 15127 15367 15850 17071 17177 17716 21043 21150 22031 29138 29245 29894 56966 59910 72148 72316 72347 72663 72723 72902 73011 73045 73061 73070 73188 73336 75378 78530 78734 78760 79484 82442 82753 82972…
29245	A0A194API8_9SAUR	A0A194API8	Serine proteinase 9a OS=Agkistrodon piscivorus PE=3 SV=1	Regular	1221.13	0	29450.4	8	1	22	3.49	10156	0	3829			Green	1900 1903 1904 1911 1932 1934 1984 1985 1995 1997 2008 2009 2049 2051 2058 2071 2088 2096 2099 2101 2106 2111 2112 2113 2129 2133 2135 2140 2141 2150 2153 2154 2158 3034 7590 7687 7858 8461 11553 15127 15367 15850 17071 17177 17716 21043 21150 22031 29138 29745 29894 56966 59910 72148 72316 72347 72663 72723 72902 73011 73045 73061 73070 73188 73336 75378 78530 78734 78760 79484 82442 82753 82972…
29138	A0A194APB8_9SAUR	A0A194APB8	Serine proteinase 16 OS=Agkistrodon piscivorus PE=3 SV=1	Regular	1221.13	0	29003	8	1	14	3.49	10156	0	3829			Green	1900 1903 1904 1911 1932 1934 1984 1985 1995 1997 2008 2009 2049 2051 2058 2071 2088 2096 2099 2101 2106 2111 2112 2113 2129 2133 2135 2140 2141 2150 2153 2154 2158 3034 7590 7687 7858 8461 11553 15127 15367 15850 17071 17177 17716 21043 21150 22031 29245 29745 29894 56966 59910 72148 72316 72347 72663 72723 72902 73011 73045 73061 73070 73188 73336 75378 78530 78734 78760 79484 82442 82753 82972…
22031	Q71QH8_TRIST	Q71QH8	Serine protease CL4 OS=Trimeresurus stejnegeri PE=2 SV=1	Regular	1221.13	0	29592.7	8	1	23	3.5	10156	0	3829			Green	1900 1903 1904 1911 1932 1934 1984 1985 1995 1997 2008 2009 2049 2051 2058 2071 2088 2096 2099 2101 2106 2111 2112 2113 2129 2133 2135 2140 2141 2150 2153 2154 2158 3034 7590 7687 7858 8461 11553 15127 15367 15850 17071 17177 17716 21043 21150 29138 29245 29745 29894 56966 59910 72148 72316 72347 72663 72723 72902 73011 73045 73061 73070 73188 73336 75378 78530 78734 78760 79484 82442 82753 82972…
21150	A0A194ARJ8_9SAUR	A0A194ARJ8	Serine proteinase 11 OS=Agkistrodon piscivorus PE=3 SV=1	Regular	1221.13	0	28915	8	1	14	3.49	10156	0	3829			Green	1900 1903 1904 1911 1932 1934 1984 1985 1995 1997 2008 2009 2049 2051 2058 2071 2088 2096 2099 2101 2106 2111 2112 2113 2129 2133 2135 2140 2141 2150 2153 2154 2158 3034 7590 7687 7858 8461 11553 15127 15367 15850 17071 17177 17716 21043 22031 29138 29245 29745 29894 56966 59910 72148 72316 72347 72663 72723 72902 73011 73045 73061 73070 73188 73336 75378 78530 78734 78760 79484 82442 82753 82972…
17177	E9JG09_ECHCO	E9JG09	Serine protease (Fragment) OS=Echis coloratus PE=2 SV=1	Regular	1221.13	0	29542.8	8	1	17	3.46	10156	0	3829			Green	1900 1903 1904 1911 1932 1934 1984 1985 1995 1997 2008 2009 2049 2051 2058 2071 2088 2096 2099 2101 2106 2111 2112 2113 2129 2133 2135 2140 2141 2150 2153 2154 2158 3034 7590 7687 7858 8461 11553 15127 15367 15850 17071 17716 21043 21150 22031 29138 29245 29745 29894 56966 59910 72148 72316 72347 72663 72723 72902 73011 73045 73061 73070 73188 73336 75378 78530 78734 78760 79484 82442 82753 82972…
15850	A0A0K8S000_CROHD	A0A0K8S000	Serine proteinase 3 OS=Crotalus horridus PE=3 SV=1	Regular	1221.13	0	30131.3	8	1	19	3.44	10156	0	3829			Green	1900 1903 1904 1911 1932 1934 1984 1985 1995 1997 2008 2009 2049 2051 2058 2071 2088 2096 2099 2101 2106 2111 2112 2113 2129 2133 2135 2140 2141 2150 2153 2154 2158 3034 7590 7687 7858 8461 11553 15127 15367 17071 17177 17716 21043 21150 22031 29138 29245 29745 29894 56966 59910 72148 72316 72347 72663 72723 72902 73011 73045 73061 73070 73188 73336 75378 78530 78734 78760 79484 82442 82753 82972…
15367	A0A0K8RYX7_CROHD	A0A0K8RYX7	Serine proteinase 4 OS=Crotalus horridus PE=3 SV=1	Regular	1221.13	0	29986.9	8	1	18	3.44	10156	0	3829			Green	1900 1903 1904 1911 1932 1934 1984 1985 1995 1997 2008 2009 2049 2051 2058 2071 2088 2096 2099 2101 2106 2111 2112 2113 2129 2133 2135 2140 2141 2150 2153 2154 2158 3034 7590 7687 7858 8461 11553 15127 15850 17071 17177 17716 21043 21150 22031 29138 29245 29745 29894 56966 59910 72148 72316 72347 72663 72723 72902 73011 73045 73061 73070 73188 73336 75378 78530 78734 78760 79484 82442 82753 82972…
8461	T1DP56_CROOH	T1DP56	Kallikrein-CohCI-1 OS=Crotalus oreganus helleri PE=2 SV=1	Regular	1221.13	0	30045.1	8	1	20	3.44	10156	0	3829			Green	1900 1903 1904 1911 1932 1934 1984 1985 1995 1997 2008 2009 2049 2051 2058 2071 2088 2096 2099 2101 2106 2111 2112 2113 2129 2133 2135 2140 2141 2150 2153 2154 2158 3034 7590 7687 7858 11553 15127 15367 15850 17071 17177 17716 21043 21150 22031 29138 29245 29745 29894 56966 59910 72148 72316 72347 72663 72723 72902 73011 73045 73061 73070 73188 73336 75378 78530 78734 78760 79484 82442 82753 8297…
7858	A0A0F7Z2N9_CROAD	A0A0F7Z2N9	Cadam10_SVSP-10 OS=Crotalus adamanteus PE=2 SV=1	Regular	1221.13	0	30141.1	8	1	18	3.44	10156	0	3829			Green	1900 1903 1904 1911 1932 1934 1984 1985 1995 1997 2008 2009 2049 2051 2058 2071 2088 2096 2099 2101 2106 2111 2112 2113 2129 2133 2135 2140 2141 2150 2153 2154 2158 3034 7590 7687 8461 11553 15127 15367 15850 17071 17177 17716 21043 21150 22031 29138 29245 29745 29894 56966 59910 72148 72316 72347 72663 72723 72902 73011 73045 73061 73070 73188 73336 75378 78530 78734 78760 79484 82442 82753 8297…
2154	VSPC_TRIAB	P0DJF6	Thrombin-like enzyme chitribrisin OS=Trimeresurus albolabris PE=1 SV=1	Regular	1221.13	0	28704.6	8	1	17	3.49	10156	0	3829			Green	1900 1903 1904 1911 1932 1934 1984 1985 1995 1997 2008 2009 2049 2051 2058 2071 2088 2096 2099 2101 2106 2111 2112 2113 2129 2133 2135 2140 2141 2150 2153 2158 3034 7590 7687 7858 8461 11553 15127 15367 15850 17071 17177 17716 21043 21150 22031 29138 29245 29745 29894 56966 59910 72148 72316 72347 72663 72723 72902 73011 73045 73061 73070 73188 73336 75378 78530 78734 78760 79484 82442 82753 8297…
2153	VSPCR_CROAD	F8S114	Thrombin-like enzyme crotalase OS=Crotalus adamanteus PE=1 SV=1	Regular	1221.13	0	30141.1	8	1	18	3.44	10156	0	3829			Green	1900 1903 1904 1911 1932 1934 1984 1985 1995 1997 2008 2009 2049 2051 2058 2071 2088 2096 2099 2101 2106 2111 2112 2113 2129 2133 2135 2140 2141 2150 2154 2158 3034 7590 7687 7858 8461 11553 15127 15367 15850 17071 17177 17716 21043 21150 22031 29138 29245 29745 29894 56966 59910 72148 72316 72347 72663 72723 72902 73011 73045 73061 73070 73188 73336 75378 78530 78734 78760 79484 82442 82753 8297…
2150	VSP6_PROMU	Q9DG83	Snake venom serine protease serpentokallikrein-1 OS=Protobothrops mucrosquamatus PE=2 SV=1	Regular	1221.13	0	29348.3	8	1	16	3.46	10156	0	3829			Green	1900 1903 1904 1911 1932 1934 1984 1985 1995 1997 2008 2009 2049 2051 2058 2071 2088 2096 2099 2101 2106 2111 2112 2113 2129 2133 2135 2140 2141 2153 2154 2158 3034 7590 7687 7858 8461 11553 15127 15367 15850 17071 17177 17716 21043 21150 22031 29138 29245 29745 29894 56966 59910 72148 72316 72347 72663 72723 72902 73011 73045 73061 73070 73188 73336 75378 78530 78734 78760 79484 82442 82753 8297…
2141	VSP1_CRODO	A0A0S4FKT4	Thrombin-like enzyme collinein-1 OS=Crotalus durissus collilineatus PE=1 SV=1	Regular	1221.13	0	27348.8	8	1	17	3.78	10156	0	3829			Green	1900 1903 1904 1911 1932 1934 1984 1985 1995 1997 2008 2009 2049 2051 2058 2071 2088 2096 2099 2101 2106 2111 2112 2113 2129 2133 2135 2140 2150 2153 2154 2158 3034 7590 7687 7858 8461 11553 15127 15367 15850 17071 17177 17716 21043 21150 22031 29138 29245 29745 29894 56966 59910 72148 72316 72347 72663 72723 72902 73011 73045 73061 73070 73188 73336 75378 78530 78734 78760 79484 82442 82753 8297…
2140	VSP1_CROAD	J3S3W5	Snake venom serine proteinase 1 OS=Crotalus adamanteus PE=1 SV=1	Regular	1221.13	0	30141.1	8	1	18	3.44	10156	0	3829			Green	1900 1903 1904 1911 1932 1934 1984 1985 1995 1997 2008 2009 2049 2051 2058 2071 2088 2096 2099 2101 2106 2111 2112 2113 2129 2133 2135 2141 2150 2153 2154 2158 3034 7590 7687 7858 8461 11553 15127 15367 15850 17071 17177 17716 21043 21150 22031 29138 29245 29745 29894 56966 59910 72148 72316 72347 72663 72723 72902 73011 73045 73061 73070 73188 73336 75378 78530 78734 78760 79484 82442 82753 8297…
2135	VSP13_CRODU	B0FXM1	Thrombin-like enzyme gyroxin B1.3 OS=Crotalus durissus terrificus PE=2 SV=1	Regular	1221.13	0	30031	8	1	18	3.44	10156	0	3829			Green	1900 1903 1904 1911 1932 1934 1984 1985 1995 1997 2008 2009 2049 2051 2058 2071 2088 2096 2099 2101 2106 2111 2112 2113 2129 2133 2140 2141 2150 2153 2154 2158 3034 7590 7687 7858 8461 11553 15127 15367 15850 17071 17177 17716 21043 21150 22031 29138 29245 29745 29894 56966 59910 72148 72316 72347 72663 72723 72902 73011 73045 73061 73070 73188 73336 75378 78530 78734 78760 79484 82442 82753 8297…
2112	VSP2_AGKBI	Q9PSN3	Thrombin-like enzyme bilineobin OS=Agkistrodon bilineatus PE=1 SV=1	Regular	1221.13	0	27162.9	8	1	17	3.83	10156	0	3829			Green	1900 1903 1904 1911 1932 1934 1984 1985 1995 1997 2008 2009 2049 2051 2058 2071 2088 2096 2099 2101 2106 2111 2113 2129 2133 2135 2140 2141 2150 2153 2154 2158 3034 7590 7687 7858 8461 11553 15127 15367 15850 17071 17177 17716 21043 21150 22031 29138 29245 29745 29894 56966 59910 72148 72316 72347 72663 72723 72902 73011 73045 73061 73070 73188 73336 75378 78530 78734 78760 79484 82442 82753 8297…
2111	VSP21_CRODU	Q58G94	Thrombin-like enzyme gyroxin B2.1 OS=Crotalus durissus terrificus PE=2 SV=1	Regular	1221.13	0	27269.7	8	1	18	3.78	10156	0	3829			Green	1900 1903 1904 1911 1932 1934 1984 1985 1995 1997 2008 2009 2049 2051 2058 2071 2088 2096 2099 2101 2106 2112 2113 2129 2133 2135 2140 2141 2150 2153 2154 2158 3034 7590 7687 7858 8461 11553 15127 15367 15850 17071 17177 17716 21043 21150 22031 29138 29245 29745 29894 56966 59910 72148 72316 72347 72663 72723 72902 73011 73045 73061 73070 73188 73336 75378 78530 78734 78760 79484 82442 82753 8297…
2106	VSP1_GLOBR	P85109	Thrombin-like enzyme kangshuanmei OS=Gloydius brevicaudus PE=1 SV=1	Regular	1221.13	0	27116.5	8	1	22	3.81	10156	0	3829			Green	1900 1903 1904 1911 1932 1934 1984 1985 1995 1997 2008 2009 2049 2051 2058 2071 2088 2096 2099 2101 2111 2112 2113 2129 2133 2135 2140 2141 2150 2153 2154 2158 3034 7590 7687 7858 8461 11553 15127 15367 15850 17071 17177 17716 21043 21150 22031 29138 29245 29745 29894 56966 59910 72148 72316 72347 72663 72723 72902 73011 73045 73061 73070 73188 73336 75378 78530 78734 78760 79484 82442 82753 8297…
2101	VSP1_BITGA	Q6T6S7	Venom serine proteinase-like protein 1 OS=Bitis gabonica PE=1 SV=1	Regular	1221.13	0	29666.8	8	1	18	3.46	10156	0	3829			Green	1900 1903 1904 1911 1932 1934 1984 1985 1995 1997 2008 2009 2049 2051 2058 2071 2088 2096 2099 2106 2111 2112 2113 2129 2133 2135 2140 2141 2150 2153 2154 2158 3034 7590 7687 7858 8461 11553 15127 15367 15850 17071 17177 17716 21043 21150 22031 29138 29245 29745 29894 56966 59910 72148 72316 72347 72663 72723 72902 73011 73045 73061 73070 73188 73336 75378 78530 78734 78760 79484 82442 82753 8297…
2099	VSP14_CRODU	B0FXM2	Thrombin-like enzyme gyroxin B1.4 OS=Crotalus durissus terrificus PE=2 SV=1	Regular	1221.13	0	29945.9	8	1	17	3.44	10156	0	3829			Green	1900 1903 1904 1911 1932 1934 1984 1985 1995 1997 2008 2009 2049 2051 2058 2071 2088 2096 2101 2106 2111 2112 2113 2129 2133 2135 2140 2141 2150 2153 2154 2158 3034 7590 7687 7858 8461 11553 15127 15367 15850 17071 17177 17716 21043 21150 22031 29138 29245 29745 29894 56966 59910 72148 72316 72347 72663 72723 72902 73011 73045 73061 73070 73188 73336 75378 78530 78734 78760 79484 82442 82753 8297…
2088	VSPP1_GLOHA	Q802F0	Snake venom serine protease PTLE1 OS=Gloydius halys PE=2 SV=1	Regular	1221.13	0	29002.7	8	1	12	3.49	10156	0	3829			Green	1900 1903 1904 1911 1932 1934 1984 1985 1995 1997 2008 2009 2049 2051 2058 2071 2096 2099 2101 2106 2111 2112 2113 2129 2133 2135 2140 2141 2150 2153 2154 2158 3034 7590 7687 7858 8461 11553 15127 15367 15850 17071 17177 17716 21043 21150 22031 29138 29245 29745 29894 56966 59910 72148 72316 72347 72663 72723 72902 73011 73045 73061 73070 73188 73336 75378 78530 78734 78760 79484 82442 82753 8297…
2071	VSP9_CROAD	J3RYA3	Snake venom serine proteinase 9 OS=Crotalus adamanteus PE=1 SV=1	Regular	1221.13	0	30214.3	8	1	19	3.44	10156	0	3829			Green	1900 1903 1904 1911 1932 1934 1984 1985 1995 1997 2008 2009 2049 2051 2058 2088 2096 2099 2101 2106 2111 2112 2113 2129 2133 2135 2140 2141 2150 2153 2154 2158 3034 7590 7687 7858 8461 11553 15127 15367 15850 17071 17177 17716 21043 21150 22031 29138 29245 29745 29894 56966 59910 72148 72316 72347 72663 72723 72902 73011 73045 73061 73070 73188 73336 75378 78530 78734 78760 79484 82442 82753 8297…
2058	VSP1_TRIAB	A7LAC6	Thrombin-like enzyme 1 OS=Trimeresurus albolabris PE=2 SV=1	Regular	1221.13	0	29834.2	8	1	23	3.46	10156	0	3829			Green	1900 1903 1904 1911 1932 1934 1984 1985 1995 1997 2008 2009 2049 2051 2071 2088 2096 2099 2101 2106 2111 2112 2113 2129 2133 2135 2140 2141 2150 2153 2154 2158 3034 7590 7687 7858 8461 11553 15127 15367 15850 17071 17177 17716 21043 21150 22031 29138 29245 29745 29894 56966 59910 72148 72316 72347 72663 72723 72902 73011 73045 73061 73070 73188 73336 75378 78530 78734 78760 79484 82442 82753 8297…
2051	VSP17_CRODU	B0FXM3	Thrombin-like enzyme gyroxin B1.7 OS=Crotalus durissus terrificus PE=2 SV=1	Regular	1221.13	0	28868.3	8	1	13	3.47	10156	0	3829			Green	1900 1903 1904 1911 1932 1934 1984 1985 1995 1997 2008 2009 2049 2058 2071 2088 2096 2099 2101 2106 2111 2112 2113 2129 2133 2135 2140 2141 2150 2153 2154 2158 3034 7590 7687 7858 8461 11553 15127 15367 15850 17071 17177 17716 21043 21150 22031 29138 29245 29745 29894 56966 59910 72148 72316 72347 72663 72723 72902 73011 73045 73061 73070 73188 73336 75378 78530 78734 78760 79484 82442 82753 8297…
2009	VSPST_TRIST	Q8AY81	Thrombin-like enzyme stejnobin OS=Trimeresurus stejnegeri PE=1 SV=1	Regular	1221.13	0	30012.4	8	1	19	3.46	10156	0	3829			Green	1900 1903 1904 1911 1932 1934 1984 1985 1995 1997 2008 2049 2051 2058 2071 2088 2096 2099 2101 2106 2111 2112 2113 2129 2133 2135 2140 2141 2150 2153 2154 2158 3034 7590 7687 7858 8461 11553 15127 15367 15850 17071 17177 17716 21043 21150 22031 29138 29245 29745 29894 56966 59910 72148 72316 72347 72663 72723 72902 73011 73045 73061 73070 73188 73336 75378 78530 78734 78760 79484 82442 82753 8297…
2008	VSPSN_GLOHA	O73800	Snake venom serine protease salmobin OS=Gloydius halys PE=2 SV=1	Regular	1221.13	0	29903.1	8	1	20	3.46	10156	0	3829			Green	1900 1903 1904 1911 1932 1934 1984 1985 1995 1997 2009 2049 2051 2058 2071 2088 2096 2099 2101 2106 2111 2112 2113 2129 2133 2135 2140 2141 2150 2153 2154 2158 3034 7590 7687 7858 8461 11553 15127 15367 15850 17071 17177 17716 21043 21150 22031 29138 29245 29745 29894 56966 59910 72148 72316 72347 72663 72723 72902 73011 73045 73061 73070 73188 73336 75378 78530 78734 78760 79484 82442 82753 8297…
1997	VSPE2_GLOUS	O42207	Thrombin-like enzyme CPI-enzyme 2 OS=Gloydius ussuriensis PE=1 SV=1	Regular	1221.13	0	29207	8	1	14	3.49	10156	0	3829			Green	1900 1903 1904 1911 1932 1934 1984 1985 1995 2008 2009 2049 2051 2058 2071 2088 2096 2099 2101 2106 2111 2112 2113 2129 2133 2135 2140 2141 2150 2153 2154 2158 3034 7590 7687 7858 8461 11553 15127 15367 15850 17071 17177 17716 21043 21150 22031 29138 29245 29745 29894 56966 59910 72148 72316 72347 72663 72723 72902 73011 73045 73061 73070 73188 73336 75378 78530 78734 78760 79484 82442 82753 8297…
1985	VSP3_CRODO	C0HK19	Thrombin-like enzyme collinein-3 (Fragments) OS=Crotalus durissus collilineatus PE=1 SV=1	Regular	1221.13	0	9249.58	8	1	6	11.11	10156	0	3829			Green	1900 1903 1904 1911 1932 1934 1984 1995 1997 2008 2009 2049 2051 2058 2071 2088 2096 2099 2101 2106 2111 2112 2113 2129 2133 2135 2140 2141 2150 2153 2154 2158 3034 7590 7687 7858 8461 11553 15127 15367 15850 17071 17177 17716 21043 21150 22031 29138 29245 29745 29894 56966 59910 72148 72316 72347 72663 72723 72902 73011 73045 73061 73070 73188 73336 75378 78530 78734 78760 79484 82442 82753 8297…
1984	VSP2_TRIAB	A7LAC7	Thrombin-like enzyme 2 OS=Trimeresurus albolabris PE=2 SV=1	Regular	1221.13	0	30003.5	8	1	23	3.46	10156	0	3829			Green	1900 1903 1904 1911 1932 1934 1985 1995 1997 2008 2009 2049 2051 2058 2071 2088 2096 2099 2101 2106 2111 2112 2113 2129 2133 2135 2140 2141 2150 2153 2154 2158 3034 7590 7687 7858 8461 11553 15127 15367 15850 17071 17177 17716 21043 21150 22031 29138 29245 29745 29894 56966 59910 72148 72316 72347 72663 72723 72902 73011 73045 73061 73070 73188 73336 75378 78530 78734 78760 79484 82442 82753 8297…
1932	VSPY_MACLB	E0Y421	Chymotrypsin-like protease VLCTLP OS=Macrovipera lebetina PE=1 SV=1	Regular	1221.13	0	28962.8	8	1	13	3.5	10156	0	3829			Green	1900 1903 1904 1911 1934 1984 1985 1995 1997 2008 2009 2049 2051 2058 2071 2088 2096 2099 2101 2106 2111 2112 2113 2129 2133 2135 2140 2141 2150 2153 2154 2158 3034 7590 7687 7858 8461 11553 15127 15367 15850 17071 17177 17716 21043 21150 22031 29138 29245 29745 29894 56966 59910 72148 72316 72347 72663 72723 72902 73011 73045 73061 73070 73188 73336 75378 78530 78734 78760 79484 82442 82753 8297…
1911	VSP5_TRIST	Q71QI3	Snake venom serine protease CL5 OS=Trimeresurus stejnegeri PE=2 SV=1	Regular	1221.13	0	29658.9	8	1	23	3.5	10156	0	3829			Green	1900 1903 1904 1932 1934 1984 1985 1995 1997 2008 2009 2049 2051 2058 2071 2088 2096 2099 2101 2106 2111 2112 2113 2129 2133 2135 2140 2141 2150 2153 2154 2158 3034 7590 7687 7858 8461 11553 15127 15367 15850 17071 17177 17716 21043 21150 22031 29138 29245 29745 29894 56966 59910 72148 72316 72347 72663 72723 72902 73011 73045 73061 73070 73188 73336 75378 78530 78734 78760 79484 82442 82753 8297…
1904	VSP3_BOTJA	Q9PTU8	Snake venom serine protease BPA OS=Bothrops jararaca PE=1 SV=1	Regular	1221.13	0	28742.5	8	1	13	3.49	10156	0	3829			Green	1900 1903 1911 1932 1934 1984 1985 1995 1997 2008 2009 2049 2051 2058 2071 2088 2096 2099 2101 2106 2111 2112 2113 2129 2133 2135 2140 2141 2150 2153 2154 2158 3034 7590 7687 7858 8461 11553 15127 15367 15850 17071 17177 17716 21043 21150 22031 29138 29245 29745 29894 56966 59910 72148 72316 72347 72663 72723 72902 73011 73045 73061 73070 73188 73336 75378 78530 78734 78760 79484 82442 82753 8297…
1903	VSP2_TRIST	Q71QI2	Snake venom serine protease CL2 OS=Trimeresurus stejnegeri PE=2 SV=1	Regular	1221.13	0	28550.6	8	1	15	3.49	10156	0	3829			Green	1900 1904 1911 1932 1934 1984 1985 1995 1997 2008 2009 2049 2051 2058 2071 2088 2096 2099 2101 2106 2111 2112 2113 2129 2133 2135 2140 2141 2150 2153 2154 2158 3034 7590 7687 7858 8461 11553 15127 15367 15850 17071 17177 17716 21043 21150 22031 29138 29245 29745 29894 56966 59910 72148 72316 72347 72663 72723 72902 73011 73045 73061 73070 73188 73336 75378 78530 78734 78760 79484 82442 82753 8297…
827	NGFV3_DEMVE	A6MFL7	Venom nerve growth factor 3 OS=Demansia vestigiata PE=2 SV=1	Regular	1122.29	0	27665.9	11	2	19	10.33	17934	0	3320			Green	220 223 236 413 419 823 832 850 851 856 857 858 859 2812 3037 3457 25215 28768 72773 76223 85845 99644 99750 107550 107554 116699 177380 189151
413	NGFV2_DEMVE	A6MFL6	Venom nerve growth factor 2 OS=Demansia vestigiata PE=2 SV=1	Regular	1122.29	0	27675	11	2	19	10.33	17934	0	3320			Green	220 223 236 419 823 827 832 850 851 856 857 858 859 2812 3037 3457 25215 28768 72773 76223 85845 99644 99750 107550 107554 116699 177380 189151
220	NGFV1_DEMVE	A6MFL5	Venom nerve growth factor 1 OS=Demansia vestigiata PE=2 SV=1	Regular	1122.29	0	27665	11	2	19	10.33	19209	26901	3320	14.3498	0.397	Green	223 236 413 419 823 827 832 850 851 856 857 858 859 2812 3037 3457 25215 28768 72773 76223 85845 99644 99750 107550 107554 116699 177380 189151
189151	A0A1L8D608_BOTAT	A0A1L8D608	BATXNGF1 OS=Bothrops atrox PE=2 SV=1	Regular	1101.39	0	27652.9	8	1	22	4.56	10193	0	3022			Green	220 223 236 413 419 823 827 832 850 851 856 857 858 859 2812 3037 3457 25215 28768 72773 76223 85845 99644 99750 107550 107554 116699 177380
177380	V9I168_VIPUR	V9I168	Venom nerve growth factor OS=Vipera ursinii PE=2 SV=1	Regular	1101.39	0	27740.1	8	1	20	4.53	10193	0	3022			Green	220 223 236 413 419 823 827 832 850 851 856 857 858 859 2812 3037 3457 25215 28768 72773 76223 85845 99644 99750 107550 107554 116699 189151
116699	R4G2V1_9SAUR	R4G2V1	NGF-Fur-1 OS=Furina ornata PE=2 SV=1	Regular	1101.39	0	28011.3	8	1	19	4.53	10193	0	3022			Green	220 223 236 413 419 823 827 832 850 851 856 857 858 859 2812 3037 3457 25215 28768 72773 76223 85845 99644 99750 107550 107554 177380 189151
107554	R4FJE9_9SAUR	R4FJE9	NGF-Bra-7 OS=Brachyurophis roperi PE=2 SV=1	Regular	1101.39	0	28265.6	8	1	20	4.47	10193	0	3022			Green	220 223 236 413 419 823 827 832 850 851 856 857 858 859 2812 3037 3457 25215 28768 72773 76223 85845 99644 99750 107550 116699 177380 189151
107550	R4G2P8_9SAUR	R4G2P8	NGF-Bra-9 OS=Brachyurophis roperi PE=2 SV=1	Regular	1101.39	0	28407.7	8	1	19	4.47	10193	0	3022			Green	220 223 236 413 419 823 827 832 850 851 856 857 858 859 2812 3037 3457 25215 28768 72773 76223 85845 99644 99750 107554 116699 177380 189151
99750	R4G7F0_9SAUR	R4G7F0	NGF-Bra-3 OS=Brachyurophis roperi PE=2 SV=1	Regular	1101.39	0	28208.4	8	1	18	4.47	10193	0	3022			Green	220 223 236 413 419 823 827 832 850 851 856 857 858 859 2812 3037 3457 25215 28768 72773 76223 85845 99644 107550 107554 116699 177380 189151
99644	R4FI83_9SAUR	R4FI83	NGF-Bra-4 OS=Brachyurophis roperi PE=2 SV=1	Regular	1101.39	0	28079.3	8	1	17	4.47	10193	0	3022			Green	220 223 236 413 419 823 827 832 850 851 856 857 858 859 2812 3037 3457 25215 28768 72773 76223 85845 99750 107550 107554 116699 177380 189151
85845	V8NP13_OPHHA	V8NP13	Uncharacterized protein (Fragment) OS=Ophiophagus hannah GN=L345_10532 PE=3 SV=1	Regular	1101.39	0	27877.2	8	1	19	4.53	10193	0	3022			Green	220 223 236 413 419 823 827 832 850 851 856 857 858 859 2812 3037 3457 25215 28768 72773 76223 99644 99750 107550 107554 116699 177380 189151
76223	A0A077L854_PROFL	A0A077L854	Nerve growth factor (Fragment) OS=Protobothrops flavoviridis PE=2 SV=1	Regular	1101.39	0	33438.3	8	1	21	3.75	10193	0	3022			Green	220 223 236 413 419 823 827 832 850 851 856 857 858 859 2812 3037 3457 25215 28768 72773 85845 99644 99750 107550 107554 116699 177380 189151
72773	H8PG96_9SAUR	H8PG96	Nerve growth factor isoform 1 OS=Parasuta nigriceps PE=2 SV=1	Regular	1101.39	0	27765.3	8	1	17	4.55	10193	0	3022			Green	220 223 236 413 419 823 827 832 850 851 856 857 858 859 2812 3037 3457 25215 28768 76223 85845 99644 99750 107550 107554 116699 177380 189151
28768	V9I1A1_BUNFA	V9I1A1	Venom nerve growth factor OS=Bungarus fasciatus PE=2 SV=1	Regular	1101.39	0	27801.9	8	1	19	4.53	10193	0	3022			Green	220 223 236 413 419 823 827 832 850 851 856 857 858 859 2812 3037 3457 25215 72773 76223 85845 99644 99750 107550 107554 116699 177380 189151
25215	R4FID6_9SAUR	R4FID6	NGF-Ech-1 OS=Echiopsis curta PE=2 SV=1	Regular	1101.39	0	27756.3	8	1	20	4.55	10193	0	3022			Green	220 223 236 413 419 823 827 832 850 851 856 857 858 859 2812 3037 3457 28768 72773 76223 85845 99644 99750 107550 107554 116699 177380 189151
3457	B1Q3K2_PROFL	B1Q3K2	Nerve growth factor OS=Protobothrops flavoviridis PE=2 SV=1	Regular	1101.39	0	27618.8	8	1	21	4.56	10193	0	3022			Green	220 223 236 413 419 823 827 832 850 851 856 857 858 859 2812 3037 25215 28768 72773 76223 85845 99644 99750 107550 107554 116699 177380 189151
3037	A0A0F7YZ00_MICFL	A0A0F7YZ00	Venom nerve growth factor 2 OS=Micrurus fulvius PE=2 SV=1	Regular	1101.39	0	27948.4	8	1	20	4.53	10193	0	3022			Green	220 223 236 413 419 823 827 832 850 851 856 857 858 859 2812 3457 25215 28768 72773 76223 85845 99644 99750 107550 107554 116699 177380 189151
2812	A0A081DUC4_PYTRG	A0A081DUC4	Nerve growth factor (Fragment) OS=Python regius PE=2 SV=1	Regular	1101.39	0	17642.8	8	1	12	7.14	10193	0	3022			Green	220 223 236 413 419 823 827 832 850 851 856 857 858 859 3037 3457 25215 28768 72773 76223 85845 99644 99750 107550 107554 116699 177380 189151
859	NGFV_MACLB	P25428	Venom nerve growth factor OS=Macrovipera lebetina PE=1 SV=2	Regular	1101.39	0	27774.1	8	1	21	4.51	10193	0	3022			Green	220 223 236 413 419 823 827 832 850 851 856 857 858 2812 3037 3457 25215 28768 72773 76223 85845 99644 99750 107550 107554 116699 177380 189151
858	NGFV_DRYCN	F8RKW5	Venom nerve growth factor OS=Drysdalia coronoides PE=2 SV=1	Regular	1101.39	0	27738	8	1	17	4.55	10193	0	3022			Green	220 223 236 413 419 823 827 832 850 851 856 857 859 2812 3037 3457 25215 28768 72773 76223 85845 99644 99750 107550 107554 116699 177380 189151
857	NGFV_CRYNI	Q1W7Q6	Venom nerve growth factor OS=Cryptophis nigrescens PE=2 SV=1	Regular	1101.39	0	28032.4	8	1	18	4.53	10193	0	3022			Green	220 223 236 413 419 823 827 832 850 851 856 858 859 2812 3037 3457 25215 28768 72773 76223 85845 99644 99750 107550 107554 116699 177380 189151
856	NGFV_BOTJR	Q90W38	Venom nerve growth factor OS=Bothrops jararacussu GN=NGF PE=2 SV=1	Regular	1101.39	0	27617.9	8	1	22	4.56	10193	0	3022			Green	220 223 236 413 419 823 827 832 850 851 857 858 859 2812 3037 3457 25215 28768 72773 76223 85845 99644 99750 107550 107554 116699 177380 189151
851	NGFV1_PSETE	Q3HXY9	Venom nerve growth factor 1 OS=Pseudonaja textilis PE=2 SV=1	Regular	1101.39	0	27976.5	8	1	18	4.53	10193	0	3022			Green	220 223 236 413 419 823 827 832 850 856 857 858 859 2812 3037 3457 25215 28768 72773 76223 85845 99644 99750 107550 107554 116699 177380 189151
850	NGFV1_NAJSP	Q5YF90	Venom nerve growth factor 1 OS=Naja sputatrix PE=1 SV=1	Regular	1101.39	0	28007.5	8	1	18	4.53	10193	0	3022			Green	220 223 236 413 419 823 827 832 851 856 857 858 859 2812 3037 3457 25215 28768 72773 76223 85845 99644 99750 107550 107554 116699 177380 189151
832	NGFV_OXYSC	Q3I5F4	Venom nerve growth factor OS=Oxyuranus scutellatus scutellatus PE=1 SV=1	Regular	1101.39	0	27838.3	8	1	18	4.53	10193	0	3022			Green	220 223 236 413 419 823 827 850 851 856 857 858 859 2812 3037 3457 25215 28768 72773 76223 85845 99644 99750 107550 107554 116699 177380 189151
823	NGFV1_OXYMI	Q3HXZ1	Venom nerve growth factor 1 OS=Oxyuranus microlepidotus PE=2 SV=1	Regular	1101.39	0	27809.3	8	1	17	4.53	10193	0	3022			Green	220 223 236 413 419 827 832 850 851 856 857 858 859 2812 3037 3457 25215 28768 72773 76223 85845 99644 99750 107550 107554 116699 177380 189151
419	NGFV_BUNMU	P34128	Venom nerve growth factor OS=Bungarus multicinctus PE=1 SV=1	Regular	1101.39	0	27970.2	8	1	19	4.53	10193	0	3022			Green	220 223 236 413 823 827 832 850 851 856 857 858 859 2812 3037 3457 25215 28768 72773 76223 85845 99644 99750 107550 107554 116699 177380 189151
236	NGFV1_AZEFE	Q2XXL6	Venom nerve growth factor 1 (Fragment) OS=Azemiops feae PE=2 SV=1	Regular	1101.39	0	25423.1	8	1	18	4.93	10193	0	3022			Green	220 223 413 419 823 827 832 850 851 856 857 858 859 2812 3037 3457 25215 28768 72773 76223 85845 99644 99750 107550 107554 116699 177380 189151
223	NGFV2_OXYMI	Q3HXZ0	Venom nerve growth factor 2 OS=Oxyuranus microlepidotus PE=2 SV=1	Regular	1101.39	0	27790.2	8	1	18	4.53	10193	0	3022			Green	220 236 413 419 823 827 832 850 851 856 857 858 859 2812 3037 3457 25215 28768 72773 76223 85845 99644 99750 107550 107554 116699 177380 189151
128273	A0A2D4KXV3_9SAUR	A0A2D4KXV3	Uncharacterized protein (Fragment) OS=Micrurus paraensis PE=4 SV=1	Regular	1100.85	0	17876.1	8	1	16	7.19	10944	0	3355			Green	3 3078 15809 42078 50314 61474 81329 82490 115998 132507 166464 178233 192553
81329	A0A2D4KXW5_9SAUR	A0A2D4KXW5	Uncharacterized protein (Fragment) OS=Micrurus paraensis PE=4 SV=1	Regular	1100.85	0	15321.3	8	1	13	8.33	10944	0	3355			Green	3 3078 15809 42078 50314 61474 82490 115998 128273 132507 166464 178233 192553
61474	A0A2D4IS99_MICLE	A0A2D4IS99	Uncharacterized protein (Fragment) OS=Micrurus lemniscatus lemniscatus PE=4 SV=1	Regular	1100.85	0	27146.1	8	1	22	4.78	10944	0	3355			Green	3 3078 15809 42078 50314 81329 82490 115998 128273 132507 166464 178233 192553
2328	VM2MC_GLOBR	Q9YI19	Zinc metalloproteinase/disintegrin OS=Gloydius brevicaudus PE=1 SV=1	Regular	999.818	0	54056.5	16	1	35	3.57	16528	49584	6358	26.4496	1.4298	Green
593	PA2H_BOTMA	P0DI92	Phospholipase A2 homolog (Fragment) OS=Bothrops marajoensis PE=1 SV=1	Regular	992.632	0	3619.21	5	1	3	42.42	5148	0	2237			Green	277 488 516 585 586 763 72895
192740	A0A1L8D649_BOTAT	A0A1L8D649	BATXSVMPII7 OS=Bothrops atrox PE=2 SV=1	Regular	959.825	0	54992	15	2	39	2.72	29504	0	5320			Green	2319 2396 2543 7791 8331 17538 83697 188226 189729 189794 192720
192720	A0A1L8D698_BOTAT	A0A1L8D698	BATXSVMPII8 OS=Bothrops atrox PE=2 SV=1	Regular	959.825	0	54891.8	15	2	37	2.72	29504	0	5320			Green	2319 2396 2543 7791 8331 17538 83697 188226 189729 189794 192740
189729	A0A1L8D5Z0_BOTAT	A0A1L8D5Z0	BATXSVMPII6 OS=Bothrops atrox PE=2 SV=1	Regular	959.825	0	54667.6	14	1	38	2.73	24741	74223	4808	39.5928	2.1644	Green	192720 192740
83547	A0A194ALW4_AGKCO	A0A194ALW4	Serine proteinase 2a OS=Agkistrodon contortrix contortrix PE=3 SV=1	Regular	860.814	0	28725.4	11	1	23	8.14	39881	0	10046			Green	2160 7623 11566 72317 189203
2520	VM1B_BOTIN	Q8QG89	Snake venom metalloproteinase BITM02A OS=Bothrops insularis PE=2 SV=1	Regular	748.829	0	46727.5	10	1	38	4.89	8017	0	3304			Green	2408
192734	A0A1L8D5Y8_BOTAT	A0A1L8D5Y8	BATXSVMPI6 OS=Bothrops atrox PE=2 SV=1	Regular	746.323	0	46996.7	7	1	41	2.21	11430	0	1688			Green	1942 1943 1944 1945 1947 2299 2300 2319 2396 2419 2551 39648 51280 77495 83697 113300 113301 176770 176886 187944 188158 188163 189147
83697	A0A1W7RJW1_AGKCO	A0A1W7RJW1	Metalloproteinase (Type II) 5a OS=Agkistrodon contortrix contortrix PE=3 SV=1	Regular	746.323	0	55265.4	8	2	39	1.86	16193	0	2200			Green	1942 1943 1944 1945 1947 2299 2300 2319 2396 2419 2543 2551 7791 8331 17538 39648 51280 77495 113300 113301 176770 176886 187944 188158 188163 188226 189147 189794 192720 192734 192740
2396	VM2AB_AGKCO	Q805F6	Zinc metalloproteinase/disintegrin OS=Agkistrodon contortrix contortrix PE=1 SV=1	Regular	746.323	0	55166.3	8	2	39	1.86	16193	0	2200			Green	1942 1943 1944 1945 1947 2299 2300 2319 2419 2543 2551 7791 8331 17538 39648 51280 77495 83697 113300 113301 176770 176886 187944 188158 188163 188226 189147 189794 192720 192734 192740
2299	VM1B1_BOTAT	P0DJE1	Snake venom metalloproteinase Batx-1 (Fragment) OS=Bothrops atrox PE=1 SV=1	Regular	746.323	0	2752.12	7	1	2	37.5	11430	0	1688			Green	1942 1943 1944 1945 1947 2300 2319 2396 2419 2551 39648 51280 77495 83697 113300 113301 176770 176886 187944 188158 188163 189147 192734
1947	VM1_BOTPI	P0DL29	Snake venom metalloproteinase BpirMP (Fragment) OS=Bothrops pirajai PE=1 SV=1	Regular	746.323	0	20367.1	7	1	21	4.55	11430	0	1688			Green	1942 1943 1944 1945 2299 2300 2319 2396 2419 2551 39648 51280 77495 83697 113300 113301 176770 176886 187944 188158 188163 189147 192734
1944	VM1BI_BOTMO	P85314	Snake venom metalloproteinase BmooMPalpha-I OS=Bothrops moojeni PE=1 SV=2	Regular	746.323	0	23621.5	7	1	23	4.39	11430	0	1688			Green	1942 1943 1945 1947 2299 2300 2319 2396 2419 2551 39648 51280 77495 83697 113300 113301 176770 176886 187944 188158 188163 189147 192734
1943	VM1B2_BOTJR	Q7T1T4	Snake venom metalloproteinase BjussuMP-2 (Fragment) OS=Bothrops jararacussu PE=1 SV=1	Regular	746.323	0	42470.3	7	1	35	2.44	11430	0	1688			Green	1942 1944 1945 1947 2299 2300 2319 2396 2419 2551 39648 51280 77495 83697 113300 113301 176770 176886 187944 188158 188163 189147 192734
1942	VM1B1_BOTAS	P83512	Snake venom metalloproteinase BaP1 OS=Bothrops asper PE=1 SV=2	Regular	746.323	0	46506	9	2	35	2.7	12784	0	2055			Green	1943 1944 1945 1947 2299 2300 2319 2396 2419 2551 39648 51280 77495 83697 113300 113301 176770 176886 187944 188158 188163 189147 192734
192742	A0A1L8D629_BOTAT	A0A1L8D629	BATXCTL25 OS=Bothrops atrox PE=2 SV=1	Regular	728.376	0	17084.1	6	1	12	5.56	21225	0	3807			Green	71 182 194 35367 187926 187931 187936 187939 188146 188159 188160 188347 188427 189145 189157 189159 189162 189166 189169 189727 189758 189770 192719 192729 192750
192729	A0A1L8D687_BOTAT	A0A1L8D687	BATXCTL43 OS=Bothrops atrox PE=2 SV=1	Regular	728.376	0	18006.2	6	1	12	5.16	21225	0	3807			Green	71 182 194 35367 187926 187931 187936 187939 188146 188159 188160 188347 188427 189145 189157 189159 189162 189166 189169 189727 189758 189770 192719 192742 192750
192719	A0A1L8D645_BOTAT	A0A1L8D645	BATXCTL19 OS=Bothrops atrox PE=2 SV=1	Regular	728.376	0	17308.5	6	1	11	5.48	21225	0	3807			Green	71 182 194 35367 187926 187931 187936 187939 188146 188159 188160 188347 188427 189145 189157 189159 189162 189166 189169 189727 189758 189770 192729 192742 192750
189770	A0A1L8D6G9_BOTAT	A0A1L8D6G9	BATXCTL18 OS=Bothrops atrox PE=2 SV=1	Regular	728.376	0	17469.6	6	1	12	5.48	21225	0	3807			Green	71 182 194 35367 187926 187931 187936 187939 188146 188159 188160 188347 188427 189145 189157 189159 189162 189166 189169 189727 189758 192719 192729 192742 192750
189758	A0A1L8D638_BOTAT	A0A1L8D638	BATXCTL32 OS=Bothrops atrox PE=2 SV=1	Regular	728.376	0	19342.6	6	1	16	4.91	21225	0	3807			Green	71 182 194 35367 187926 187931 187936 187939 188146 188159 188160 188347 188427 189145 189157 189159 189162 189166 189169 189727 189770 192719 192729 192742 192750
189727	A0A1L8D6A6_BOTAT	A0A1L8D6A6	BATXCTL51 OS=Bothrops atrox PE=2 SV=1	Regular	728.376	0	17847	6	1	12	5.16	21225	0	3807			Green	71 182 194 35367 187926 187931 187936 187939 188146 188159 188160 188347 188427 189145 189157 189159 189162 189166 189169 189758 189770 192719 192729 192742 192750
189169	A0A1L8D6D7_BOTAT	A0A1L8D6D7	BATXCTL44 OS=Bothrops atrox PE=2 SV=1	Regular	728.376	0	18120.3	6	1	11	5.16	21225	0	3807			Green	71 182 194 35367 187926 187931 187936 187939 188146 188159 188160 188347 188427 189145 189157 189159 189162 189166 189727 189758 189770 192719 192729 192742 192750
189159	A0A1L8D624_BOTAT	A0A1L8D624	BATXCTL50 OS=Bothrops atrox PE=2 SV=1	Regular	728.376	0	17819	6	1	12	5.16	21225	0	3807			Green	71 182 194 35367 187926 187931 187936 187939 188146 188159 188160 188347 188427 189145 189157 189162 189166 189169 189727 189758 189770 192719 192729 192742 192750
189145	A0A1L8D622_BOTAT	A0A1L8D622	BATXCTL49 OS=Bothrops atrox PE=2 SV=1	Regular	728.376	0	17948.2	6	1	12	5.16	21225	0	3807			Green	71 182 194 35367 187926 187931 187936 187939 188146 188159 188160 188347 188427 189157 189159 189162 189166 189169 189727 189758 189770 192719 192729 192742 192750
188159	A0A1L8D631_BOTAT	A0A1L8D631	BATXCTL26 OS=Bothrops atrox PE=2 SV=1	Regular	728.376	0	17112.1	6	1	12	5.56	21225	0	3807			Green	71 182 194 35367 187926 187931 187936 187939 188146 188160 188347 188427 189145 189157 189159 189162 189166 189169 189727 189758 189770 192719 192729 192742 192750
188146	A0A1L8D5Z9_BOTAT	A0A1L8D5Z9	BATXCTL55 OS=Bothrops atrox PE=2 SV=1	Regular	728.376	0	18127.5	6	1	14	5.16	21225	0	3807			Green	71 182 194 35367 187926 187931 187936 187939 188159 188160 188347 188427 189145 189157 189159 189162 189166 189169 189727 189758 189770 192719 192729 192742 192750
187939	A0A1L8D697_BOTAT	A0A1L8D697	BATXCTL33 OS=Bothrops atrox PE=2 SV=1	Regular	728.376	0	17853	6	1	6	5.16	21225	0	3807			Green	71 182 194 35367 187926 187931 187936 188146 188159 188160 188347 188427 189145 189157 189159 189162 189166 189169 189727 189758 189770 192719 192729 192742 192750
187936	A0A1L8D6E9_BOTAT	A0A1L8D6E9	BATXCTL38 OS=Bothrops atrox PE=2 SV=1	Regular	728.376	0	18480.8	6	1	11	5.06	21225	0	3807			Green	71 182 194 35367 187926 187931 187939 188146 188159 188160 188347 188427 189145 189157 189159 189162 189166 189169 189727 189758 189770 192719 192729 192742 192750
187931	A0A1L8D678_BOTAT	A0A1L8D678	BATXCTL53 OS=Bothrops atrox PE=2 SV=1	Regular	728.376	0	17960.3	6	1	13	5.16	21225	0	3807			Green	71 182 194 35367 187926 187936 187939 188146 188159 188160 188347 188427 189145 189157 189159 189162 189166 189169 189727 189758 189770 192719 192729 192742 192750
187926	A0A1L8D618_BOTAT	A0A1L8D618	BATXCTL52 OS=Bothrops atrox PE=2 SV=1	Regular	728.376	0	17849	6	1	12	5.16	21225	0	3807			Green	71 182 194 35367 187931 187936 187939 188146 188159 188160 188347 188427 189145 189157 189159 189162 189166 189169 189727 189758 189770 192719 192729 192742 192750
192741	A0A1L8D5X6_BOTAT	A0A1L8D5X6	BATXSVMPIII15 OS=Bothrops atrox PE=2 SV=1	Regular	707.813	0	70083.8	13	1	53	4.3	32928	0	12161			Green	2565 2569 39712 50428
2569	VM3LB_BOTLC	P86092	Zinc metalloproteinase leucurolysin-B (Fragment) OS=Bothrops leucurus PE=1 SV=1	Regular	707.813	0	38143.9	13	1	24	8.02	32928	0	12161			Green	2565 39712 50428 192741
192722	A0A1L8D626_BOTAT	A0A1L8D626	BATXSVSP19 OS=Bothrops atrox PE=2 SV=1	Regular	695.684	0	28937.8	14	2	22	7.75	33057	0	7327			Green	2160 7623 10609 11566 29238 72317 75082 75127 113336 117484 176788 176890 176898 188147 189203
677	PA2B1_BOTMO	P0C8M1	Basic phospholipase A2 BmTX-I OS=Bothrops moojeni PE=1 SV=1	Regular	648.228	0	14879.7	7	1	13	4.96	5412	0	2756			Green	277 278 279 281 282 283 485 488 503 507 508 516 586 591 763 796 20897 24828 29124 29216 29466 29472 29727 29831 29867 29887 58695 72895 74159 82858 116260 187940 189149
189172	A0A1L8D5U3_BOTAT	A0A1L8D5U3	BATXSVSP18 OS=Bothrops atrox PE=2 SV=1	Regular	575.525	0	29067.7	13	2	25	8.91	14741	0	3612			Green	2102 188152 189164
189730	A0A1L8D650_BOTAT	A0A1L8D650	BATXCTL27 OS=Bothrops atrox PE=2 SV=1	Regular	558.264	0	17447.4	15	3	10	14.47	30935	0	6637			Green	188168
188168	A0A1L8D6F9_BOTAT	A0A1L8D6F9	BATXCTL28 OS=Bothrops atrox PE=2 SV=1	Regular	558.264	0	17450.3	15	3	11	14.47	30935	30935	6637	16.5017	0.288	Green	189730
1885	VSP_BOTIN	Q8QG86	Snake venom serine protease BITS01A OS=Bothrops insularis PE=2 SV=1	Regular	549.858	0	29041.3	19	4	22	21.01	34760	8386.5	7345	4.4736	0.1299	Green	1915 1933 187933 188162 192751
180	SLCB_DEIAC	Q9DEA1	Snaclec agkicetin-C subunit beta OS=Deinagkistrodon acutus PE=1 SV=1	Regular	542.155	0	17144.4	7	1	11	6.16	16135	48405	2927	25.8207	0.4427	Green	7477
189728	A0A1L8D5Z1_BOTAT	A0A1L8D5Z1	BATXSVMPIII3 OS=Bothrops atrox PE=2 SV=1	Regular	511.627	0	70175.5	20	3	51	7.27	30235	0	6991			Green	2196 29421 79503 176879 176983 187935 189720 189726
187935	A0A1L8D5Y7_BOTAT	A0A1L8D5Y7	BATXSVMPIII6 OS=Bothrops atrox PE=2 SV=1	Regular	511.627	0	70054.3	20	3	48	7.28	30235	0	6991			Green	2196 29421 79503 176879 176983 189720 189726 189728
2196	VM33_BOTAT	C5H5D4	Zinc metalloproteinase-disintegrin-like batroxstatin-3 (Fragment) OS=Bothrops atrox PE=2 SV=1	Regular	511.627	0	48223.7	20	3	28	10.63	30235	30235	6991	16.1283	0.7778	Green	29421 79503 176879 176983 187935 189720 189726 189728
7477	T1E6V8_CROOH	T1E6V8	Lectin_beta-CohLL-2 OS=Crotalus oreganus helleri PE=2 SV=1	Regular	466.974	0	17683.8	7	1	14	6.08	16135	0	2927			Green	180
56945	T2HS62_OVOOK	T2HS62	Galactose binding lectin OS=Ovophis okinavensis PE=2 SV=1	Regular	452.245	0	19005.4	6	1	14	5.1	6789	0	1110			Green	239 240 241 255 256 928 930 938 21182 79122 84477 112945 112972
1933	VSP_BOTBA	K4LLQ2	Thrombin-like enzyme barnettobin (Fragment) OS=Bothrops barnetti PE=1 SV=1	Regular	435.83	0	28269	6	1	25	4.42	13479	0	1676			Green	1885 192751
189726	A0A1L8D6A0_BOTAT	A0A1L8D6A0	BATXSVMPIII4 OS=Bothrops atrox PE=2 SV=1	Regular	423.211	0	70013.1	17	2	48	4.46	24778	0	6385			Green	2196 29421 79503 176879 176983 187935 189720 189728
13690	A0A2D4GRC4_MICCO	A0A2D4GRC4	Uncharacterized protein (Fragment) OS=Micrurus corallinus PE=4 SV=1	Regular	422.416	0	21754.6	9	1	20	4.76	33830	0	8011			Green	3 41050 50314 62203 86399 87258 104741 109915 132036 132507 158284 168493 178233
188156	A0A1L8D6B7_BOTAT	A0A1L8D6B7	BATXPDE1 OS=Bothrops atrox PE=2 SV=1	Regular	398.356	0	93285	25	6	59	10.12	36370	25531	5970	13.619	1.2704	Green	314 315 3141 3555 4199 7862 14989 15604 26771 41035 55209 56942 58780 72396 73165 74603 76592 77029 78709 98007 112980 114410 117372 125745 174984 184999 192206
192206	A0A1W7RBB0_CROAD	A0A1W7RBB0	Cadam10_PDE-1 OS=Crotalus adamanteus PE=4 SV=1	Regular	363.989	0	93177.6	20	4	58	7.53	24958	0	5023			Green	314 315 3141 3555 4199 7862 14989 15604 26771 41035 55209 56942 58780 72396 73165 74603 76592 77029 78709 98007 112980 114410 117372 125745 174984 184999 188156
114410	T1DJT5_CROHD	T1DJT5	Ectonucleotide pyrophosphatase/phosphodiesterase family member 3-like protein OS=Crotalus horridus PE=2 SV=1	Regular	363.989	0	95180.1	20	4	59	7.38	24958	0	5023			Green	314 315 3141 3555 4199 7862 14989 15604 26771 41035 55209 56942 58780 72396 73165 74603 76592 77029 78709 98007 112980 117372 125745 174984 184999 188156 192206
14989	T1D6P7_CROHD	T1D6P7	Phosphodiesterase OS=Crotalus horridus PE=2 SV=1	Regular	363.989	0	98269	20	4	61	7.17	24958	0	5023			Green	314 315 3141 3555 4199 7862 15604 26771 41035 55209 56942 58780 72396 73165 74603 76592 77029 78709 98007 112980 114410 117372 125745 174984 184999 188156 192206
7862	A0A0F7Z2Q3_CROAD	A0A0F7Z2Q3	Phosphodiesterase OS=Crotalus adamanteus PE=2 SV=1	Regular	363.989	0	98255	20	4	61	7.17	24958	0	5023			Green	314 315 3141 3555 4199 14989 15604 26771 41035 55209 56942 58780 72396 73165 74603 76592 77029 78709 98007 112980 114410 117372 125745 174984 184999 188156 192206
315	PDE1_CROAD	J3SEZ3	Venom phosphodiesterase 1 OS=Crotalus adamanteus PE=1 SV=2	Regular	363.989	0	98255	20	4	61	7.17	24958	0	5023			Green	314 3141 3555 4199 7862 14989 15604 26771 41035 55209 56942 58780 72396 73165 74603 76592 77029 78709 98007 112980 114410 117372 125745 174984 184999 188156 192206
314	PDE2_CROAD	J3SBP3	Venom phosphodiesterase 2 OS=Crotalus adamanteus PE=1 SV=1	Regular	363.989	0	93177.6	20	4	58	7.53	24958	0	5023			Green	315 3141 3555 4199 7862 14989 15604 26771 41035 55209 56942 58780 72396 73165 74603 76592 77029 78709 98007 112980 114410 117372 125745 174984 184999 188156 192206
112980	A0A077LA64_PROEL	A0A077LA64	Phosphodiesterase OS=Protobothrops elegans PE=2 SV=1	Regular	356.884	0	93324.9	18	3	55	4.81	17970	0	3733			Green	314 315 3141 3555 4199 7862 14989 15604 26771 41035 55209 56942 58780 72396 73165 74603 76592 77029 78709 98007 114410 117372 125745 174984 184999 188156 192206
77029	T2HRT4_PROFL	T2HRT4	Phosphodiesterase OS=Protobothrops flavoviridis PE=2 SV=1	Regular	356.884	0	93335.9	18	3	56	4.81	17970	0	3733			Green	314 315 3141 3555 4199 7862 14989 15604 26771 41035 55209 56942 58780 72396 73165 74603 76592 78709 98007 112980 114410 117372 125745 174984 184999 188156 192206
76592	T2HQA0_PROFL	T2HQA0	Phosphodiesterase OS=Protobothrops flavoviridis PE=2 SV=1	Regular	356.884	0	93555.2	18	3	56	4.81	17970	0	3733			Green	314 315 3141 3555 4199 7862 14989 15604 26771 41035 55209 56942 58780 72396 73165 74603 77029 78709 98007 112980 114410 117372 125745 174984 184999 188156 192206
74603	T2HPD6_PROFL	T2HPD6	Phosphodiesterase OS=Protobothrops flavoviridis PE=2 SV=1	Regular	356.884	0	98689.6	18	3	59	4.58	17970	0	3733			Green	314 315 3141 3555 4199 7862 14989 15604 26771 41035 55209 56942 58780 72396 73165 76592 77029 78709 98007 112980 114410 117372 125745 174984 184999 188156 192206
73165	A0A194AS02_SISMB	A0A194AS02	Phosphodiesterase OS=Sistrurus miliarius barbouri PE=4 SV=1	Regular	356.884	0	93192.6	18	3	58	4.81	17970	0	3733			Green	314 315 3141 3555 4199 7862 14989 15604 26771 41035 55209 56942 58780 72396 74603 76592 77029 78709 98007 112980 114410 117372 125745 174984 184999 188156 192206
58780	U3TBJ5_OVOOK	U3TBJ5	Phosphodiesterase OS=Ovophis okinavensis PE=2 SV=1	Regular	356.884	0	102818	18	3	67	4.39	17970	0	3733			Green	314 315 3141 3555 4199 7862 14989 15604 26771 41035 55209 56942 72396 73165 74603 76592 77029 78709 98007 112980 114410 117372 125745 174984 184999 188156 192206
56942	U3TAI7_OVOOK	U3TAI7	Phosphodiesterase OS=Ovophis okinavensis PE=2 SV=1	Regular	356.884	0	97721.7	18	3	64	4.6	17970	0	3733			Green	314 315 3141 3555 4199 7862 14989 15604 26771 41035 55209 58780 72396 73165 74603 76592 77029 78709 98007 112980 114410 117372 125745 174984 184999 188156 192206
3555	T2HP62_PROFL	T2HP62	Phosphodiesterase OS=Protobothrops flavoviridis PE=2 SV=1	Regular	356.884	0	98470.3	18	3	59	4.58	17970	0	3733			Green	314 315 3141 4199 7862 14989 15604 26771 41035 55209 56942 58780 72396 73165 74603 76592 77029 78709 98007 112980 114410 117372 125745 174984 184999 188156 192206
78287	A0A194AQ32_SISMB	A0A194AQ32	Metalloproteinase type II 5d OS=Sistrurus miliarius barbouri PE=3 SV=1	Regular	353.047	0	55191.5	9	1	40	7.95	15594	0	2683			Green	73289 73291 73294
73294	A0A194AS52_SISMB	A0A194AS52	Metalloproteinase type II 5a OS=Sistrurus miliarius barbouri PE=3 SV=1	Regular	353.047	0	55247.5	9	1	40	7.95	15594	0	2683			Green	73289 73291 78287
73291	A0A194ATS8_SISMB	A0A194ATS8	Metalloproteinase type II 5b OS=Sistrurus miliarius barbouri PE=3 SV=1	Regular	353.047	0	55219.5	9	1	40	7.95	15594	0	2683			Green	73289 73294 78287
73289	A0A194ARY4_SISMB	A0A194ARY4	Metalloproteinase type II 5c OS=Sistrurus miliarius barbouri PE=3 SV=1	Regular	353.047	0	55219.5	9	1	40	7.95	15594	46782	2683	24.9549	1.378	Green	73291 73294 78287
113041	A0A077L6M5_PROEL	A0A077L6M5	5-nucleotidase OS=Protobothrops elegans PE=2 SV=1	Regular	350.816	0	65324.5	22	4	47	12.76	46911	0	12449			Green	2353 2357 15783 16893 21163 37836 73319 74590 75612 84475 176892 188335
84475	A0A1W7RF85_AGKCO	A0A1W7RF85	Snake venom 5'-nucleotidase OS=Agkistrodon contortrix contortrix PE=3 SV=1	Regular	350.816	0	65234.3	22	4	47	12.76	46911	0	12449			Green	2353 2357 15783 16893 21163 37836 73319 74590 75612 113041 176892 188335
75612	T2HRS9_PROFL	T2HRS9	5' nucleotidase (Fragment) OS=Protobothrops flavoviridis PE=2 SV=1	Regular	350.816	0	57546.8	22	4	42	14.51	46911	40057	12449	21.3676	1.2296	Green	2353 2357 15783 16893 21163 37836 73319 74590 84475 113041 176892 188335
74590	A0A077L7M9_PROFL	A0A077L7M9	5-nucleotidase OS=Protobothrops flavoviridis PE=2 SV=1	Regular	350.816	0	65702.9	22	4	45	12.69	46911	0	12449			Green	2353 2357 15783 16893 21163 37836 73319 75612 84475 113041 176892 188335
21163	A0A194APL9_9SAUR	A0A194APL9	Snake venom 5'-nucleotidase OS=Agkistrodon piscivorus PE=3 SV=1	Regular	350.816	0	65229.3	23	4	46	12.76	47946	0	12541			Green	2353 2357 15783 16893 37836 73319 74590 75612 84475 113041 176892 188335
188335	A0A1L8D667_BOTAT	A0A1L8D667	BATXNUC1 OS=Bothrops atrox PE=2 SV=1	Regular	339.769	0	62041.5	20	3	42	10.87	40057	0	11781			Green	2353 2357 15783 16893 21163 37836 73319 74590 75612 84475 113041 176892
176892	A0A194APR8_SISTE	A0A194APR8	Ecto-5'-nucleotidase OS=Sistrurus tergeminus PE=3 SV=1	Regular	332.164	0	65278.3	16	4	46	12.39	35007	0	8998			Green	2353 2357 15783 16893 21163 37836 73319 74590 75612 84475 113041 188335
73319	A0A194ASY3_SISMB	A0A194ASY3	Ecto-5'-nucleotidase OS=Sistrurus miliarius barbouri PE=3 SV=1	Regular	332.164	0	65571.7	16	4	47	12.35	35007	0	8998			Green	2353 2357 15783 16893 21163 37836 74590 75612 84475 113041 176892 188335
16893	A0A0F7Z1K6_CROAD	A0A0F7Z1K6	Cadam10_NUC-1 OS=Crotalus adamanteus PE=2 SV=1	Regular	332.164	0	65309.4	16	4	47	12.41	35007	0	8998			Green	2353 2357 15783 21163 37836 73319 74590 75612 84475 113041 176892 188335
15783	T1E3Y5_CROHD	T1E3Y5	Ecto-5'-nucleotidase OS=Crotalus horridus PE=2 SV=1	Regular	332.164	0	65444.6	16	4	46	12.37	35007	0	8998			Green	2353 2357 16893 21163 37836 73319 74590 75612 84475 113041 176892 188335
2353	V5NTD_CROAD	F8S0Z7	Snake venom 5'-nucleotidase OS=Crotalus adamanteus PE=1 SV=2	Regular	332.164	0	65309.4	16	4	47	12.41	35007	5151	8998	2.7477	0.1795	Green	2357 15783 16893 21163 37836 73319 74590 75612 84475 113041 176892 188335
78709	W8E7D1_MACLB	W8E7D1	Phosphodiesterase OS=Macrovipera lebetina PE=2 SV=1	Regular	323.99	0	98062.8	10	2	58	2.7	8534	0	1646			Green	314 315 3141 3555 4199 7862 14989 15604 26771 41035 55209 56942 58780 72396 73165 74603 76592 77029 98007 112980 114410 117372 125745 174984 184999 188156 192206
117372	B0VXV9_SISCA	B0VXV9	Phosphodiesterase (Fragment) OS=Sistrurus catenatus edwardsii PE=2 SV=1	Regular	293.03	0	29306	6	1	14	4.37	4114	0	621			Green	314 315 3555 7862 14989 56942 58780 73165 74603 76592 77029 78709 112980 114410 188156 192206
189720	A0A1L8D5Y6_BOTAT	A0A1L8D5Y6	BATXSVMPIII5 OS=Bothrops atrox PE=2 SV=1	Regular	289.007	0	70266.4	13	2	48	5.45	23103	0	5472			Green	2196 29421 79503 176879 176983 187935 189726 189728
37836	U3T7C6_OVOOK	U3T7C6	5'-nucleotidase (Fragment) OS=Ovophis okinavensis PE=2 SV=1	Regular	284.719	0	55972.9	9	2	36	6.75	13818	0	3159			Green	2353 2357 15783 16893 21163 73319 74590 75612 84475 113041 176892 188335
2357	V5NTD_GLOBR	B6EWW8	Snake venom 5'-nucleotidase OS=Gloydius brevicaudus PE=2 SV=1	Regular	284.719	0	65118.3	9	2	44	5.78	13818	0	3159			Green	2353 15783 16893 21163 37836 73319 74590 75612 84475 113041 176892 188335
189360	J3S3W4_CROAD	J3S3W4	Snake venom serine proteinase 10 OS=Crotalus adamanteus PE=2 SV=1	Regular	213.375	0	29099	9	1	23	5.04	14876	0	7009			Green	7682 15417 25849 72141 73060 77496 117448 176774 188360 192751
188360	A0A1W7RB76_CROAD	A0A1W7RB76	Cadam10_SVSP-8 OS=Crotalus adamanteus PE=3 SV=1	Regular	213.375	0	29051	9	1	23	5.04	14876	0	7009			Green	7682 15417 25849 72141 73060 77496 117448 176774 189360 192751
176774	A0A194ARG9_SISTE	A0A194ARG9	Serine proteinase 1 OS=Sistrurus tergeminus PE=3 SV=1	Regular	213.375	0	29078.1	9	1	24	5.04	14876	0	7009			Green	7682 15417 25849 72141 73060 77496 117448 188360 189360 192751
117448	B0VXU0_SISCA	B0VXU0	Serine proteinase isoform 8 OS=Sistrurus catenatus edwardsii PE=2 SV=1	Regular	213.375	0	29106.1	9	1	24	5.04	14876	0	7009			Green	7682 15417 25849 72141 73060 77496 176774 188360 189360 192751
77496	A0A194ARV2_SISMB	A0A194ARV2	Serine proteinase 15b OS=Sistrurus miliarius barbouri PE=3 SV=1	Regular	213.375	0	29078.1	9	1	24	5.04	14876	0	7009			Green	7682 15417 25849 72141 73060 117448 176774 188360 189360 192751
73060	A0A194ATR2_SISMB	A0A194ATR2	Serine proteinase 15a OS=Sistrurus miliarius barbouri PE=3 SV=1	Regular	213.375	0	29050	9	1	24	5.04	14876	0	7009			Green	7682 15417 25849 72141 77496 117448 176774 188360 189360 192751
72141	T1DE97_CROOH	T1DE97	Kallikrein-CohID-5 OS=Crotalus oreganus helleri PE=2 SV=1	Regular	213.375	0	29102.1	9	1	24	5.04	14876	0	7009			Green	7682 15417 25849 73060 77496 117448 176774 188360 189360 192751
15417	T1D6M5_CROHD	T1D6M5	Serine proteinase 6 OS=Crotalus horridus PE=2 SV=1	Regular	213.375	0	29141.1	9	1	24	5.04	14876	0	7009			Green	7682 25849 72141 73060 77496 117448 176774 188360 189360 192751
7682	A0A0K8RYP0_CROHD	A0A0K8RYP0	Serine proteinase 1 OS=Crotalus horridus PE=3 SV=1	Regular	213.375	0	29154.1	9	1	24	5.04	14876	0	7009			Green	15417 25849 72141 73060 77496 117448 176774 188360 189360 192751
1915	VSPA_BOTJA	P81661	Thrombin-like enzyme bothrombin OS=Bothrops jararaca PE=1 SV=1	Regular	201.007	0	26268.7	17	3	18	10.78	29575	0	6004			Green	1885 2003 2083 188162
176983	A0A194APM5_SISTE	A0A194APM5	Metalloproteinase type III 9b OS=Sistrurus tergeminus PE=3 SV=1	Regular	200.59	0	71241.6	10	1	47	2.61	17646	0	4866			Green	2196 29421 79503 176879 187935 189720 189726 189728
176879	A0A194ARI7_SISTE	A0A194ARI7	Metalloproteinase type III 9a OS=Sistrurus tergeminus PE=3 SV=1	Regular	200.59	0	71259.6	10	1	46	2.61	17646	0	4866			Green	2196 29421 79503 176983 187935 189720 189726 189728
79503	A0A1W7RJW8_AGKCO	A0A1W7RJW8	Metalloproteinase (Type III) 4 OS=Agkistrodon contortrix contortrix PE=3 SV=1	Regular	200.59	0	71097.3	10	1	49	2.6	17646	0	4866			Green	2196 29421 176879 176983 187935 189720 189726 189728
29421	A0A194ARK7_9SAUR	A0A194ARK7	Metalloproteinase type III 8 OS=Agkistrodon piscivorus PE=3 SV=1	Regular	200.59	0	71071.1	10	1	47	2.6	17646	0	4866			Green	2196 79503 176879 176983 187935 189720 189726 189728
188162	A0A1L8D668_BOTAT	A0A1L8D668	BATXSVSP2 OS=Bothrops atrox PE=2 SV=1	Regular	179.502	0	28953	14	2	19	9.77	26396	0	5625			Green	1885 1915 2003 2083
192766	J3S3U5_CROAD	J3S3U5	C-type lectin 12a OS=Crotalus adamanteus PE=2 SV=1	Regular	130.149	0	17885.3	10	2	14	10.67	12533	0	5368			Green	100 175 15122 17419 20901 42661 72686 72894 73018 73024 74256 83617 112656 177062 177495 188345 192728
177495	A0A194ATM3_SISTE	A0A194ATM3	C-type lectin 19b OS=Sistrurus tergeminus PE=4 SV=1	Regular	130.149	0	17915.3	10	2	14	10.67	12533	0	5368			Green	100 175 15122 17419 20901 42661 72686 72894 73018 73024 74256 83617 112656 177062 188345 192728 192766
177062	A0A194ARX2_SISTE	A0A194ARX2	C-type lectin 19a OS=Sistrurus tergeminus PE=4 SV=1	Regular	130.149	0	17945.4	10	2	14	10.67	12533	0	5368			Green	100 175 15122 17419 20901 42661 72686 72894 73018 73024 74256 83617 112656 177495 188345 192728 192766
83617	A0A1W7RJZ7_AGKCO	A0A1W7RJZ7	C-type lectin 12a OS=Agkistrodon contortrix contortrix PE=4 SV=1	Regular	130.149	0	17832.2	10	2	16	10.67	12533	0	5368			Green	100 175 15122 17419 20901 42661 72686 72894 73018 73024 74256 112656 177062 177495 188345 192728 192766
73024	A0A194AT10_SISMB	A0A194AT10	C-type lectin 10a OS=Sistrurus miliarius barbouri PE=4 SV=1	Regular	130.149	0	18456.8	10	2	16	10.32	12533	0	5368			Green	100 175 15122 17419 20901 42661 72686 72894 73018 74256 83617 112656 177062 177495 188345 192728 192766
73018	A0A194ATW0_SISMB	A0A194ATW0	C-type lectin 10c OS=Sistrurus miliarius barbouri PE=4 SV=1	Regular	130.149	0	18442.8	10	2	16	10.32	12533	0	5368			Green	100 175 15122 17419 20901 42661 72686 72894 73024 74256 83617 112656 177062 177495 188345 192728 192766
72894	A0A194AS97_SISMB	A0A194AS97	C-type lectin 10b OS=Sistrurus miliarius barbouri PE=4 SV=1	Regular	130.149	0	18470.8	10	2	16	10.32	12533	0	5368			Green	100 175 15122 17419 20901 42661 72686 73018 73024 74256 83617 112656 177062 177495 188345 192728 192766
72686	T1E6U4_CROOH	T1E6U4	Lectin_beta-CohPH-6 OS=Crotalus oreganus helleri PE=2 SV=1	Regular	130.149	0	17871.2	10	2	14	10.67	12533	0	5368			Green	100 175 15122 17419 20901 42661 72894 73018 73024 74256 83617 112656 177062 177495 188345 192728 192766
20901	A0A194AQP5_9SAUR	A0A194AQP5	C-type lectin 4 OS=Agkistrodon piscivorus PE=4 SV=1	Regular	130.149	0	17764	10	2	13	10.67	12533	0	5368			Green	100 175 15122 17419 42661 72686 72894 73018 73024 74256 83617 112656 177062 177495 188345 192728 192766
17419	F8S0Z0_CROAD	F8S0Z0	C-type lectin 12b OS=Crotalus adamanteus PE=2 SV=1	Regular	130.149	0	17917.4	10	2	14	10.67	12533	0	5368			Green	100 175 15122 20901 42661 72686 72894 73018 73024 74256 83617 112656 177062 177495 188345 192728 192766
15122	A0A0K8RZ50_CROHD	A0A0K8RZ50	C-type lectin 2 OS=Crotalus horridus PE=4 SV=1	Regular	130.149	0	17915.3	10	2	14	10.67	12533	0	5368			Green	100 175 17419 20901 42661 72686 72894 73018 73024 74256 83617 112656 177062 177495 188345 192728 192766
100	SL_DEIAC	Q8JIV8	Snaclec clone 2100755 OS=Deinagkistrodon acutus PE=2 SV=1	Regular	130.149	0	18343.5	10	2	13	10.32	12533	0	5368			Green	175 15122 17419 20901 42661 72686 72894 73018 73024 74256 83617 112656 177062 177495 188345 192728 192766
190462	A0A1W7RBB8_CROAD	A0A1W7RBB8	Cadam10_SVMPII-2 OS=Crotalus adamanteus PE=3 SV=1	Regular	122.417	0	55099.3	3	1	35	8.16	4909	0	1635			Yellow	2324 7791 7800 7817 8093 8331 17538 187969 187989 188003 188226 188489 188633 189794 190458
190458	F8S104_CROAD	F8S104	Metalloproteinase 3 OS=Crotalus adamanteus PE=2 SV=1	Regular	122.417	0	55032.1	3	1	35	8.16	4909	0	1635			Yellow	2324 7791 7800 7817 8093 8331 17538 187969 187989 188003 188226 188489 188633 189794 190462
189794	J3RY72_CROAD	J3RY72	Snake venom metalloproteinase (Type II) 4 OS=Crotalus adamanteus PE=2 SV=1	Regular	122.417	0	55543.7	4	2	39	8.07	9672	0	2147			Green	2319 2324 2396 2543 7791 7800 7817 8093 8331 17538 83697 187969 187989 188003 188226 188489 188633 190458 190462 192720 192740
188633	J3S3W0_CROAD	J3S3W0	Snake venom metalloproteinase (Type II) 5h OS=Crotalus adamanteus PE=2 SV=1	Regular	122.417	0	55073.2	3	1	35	8.16	4909	0	1635			Yellow	2324 7791 7800 7817 8093 8331 17538 187969 187989 188003 188226 188489 189794 190458 190462
188489	J3SDW1_CROAD	J3SDW1	Snake venom metalloproteinase (Type II) 1d OS=Crotalus adamanteus PE=2 SV=1	Regular	122.417	0	55486.6	3	1	41	8.09	4909	0	1635			Yellow	2324 7791 7800 7817 8093 8331 17538 187969 187989 188003 188226 188633 189794 190458 190462
188226	J3SDW4_CROAD	J3SDW4	Snake venom metalloproteinase (Type II) 5g OS=Crotalus adamanteus PE=2 SV=1	Regular	122.417	0	55004.1	4	2	35	8.16	9672	0	2147			Green	2319 2324 2396 2543 7791 7800 7817 8093 8331 17538 83697 187969 187989 188003 188489 188633 189794 190458 190462 192720 192740
188003	J3S827_CROAD	J3S827	Snake venom metalloproteinase (Type II) 5d OS=Crotalus adamanteus PE=2 SV=1	Regular	122.417	0	55099.3	3	1	35	8.16	4909	0	1635			Yellow	2324 7791 7800 7817 8093 8331 17538 187969 187989 188226 188489 188633 189794 190458 190462
187989	J3RY78_CROAD	J3RY78	Snake venom metalloproteinase (Type II) 7 OS=Crotalus adamanteus PE=2 SV=1	Regular	122.417	0	55314.4	3	1	35	8.13	4909	0	1635			Yellow	2324 7791 7800 7817 8093 8331 17538 187969 188003 188226 188489 188633 189794 190458 190462
187969	J3RY66_CROAD	J3RY66	Snake venom metalloproteinase (Type II) 1b OS=Crotalus adamanteus PE=2 SV=1	Regular	122.417	0	55646.8	3	1	41	8.07	4909	0	1635			Yellow	2324 7791 7800 7817 8093 8331 17538 187989 188003 188226 188489 188633 189794 190458 190462
17538	J3SDW3_CROAD	J3SDW3	Metalloproteinase (Type II) 2b OS=Crotalus adamanteus PE=2 SV=1	Regular	122.417	0	55030.1	4	2	35	8.16	9672	0	2147			Green	2319 2324 2396 2543 7791 7800 7817 8093 8331 83697 187969 187989 188003 188226 188489 188633 189794 190458 190462 192720 192740
8331	J3RY76_CROAD	J3RY76	Metalloproteinase (Type II) 2d OS=Crotalus adamanteus PE=2 SV=1	Regular	122.417	0	55030.1	4	2	35	8.16	9672	0	2147			Green	2319 2324 2396 2543 7791 7800 7817 8093 17538 83697 187969 187989 188003 188226 188489 188633 189794 190458 190462 192720 192740
8093	J3SBP7_CROAD	J3SBP7	Metalloproteinase (Type II) 2a OS=Crotalus adamanteus PE=2 SV=1	Regular	122.417	0	55036.2	3	1	35	8.16	4909	0	1635			Yellow	2324 7791 7800 7817 8331 17538 187969 187989 188003 188226 188489 188633 189794 190458 190462
7817	J3SBP8_CROAD	J3SBP8	Metalloproteinase (Type II) 2e OS=Crotalus adamanteus PE=2 SV=1	Regular	122.417	0	55055.2	3	1	35	8.16	4909	0	1635			Yellow	2324 7791 7800 8093 8331 17538 187969 187989 188003 188226 188489 188633 189794 190458 190462
7800	J3S824_CROAD	J3S824	Snake venom metalloproteinase (Type II) 1a OS=Crotalus adamanteus PE=2 SV=1	Regular	122.417	0	55676.9	3	1	41	8.07	4909	0	1635			Yellow	2324 7791 7817 8093 8331 17538 187969 187989 188003 188226 188489 188633 189794 190458 190462
7791	J3S3V9_CROAD	J3S3V9	Metalloproteinase (Type II) 2c OS=Crotalus adamanteus PE=2 SV=1	Regular	122.417	0	55011.1	4	2	35	8.16	9672	0	2147			Green	2319 2324 2396 2543 7800 7817 8093 8331 17538 83697 187969 187989 188003 188226 188489 188633 189794 190458 190462 192720 192740
188626	A0A1W7RB94_CROAD	A0A1W7RB94	Phospholipase B-like OS=Crotalus adamanteus PE=3 SV=1	Regular	112.386	0	64452.5	13	3	44	8.5	16675	0	2202			Yellow	273 3823 40931 56465 75294 77480 84079 113240 116139 188235
188235	A0A0F7Z632_CROAD	A0A0F7Z632	Phospholipase B-like OS=Crotalus adamanteus PE=2 SV=1	Regular	112.386	0	64433.5	13	3	43	8.5	16675	0	2202			Yellow	273 3823 40931 56465 75294 77480 84079 113240 116139 188626
116139	T1DLW3_CROHD	T1DLW3	Phospholipase B-like OS=Crotalus horridus PE=2 SV=1	Regular	112.386	0	64522.7	13	3	43	8.5	16675	0	2202			Yellow	273 3823 40931 56465 75294 77480 84079 113240 188235 188626
113240	A0A077L7E7_PROEL	A0A077L7E7	Phospholipase B-like OS=Protobothrops elegans PE=2 SV=1	Regular	112.386	0	64457.4	13	3	43	8.5	16675	0	2202			Yellow	273 3823 40931 56465 75294 77480 84079 116139 188235 188626
84079	A0A1W7RER1_AGKCO	A0A1W7RER1	Phospholipase B-like OS=Agkistrodon contortrix contortrix PE=3 SV=1	Regular	112.386	0	64471.6	13	3	43	8.5	16675	0	2202			Yellow	273 3823 40931 56465 75294 77480 113240 116139 188235 188626
3823	T2HP68_PROFL	T2HP68	Phospholipase B-like OS=Protobothrops flavoviridis PE=2 SV=1	Regular	112.386	0	64575.6	13	3	44	8.5	16675	0	2202			Yellow	273 40931 56465 75294 77480 84079 113240 116139 188235 188626
273	PLB_CROAD	F8S101	Phospholipase B OS=Crotalus adamanteus PE=1 SV=1	Regular	112.386	0	64391.4	13	3	43	8.5	16675	16675	2202	8.8949	0.5728	Yellow	3823 40931 56465 75294 77480 84079 113240 116139 188235 188626
188345	K9JDK6_DABRR	K9JDK6	p31 beta subunit OS=Daboia russelii PE=2 SV=1	Regular	109.323	0	17777.2	5	1	10	4	8853	0	3478			Green	100 175 15122 17419 20901 42661 72686 72894 73018 73024 74256 83617 112656 177062 177495 192728 192766
112656	K9JDF6_DABSI	K9JDF6	p31 beta subunit OS=Daboia siamensis PE=2 SV=1	Regular	109.323	0	17737.2	5	1	10	4	8853	0	3478			Green	100 175 15122 17419 20901 42661 72686 72894 73018 73024 74256 83617 177062 177495 188345 192728 192766
74256	A0A0C5DGP5_MACLB	A0A0C5DGP5	C-type lectin-like protein 4B OS=Macrovipera lebetina PE=2 SV=1	Regular	109.323	0	17572.9	5	1	10	4	8853	0	3478			Green	100 175 15122 17419 20901 42661 72686 72894 73018 73024 83617 112656 177062 177495 188345 192728 192766
42661	K9JBV3_9SAUR	K9JBV3	p31 beta subunit OS=Daboia russellii limitis PE=2 SV=1	Regular	109.323	0	17651	5	1	10	4	8853	0	3478			Green	100 175 15122 17419 20901 72686 72894 73018 73024 74256 83617 112656 177062 177495 188345 192728 192766
175	SLED_CALRH	D2YW40	Snaclec rhodocetin subunit delta OS=Calloselasma rhodostoma PE=1 SV=2	Regular	109.323	0	15254.2	5	1	14	4.84	8853	0	3478			Green	100 15122 17419 20901 42661 72686 72894 73018 73024 74256 83617 112656 177062 177495 188345 192728 192766
187933	A0A1L8D620_BOTAT	A0A1L8D620	BATXSVSP1 OS=Bothrops atrox PE=2 SV=1	Regular	92.5231	0	29337.4	5	1	15	3.11	5591	0	2576			Green	1885
192830	D2Y164_DEIAC	D2Y164	Acutusin 2 OS=Deinagkistrodon acutus PE=2 SV=1	Regular	81.8216	0	47290.1	5	1	39	2.42	37543	112629	13285	60.0797	2.8412	Yellow	2327
2327	VM2M2_DEIAC	Q9IAX6	Zinc metalloproteinase/disintegrin (Fragment) OS=Deinagkistrodon acutus PE=2 SV=1	Regular	81.8216	0	53544.3	8	2	45	2.15	43321	0	13962			Yellow	192830
244692	REVERSE51593	REVERSE51593	Reversed Sequence 51593	Reverse	46.5829	0.14	99276	5	2	68	3.11	5181	13515	7567	7.2093	0.7157	Red
117484	B0VXT6_SISCA	B0VXT6	Serine proteinase isoform 4 OS=Sistrurus catenatus edwardsii PE=2 SV=1	Regular	36.0972	0.14	28655.2	6	1	20	4.26	13932	0	2158			Green	2160 7623 10609 11566 29238 72317 75082 75127 113336 176788 176890 176898 188147 189203 192722
75082	A0A1Y0DIB6_AZEFE	A0A1Y0DIB6	Serine protease OS=Azemiops feae GN=PA PE=2 SV=1	Regular	36.0972	0.14	28433.3	6	1	22	4.3	13932	0	2158			Green	2160 7623 10609 11566 29238 72317 75127 113336 117484 176788 176890 176898 188147 189203 192722
29238	A0A194APJ3_9SAUR	A0A194APJ3	Serine proteinase 6 OS=Agkistrodon piscivorus PE=3 SV=1	Regular	36.0972	0.14	28817.5	6	1	20	4.26	13932	0	2158			Green	2160 7623 10609 11566 72317 75082 75127 113336 117484 176788 176890 176898 188147 189203 192722
56465	T2HQ75_OVOOK	T2HQ75	Phospholipase B-like OS=Ovophis okinavensis PE=2 SV=1	Regular	33.0348	0.14	64475.7	6	2	43	5.79	7183	0	1114			Red	273 3823 40931 75294 77480 84079 113240 116139 188235 188626
184999	A0A2D4P571_MICSU	A0A2D4P571	Uncharacterized protein (Fragment) OS=Micrurus surinamensis PE=4 SV=1	Regular	30.9597	0.14	76100.1	4	1	48	1.81	4420	0	1025			Yellow	314 315 3141 3555 4199 7862 14989 15604 26771 41035 55209 56942 58780 72396 73165 74603 76592 77029 78709 98007 112980 114410 125745 174984 188156 192206
174984	A0A2D4LJE6_9SAUR	A0A2D4LJE6	Uncharacterized protein OS=Micrurus spixii PE=4 SV=1	Regular	30.9597	0.14	103044	4	1	68	1.35	4420	0	1025			Yellow	314 315 3141 3555 4199 7862 14989 15604 26771 41035 55209 56942 58780 72396 73165 74603 76592 77029 78709 98007 112980 114410 125745 184999 188156 192206
125745	A0A2D4HS27_MICLE	A0A2D4HS27	Uncharacterized protein (Fragment) OS=Micrurus lemniscatus lemniscatus PE=4 SV=1	Regular	30.9597	0.14	98161.9	4	1	65	1.42	4420	0	1025			Yellow	314 315 3141 3555 4199 7862 14989 15604 26771 41035 55209 56942 58780 72396 73165 74603 76592 77029 78709 98007 112980 114410 174984 184999 188156 192206
98007	A0A2D4K5D9_9SAUR	A0A2D4K5D9	Uncharacterized protein (Fragment) OS=Micrurus paraensis PE=4 SV=1	Regular	30.9597	0.14	101589	4	1	65	1.37	4420	0	1025			Yellow	314 315 3141 3555 4199 7862 14989 15604 26771 41035 55209 56942 58780 72396 73165 74603 76592 77029 78709 112980 114410 125745 174984 184999 188156 192206
72396	A0A194ARD7_9SAUR	A0A194ARD7	Phosphodiesterase OS=Micrurus tener PE=4 SV=1	Regular	30.9597	0.14	98963.8	4	1	65	1.41	4420	0	1025			Yellow	314 315 3141 3555 4199 7862 14989 15604 26771 41035 55209 56942 58780 73165 74603 76592 77029 78709 98007 112980 114410 125745 174984 184999 188156 192206
55209	A0A2D4P521_MICSU	A0A2D4P521	Uncharacterized protein (Fragment) OS=Micrurus surinamensis PE=4 SV=1	Regular	30.9597	0.14	60166.1	4	1	41	2.29	4420	0	1025			Yellow	314 315 3141 3555 4199 7862 14989 15604 26771 41035 56942 58780 72396 73165 74603 76592 77029 78709 98007 112980 114410 125745 174984 184999 188156 192206
41035	A0A0B8RU55_BOIIR	A0A0B8RU55	Ectonucleotide pyrophosphatase/phosphodiesterase family member 3 OS=Boiga irregularis PE=4 SV=1	Regular	30.9597	0.14	102728	4	1	64	1.35	4420	0	1025			Yellow	314 315 3141 3555 4199 7862 14989 15604 26771 55209 56942 58780 72396 73165 74603 76592 77029 78709 98007 112980 114410 125745 174984 184999 188156 192206
26771	A0A2D4FR34_MICCO	A0A2D4FR34	Uncharacterized protein OS=Micrurus corallinus PE=4 SV=1	Regular	30.9597	0.14	101504	4	1	67	1.37	4420	0	1025			Yellow	314 315 3141 3555 4199 7862 14989 15604 41035 55209 56942 58780 72396 73165 74603 76592 77029 78709 98007 112980 114410 125745 174984 184999 188156 192206
15604	A0A2D0TC04_NAJAT	A0A2D0TC04	Snake venom phosphodiesterase (PDE) OS=Naja atra PE=1 SV=1	Regular	30.9597	0.14	96498.1	4	1	65	1.45	4420	0	1025			Yellow	314 315 3141 3555 4199 7862 14989 26771 41035 55209 56942 58780 72396 73165 74603 76592 77029 78709 98007 112980 114410 125745 174984 184999 188156 192206
4199	U3FAB3_MICFL	U3FAB3	Ectonucleotide pyrophosphatase/phosphodiesterase family member 3 OS=Micrurus fulvius PE=2 SV=1	Regular	30.9597	0.14	98963.8	4	1	65	1.41	4420	0	1025			Yellow	314 315 3141 3555 7862 14989 15604 26771 41035 55209 56942 58780 72396 73165 74603 76592 77029 78709 98007 112980 114410 125745 174984 184999 188156 192206
3141	A0A0F7YYZ8_MICFL	A0A0F7YYZ8	Phosphodiesterase OS=Micrurus fulvius PE=2 SV=1	Regular	30.9597	0.14	98591.2	4	1	66	1.41	4420	0	1025			Yellow	314 315 3555 4199 7862 14989 15604 26771 41035 55209 56942 58780 72396 73165 74603 76592 77029 78709 98007 112980 114410 125745 174984 184999 188156 192206
77480	A0A098LWY9_PANGU	A0A098LWY9	Phospholipase B-like OS=Pantherophis guttatus PE=2 SV=1	Regular	14.9838	0.13	64613.4	2	1	40	3.44	3088	0	240			Red	273 3823 40931 56465 75294 84079 113240 116139 188235 188626
75294	A0A098LYE7_9SAUR	A0A098LYE7	Phospholipase B-like OS=Opheodrys aestivus PE=2 SV=1	Regular	14.9838	0.13	64248.9	2	1	41	3.44	3088	0	240			Red	273 3823 40931 56465 77480 84079 113240 116139 188235 188626
40931	A0A0B8RQP5_BOIIR	A0A0B8RQP5	Phospholipase B-like OS=Boiga irregularis PE=3 SV=1	Regular	14.9838	0.13	64430.2	2	1	39	3.44	3088	0	240			Red	273 3823 56465 75294 77480 84079 113240 116139 188235 188626

## Sheet: Run2
protein.key	protein.Entry	protein.Accession	protein.Description	protein.dataBaseType	protein.score	protein.falsePositiveRate	protein.avgMass	protein.MatchedProducts	protein.matchedPeptides	protein.digestPeps	protein.seqCover(%)	protein.MatchedPeptideIntenSum	protein.top3MatchedPeptideIntenSum	protein.MatchedProductIntenSum	protein.fmolOnColumn	protein.ngramOnColumn	protein.AutoCurate	protein.Key_ForHomologs
39648	E3UJM0_BOTNU	E3UJM0	MP_IIa SVMP (Fragment) OS=Bothrops neuwiedi PE=2 SV=1	Regular	56479.6	0	35980.9	106	7	18	23.32	1031662	942894	273313	3728.77	134.165	Green	1942 1943 1944 1945 1947 1963 2293 2299 2300 2301 2302 2319 2320 2322 2323 2329 2336 2340 2384 2389 2396 2408 2419 2420 2421 2533 2535 2539 2543 2547 2551 2553 14914 14954 39729 51280 75401 77358 77495 83697 112385 112839 113300 113301 117469 176770 176886 177007 187944 188158 188163 189147 192734
189147	A0A1L8D600_BOTAT	A0A1L8D600	BATXSVMPII1 OS=Bothrops atrox PE=2 SV=1	Regular	52294	0	54822.1	66	4	37	12.16	954141	0	247796			Green	1942 1943 1944 1945 1947 1963 2293 2299 2300 2301 2302 2319 2320 2322 2323 2329 2336 2340 2384 2389 2396 2408 2419 2420 2421 2533 2535 2539 2543 2547 2551 2553 14914 14954 39648 39729 51280 75401 77358 77495 83697 112385 112839 113300 113301 117469 176770 176886 177007 187944 188158 188163 192734
2551	VM2_BOTAS	Q072L5	Zinc metalloproteinase/disintegrin OS=Bothrops asper PE=1 SV=1	Regular	45009.1	0	54818.9	43	4	38	7.76	833382	0	222988			Green	1942 1943 1944 1945 1947 1963 2293 2299 2300 2301 2302 2319 2320 2322 2323 2329 2336 2340 2384 2389 2396 2408 2419 2420 2421 2533 2535 2539 2543 2547 2553 14914 14954 39648 39729 51280 75401 77358 77495 83697 112385 112839 113300 113301 117469 176770 176886 177007 187944 188158 188163 189147 192734
77358	Q7T1T3_BOTJR	Q7T1T3	Metalloprotease BOJUMET III (Fragment) OS=Bothrops jararacussu PE=2 SV=1	Regular	39238.3	0	27971	52	2	15	16.46	567779	0	203279			Green	1963 2320 2322 2323 2329 2336 2340 2408 2419 2420 2421 2533 2535 2539 2543 2547 2551 2553 14914 14954 39648 75401 77495 112385 112839 113300 113301 117469 176770 176886 177007 189147
2408	VM2J2_BOTJA	Q98SP2	Zinc metalloproteinase/disintegrin OS=Bothrops jararaca PE=1 SV=1	Regular	34770.7	0	54752.2	64	3	46	13	572493	572493	227564	2263.98	123.958	Green	1963 2320 2322 2323 2329 2336 2340 2419 2420 2421 2520 2533 2535 2539 2543 2547 2551 2553 14914 14954 39648 75401 77358 77495 112385 112839 113300 113301 117469 176770 176886 177007 189147
176886	A0A194APQ3_SISTE	A0A194APQ3	Metalloproteinase type II 6b OS=Sistrurus tergeminus PE=3 SV=1	Regular	32342.1	0	54926.9	33	2	30	5.44	457220	0	180325			Green	1942 1943 1944 1945 1947 1963 2299 2300 2319 2320 2322 2323 2329 2336 2340 2396 2408 2419 2420 2421 2533 2535 2539 2543 2547 2551 2553 14914 14954 39648 51280 75401 77358 77495 83697 112385 112839 113300 113301 117469 176770 177007 187944 188158 188163 189147 192734
176770	A0A194ASK9_SISTE	A0A194ASK9	Metalloproteinase type II 6c OS=Sistrurus tergeminus PE=3 SV=1	Regular	32342.1	0	54942.9	33	2	29	5.44	457220	0	180325			Green	1942 1943 1944 1945 1947 1963 2299 2300 2319 2320 2322 2323 2329 2336 2340 2396 2408 2419 2420 2421 2533 2535 2539 2543 2547 2551 2553 14914 14954 39648 51280 75401 77358 77495 83697 112385 112839 113300 113301 117469 176886 177007 187944 188158 188163 189147 192734
113301	A0A194ATI6_SISTE	A0A194ATI6	Metalloproteinase type II 6e OS=Sistrurus tergeminus PE=3 SV=1	Regular	32342.1	0	55013	33	2	29	5.44	457220	0	180325			Green	1942 1943 1944 1945 1947 1963 2299 2300 2319 2320 2322 2323 2329 2336 2340 2396 2408 2419 2420 2421 2533 2535 2539 2543 2547 2551 2553 14914 14954 39648 51280 75401 77358 77495 83697 112385 112839 113300 117469 176770 176886 177007 187944 188158 188163 189147 192734
113300	A0A194ARS8_SISTE	A0A194ARS8	Metalloproteinase type II 6d OS=Sistrurus tergeminus PE=3 SV=1	Regular	32342.1	0	54947.9	33	2	29	5.44	457220	0	180325			Green	1942 1943 1944 1945 1947 1963 2299 2300 2319 2320 2322 2323 2329 2336 2340 2396 2408 2419 2420 2421 2533 2535 2539 2543 2547 2551 2553 14914 14954 39648 51280 75401 77358 77495 83697 112385 112839 113301 117469 176770 176886 177007 187944 188158 188163 189147 192734
77495	A0A194ASW7_SISMB	A0A194ASW7	Metalloproteinase type II 4 OS=Sistrurus miliarius barbouri PE=3 SV=1	Regular	32342.1	0	55008.1	33	2	29	5.44	457220	0	180325			Green	1942 1943 1944 1945 1947 1963 2299 2300 2319 2320 2322 2323 2329 2336 2340 2396 2408 2419 2420 2421 2533 2535 2539 2543 2547 2551 2553 14914 14954 39648 51280 75401 77358 83697 112385 112839 113300 113301 117469 176770 176886 177007 187944 188158 188163 189147 192734
2419	VM2V2_CROVV	C9E1R9	Zinc metalloproteinase/disintegrin VMP-II OS=Crotalus viridis viridis PE=2 SV=1	Regular	32342.1	0	55068.2	33	2	33	5.44	457220	0	180325			Green	1942 1943 1944 1945 1947 1963 2299 2300 2319 2320 2322 2323 2329 2336 2340 2396 2408 2420 2421 2533 2535 2539 2543 2547 2551 2553 14914 14954 39648 51280 75401 77358 77495 83697 112385 112839 113300 113301 117469 176770 176886 177007 187944 188158 188163 189147 192734
177007	A0A194ARL4_SISTE	A0A194ARL4	Metalloproteinase type II 6a OS=Sistrurus tergeminus PE=3 SV=1	Regular	31953.4	0	54931.9	27	1	29	3.56	445973	0	178249			Green	1963 2320 2322 2323 2329 2336 2340 2408 2419 2420 2421 2533 2535 2539 2543 2547 2551 2553 14914 14954 39648 75401 77358 77495 112385 112839 113300 113301 117469 176770 176886 189147
117469	B0VXU8_SISCA	B0VXU8	Metalloproteinase isoform 6 (Fragment) OS=Sistrurus catenatus edwardsii PE=2 SV=1	Regular	31953.4	0	51297.6	27	1	26	3.83	445973	0	178249			Green	1963 2320 2322 2323 2329 2336 2340 2408 2419 2420 2421 2533 2535 2539 2543 2547 2551 2553 14914 14954 39648 75401 77358 77495 112385 112839 113300 113301 176770 176886 177007 189147
112839	Q92119_PROMU	Q92119	Atrolysin e (Fragment) OS=Protobothrops mucrosquamatus PE=2 SV=1	Regular	31953.4	0	56093.6	27	1	40	3.49	445973	0	178249			Green	1963 2320 2322 2323 2329 2336 2340 2408 2419 2420 2421 2533 2535 2539 2543 2547 2551 2553 14914 14954 39648 75401 77358 77495 112385 113300 113301 117469 176770 176886 177007 189147
112385	Q7T1S0_PROMU	Q7T1S0	Trimucrin (Fragment) OS=Protobothrops mucrosquamatus PE=2 SV=1	Regular	31953.4	0	8560.12	27	1	4	23.29	445973	0	178249			Green	1963 2320 2322 2323 2329 2336 2340 2408 2419 2420 2421 2533 2535 2539 2543 2547 2551 2553 14914 14954 39648 75401 77358 77495 112839 113300 113301 117469 176770 176886 177007 189147
75401	Q90222_GLOHA	Q90222	Prepro-halystatin 3 (Fragment) OS=Gloydius halys PE=4 SV=1	Regular	31953.4	0	13188	27	1	4	14.78	445973	0	178249			Green	1963 2320 2322 2323 2329 2336 2340 2408 2419 2420 2421 2533 2535 2539 2543 2547 2551 2553 14914 14954 39648 77358 77495 112385 112839 113300 113301 117469 176770 176886 177007 189147
14954	A0A0K8RT96_CROHD	A0A0K8RT96	Metalloproteinase (Type II) 1 OS=Crotalus horridus PE=3 SV=1	Regular	31953.4	0	55244.3	27	1	30	3.56	445973	0	178249			Green	1963 2320 2322 2323 2329 2336 2340 2408 2419 2420 2421 2533 2535 2539 2543 2547 2551 2553 14914 39648 75401 77358 77495 112385 112839 113300 113301 117469 176770 176886 177007 189147
14914	A0A0K8RYV7_CROHD	A0A0K8RYV7	Metalloproteinase (Type II) 2 OS=Crotalus horridus PE=3 SV=1	Regular	31953.4	0	55320.5	27	1	32	3.56	445973	0	178249			Green	1963 2320 2322 2323 2329 2336 2340 2408 2419 2420 2421 2533 2535 2539 2543 2547 2551 2553 14954 39648 75401 77358 77495 112385 112839 113300 113301 117469 176770 176886 177007 189147
2553	VM2_GLOHA	Q9DGH6	Disintegrin saxatilin OS=Gloydius halys PE=1 SV=1	Regular	31953.4	0	8410.05	27	1	5	23.29	445973	0	178249			Green	1963 2320 2322 2323 2329 2336 2340 2408 2419 2420 2421 2533 2535 2539 2543 2547 2551 14914 14954 39648 75401 77358 77495 112385 112839 113300 113301 117469 176770 176886 177007 189147
2547	VM2T3_PROMU	O57413	Zinc metalloproteinase/disintegrin OS=Protobothrops mucrosquamatus PE=1 SV=1	Regular	31953.4	0	55489.9	27	1	40	3.53	445973	0	178249			Green	1963 2320 2322 2323 2329 2336 2340 2408 2419 2420 2421 2533 2535 2539 2543 2551 2553 14914 14954 39648 75401 77358 77495 112385 112839 113300 113301 117469 176770 176886 177007 189147
2543	VM2P2_PROMU	E9NW27	Zinc metalloproteinase/disintegrin PMMP-2 OS=Protobothrops mucrosquamatus PE=2 SV=1	Regular	31953.4	0	55667.3	27	1	35	3.51	445973	0	178249			Green	1963 2320 2322 2323 2329 2336 2340 2408 2419 2420 2421 2533 2535 2539 2547 2551 2553 14914 14954 39648 75401 77358 77495 112385 112839 113300 113301 117469 176770 176886 177007 189147
2539	VM2JA_BOTJA	Q0NZX5	Disintegrin jarastatin (Fragment) OS=Bothrops jararaca PE=1 SV=1	Regular	31953.4	0	10007.7	27	1	6	19.32	445973	0	178249			Green	1963 2320 2322 2323 2329 2336 2340 2408 2419 2420 2421 2533 2535 2543 2547 2551 2553 14914 14954 39648 75401 77358 77495 112385 112839 113300 113301 117469 176770 176886 177007 189147
2535	VM2I_CROBA	P31981	Disintegrin basilicin OS=Crotalus basiliscus PE=1 SV=1	Regular	31953.4	0	8387.99	27	1	4	23.61	445973	0	178249			Green	1963 2320 2322 2323 2329 2336 2340 2408 2419 2420 2421 2533 2539 2543 2547 2551 2553 14914 14954 39648 75401 77358 77495 112385 112839 113300 113301 117469 176770 176886 177007 189147
2533	VM2H2_GLOHA	Q90221	Zinc metalloproteinase/disintegrin (Fragment) OS=Gloydius halys PE=2 SV=1	Regular	31953.4	0	13484.4	27	1	4	14.53	445973	0	178249			Green	1963 2320 2322 2323 2329 2336 2340 2408 2419 2420 2421 2535 2539 2543 2547 2551 2553 14914 14954 39648 75401 77358 77495 112385 112839 113300 113301 117469 176770 176886 177007 189147
2421	VM2_BOTCO	P31988	Disintegrin cotiarin OS=Bothrops cotiara PE=1 SV=1	Regular	31953.4	0	8393.91	27	1	4	23.61	445973	0	178249			Green	1963 2320 2322 2323 2329 2336 2340 2408 2419 2420 2533 2535 2539 2543 2547 2551 2553 14914 14954 39648 75401 77358 77495 112385 112839 113300 113301 117469 176770 176886 177007 189147
2420	VM2_BOTAL	Q801Z4	Disintegrin DisBa-01 OS=Bothrops alternatus PE=1 SV=2	Regular	31953.4	0	8920.57	27	1	5	21.79	445973	0	178249			Green	1963 2320 2322 2323 2329 2336 2340 2408 2419 2421 2533 2535 2539 2543 2547 2551 2553 14914 14954 39648 75401 77358 77495 112385 112839 113300 113301 117469 176770 176886 177007 189147
2340	VM3B1_BOTJR	Q1PHZ4	Zinc metalloproteinase-disintegrin-like BjussuMP-1 (Fragment) OS=Bothrops jararacussu PE=1 SV=1	Regular	31953.4	0	63923.8	27	1	40	3.11	445973	0	178249			Green	1963 2320 2322 2323 2329 2336 2408 2419 2420 2421 2533 2535 2539 2543 2547 2551 2553 14914 14954 39648 75401 77358 77495 112385 112839 113300 113301 117469 176770 176886 177007 189147
2336	VM2_CERSA	C0HJM5	Disintegrin sasaimin OS=Cerrophidion sasai PE=1 SV=1	Regular	31953.4	0	8298.82	27	1	5	23.61	445973	0	178249			Green	1963 2320 2322 2323 2329 2340 2408 2419 2420 2421 2533 2535 2539 2543 2547 2551 2553 14914 14954 39648 75401 77358 77495 112385 112839 113300 113301 117469 176770 176886 177007 189147
2329	VM2MD_GLOBR	Q9PVK9	Zinc metalloproteinase/disintegrin OS=Gloydius brevicaudus PE=2 SV=1	Regular	31953.4	0	54607.4	27	1	31	3.53	445973	0	178249			Green	1963 2320 2322 2323 2336 2340 2408 2419 2420 2421 2533 2535 2539 2543 2547 2551 2553 14914 14954 39648 75401 77358 77495 112385 112839 113300 113301 117469 176770 176886 177007 189147
2323	VM2JC_BOTJA	P31989	Zinc metalloproteinase/disintegrin (Fragment) OS=Bothrops jararaca PE=1 SV=2	Regular	31953.4	0	18581.3	27	1	10	10.56	445973	0	178249			Green	1963 2320 2322 2329 2336 2340 2408 2419 2420 2421 2533 2535 2539 2543 2547 2551 2553 14914 14954 39648 75401 77358 77495 112385 112839 113300 113301 117469 176770 176886 177007 189147
2322	VM2I_LACMU	P31990	Disintegrin lachesin OS=Lachesis muta muta PE=1 SV=1	Regular	31953.4	0	8449.02	27	1	4	23.29	445973	0	178249			Green	1963 2320 2323 2329 2336 2340 2408 2419 2420 2421 2533 2535 2539 2543 2547 2551 2553 14914 14954 39648 75401 77358 77495 112385 112839 113300 113301 117469 176770 176886 177007 189147
2320	VM2I_CROCE	P31985	Disintegrin cereberin OS=Crotalus cerberus PE=1 SV=1	Regular	31953.4	0	8465.07	27	1	4	23.61	445973	0	178249			Green	1963 2322 2323 2329 2336 2340 2408 2419 2420 2421 2533 2535 2539 2543 2547 2551 2553 14914 14954 39648 75401 77358 77495 112385 112839 113300 113301 117469 176770 176886 177007 189147
1963	VM2_BOTAT	P18618	Disintegrin batroxostatin OS=Bothrops atrox PE=1 SV=2	Regular	31953.4	0	8419.94	27	1	4	23.61	445973	0	178249			Green	2320 2322 2323 2329 2336 2340 2408 2419 2420 2421 2533 2535 2539 2543 2547 2551 2553 14914 14954 39648 75401 77358 77495 112385 112839 113300 113301 117469 176770 176886 177007 189147
2319	VM2IA_BOTIN	Q5XUW8	Zinc metalloproteinase/disintegrin OS=Bothrops insularis PE=1 SV=1	Regular	31865.8	0	54567.7	68	8	37	13.66	626248	353356	109995	1397.38	76.252	Green	1942 1943 1944 1945 1947 2293 2299 2300 2301 2302 2384 2389 2396 2419 2551 39648 39729 51280 77495 83697 113300 113301 176770 176886 187944 188158 188163 189147 192734
2301	VM1B2_BOTPA	P0C6S1	Snake venom metalloproteinase BnP2 (Fragments) OS=Bothrops pauloensis PE=1 SV=1	Regular	30870.1	0	8008.07	34	3	8	53.62	564793	105368	96150	416.687	3.3369	Green	1945 2293 2300 2302 2319 2384 2389 2551 39648 39729 51280 187944 188158 188163 189147
39729	E3UJL4_BOTNU	E3UJL4	MP_I2 SVMP (Fragment) OS=Bothrops neuwiedi PE=2 SV=1	Regular	30762.8	0	27583	32	3	18	16.46	567727	7779	95366	30.7628	0.8485	Green	1945 2293 2300 2301 2302 2319 2384 2389 2551 39648 51280 187944 188158 188163 189147
2302	VM1BJ_BOTJA	P0C7A9	Snake venom metalloproteinase bothrojaractivase (Fragments) OS=Bothrops jararaca PE=1 SV=1	Regular	30575.8	0	7166.29	28	2	6	40	559948	0	94854			Green	1945 2293 2300 2301 2319 2384 2389 2551 39648 39729 51280 187944 188158 188163 189147
2293	VM11_BOTPA	C0HJU2	Snake venom metalloproteinase BpMP-1 (Fragments) OS=Bothrops pauloensis PE=1 SV=1	Regular	30575.8	0	19769.2	31	2	9	13.71	561496	0	97723			Green	1945 2300 2301 2302 2319 2384 2389 2551 39648 39729 51280 187944 188158 188163 189147
28	SL1A_BOTJA	Q9PSM6	Snaclec GPIB-binding protein subunit alpha OS=Bothrops jararaca PE=1 SV=1	Regular	23842.2	0	17118.9	75	5	12	36.62	491917	300784	95440	1189.48	20.3627	Green	103 139 8566 78532 188423 189234 191656 191658
2136	VSP14_BOTJA	Q5W959	Snake venom serine protease HS114 OS=Bothrops jararaca PE=1 SV=1	Regular	22533.3	0	28527.1	111	7	17	60.47	1257667	912973	453852	3610.44	102.996	Green	188419 192730
21570	M1VNP5_BOTJA	M1VNP5	Botrocetin-2 beta OS=Bothrops jararaca GN=bot-2B PE=2 SV=1	Regular	20977.1	0	17570.5	78	8	9	48.65	313305	163072	98845	644.883	11.3309	Green	173 187927 189719 189735
35367	M1V359_BOTJA	M1V359	Botrocetin-2 alpha OS=Bothrops jararaca GN=bot-2A PE=2 SV=1	Regular	20341.2	0	17829.1	48	4	13	33.55	397046	373883	92486	1478.56	26.3614	Green	71 182 194 187926 187931 187936 187939 188146 188157 188159 188160 188347 188427 189145 189157 189159 189162 189166 189169 189727 189758 189770 192719 192729 192742 192750
173	SLEB_BOTJA	P22030	Snaclec botrocetin subunit beta OS=Bothrops jararaca PE=1 SV=2	Regular	19844	0	15435.9	68	7	11	65.6	374442	245137	78633	969.42	14.9639	Green	21570 187927 189719 189735
182	SLEA_BOTJA	P22029	Snaclec botrocetin subunit alpha OS=Bothrops jararaca PE=1 SV=2	Regular	18653.5	0	15614.4	63	6	15	41.35	322411	74048	79623	292.83	4.5724	Green	71 194 35367 187926 187931 187936 187939 188146 188157 188159 188160 188347 188427 189145 189157 189159 189162 189166 189169 189727 189758 189770 192719 192729 192742 192750
109	SL9A_BOTJA	Q9PS05	Snaclec coagulation factor IX/factor X-binding protein subunit A (Fragment) OS=Bothrops jararaca PE=1 SV=1	Regular	18272.2	0	3880.16	10	1	2	50	52212	0	9875			Green	99
99	SL_BOTFO	P0DMH1	Snaclec Bfon18 (Fragment) OS=Bothrops fonsecai PE=1 SV=1	Regular	18272.2	0	1900.96	10	1	1	100	52212	156636	9875	619.433	1.1775	Green	109
938	LEC_BOTJA	Q9PRY7	C-type lectin BjL OS=Bothrops jararaca PE=1 SV=2	Regular	17641.7	0	16661.5	72	7	16	54.07	427614	340765	55168	1347.59	22.4528	Green	239 240 241 242 255 256 259 927 928 929 930 21182 56945 79122 84477 112945 112972
51280	E3UJL3_BOTNU	E3UJL3	MP_I1 SVMP (Fragment) OS=Bothrops neuwiedi PE=2 SV=1	Regular	17241.3	0	27623.1	49	5	19	13.58	450963	0	68374			Green	1942 1943 1944 1945 1947 2293 2299 2300 2301 2302 2319 2384 2389 2396 2419 2551 39648 39729 77495 83697 113300 113301 176770 176886 187944 188158 188163 189147 192734
189719	A0A1L8D653_BOTAT	A0A1L8D653	BATXCTL6 OS=Bothrops atrox PE=2 SV=1	Regular	16976.2	0	17655.7	43	4	11	21.62	214924	0	51449			Green	173 21570 187927 189735
240	LECG_BOTIN	Q6QX33	C-type lectin BiL OS=Bothrops insularis PE=1 SV=1	Regular	16827.6	0	19149.4	101	11	17	64.56	516340	351186	87164	1388.8	26.5947	Green	239 241 242 255 256 259 927 928 929 930 938 21182 56945 79122 84477 112945 112972
928	LECG_BOTPA	P86970	C-type lectin BpLec OS=Bothrops pauloensis PE=1 SV=2	Regular	16058.9	0	16736.5	51	6	16	40	206743	0	40494			Green	239 240 241 242 255 256 259 927 929 930 938 21182 56945 79122 84477 112945 112972
192750	A0A1L8D632_BOTAT	A0A1L8D632	BATXCTL39 OS=Bothrops atrox PE=2 SV=1	Regular	15705.4	0	17858.1	27	2	12	14.1	234343	0	48709			Green	71 182 194 35367 187926 187931 187936 187939 188146 188157 188159 188160 188347 188427 189145 189157 189159 189162 189166 189169 189727 189758 189770 192719 192729 192742
3	PYGM_RABIT	P00489	Glycogen phosphorylase_ muscle form OS=Oryctolagus cuniculus GN=PYGM PE=1 SV=3	Regular	15563.6	0	97802.8	364	37	83	44.37	1306548	220055	360078	870.23	85.1109	Green	3078 6660 12385 13690 15809 16186 16249 41050 42078 50314 61474 62203 81329 82490 86399 87258 104741 106347 109915 115998 128273 132036 132507 149784 158284 166464 168493 174340 178233 186372 192553
188157	A0A1L8D630_BOTAT	A0A1L8D630	BATXCTL42 OS=Bothrops atrox PE=2 SV=1	Regular	15224	0	18140.3	23	1	12	9.03	213064	0	45866			Green	182 35367 192750
930	LECG_LACST	Q9PSM4	C-type lectin LmsL OS=Lachesis stenophrys PE=1 SV=1	Regular	14832.2	0	16736.5	40	5	16	32.59	170572	0	30781			Green	239 240 241 242 255 256 259 927 928 929 938 21182 56945 79122 84477 112945 112972
927	LECG_BOTAT	P0DM53	C-type lectin galatrox (Fragments) OS=Bothrops atrox PE=1 SV=1	Regular	14044	0	9470.65	27	3	9	33.77	152622	0	26360			Green	239 240 241 242 255 256 259 928 929 930 938 21182 79122 84477 112945 112972
1945	VM1LA_BOTLC	P84907	Snake venom metalloproteinase leucurolysin-A OS=Bothrops leucurus PE=1 SV=2	Regular	13790.4	0	23361.5	34	5	19	29.7	433378	156769	59388	619.958	14.4831	Green	1942 1943 1944 1947 2293 2299 2300 2301 2302 2319 2384 2389 2396 2419 2551 39648 39729 51280 72120 77495 83697 113300 113301 176770 176886 187944 188158 188163 189147 192734
2113	VSP2_BOTJA	O13069	Thrombin-like enzyme KN-BJ 2 OS=Bothrops jararaca PE=1 SV=1	Regular	13431.2	0	28578.8	65	6	19	31.52	233756	203387	82966	804.314	22.9863	Green	1882 1900 1901 1903 1904 1911 1914 1917 1918 1922 1923 1929 1932 1934 1977 1984 1985 1986 1987 1995 1997 1999 2001 2008 2009 2046 2047 2049 2051 2058 2062 2071 2075 2084 2088 2091 2096 2099 2100 2101 2106 2111 2112 2120 2129 2130 2132 2133 2134 2135 2140 2141 2142 2143 2150 2153 2154 2157 2158 2886 3029 3034 3345 5309 7590 7683 7687 7858 7871 8461 10611 11553 14916 14918 15120 15127 15367 15546 1…
2300	VM1B1_BOTPA	P0C6S0	Snake venom metalloproteinase BnP1 (Fragments) OS=Bothrops pauloensis PE=1 SV=1	Regular	13111.6	0	9685.13	14	2	9	21.69	386362	0	44517			Green	1942 1943 1944 1945 1947 2293 2299 2301 2302 2319 2384 2389 2396 2419 2551 39648 39729 51280 77495 83697 113300 113301 176770 176886 187944 188158 188163 189147 192734
188163	A0A1L8D6A9_BOTAT	A0A1L8D6A9	BATXSVMPII2 OS=Bothrops atrox PE=2 SV=1	Regular	13055.7	0	54387.8	14	2	40	3.78	386362	0	44517			Green	1942 1943 1944 1945 1947 2293 2299 2300 2301 2302 2319 2384 2389 2396 2419 2551 39648 39729 51280 77495 83697 113300 113301 176770 176886 187944 188158 189147 192734
188158	A0A1L8D641_BOTAT	A0A1L8D641	BATXSVMPIII9 OS=Bothrops atrox PE=2 SV=1	Regular	13055.7	0	69891.4	14	2	50	2.98	386362	0	44517			Green	1942 1943 1944 1945 1947 2293 2299 2300 2301 2302 2319 2384 2389 2396 2419 2551 39648 39729 51280 77495 83697 113300 113301 176770 176886 187944 188163 189147 192734
187944	A0A1L8D5Z6_BOTAT	A0A1L8D5Z6	BATXSVMPII3 OS=Bothrops atrox PE=2 SV=1	Regular	13055.7	0	54595.9	14	2	44	3.78	386362	0	44517			Green	1942 1943 1944 1945 1947 2293 2299 2300 2301 2302 2319 2384 2389 2396 2419 2551 39648 39729 51280 77495 83697 113300 113301 176770 176886 188158 188163 189147 192734
2389	VM1N_BOTPA	Q9I9R4	Snake venom metalloproteinase neuwiedase (Fragment) OS=Bothrops pauloensis PE=1 SV=1	Regular	12667	0	22809.7	8	1	18	4.55	375115	0	42441			Green	1945 2293 2300 2301 2302 2319 2384 2551 39648 39729 51280 187944 188158 188163 189147
2384	VM1B_BOTLC	P0DJJ6	Snake venom metalloproteinase BleucMP (Fragment) OS=Bothrops leucurus PE=1 SV=1	Regular	12667	0	1096.21	8	1	1	100	375115	0	42441			Green	1945 2293 2300 2301 2302 2319 2389 2551 39648 39729 51280 187944 188158 188163 189147
166	SLB_BOTIN	P0C930	Snaclec bothroinsularin subunit beta OS=Bothrops insularis PE=1 SV=1	Regular	12082.7	0	15273.7	34	4	10	39.37	97597	93723	32699	370.637	5.661	Green	42
189193	A0A1L8D5U9_BOTAT	A0A1L8D5U9	BATXSVSP10 OS=Bothrops atrox PE=2 SV=1	Regular	11966.5	0	29308.4	99	10	21	43.08	275155	185918	92851	735.231	21.5485	Green	1882 1900 1901 1902 1903 1904 1906 1909 1910 1911 1912 1914 1917 1918 1922 1923 1929 1930 1931 1932 1934 1935 1936 1977 1980 1984 1985 1986 1992 1995 1997 2001 2006 2007 2008 2009 2046 2047 2048 2049 2051 2054 2057 2058 2060 2062 2064 2066 2069 2070 2071 2075 2076 2080 2081 2084 2088 2091 2096 2099 2100 2101 2106 2111 2112 2113 2120 2129 2130 2131 2132 2133 2134 2135 2137 2140 2141 2142 2143 2149…
42	SLAB_BOTJA	Q56EB0	Snaclec bothrojaracin subunit beta OS=Bothrops jararaca PE=1 SV=1	Regular	11602.6	0	17691.6	24	2	13	15.33	67512	0	23984			Green	166
2158	VSPH_BOTJR	Q7T229	Snake venom serine protease homolog OS=Bothrops jararacussu PE=1 SV=1	Regular	11295	0	29338.4	78	8	21	34.62	246307	0	81818			Green	1882 1900 1901 1902 1903 1904 1906 1909 1910 1911 1912 1914 1917 1918 1922 1923 1929 1930 1931 1932 1934 1935 1936 1977 1980 1984 1985 1986 1992 1995 1997 2001 2006 2007 2008 2009 2046 2047 2048 2049 2051 2054 2057 2058 2060 2062 2064 2066 2069 2070 2071 2075 2076 2080 2081 2084 2088 2091 2096 2099 2100 2101 2106 2111 2112 2113 2120 2129 2130 2131 2132 2133 2134 2135 2137 2140 2141 2142 2143 2149…
188423	A0A1L8D623_BOTAT	A0A1L8D623	BATXCTL36 OS=Bothrops atrox PE=2 SV=1	Regular	10825.4	0	19464.9	24	2	13	13.5	106901	0	20918			Green	28 103 139 8566 78532 189234 191656 191658
138	SL1B_BOTJA	Q9PSM5	Snaclec GPIB-binding protein subunit beta OS=Bothrops jararaca PE=1 SV=1	Regular	10491.6	0	14697.1	44	4	8	47.15	247559	160294	49310	633.898	9.3165	Green	189161
189724	A0A1L8D635_BOTAT	A0A1L8D635	BATXSVSP9 OS=Bothrops atrox PE=2 SV=1	Regular	10455.4	0	29421.6	88	9	22	38.85	227280	0	81648			Green	1882 1900 1901 1902 1903 1904 1906 1909 1910 1911 1912 1914 1917 1918 1922 1923 1929 1930 1931 1932 1934 1935 1936 1977 1980 1984 1985 1986 1992 1995 1997 2001 2006 2007 2008 2009 2046 2047 2048 2049 2051 2054 2057 2058 2060 2062 2064 2066 2069 2070 2071 2075 2076 2080 2081 2084 2088 2091 2096 2099 2100 2101 2106 2111 2112 2113 2120 2129 2130 2131 2132 2133 2134 2135 2137 2140 2141 2142 2143 2149…
189722	A0A1S6K7T1_BOTAT	A0A1S6K7T1	Atroxlysin-III OS=Bothrops atrox PE=2 SV=1	Regular	10285.8	0	70541.5	102	9	49	20.16	649230	0	222890			Green	2198 2200 2207 2208 2214 2344 2350 2490 2497 2507 2510 2511 2565 2568 2570 2575 7711 14488 15942 28901 29052 73157 73288 73304 74778 77471 77478 78290 113408 117331 176726 176727 176728 176757 176986 176989 176991 188165 188166 189156 189733 189738 189739
2568	VM3JA_BOTJA	P30431	Zinc metalloproteinase-disintegrin-like jararhagin (Fragment) OS=Bothrops jararaca PE=1 SV=1	Regular	10285.8	0	66150	102	9	43	21.54	649230	433351	222890	1713.73	113.363	Green	2198 2200 2207 2208 2214 2344 2350 2490 2497 2507 2510 2511 2565 2570 2575 7711 14488 15942 28901 29052 73157 73288 73304 74778 77471 77478 78290 113408 117331 176726 176727 176728 176757 176986 176989 176991 188165 188166 189156 189722 189733 189738 189739
2497	VM3BP_BOTJA	O93523	Zinc metalloproteinase-disintegrin-like bothropasin OS=Bothrops jararaca PE=1 SV=2	Regular	10285.8	0	70437.2	102	9	49	20.16	649230	0	222890			Green	2198 2200 2207 2208 2214 2344 2350 2490 2507 2510 2511 2565 2568 2570 2575 7711 14488 15942 28901 29052 73157 73288 73304 74778 77471 77478 78290 113408 117331 176726 176727 176728 176757 176986 176989 176991 188165 188166 189156 189722 189733 189738 189739
2198	VM36A_BOTIN	Q8QG88	Zinc metalloproteinase-disintegrin-like BITM06A OS=Bothrops insularis PE=2 SV=1	Regular	10285.8	0	70508.3	111	9	49	20.16	656952	0	224091			Green	2200 2207 2208 2214 2344 2350 2490 2497 2507 2510 2511 2565 2568 2570 2575 7711 14488 15942 28901 29052 73157 73288 73304 74778 77471 77478 78290 113408 117331 176726 176727 176728 176757 176986 176989 176991 188165 188166 189156 189722 189733 189738 189739
7711	A0A0K2JNB8_BOTAT	A0A0K2JNB8	BATROXRHAGIN OS=Bothrops atrox PE=2 SV=1	Regular	10242.6	0	70514.4	81	7	47	17.21	504482	0	184832			Green	2198 2200 2207 2208 2214 2344 2350 2490 2497 2507 2510 2511 2565 2568 2570 2575 14488 15942 28901 29052 73157 73288 73304 74778 77471 77478 78290 113408 117331 176726 176727 176728 176757 176986 176989 176991 188165 188166 189156 189722 189733 189738 189739
176989	A0A194ARR3_SISTE	A0A194ARR3	Metalloproteinase type III 3b OS=Sistrurus tergeminus PE=3 SV=1	Regular	9999.84	0	70336	54	4	47	7.87	443144	0	167396			Green	2198 2200 2207 2208 2214 2344 2350 2490 2497 2507 2510 2511 2565 2568 2570 2575 7711 14488 15942 28901 29052 73157 73288 73304 74778 77471 77478 78290 113408 117331 176726 176727 176728 176757 176986 176991 188165 188166 189156 189722 189733 189738 189739
176726	A0A194ASJ6_SISTE	A0A194ASJ6	Metalloproteinase type III 3a OS=Sistrurus tergeminus PE=3 SV=1	Regular	9999.84	0	70412.1	54	4	47	7.87	443144	0	167396			Green	2198 2200 2207 2208 2214 2344 2350 2490 2497 2507 2510 2511 2565 2568 2570 2575 7711 14488 15942 28901 29052 73157 73288 73304 74778 77471 77478 78290 113408 117331 176727 176728 176757 176986 176989 176991 188165 188166 189156 189722 189733 189738 189739
74778	T1E6U1_CROOH	T1E6U1	SVMP-CohPH-3 OS=Crotalus oreganus helleri PE=2 SV=1	Regular	9999.84	0	51723.1	54	4	30	10.81	443144	0	167396			Green	2198 2200 2207 2208 2214 2344 2350 2490 2497 2507 2510 2511 2565 2568 2570 2575 7711 14488 15942 28901 29052 73157 73288 73304 77471 77478 78290 113408 117331 176726 176727 176728 176757 176986 176989 176991 188165 188166 189156 189722 189733 189738 189739
73288	A0A194ASW0_SISMB	A0A194ASW0	Metalloproteinase type III 1 OS=Sistrurus miliarius barbouri PE=3 SV=1	Regular	9999.84	0	70481.2	54	4	46	7.87	443144	0	167396			Green	2198 2200 2207 2208 2214 2344 2350 2490 2497 2507 2510 2511 2565 2568 2570 2575 7711 14488 15942 28901 29052 73157 73304 74778 77471 77478 78290 113408 117331 176726 176727 176728 176757 176986 176989 176991 188165 188166 189156 189722 189733 189738 189739
2575	VM3V3_CROVV	C9E1R8	Zinc metalloproteinase-disintegrin-like VMP-III OS=Crotalus viridis viridis PE=2 SV=1	Regular	9999.84	0	70588.3	54	4	45	7.88	443144	0	167396			Green	2198 2200 2207 2208 2214 2344 2350 2490 2497 2507 2510 2511 2565 2568 2570 7711 14488 15942 28901 29052 73157 73288 73304 74778 77471 77478 78290 113408 117331 176726 176727 176728 176757 176986 176989 176991 188165 188166 189156 189722 189733 189738 189739
2510	VM3VA_CROAT	A4PBQ9	Zinc metalloproteinase-disintegrin-like VAP2A OS=Crotalus atrox PE=1 SV=1	Regular	9999.84	0	70201.8	54	4	47	7.91	443144	0	167396			Green	2198 2200 2207 2208 2214 2344 2350 2490 2497 2507 2511 2565 2568 2570 2575 7711 14488 15942 28901 29052 73157 73288 73304 74778 77471 77478 78290 113408 117331 176726 176727 176728 176757 176986 176989 176991 188165 188166 189156 189722 189733 189738 189739
2350	VM3VB_CROAT	Q90282	Zinc metalloproteinase-disintegrin-like VAP2B OS=Crotalus atrox PE=1 SV=1	Regular	9999.84	0	70472.2	54	4	45	7.88	443144	0	167396			Green	2198 2200 2207 2208 2214 2344 2490 2497 2507 2510 2511 2565 2568 2570 2575 7711 14488 15942 28901 29052 73157 73288 73304 74778 77471 77478 78290 113408 117331 176726 176727 176728 176757 176986 176989 176991 188165 188166 189156 189722 189733 189738 189739
2214	VM3_CRODD	Q2QA02	Zinc metalloproteinase-disintegrin-like OS=Crotalus durissus durissus PE=2 SV=1	Regular	9999.84	0	70515.3	54	4	46	7.88	443144	0	167396			Green	2198 2200 2207 2208 2344 2350 2490 2497 2507 2510 2511 2565 2568 2570 2575 7711 14488 15942 28901 29052 73157 73288 73304 74778 77471 77478 78290 113408 117331 176726 176727 176728 176757 176986 176989 176991 188165 188166 189156 189722 189733 189738 189739
2490	VM3AH_DEIAC	Q9W6M5	Zinc metalloproteinase-disintegrin-like acurhagin OS=Deinagkistrodon acutus PE=1 SV=2	Regular	8756.93	0	70766.7	64	5	47	8.52	536639	0	190070			Green	2198 2200 2207 2208 2214 2344 2350 2497 2507 2510 2511 2568 2570 2575 7711 14488 15942 28901 29052 73288 74778 176726 176989 188165 188166 189156 189722 189733 189738 189739
15942	A0A0K8RYQ1_CROHD	A0A0K8RYQ1	Metalloproteinase (Type III) 4a OS=Crotalus horridus PE=3 SV=1	Regular	8713.78	0	70463.1	43	3	45	5.58	391891	0	152012			Green	2198 2200 2207 2208 2214 2344 2350 2490 2497 2507 2510 2511 2568 2570 2575 7711 14488 28901 29052 73288 74778 176726 176989 188165 188166 189156 189722 189733 189738 189739
14488	A0A0K8S022_CROHD	A0A0K8S022	Metalloproteinase (Type III) 4b OS=Crotalus horridus PE=3 SV=1	Regular	8713.78	0	70433.1	43	3	45	5.58	391891	0	152012			Green	2198 2200 2207 2208 2214 2344 2350 2490 2497 2507 2510 2511 2568 2570 2575 7711 15942 28901 29052 73288 74778 176726 176989 188165 188166 189156 189722 189733 189738 189739
2511	VM3V_CROVV	A2CJE3	Zinc metalloproteinase-disintegrin-like viristiarin (Fragment) OS=Crotalus viridis viridis PE=2 SV=1	Regular	8713.78	0	20889.4	43	3	13	19.21	391891	0	152012			Green	2198 2200 2207 2208 2214 2344 2350 2490 2497 2507 2510 2568 2570 2575 7711 14488 15942 28901 29052 73288 74778 176726 176989 188165 188166 189156 189722 189733 189738 189739
2507	VM3S_CROSS	A2CJE2	Zinc metalloproteinase-disintegrin-like scutiarin (Fragment) OS=Crotalus scutulatus scutulatus PE=2 SV=1	Regular	8713.78	0	20889.4	43	3	13	19.21	391891	0	152012			Green	2198 2200 2207 2208 2214 2344 2350 2490 2497 2510 2511 2568 2570 2575 7711 14488 15942 28901 29052 73288 74778 176726 176989 188165 188166 189156 189722 189733 189738 189739
2344	VM3C_CROAT	A2CJE4	Zinc metalloproteinase-disintegrin-like catroriarin (Fragment) OS=Crotalus atrox PE=2 SV=1	Regular	8713.78	0	20694.1	43	3	13	19.43	391891	0	152012			Green	2198 2200 2207 2208 2214 2350 2490 2497 2507 2510 2511 2568 2570 2575 7711 14488 15942 28901 29052 73288 74778 176726 176989 188165 188166 189156 189722 189733 189738 189739
192730	A0A1L8D5V4_BOTAT	A0A1L8D5V4	BATXSVSP13 OS=Bothrops atrox PE=2 SV=1	Regular	8580.35	0	28428.1	47	3	16	24.42	217564	13694	72484	54.1543	1.5395	Green	1922 2066 2136 2143 2161 2917 7623 7683 8401 11258 11566 14916 14918 15120 15546 15880 17232 17432 17612 21195 25851 29241 29846 72136 72317 72824 72989 75127 114359 188419 188420 188634 189203 191537
178233	A0A2D4NXP8_MICSU	A0A2D4NXP8	Uncharacterized protein (Fragment) OS=Micrurus surinamensis PE=4 SV=1	Regular	7974.5	0	99701.1	79	8	83	10.09	394543	0	95431			Green	3 3078 6660 12385 13690 15809 16186 16249 41050 42078 50314 61474 62203 81329 82490 86399 87258 104741 106347 109915 115998 128273 132036 132507 149784 158284 166464 168493 174340 186372 192553
132507	A0A2D4KXA6_9SAUR	A0A2D4KXA6	Uncharacterized protein (Fragment) OS=Micrurus paraensis PE=4 SV=1	Regular	7974.5	0	97593.7	79	8	81	10.33	394543	0	95431			Green	3 3078 6660 12385 13690 15809 16186 16249 41050 42078 50314 61474 62203 81329 82490 86399 87258 104741 106347 109915 115998 128273 132036 149784 158284 166464 168493 174340 178233 186372 192553
241	LECG_BOTJR	P83519	C-type lectin BJcuL OS=Bothrops jararacussu PE=1 SV=2	Regular	7523.26	0	19280.5	42	6	17	29.56	186203	0	38704			Green	239 240 242 255 256 259 927 928 929 930 938 21182 56945 79122 84477 112945 112972
256	LECG_BOTPI	P0DL30	C-type lectin BPL OS=Bothrops pirajai PE=1 SV=1	Regular	7487.82	0	16630.4	31	4	15	20.74	152989	0	29743			Green	239 240 241 242 255 259 927 928 929 930 938 21182 56945 79122 84477 112945 112972
71	SLA_BOTIN	P0C929	Snaclec bothroinsularin subunit alpha OS=Bothrops insularis PE=1 SV=1	Regular	7364.65	0	15608.2	33	3	10	27.27	107908	96022.6	28498	379.731	5.9269	Green	182 194 35367 187926 187931 187936 187939 188146 188159 188160 188347 188427 189145 189157 189159 189162 189166 189169 189727 189758 189770 192719 192729 192742 192750
188419	A0A1L8D658_BOTAT	A0A1L8D658	BATXSVSP12 OS=Bothrops atrox PE=2 SV=1	Regular	7114.51	0	28438	40	2	16	13.57	203870	0	68653			Green	2136 192730
189152	A0A1L8D673_BOTAT	A0A1L8D673	BATXCRISP1 OS=Bothrops atrox PE=2 SV=1	Regular	6946.78	0	27748.1	60	5	18	28.75	306586	277414	72154	1097.06	30.4414	Green	1018 1028 15573 21273 22099 22121 25660 25873 58881 72106 75260 112941 113257 114708 115165 115239 115308 116192 188815 192812
50314	A0A2D4NXS8_MICSU	A0A2D4NXS8	Uncharacterized protein (Fragment) OS=Micrurus surinamensis PE=4 SV=1	Regular	6902.4	0	94531.4	64	7	82	8.72	371856	0	91962			Green	3 3078 6660 12385 13690 15809 16186 16249 41050 42078 61474 62203 81329 82490 86399 87258 104741 106347 109915 115998 128273 132036 132507 149784 158284 166464 168493 174340 178233 186372 192553
190	SL9B_BOTJA	Q9PS06	Snaclec coagulation factor IX/factor X-binding protein subunit B (Fragment) OS=Bothrops jararaca PE=1 SV=2	Regular	6323.34	0	3752.95	10	1	2	50	28665	85995	6557	340.076	1.2763	Green
255	LECG_AGKPI	P0DM36	C-type lectin APL OS=Agkistrodon piscivorus piscivorus PE=1 SV=1	Regular	6296.57	0	16718.5	26	4	14	20.74	128898	0	23197			Green	239 240 241 242 256 259 927 928 929 930 938 21182 56945 79122 84477 112945 112972
112972	A0A077LA68_PROEL	A0A077LA68	Galactose-binding Lectin (Fragment) OS=Protobothrops elegans PE=2 SV=1	Regular	6261.13	0	17882.9	20	3	18	12.33	116818	0	20030			Green	239 240 241 242 255 256 259 927 928 929 930 938 21182 56945 79122 84477 112945
112945	G8FML6_AGKPL	G8FML6	C-type lectin OS=Agkistrodon piscivorus leucostoma PE=2 SV=1	Regular	6261.13	0	19139.4	20	3	15	11.39	116818	0	20030			Green	239 240 241 242 255 256 259 927 928 929 930 938 21182 56945 79122 84477 112972
84477	A0A194AP78_AGKCO	A0A194AP78	C-type lectin 9a OS=Agkistrodon contortrix contortrix PE=4 SV=1	Regular	6261.13	0	19182.5	20	3	15	11.39	116818	0	20030			Green	239 240 241 242 255 256 259 927 928 929 930 938 21182 56945 79122 112945 112972
79122	T2HP42_PROFL	T2HP42	Galactose binding lectin (Fragment) OS=Protobothrops flavoviridis PE=2 SV=1	Regular	6261.13	0	18236.3	20	3	17	12.16	116818	0	20030			Green	239 240 241 242 255 256 259 927 928 929 930 938 21182 56945 84477 112945 112972
21182	A0A194APP2_9SAUR	A0A194APP2	C-type lectin 2 OS=Agkistrodon piscivorus PE=4 SV=1	Regular	6261.13	0	19169.5	20	3	15	11.39	116818	0	20030			Green	239 240 241 242 255 256 259 927 928 929 930 938 56945 79122 84477 112945 112972
239	LECG_BITAR	Q9PSN0	C-type lectin PAL OS=Bitis arietans PE=1 SV=1	Regular	6261.13	0	16671.4	20	3	14	13.33	116818	0	20030			Green	240 241 242 255 256 259 927 928 929 930 938 21182 56945 79122 84477 112945 112972
2102	VSP1_BOTJA	P81824	Platelet-aggregating proteinase PA-BJ (Fragment) OS=Bothrops jararaca PE=1 SV=2	Regular	6143.29	0	26426.2	53	6	20	45.57	175338	125394	60626	495.883	13.1043	Green	189164 189172
2134	VSP11_TRIST	Q71QI7	Snake venom serine protease KN11 OS=Trimeresurus stejnegeri PE=2 SV=1	Regular	5790.29	0	28741	18	2	18	7	58617	0	11838			Green	1882 1900 1901 1914 1917 1918 1922 1923 1929 1977 1986 1987 1999 2001 2046 2047 2062 2075 2084 2091 2100 2113 2120 2130 2132 2142 2143 2157 2158 2886 3029 3345 5309 7683 7871 10611 11553 14916 14918 15120 15127 15546 15880 17612 21043 21052 21148 25609 25844 25951 56966 59910 59942 71925 72148 72316 72711 72723 72902 73173 74395 74728 75425 76141 76251 78313 79116 83676 83808 84277 84463 100532 1…
2046	VSP02_TRIST	Q71QJ0	Snake venom serine protease KN2 OS=Trimeresurus stejnegeri PE=2 SV=1	Regular	5790.29	0	28738	18	2	18	7	58617	0	11838			Green	1882 1900 1901 1914 1917 1918 1922 1923 1929 1977 1986 1987 1999 2001 2047 2062 2075 2084 2091 2100 2113 2120 2130 2132 2134 2142 2143 2157 2158 2886 3029 3345 5309 7683 7871 10611 11553 14916 14918 15120 15127 15546 15880 17612 21043 21052 21148 25609 25844 25951 56966 59910 59942 71925 72148 72316 72711 72723 72902 73173 74395 74728 75425 76141 76251 78313 79116 83676 83808 84277 84463 100532 1…
1923	VSPC_TRIGA	O13062	Snake venom serine protease 2C OS=Trimeresurus gramineus GN=TLG2C PE=2 SV=1	Regular	5790.29	0	28727	18	2	18	7	58617	0	11838			Green	1882 1900 1901 1914 1917 1918 1922 1929 1977 1986 1987 1999 2001 2046 2047 2062 2075 2084 2091 2100 2113 2120 2130 2132 2134 2142 2143 2157 2158 2886 3029 3345 5309 7683 7871 10611 11553 14916 14918 15120 15127 15546 15880 17612 21043 21052 21148 25609 25844 25951 56966 59910 59942 71925 72148 72316 72711 72723 72902 73173 74395 74728 75425 76141 76251 78313 79116 83676 83808 84277 84463 100532 1…
41050	A0A0B8RUK3_BOIIR	A0A0B8RUK3	Alpha-1_4 glucan phosphorylase OS=Boiga irregularis PE=3 SV=1	Regular	5696.58	0	97659.7	85	8	77	12.34	443288	145755	122706	576.403	56.2914	Green	3 3078 6660 12385 13690 15809 16186 16249 42078 50314 62203 82490 86399 87258 104741 106347 109915 115998 132036 132507 149784 158284 166464 168493 174340 178233 186372 192553
158284	A0A2D4MIQ4_9SAUR	A0A2D4MIQ4	Uncharacterized protein (Fragment) OS=Micrurus spixii PE=4 SV=1	Regular	5615.37	0	75600.6	70	7	54	11.59	382870	0	92194			Green	3 3078 6660 12385 13690 15809 16186 16249 41050 42078 50314 62203 82490 86399 87258 104741 106347 109915 115998 132036 132507 149784 166464 168493 174340 178233 186372 192553
104741	A0A2D4KXA8_9SAUR	A0A2D4KXA8	Uncharacterized protein OS=Micrurus paraensis PE=4 SV=1	Regular	5615.37	0	86722.3	70	7	66	10.11	382870	0	92194			Green	3 3078 6660 12385 13690 15809 16186 16249 41050 42078 50314 62203 82490 86399 87258 106347 109915 115998 132036 132507 149784 158284 166464 168493 174340 178233 186372 192553
929	LECG_CRORU	P84987	C-type Lectin CRL OS=Crotalus ruber ruber PE=1 SV=1	Regular	5543.71	0	16787.7	19	3	16	14.81	123028	0	21943			Green	239 240 241 242 255 256 259 927 928 930 938 21182 79122 84477 112945 112972
242	LECG_CROAT	P21963	C-type lectin Cal OS=Crotalus atrox PE=1 SV=1	Regular	5543.71	0	16804.6	19	3	17	14.81	123028	0	21943			Green	239 240 241 255 256 259 927 928 929 930 938 21182 79122 84477 112945 112972
192812	F2Q6G0_DEIAC	F2Q6G0	Cysteine-rich seceretory protein Da-CRPa (Fragment) OS=Deinagkistrodon acutus PE=2 SV=1	Regular	5524.06	0	25769.4	34	3	18	11.82	222911	37830	46642	149.603	3.8552	Green	1018 1028 15573 21273 22099 22121 25660 25873 58881 72106 75260 112941 113257 114708 115165 115239 115308 116192 188815 189152
188815	F2Q6G1_DEIAC	F2Q6G1	Cysteine-rich seceretory protein Da-CRPb (Fragment) OS=Deinagkistrodon acutus PE=2 SV=1	Regular	5524.06	0	25660.3	34	3	18	11.76	222911	0	46642			Green	1018 1028 15573 21273 22099 22121 25660 25873 58881 72106 75260 112941 113257 114708 115165 115239 115308 116192 189152 192812
116192	F2Q6E5_CROHD	F2Q6E5	Cysteine-rich seceretory protein Ch-CRPKa (Fragment) OS=Crotalus horridus PE=2 SV=1	Regular	5524.06	0	25654.4	34	3	19	11.76	222911	0	46642			Green	1018 1028 15573 21273 22099 22121 25660 25873 58881 72106 75260 112941 113257 114708 115165 115239 115308 188815 189152 192812
115308	F2Q6E6_CROHD	F2Q6E6	Cysteine-rich seceretory protein Ch-CRPKb (Fragment) OS=Crotalus horridus PE=2 SV=1	Regular	5524.06	0	25625.3	34	3	19	11.76	222911	0	46642			Green	1018 1028 15573 21273 22099 22121 25660 25873 58881 72106 75260 112941 113257 114708 115165 115239 116192 188815 189152 192812
115239	F2Q6E9_CROHD	F2Q6E9	Cysteine-rich seceretory protein Ch-CRPIb (Fragment) OS=Crotalus horridus PE=2 SV=1	Regular	5524.06	0	25615.3	34	3	19	11.76	222911	0	46642			Green	1018 1028 15573 21273 22099 22121 25660 25873 58881 72106 75260 112941 113257 114708 115165 115308 116192 188815 189152 192812
115165	F2Q6E8_CROHD	F2Q6E8	Cysteine-rich seceretory protein Ch-CRPIa (Fragment) OS=Crotalus horridus PE=2 SV=1	Regular	5524.06	0	25657.4	34	3	19	11.76	222911	0	46642			Green	1018 1028 15573 21273 22099 22121 25660 25873 58881 72106 75260 112941 113257 114708 115239 115308 116192 188815 189152 192812
114708	F2Q6E7_CROHD	F2Q6E7	Cysteine-rich seceretory protein Ch-CRPKc (Fragment) OS=Crotalus horridus PE=2 SV=1	Regular	5524.06	0	25704.4	34	3	19	11.76	222911	0	46642			Green	1018 1028 15573 21273 22099 22121 25660 25873 58881 72106 75260 112941 113257 115165 115239 115308 116192 188815 189152 192812
259	LECG_TRIST	Q9YGP1	C-type lectin TsL OS=Trimeresurus stejnegeri PE=1 SV=1	Regular	5508.27	0	19205.5	13	2	20	6.33	110948	0	18776			Green	239 240 241 242 255 256 927 928 929 930 938 21182 79122 84477 112945 112972
192553	A0A0F7ZDU6_CROAD	A0A0F7ZDU6	Alpha-1_4 glucan phosphorylase OS=Crotalus adamanteus PE=2 SV=1	Regular	5189.78	0	99322.7	44	5	86	5.82	239863	0	52789			Green	3 3078 6660 12385 15809 16186 16249 41050 42078 50314 61474 62203 81329 82490 86399 87258 104741 106347 109915 115998 128273 132036 132507 149784 158284 166464 168493 174340 178233 186372
115998	A0A0K8S1S9_CROHD	A0A0K8S1S9	Alpha-1_4 glucan phosphorylase OS=Crotalus horridus PE=3 SV=1	Regular	5189.78	0	99360.8	44	5	87	5.82	239863	0	52789			Green	3 3078 6660 12385 15809 16186 16249 41050 42078 50314 61474 62203 81329 82490 86399 87258 104741 106347 109915 128273 132036 132507 149784 158284 166464 168493 174340 178233 186372 192553
82490	A0A1W7RH38_AGKCO	A0A1W7RH38	Alpha-1_4 glucan phosphorylase OS=Agkistrodon contortrix contortrix PE=3 SV=1	Regular	5189.78	0	99296.6	44	5	84	5.82	239863	0	52789			Green	3 3078 6660 12385 15809 16186 16249 41050 42078 50314 61474 62203 81329 86399 87258 104741 106347 109915 115998 128273 132036 132507 149784 158284 166464 168493 174340 178233 186372 192553
42078	A0A0B8RYR6_BOIIR	A0A0B8RYR6	Alpha-1_4 glucan phosphorylase OS=Boiga irregularis PE=3 SV=1	Regular	5189.78	0	99441	44	5	87	5.82	239863	0	52789			Green	3 3078 6660 12385 15809 16186 16249 41050 50314 61474 62203 81329 82490 86399 87258 104741 106347 109915 115998 128273 132036 132507 149784 158284 166464 168493 174340 178233 186372 192553
15809	T1DMY7_CROHD	T1DMY7	Alpha-1_4 glucan phosphorylase OS=Crotalus horridus PE=2 SV=1	Regular	5189.78	0	99345.8	44	5	87	5.82	239863	0	52789			Green	3 3078 6660 12385 16186 16249 41050 42078 50314 61474 62203 81329 82490 86399 87258 104741 106347 109915 115998 128273 132036 132507 149784 158284 166464 168493 174340 178233 186372 192553
3078	U3F856_MICFL	U3F856	Alpha-1_4 glucan phosphorylase OS=Micrurus fulvius PE=2 SV=1	Regular	5189.78	0	99333.9	44	5	88	5.82	239863	0	52789			Green	3 6660 12385 15809 16186 16249 41050 42078 50314 61474 62203 81329 82490 86399 87258 104741 106347 109915 115998 128273 132036 132507 149784 158284 166464 168493 174340 178233 186372 192553
1992	VSPBH_BOTAL	P0CG03	Thrombin-like enzyme bhalternin OS=Bothrops alternatus PE=1 SV=1	Regular	5132.32	0	28672.5	28	2	19	12.31	90979	0	40217			Green	1882 1901 1902 1906 1909 1910 1912 1917 1922 1929 1930 1931 1935 1936 1977 1980 1995 2001 2006 2007 2048 2049 2054 2057 2060 2062 2064 2066 2069 2070 2076 2080 2081 2091 2096 2100 2129 2130 2131 2132 2133 2137 2142 2143 2149 2158 2886 3029 3034 3345 4775 5308 7590 7668 7687 7689 7871 8401 8693 10006 10609 11255 11258 11260 11261 11622 12050 12051 14738 14855 15210 15322 15495 15553 15757 15784 15…
132036	A0A2D4JUN0_9SAUR	A0A2D4JUN0	Uncharacterized protein (Fragment) OS=Micrurus paraensis PE=4 SV=1	Regular	5028.52	0	93553.9	68	7	74	10.53	384045	0	94903			Green	3 3078 6660 12385 13690 15809 16186 16249 41050 42078 50314 62203 82490 86399 87258 104741 106347 109915 115998 132507 149784 158284 166464 168493 174340 178233 186372 192553
86399	V8P8G9_OPHHA	V8P8G9	Alpha-1_4 glucan phosphorylase (Fragment) OS=Ophiophagus hannah GN=PYGB PE=3 SV=1	Regular	5028.52	0	97697.6	68	7	79	10.08	384045	0	94903			Green	3 3078 6660 12385 13690 15809 16186 16249 41050 42078 50314 62203 82490 87258 104741 106347 109915 115998 132036 132507 149784 158284 166464 168493 174340 178233 186372 192553
62203	A0A2D4HEH5_MICLE	A0A2D4HEH5	Uncharacterized protein OS=Micrurus lemniscatus lemniscatus PE=4 SV=1	Regular	5028.52	0	97597.6	68	7	79	10.08	384045	0	94903			Green	3 3078 6660 12385 13690 15809 16186 16249 41050 42078 50314 82490 86399 87258 104741 106347 109915 115998 132036 132507 149784 158284 166464 168493 174340 178233 186372 192553
113257	A0A223PK48_9SAUR	A0A223PK48	Serotriflin (Fragment) OS=Daboia russelii PE=2 SV=1	Regular	4784.37	0	24054.9	21	1	16	6.69	185081	0	31878			Green	1018 1028 15573 21273 22099 22121 25660 25873 58881 72106 75260 112941 114708 115165 115239 115308 116192 188815 189152 192812
112941	A0A223PK22_9SAUR	A0A223PK22	Cysteine rich secretory protein (Fragment) OS=Daboia russelii PE=2 SV=1	Regular	4784.37	0	25616.9	21	1	15	6.23	185081	0	31878			Green	1018 1028 15573 21273 22099 22121 25660 25873 58881 72106 75260 113257 114708 115165 115239 115308 116192 188815 189152 192812
75260	F2Q6E4_BOTSC	F2Q6E4	Cysteine-rich seceretory protein Bs-CRP OS=Bothriechis schlegelii PE=2 SV=1	Regular	4784.37	0	27858	21	1	20	6.67	185081	0	31878			Green	1018 1028 15573 21273 22099 22121 25660 25873 58881 72106 112941 113257 114708 115165 115239 115308 116192 188815 189152 192812
72106	F2Q6E3_AZEFE	F2Q6E3	Cysteine-rich seceretory protein Az-CRP OS=Azemiops feae PE=2 SV=1	Regular	4784.37	0	27594.5	21	1	18	6.67	185081	0	31878			Green	1018 1028 15573 21273 22099 22121 25660 25873 58881 75260 112941 113257 114708 115165 115239 115308 116192 188815 189152 192812
58881	T2HPR8_OVOOK	T2HPR8	Cysteine rich secretory protein OS=Ovophis okinavensis PE=2 SV=1	Regular	4784.37	0	27850	21	1	21	6.67	185081	0	31878			Green	1018 1028 15573 21273 22099 22121 25660 25873 72106 75260 112941 113257 114708 115165 115239 115308 116192 188815 189152 192812
25873	A0A0M4AL12_GLOIT	A0A0M4AL12	Cysteine-rich seceretory protein OS=Gloydius intermedius PE=2 SV=1	Regular	4784.37	0	27735.1	21	1	19	6.67	185081	0	31878			Green	1018 1028 15573 21273 22099 22121 25660 58881 72106 75260 112941 113257 114708 115165 115239 115308 116192 188815 189152 192812
25660	F2Q6F8_TRIST	F2Q6F8	Cysteine-rich seceretory protein Ts-CRPYb OS=Trimeresurus stejnegeri PE=2 SV=1	Regular	4784.37	0	27964.8	21	1	18	6.67	185081	0	31878			Green	1018 1028 15573 21273 22099 22121 25873 58881 72106 75260 112941 113257 114708 115165 115239 115308 116192 188815 189152 192812
22121	F2Q6F9_TRIST	F2Q6F9	Cysteine-rich seceretory protein Ts-CRPM OS=Trimeresurus stejnegeri PE=2 SV=1	Regular	4784.37	0	27995	21	1	18	6.67	185081	0	31878			Green	1018 1028 15573 21273 22099 25660 25873 58881 72106 75260 112941 113257 114708 115165 115239 115308 116192 188815 189152 192812
22099	F2Q6F7_TRIST	F2Q6F7	Cysteine-rich seceretory protein Ts-CRPYa OS=Trimeresurus stejnegeri PE=2 SV=1	Regular	4784.37	0	27966.9	21	1	17	6.67	185081	0	31878			Green	1018 1028 15573 21273 22121 25660 25873 58881 72106 75260 112941 113257 114708 115165 115239 115308 116192 188815 189152 192812
21273	F2Q6F4_TRIGS	F2Q6F4	Cysteine-rich seceretory protein Og-CRPa OS=Trimeresurus gracilis PE=2 SV=1	Regular	4784.37	0	27872	21	1	20	6.67	185081	0	31878			Green	1018 1028 15573 22099 22121 25660 25873 58881 72106 75260 112941 113257 114708 115165 115239 115308 116192 188815 189152 192812
15573	A0A0K8S072_CROHD	A0A0K8S072	Cysteine-rich secretory protein OS=Crotalus horridus PE=3 SV=1	Regular	4784.37	0	27610.8	21	1	20	6.67	185081	0	31878			Green	1018 1028 21273 22099 22121 25660 25873 58881 72106 75260 112941 113257 114708 115165 115239 115308 116192 188815 189152 192812
1028	CRVP_TRIST	P60623	Cysteine-rich venom protein (Fragment) OS=Trimeresurus stejnegeri PE=1 SV=1	Regular	4784.37	0	27206.9	21	1	17	6.87	185081	0	31878			Green	1018 15573 21273 22099 22121 25660 25873 58881 72106 75260 112941 113257 114708 115165 115239 115308 116192 188815 189152 192812
1018	CRVP_GLOBL	Q8JI40	Cysteine-rich venom protein ablomin OS=Gloydius blomhoffii PE=1 SV=1	Regular	4784.37	0	27826.8	28	1	15	6.67	195513	0	33783			Green	1028 15573 21273 22099 22121 25660 25873 58881 72106 75260 112941 113257 114708 115165 115239 115308 116192 188815 189152 192812
117401	B0VXU1_SISCA	B0VXU1	Serine proteinase isoform 9 OS=Sistrurus catenatus edwardsii PE=2 SV=1	Regular	4767.7	0	29340.5	22	3	14	10.38	37154	0	10544			Green	1882 1900 1901 1902 1903 1904 1906 1909 1910 1911 1912 1914 1917 1918 1922 1923 1929 1930 1931 1932 1934 1935 1936 1977 1980 1984 1985 1986 1992 1995 1997 2001 2006 2007 2008 2009 2046 2047 2048 2049 2051 2054 2057 2058 2060 2062 2064 2066 2069 2070 2071 2075 2076 2080 2081 2084 2088 2091 2096 2099 2100 2101 2106 2111 2112 2113 2120 2129 2130 2131 2132 2133 2134 2135 2137 2140 2141 2142 2143 2149…
83808	A0A1W7RJW9_AGKCO	A0A1W7RJW9	Serine proteinase 6 OS=Agkistrodon contortrix contortrix PE=3 SV=1	Regular	4767.7	0	28997	22	3	18	10.47	37154	0	10544			Green	1882 1900 1901 1902 1903 1904 1906 1909 1910 1911 1912 1914 1917 1918 1922 1923 1929 1930 1931 1932 1934 1935 1936 1977 1980 1984 1985 1986 1992 1995 1997 2001 2006 2007 2008 2009 2046 2047 2048 2049 2051 2054 2057 2058 2060 2062 2064 2066 2069 2070 2071 2075 2076 2080 2081 2084 2088 2091 2096 2099 2100 2101 2106 2111 2112 2113 2120 2129 2130 2131 2132 2133 2134 2135 2137 2140 2141 2142 2143 2149…
21043	A0A194ARH4_9SAUR	A0A194ARH4	Serine proteinase 2 OS=Agkistrodon piscivorus PE=3 SV=1	Regular	4767.7	0	29036.1	22	3	18	10.47	37154	0	10544			Green	1882 1900 1901 1902 1903 1904 1906 1909 1910 1911 1912 1914 1917 1918 1922 1923 1929 1930 1931 1932 1934 1935 1936 1977 1980 1984 1985 1986 1992 1995 1997 2001 2006 2007 2008 2009 2046 2047 2048 2049 2051 2054 2057 2058 2060 2062 2064 2066 2069 2070 2071 2075 2076 2080 2081 2084 2088 2091 2096 2099 2100 2101 2106 2111 2112 2113 2120 2129 2130 2131 2132 2133 2134 2135 2137 2140 2141 2142 2143 2149…
114359	T1E3X0_CROHD	T1E3X0	Serine proteinase 8 OS=Crotalus horridus PE=2 SV=1	Regular	4753.91	0	29431.4	22	3	19	17.69	40501	0	10698			Green	1882 1900 1901 1902 1906 1909 1910 1912 1914 1917 1918 1922 1923 1929 1930 1931 1935 1936 1977 1980 1986 1992 1995 2001 2006 2007 2046 2047 2048 2049 2054 2057 2060 2062 2064 2066 2069 2070 2075 2076 2080 2081 2084 2091 2096 2100 2113 2120 2129 2130 2131 2132 2133 2134 2137 2142 2143 2149 2157 2158 2161 2886 2917 3029 3034 3345 4775 5308 5309 7590 7623 7668 7683 7687 7689 7871 8401 8693 10006 106…
17612	F8S118_CROAD	F8S118	Cadam10_SVSP-2 OS=Crotalus adamanteus PE=2 SV=1	Regular	4753.91	0	29725.7	22	3	20	17.49	40501	0	10698			Green	1882 1900 1901 1902 1906 1909 1910 1912 1914 1917 1918 1922 1923 1929 1930 1931 1935 1936 1977 1980 1986 1992 1995 2001 2006 2007 2046 2047 2048 2049 2054 2057 2060 2062 2064 2066 2069 2070 2075 2076 2080 2081 2084 2091 2096 2100 2113 2120 2129 2130 2131 2132 2133 2134 2137 2142 2143 2149 2157 2158 2161 2886 2917 3029 3034 3345 4775 5308 5309 7590 7623 7668 7683 7687 7689 7871 8401 8693 10006 106…
15880	A0A0K8RSB6_CROHD	A0A0K8RSB6	Serine proteinase 10 OS=Crotalus horridus PE=3 SV=1	Regular	4753.91	0	29538.4	22	3	20	17.69	40501	0	10698			Green	1882 1900 1901 1902 1906 1909 1910 1912 1914 1917 1918 1922 1923 1929 1930 1931 1935 1936 1977 1980 1986 1992 1995 2001 2006 2007 2046 2047 2048 2049 2054 2057 2060 2062 2064 2066 2069 2070 2075 2076 2080 2081 2084 2091 2096 2100 2113 2120 2129 2130 2131 2132 2133 2134 2137 2142 2143 2149 2157 2158 2161 2886 2917 3029 3034 3345 4775 5308 5309 7590 7623 7668 7683 7687 7689 7871 8401 8693 10006 106…
2143	VSP1_GLOUS	Q91053	Thrombin-like enzyme calobin-1 OS=Gloydius ussuriensis PE=1 SV=1	Regular	4753.91	0	29592.5	22	3	22	17.56	40501	0	10698			Green	1882 1900 1901 1902 1906 1909 1910 1912 1914 1917 1918 1922 1923 1929 1930 1931 1935 1936 1977 1980 1986 1992 1995 2001 2006 2007 2046 2047 2048 2049 2054 2057 2060 2062 2064 2066 2069 2070 2075 2076 2080 2081 2084 2091 2096 2100 2113 2120 2129 2130 2131 2132 2133 2134 2137 2142 2149 2157 2158 2161 2886 2917 3029 3034 3345 4775 5308 5309 7590 7623 7668 7683 7687 7689 7871 8401 8693 10006 10609 11…
1922	VSPC_CROAD	J3RY93	Snake venom serine proteinase 12 OS=Crotalus adamanteus PE=1 SV=1	Regular	4753.91	0	29411.4	22	3	19	17.69	40501	0	10698			Green	1882 1900 1901 1902 1906 1909 1910 1912 1914 1917 1918 1923 1929 1930 1931 1935 1936 1977 1980 1986 1992 1995 2001 2006 2007 2046 2047 2048 2049 2054 2057 2060 2062 2064 2066 2069 2070 2075 2076 2080 2081 2084 2091 2096 2100 2113 2120 2129 2130 2131 2132 2133 2134 2137 2142 2143 2149 2157 2158 2161 2886 2917 3029 3034 3345 4775 5308 5309 7590 7623 7668 7683 7687 7689 7871 8401 8693 10006 10609 11…
16186	A0A2D4GRE8_MICCO	A0A2D4GRE8	Uncharacterized protein (Fragment) OS=Micrurus corallinus PE=4 SV=1	Regular	4721.81	0	76808	61	6	59	11.48	350249	0	88625			Green	3 3078 6660 12385 15809 16249 41050 42078 50314 62203 82490 86399 87258 104741 106347 109915 115998 132036 132507 149784 158284 166464 168493 174340 178233 186372 192553
133172	E9JG23_ECHCO	E9JG23	Serine protease (Fragment) OS=Echis coloratus PE=2 SV=1	Regular	4419.87	0	29140.3	10	1	19	4.23	45911	0	7778			Green	1923 1987 1999 2046 2113 2134 10611 25609 79116 132831
132831	A0A0A1WDS0_ECHCO	A0A0A1WDS0	Serine protease F (Fragment) OS=Echis coloratus PE=2 SV=1	Regular	4419.87	0	10070.5	10	1	8	12.22	45911	0	7778			Green	1923 1987 1999 2046 2113 2134 10611 25609 79116 133172
79116	T2HPE9_PROFL	T2HPE9	Serine protease (Fragment) OS=Protobothrops flavoviridis PE=2 SV=1	Regular	4419.87	0	7825.79	10	1	6	15.07	45911	0	7778			Green	1923 1987 1999 2046 2113 2134 10611 25609 132831 133172
25609	E9JG24_ECHCS	E9JG24	Serine protease (Fragment) OS=Echis carinatus sochureki PE=2 SV=1	Regular	4419.87	0	26351.1	10	1	18	4.68	45911	0	7778			Green	1923 1987 1999 2046 2113 2134 10611 79116 132831 133172
10611	A0A194ATG3_SISTE	A0A194ATG3	Serine proteinase 11a OS=Sistrurus tergeminus PE=3 SV=1	Regular	4419.87	0	28432.6	10	1	20	4.26	45911	0	7778			Green	1923 1987 1999 2046 2113 2134 25609 79116 132831 133172
1999	VSPF5_MACLB	Q9PT41	Factor V activator OS=Macrovipera lebetina PE=1 SV=1	Regular	4419.87	0	29279.4	10	1	20	4.25	45911	0	7778			Green	1923 1987 2046 2113 2134 10611 25609 79116 132831 133172
1987	VSP3_PROJR	Q9DF66	Snake venom serine protease 3 OS=Protobothrops jerdonii PE=2 SV=1	Regular	4419.87	0	28709.4	10	1	23	4.26	45911	0	7778			Green	1923 1999 2046 2113 2134 10611 25609 79116 132831 133172
189738	A0A1L8D656_BOTAT	A0A1L8D656	BATXSVMPIII17 OS=Bothrops atrox PE=2 SV=1	Regular	4284.67	0	70839.9	25	3	50	5.23	69019	0	22033			Green	2198 2200 2207 2208 2214 2344 2350 2490 2497 2507 2510 2511 2565 2568 2570 2575 7711 14488 15942 28901 29052 73157 73288 73304 74778 77471 77478 78290 113408 117331 176726 176727 176728 176757 176986 176989 176991 188165 188166 189156 189722 189733 189739
189156	A0A1L8D677_BOTAT	A0A1L8D677	BATXSVMPIII20 OS=Bothrops atrox PE=2 SV=1	Regular	4284.67	0	70982.9	25	3	47	5.23	69019	0	22033			Green	2198 2200 2207 2208 2214 2344 2350 2490 2497 2507 2510 2511 2565 2568 2570 2575 7711 14488 15942 28901 29052 73157 73288 73304 74778 77471 77478 78290 113408 117331 176726 176727 176728 176757 176986 176989 176991 188165 188166 189722 189733 189738 189739
188166	A0A1L8D633_BOTAT	A0A1L8D633	BATXSVMPIII19 OS=Bothrops atrox PE=2 SV=1	Regular	4284.67	0	71010.1	25	3	52	5.23	69019	0	22033			Green	2198 2200 2207 2208 2214 2344 2350 2490 2497 2507 2510 2511 2565 2568 2570 2575 7711 14488 15942 28901 29052 73157 73288 73304 74778 77471 77478 78290 113408 117331 176726 176727 176728 176757 176986 176989 176991 188165 189156 189722 189733 189738 189739
2208	VM3H_GLOHA	Q90Y44	Disintegrin-like halysetin OS=Gloydius halys PE=1 SV=1	Regular	4284.67	0	24698.4	18	2	15	10.38	61053	0	18709			Green	2198 2200 2207 2214 2344 2350 2490 2497 2507 2510 2511 2565 2568 2570 2575 7711 14488 15942 28901 29052 73157 73288 73304 74778 77471 77478 78290 113408 117331 176726 176727 176728 176757 176986 176989 176991 188165 188166 189156 189722 189733 189738 189739
2207	VM3H6_GLOBR	P0C7B0	Zinc metalloproteinase-disintegrin-like brevilysin H6 OS=Gloydius brevicaudus PE=1 SV=2	Regular	4284.67	0	70442	25	3	46	5.25	69019	0	22033			Green	2198 2200 2208 2214 2344 2350 2490 2497 2507 2510 2511 2565 2568 2570 2575 7711 14488 15942 28901 29052 73157 73288 73304 74778 77471 77478 78290 113408 117331 176726 176727 176728 176757 176986 176989 176991 188165 188166 189156 189722 189733 189738 189739
2441	TXVE_BOTJA	Q90X23	Snake venom vascular endothelial growth factor toxin OS=Bothrops jararaca PE=1 SV=1	Regular	4211.07	0	16890.2	35	3	13	32.88	99874	99874	48743	394.962	6.671	Green	2428
189161	A0A1L8D6F6_BOTAT	A0A1L8D6F6	BATXCTL24 OS=Bothrops atrox PE=2 SV=1	Regular	4138	0	16865.6	25	3	9	28.77	170204	133547	21281	528.125	8.9071	Green	138
189203	A0A1W7RB69_CROAD	A0A1W7RB69	Cadam10_SVSP-9 OS=Crotalus adamanteus PE=3 SV=1	Regular	4101.03	0	28706.3	35	4	26	27.63	112924	51355	27320	203.089	5.8299	Green	1922 2054 2066 2069 2070 2143 2158 2160 2161 2162 2917 7623 7668 7683 8401 10609 11258 11566 14855 14916 14918 15120 15546 15757 15880 16113 17232 17432 17612 21195 25851 29238 29241 29448 29846 72136 72317 72326 72568 72666 72824 72989 73080 73190 75082 75127 76674 77792 78520 83547 84610 113336 114359 117484 117488 176788 176789 176890 176898 188147 188420 188634 189193 189772 191537 192722 192…
11566	A0A0K8RYS0_CROHD	A0A0K8RYS0	Serine proteinase 5 OS=Crotalus horridus PE=3 SV=1	Regular	4101.03	0	28827.5	35	4	24	27.52	112924	0	27320			Green	1922 2054 2066 2069 2070 2143 2158 2160 2161 2162 2917 7623 7668 7683 8401 10609 11258 14855 14916 14918 15120 15546 15757 15880 16113 17232 17432 17612 21195 25851 29238 29241 29448 29846 72136 72317 72326 72568 72666 72824 72989 73080 73190 75082 75127 76674 77792 78520 83547 84610 113336 114359 117484 117488 176788 176789 176890 176898 188147 188420 188634 189193 189203 189772 191537 192722 19…
7623	T1E3B5_CROHD	T1E3B5	Serine proteinase 7 OS=Crotalus horridus PE=2 SV=1	Regular	4101.03	0	28836.5	35	4	24	27.52	112924	0	27320			Green	1922 2054 2066 2069 2070 2143 2158 2160 2161 2162 2917 7668 7683 8401 10609 11258 11566 14855 14916 14918 15120 15546 15757 15880 16113 17232 17432 17612 21195 25851 29238 29241 29448 29846 72136 72317 72326 72568 72666 72824 72989 73080 73190 75082 75127 76674 77792 78520 83547 84610 113336 114359 117484 117488 176788 176789 176890 176898 188147 188420 188634 189193 189203 189772 191537 192722 1…
186372	A0A2D4PC96_MICSU	A0A2D4PC96	Uncharacterized protein (Fragment) OS=Micrurus surinamensis PE=4 SV=1	Regular	4007.84	0	73431.1	44	4	57	6.93	306828	0	79844			Green	3 3078 6660 12385 15809 16186 16249 41050 42078 50314 62203 82490 86399 87258 104741 106347 109915 115998 132036 132507 149784 158284 166464 168493 174340 178233 192553
189155	A0A1L8D5X9_BOTAT	A0A1L8D5X9	BATXSVMPIII1 OS=Bothrops atrox PE=2 SV=1	Regular	3888.89	0	70271.3	39	3	52	6.71	67317	67317	35620	266.212	18.7071	Green
189735	A0A1L8D670_BOTAT	A0A1L8D670	BATXCTL7 OS=Bothrops atrox PE=2 SV=1	Regular	3863.1	0	17712.8	23	3	9	12.16	159287	0	39039			Green	173 21570 187927 189719
2160	VSPL_BOTAS	Q072L6	Thrombin-like enzyme asperase OS=Bothrops asper PE=1 SV=1	Regular	3823.59	0	28703.2	45	5	24	29.34	167526	65070	48611	257.326	7.3861	Green	2054 2069 2070 2158 2161 2162 2917 7623 7668 10609 11566 14855 15757 16113 21195 29238 29241 29448 29846 72317 72326 72568 72666 73080 73190 75082 75127 76674 77792 78520 83547 84610 113336 117484 117488 176788 176789 176890 176898 188147 189193 189203 189772 192722
166464	A0A2D4LAG5_9SAUR	A0A2D4LAG5	Uncharacterized protein (Fragment) OS=Micrurus spixii PE=4 SV=1	Regular	3770.36	0	70907.4	35	4	62	6.95	142261	0	40043			Green	3 3078 6660 15809 16186 16249 41050 42078 50314 61474 62203 81329 82490 86399 104741 109915 115998 128273 132036 132507 149784 158284 168493 178233 186372 192553
75425	N0A5N4_GLOHA	N0A5N4	Agkihpin OS=Gloydius halys PE=2 SV=1	Regular	3670.81	0	26887.3	23	3	22	11.39	42570	0	10129			Green	1882 1900 1901 1902 1906 1909 1910 1912 1914 1917 1918 1922 1923 1929 1930 1931 1935 1936 1977 1980 1986 1992 1995 2001 2006 2007 2046 2047 2048 2049 2054 2057 2060 2062 2064 2066 2069 2070 2075 2076 2080 2081 2084 2091 2096 2100 2113 2120 2129 2130 2131 2132 2133 2134 2137 2142 2143 2149 2157 2158 2886 3029 3034 3345 4775 5308 5309 7590 7668 7683 7687 7689 7871 8401 8693 10006 10609 11255 11258 …
74395	N0AAE6_GLOHA	N0AAE6	Agkihpin OS=Gloydius halys PE=2 SV=1	Regular	3670.81	0	26869.2	23	3	22	11.39	42570	0	10129			Green	1882 1900 1901 1902 1906 1909 1910 1912 1914 1917 1918 1922 1923 1929 1930 1931 1935 1936 1977 1980 1986 1992 1995 2001 2006 2007 2046 2047 2048 2049 2054 2057 2060 2062 2064 2066 2069 2070 2075 2076 2080 2081 2084 2091 2096 2100 2113 2120 2129 2130 2131 2132 2133 2134 2137 2142 2143 2149 2157 2158 2886 3029 3034 3345 4775 5308 5309 7590 7668 7683 7687 7689 7871 8401 8693 10006 10609 11255 11258 …
71925	I4CHP3_GLOHA	I4CHP3	Thrombin-like protein OS=Gloydius halys PE=2 SV=1	Regular	3670.81	0	27202.7	23	3	21	11.3	42570	0	10129			Green	1882 1900 1901 1902 1906 1909 1910 1912 1914 1917 1918 1922 1923 1929 1930 1931 1935 1936 1977 1980 1986 1992 1995 2001 2006 2007 2046 2047 2048 2049 2054 2057 2060 2062 2064 2066 2069 2070 2075 2076 2080 2081 2084 2091 2096 2100 2113 2120 2129 2130 2131 2132 2133 2134 2137 2142 2143 2149 2157 2158 2886 3029 3034 3345 4775 5308 5309 7590 7668 7683 7687 7689 7871 8401 8693 10006 10609 11255 11258 …
2091	VSPPE_GLOHA	O93421	Snake venom serine protease pallase OS=Gloydius halys PE=2 SV=2	Regular	3670.81	0	26732.2	23	3	22	11.44	42570	0	10129			Green	1882 1900 1901 1902 1906 1909 1910 1912 1914 1917 1918 1922 1923 1929 1930 1931 1935 1936 1977 1980 1986 1992 1995 2001 2006 2007 2046 2047 2048 2049 2054 2057 2060 2062 2064 2066 2069 2070 2075 2076 2080 2081 2084 2096 2100 2113 2120 2129 2130 2131 2132 2133 2134 2137 2142 2143 2149 2157 2158 2886 3029 3034 3345 4775 5308 5309 7590 7668 7683 7687 7689 7871 8401 8693 10006 10609 11255 11258 11260…
2062	VSP2_GLOHA	Q9YGI6	Snake venom serine protease pallabin-2 OS=Gloydius halys GN=JZTHR7 PE=2 SV=1	Regular	3670.81	0	29368.3	23	3	22	10.38	42570	0	10129			Green	1882 1900 1901 1902 1906 1909 1910 1912 1914 1917 1918 1922 1923 1929 1930 1931 1935 1936 1977 1980 1986 1992 1995 2001 2006 2007 2046 2047 2048 2049 2054 2057 2060 2064 2066 2069 2070 2075 2076 2080 2081 2084 2091 2096 2100 2113 2120 2129 2130 2131 2132 2133 2134 2137 2142 2143 2149 2157 2158 2886 3029 3034 3345 4775 5308 5309 7590 7668 7683 7687 7689 7871 8401 8693 10006 10609 11255 11258 11260…
1977	VSP1_GLOHA	Q9YGJ2	Snake venom serine protease pallabin OS=Gloydius halys GN=JZTHR5 PE=2 SV=1	Regular	3670.81	0	29365.3	23	3	22	10.38	42570	0	10129			Green	1882 1900 1901 1902 1906 1909 1910 1912 1914 1917 1918 1922 1923 1929 1930 1931 1935 1936 1980 1986 1992 1995 2001 2006 2007 2046 2047 2048 2049 2054 2057 2060 2062 2064 2066 2069 2070 2075 2076 2080 2081 2084 2091 2096 2100 2113 2120 2129 2130 2131 2132 2133 2134 2137 2142 2143 2149 2157 2158 2886 3029 3034 3345 4775 5308 5309 7590 7668 7683 7687 7689 7871 8401 8693 10006 10609 11255 11258 11260…
1929	VSPSH_GLOSH	Q6T5L0	Alpha-fibrinogenase shedaoenase OS=Gloydius shedaoensis PE=1 SV=2	Regular	3670.81	0	27100.5	23	3	21	11.34	42570	0	10129			Green	1882 1900 1901 1902 1906 1909 1910 1912 1914 1917 1918 1922 1923 1930 1931 1935 1936 1977 1980 1986 1992 1995 2001 2006 2007 2046 2047 2048 2049 2054 2057 2060 2062 2064 2066 2069 2070 2075 2076 2080 2081 2084 2091 2096 2100 2113 2120 2129 2130 2131 2132 2133 2134 2137 2142 2143 2149 2157 2158 2886 3029 3034 3345 4775 5308 5309 7590 7668 7683 7687 7689 7871 8401 8693 10006 10609 11255 11258 11260…
1882	VSPUI_GLOUS	Q8UUJ2	Snake venom serine protease ussurin OS=Gloydius ussuriensis PE=2 SV=2	Regular	3670.81	0	26885.2	23	3	21	11.44	42570	0	10129			Green	1900 1901 1902 1906 1909 1910 1912 1914 1917 1918 1922 1923 1929 1930 1931 1935 1936 1977 1980 1986 1992 1995 2001 2006 2007 2046 2047 2048 2049 2054 2057 2060 2062 2064 2066 2069 2070 2075 2076 2080 2081 2084 2091 2096 2100 2113 2120 2129 2130 2131 2132 2133 2134 2137 2142 2143 2149 2157 2158 2886 3029 3034 3345 4775 5308 5309 7590 7668 7683 7687 7689 7871 8401 8693 10006 10609 11255 11258 11260…
16091	A0A0K8RS97_CROHD	A0A0K8RS97	Serine proteinase 1a OS=Crotalus horridus PE=3 SV=1	Regular	3592.57	0	28888.6	18	2	25	8.53	50531	0	13755			Green	1882 1901 1902 1906 1909 1910 1912 1917 1922 1929 1930 1931 1935 1936 1977 1980 1992 1995 2001 2006 2007 2048 2049 2054 2057 2060 2062 2064 2066 2069 2070 2076 2080 2081 2091 2096 2100 2129 2130 2131 2132 2133 2137 2142 2143 2149 2158 2886 3029 3034 3345 4775 5308 7590 7668 7687 7689 7871 8401 8495 8693 10006 10609 11255 11258 11260 11261 11622 12050 12051 14738 14855 15210 15322 15495 15553 1575…
15877	A0A0K8RSF0_CROHD	A0A0K8RSF0	Serine proteinase 1d OS=Crotalus horridus PE=3 SV=1	Regular	3592.57	0	28865.5	18	2	23	8.53	50531	0	13755			Green	1882 1901 1902 1906 1909 1910 1912 1917 1922 1929 1930 1931 1935 1936 1977 1980 1992 1995 2001 2006 2007 2048 2049 2054 2057 2060 2062 2064 2066 2069 2070 2076 2080 2081 2091 2096 2100 2129 2130 2131 2132 2133 2137 2142 2143 2149 2158 2886 3029 3034 3345 4775 5308 7590 7668 7687 7689 7871 8401 8495 8693 10006 10609 11255 11258 11260 11261 11622 12050 12051 14738 14855 15210 15322 15495 15553 1575…
15495	T1E3C0_CROHD	T1E3C0	Serine proteinase 1c OS=Crotalus horridus PE=2 SV=1	Regular	3592.57	0	28879.5	18	2	23	8.53	50531	0	13755			Green	1882 1901 1902 1906 1909 1910 1912 1917 1922 1929 1930 1931 1935 1936 1977 1980 1992 1995 2001 2006 2007 2048 2049 2054 2057 2060 2062 2064 2066 2069 2070 2076 2080 2081 2091 2096 2100 2129 2130 2131 2132 2133 2137 2142 2143 2149 2158 2886 3029 3034 3345 4775 5308 7590 7668 7687 7689 7871 8401 8495 8693 10006 10609 11255 11258 11260 11261 11622 12050 12051 14738 14855 15210 15322 15553 15757 1578…
15322	A0A0K8RS95_CROHD	A0A0K8RS95	Serine proteinase 1f OS=Crotalus horridus PE=3 SV=1	Regular	3592.57	0	28835.4	18	2	23	8.53	50531	0	13755			Green	1882 1901 1902 1906 1909 1910 1912 1917 1922 1929 1930 1931 1935 1936 1977 1980 1992 1995 2001 2006 2007 2048 2049 2054 2057 2060 2062 2064 2066 2069 2070 2076 2080 2081 2091 2096 2100 2129 2130 2131 2132 2133 2137 2142 2143 2149 2158 2886 3029 3034 3345 4775 5308 7590 7668 7687 7689 7871 8401 8495 8693 10006 10609 11255 11258 11260 11261 11622 12050 12051 14738 14855 15210 15495 15553 15757 1578…
14738	A0A0K8RSB3_CROHD	A0A0K8RSB3	Serine proteinase 1e OS=Crotalus horridus PE=3 SV=1	Regular	3592.57	0	28875.5	18	2	23	8.53	50531	0	13755			Green	1882 1901 1902 1906 1909 1910 1912 1917 1922 1929 1930 1931 1935 1936 1977 1980 1992 1995 2001 2006 2007 2048 2049 2054 2057 2060 2062 2064 2066 2069 2070 2076 2080 2081 2091 2096 2100 2129 2130 2131 2132 2133 2137 2142 2143 2149 2158 2886 3029 3034 3345 4775 5308 7590 7668 7687 7689 7871 8401 8495 8693 10006 10609 11255 11258 11260 11261 11622 12050 12051 14855 15210 15322 15495 15553 15757 1578…
12051	T1D6M9_CROHD	T1D6M9	Serine proteinase 1b OS=Crotalus horridus PE=2 SV=1	Regular	3592.57	0	28861.5	18	2	23	8.53	50531	0	13755			Green	1882 1901 1902 1906 1909 1910 1912 1917 1922 1929 1930 1931 1935 1936 1977 1980 1992 1995 2001 2006 2007 2048 2049 2054 2057 2060 2062 2064 2066 2069 2070 2076 2080 2081 2091 2096 2100 2129 2130 2131 2132 2133 2137 2142 2143 2149 2158 2886 3029 3034 3345 4775 5308 7590 7668 7687 7689 7871 8401 8495 8693 10006 10609 11255 11258 11260 11261 11622 12050 14738 14855 15210 15322 15495 15553 15757 1578…
11260	A0A0K8RYN6_CROHD	A0A0K8RYN6	Serine proteinase 2a OS=Crotalus horridus PE=3 SV=1	Regular	3592.57	0	28849.5	18	2	23	8.53	50531	0	13755			Green	1882 1901 1902 1906 1909 1910 1912 1917 1922 1929 1930 1931 1935 1936 1977 1980 1992 1995 2001 2006 2007 2048 2049 2054 2057 2060 2062 2064 2066 2069 2070 2076 2080 2081 2091 2096 2100 2129 2130 2131 2132 2133 2137 2142 2143 2149 2158 2886 3029 3034 3345 4775 5308 7590 7668 7687 7689 7871 8401 8495 8693 10006 10609 11255 11258 11261 11622 12050 12051 14738 14855 15210 15322 15495 15553 15757 1578…
11255	A0A0K8RYN5_CROHD	A0A0K8RYN5	Serine proteinase 2e OS=Crotalus horridus PE=3 SV=1	Regular	3592.57	0	28917.5	18	2	23	8.53	50531	0	13755			Green	1882 1901 1902 1906 1909 1910 1912 1917 1922 1929 1930 1931 1935 1936 1977 1980 1992 1995 2001 2006 2007 2048 2049 2054 2057 2060 2062 2064 2066 2069 2070 2076 2080 2081 2091 2096 2100 2129 2130 2131 2132 2133 2137 2142 2143 2149 2158 2886 3029 3034 3345 4775 5308 7590 7668 7687 7689 7871 8401 8495 8693 10006 10609 11258 11260 11261 11622 12050 12051 14738 14855 15210 15322 15495 15553 15757 1578…
7689	A0A0K8RYS4_CROHD	A0A0K8RYS4	Serine proteinase 2d OS=Crotalus horridus PE=3 SV=1	Regular	3592.57	0	28951.6	18	2	23	8.53	50531	54645	13755	216.099	6.2564	Green	1882 1901 1902 1906 1909 1910 1912 1917 1922 1929 1930 1931 1935 1936 1977 1980 1992 1995 2001 2006 2007 2048 2049 2054 2057 2060 2062 2064 2066 2069 2070 2076 2080 2081 2091 2096 2100 2129 2130 2131 2132 2133 2137 2142 2143 2149 2158 2886 3029 3034 3345 4775 5308 7590 7668 7687 7871 8401 8495 8693 10006 10609 11255 11258 11260 11261 11622 12050 12051 14738 14855 15210 15322 15495 15553 15757 157…
187927	A0A1L8D6H8_BOTAT	A0A1L8D6H8	BATXCTL8 OS=Bothrops atrox PE=2 SV=1	Regular	3568.08	0	17774.8	12	1	11	5.41	129064	0	34941			Green	173 21570 189719 189735
188347	A0A1L8D634_BOTAT	A0A1L8D634	BATXCTL40 OS=Bothrops atrox PE=2 SV=1	Regular	3429.56	0	18112.5	37	5	15	26.28	100197	0	32926			Green	71 182 194 35367 187926 187931 187936 187939 188146 188159 188160 188427 189145 189157 189159 189162 189166 189169 189727 189758 189770 192719 192729 192742 192750
189772	A0A1W7RB66_CROAD	A0A1W7RB66	Cadam10_SVSP-12 OS=Crotalus adamanteus PE=3 SV=1	Regular	3428.79	0	29010.8	18	2	29	8.53	61976	0	14010			Green	1882 1901 1902 1906 1909 1910 1912 1917 1922 1929 1930 1931 1935 1936 1977 1980 1992 1995 2001 2006 2007 2048 2049 2054 2057 2060 2062 2064 2066 2069 2070 2076 2080 2081 2091 2096 2100 2129 2130 2131 2132 2133 2137 2142 2143 2149 2158 2160 2161 2162 2886 2917 3029 3034 3345 4775 5308 7590 7623 7668 7687 7689 7871 8401 8693 10006 10609 11255 11258 11260 11261 11566 11622 12050 12051 14738 14855 15…
176789	A0A194APK9_SISTE	A0A194APK9	Serine proteinase 2 OS=Sistrurus tergeminus PE=3 SV=1	Regular	3428.79	0	29029.2	18	2	22	8.49	61976	0	14010			Green	1882 1901 1902 1906 1909 1910 1912 1917 1922 1929 1930 1931 1935 1936 1977 1980 1992 1995 2001 2006 2007 2048 2049 2054 2057 2060 2062 2064 2066 2069 2070 2076 2080 2081 2091 2096 2100 2129 2130 2131 2132 2133 2137 2142 2143 2149 2158 2160 2161 2162 2886 2917 3029 3034 3345 4775 5308 7590 7623 7668 7687 7689 7871 8401 8693 10006 10609 11255 11258 11260 11261 11566 11622 12050 12051 14738 14855 15…
117488	B0VXT4_SISCA	B0VXT4	Serine proteinase isoform 2 OS=Sistrurus catenatus edwardsii PE=2 SV=1	Regular	3428.79	0	28962	18	2	21	8.49	61976	0	14010			Green	1882 1901 1902 1906 1909 1910 1912 1917 1922 1929 1930 1931 1935 1936 1977 1980 1992 1995 2001 2006 2007 2048 2049 2054 2057 2060 2062 2064 2066 2069 2070 2076 2080 2081 2091 2096 2100 2129 2130 2131 2132 2133 2137 2142 2143 2149 2158 2160 2161 2162 2886 2917 3029 3034 3345 4775 5308 7590 7623 7668 7687 7689 7871 8401 8693 10006 10609 11255 11258 11260 11261 11566 11622 12050 12051 14738 14855 15…
78520	A0A194ASS1_SISMB	A0A194ASS1	Serine proteinase 9b OS=Sistrurus miliarius barbouri PE=3 SV=1	Regular	3428.79	0	28968	18	2	21	8.49	61976	0	14010			Green	1882 1901 1902 1906 1909 1910 1912 1917 1922 1929 1930 1931 1935 1936 1977 1980 1992 1995 2001 2006 2007 2048 2049 2054 2057 2060 2062 2064 2066 2069 2070 2076 2080 2081 2091 2096 2100 2129 2130 2131 2132 2133 2137 2142 2143 2149 2158 2160 2161 2162 2886 2917 3029 3034 3345 4775 5308 7590 7623 7668 7687 7689 7871 8401 8693 10006 10609 11255 11258 11260 11261 11566 11622 12050 12051 14738 14855 15…
77792	A0A194APX9_SISMB	A0A194APX9	Serine proteinase 9a OS=Sistrurus miliarius barbouri PE=3 SV=1	Regular	3428.79	0	28938	18	2	21	8.49	61976	0	14010			Green	1882 1901 1902 1906 1909 1910 1912 1917 1922 1929 1930 1931 1935 1936 1977 1980 1992 1995 2001 2006 2007 2048 2049 2054 2057 2060 2062 2064 2066 2069 2070 2076 2080 2081 2091 2096 2100 2129 2130 2131 2132 2133 2137 2142 2143 2149 2158 2160 2161 2162 2886 2917 3029 3034 3345 4775 5308 7590 7623 7668 7687 7689 7871 8401 8693 10006 10609 11255 11258 11260 11261 11566 11622 12050 12051 14738 14855 15…
73190	A0A194AS00_SISMB	A0A194AS00	Serine proteinase 9c OS=Sistrurus miliarius barbouri PE=3 SV=1	Regular	3428.79	0	28924	18	2	21	8.49	61976	0	14010			Green	1882 1901 1902 1906 1909 1910 1912 1917 1922 1929 1930 1931 1935 1936 1977 1980 1992 1995 2001 2006 2007 2048 2049 2054 2057 2060 2062 2064 2066 2069 2070 2076 2080 2081 2091 2096 2100 2129 2130 2131 2132 2133 2137 2142 2143 2149 2158 2160 2161 2162 2886 2917 3029 3034 3345 4775 5308 7590 7623 7668 7687 7689 7871 8401 8693 10006 10609 11255 11258 11260 11261 11566 11622 12050 12051 14738 14855 15…
73080	A0A194ATP6_SISMB	A0A194ATP6	Serine proteinase 9d OS=Sistrurus miliarius barbouri PE=3 SV=1	Regular	3428.79	0	28969	18	2	21	8.49	61976	0	14010			Green	1882 1901 1902 1906 1909 1910 1912 1917 1922 1929 1930 1931 1935 1936 1977 1980 1992 1995 2001 2006 2007 2048 2049 2054 2057 2060 2062 2064 2066 2069 2070 2076 2080 2081 2091 2096 2100 2129 2130 2131 2132 2133 2137 2142 2143 2149 2158 2160 2161 2162 2886 2917 3029 3034 3345 4775 5308 7590 7623 7668 7687 7689 7871 8401 8693 10006 10609 11255 11258 11260 11261 11566 11622 12050 12051 14738 14855 15…
72666	T1E7K6_CROOH	T1E7K6	Kallikrein-CohPH-4 OS=Crotalus oreganus helleri PE=2 SV=1	Regular	3428.79	0	28936.9	18	2	21	8.49	61976	0	14010			Green	1882 1901 1902 1906 1909 1910 1912 1917 1922 1929 1930 1931 1935 1936 1977 1980 1992 1995 2001 2006 2007 2048 2049 2054 2057 2060 2062 2064 2066 2069 2070 2076 2080 2081 2091 2096 2100 2129 2130 2131 2132 2133 2137 2142 2143 2149 2158 2160 2161 2162 2886 2917 3029 3034 3345 4775 5308 7590 7623 7668 7687 7689 7871 8401 8693 10006 10609 11255 11258 11260 11261 11566 11622 12050 12051 14738 14855 15…
72568	T1DMM6_CROOH	T1DMM6	Kallikrein-CohID-4 OS=Crotalus oreganus helleri PE=2 SV=1	Regular	3428.79	0	28888.6	18	2	27	8.53	61976	0	14010			Green	1882 1901 1902 1906 1909 1910 1912 1917 1922 1929 1930 1931 1935 1936 1977 1980 1992 1995 2001 2006 2007 2048 2049 2054 2057 2060 2062 2064 2066 2069 2070 2076 2080 2081 2091 2096 2100 2129 2130 2131 2132 2133 2137 2142 2143 2149 2158 2160 2161 2162 2886 2917 3029 3034 3345 4775 5308 7590 7623 7668 7687 7689 7871 8401 8693 10006 10609 11255 11258 11260 11261 11566 11622 12050 12051 14738 14855 15…
72326	T1E6S9_CROOH	T1E6S9	Kallikrein-CohCI-4 OS=Crotalus oreganus helleri PE=2 SV=1	Regular	3428.79	0	28963	18	2	21	8.49	61976	0	14010			Green	1882 1901 1902 1906 1909 1910 1912 1917 1922 1929 1930 1931 1935 1936 1977 1980 1992 1995 2001 2006 2007 2048 2049 2054 2057 2060 2062 2064 2066 2069 2070 2076 2080 2081 2091 2096 2100 2129 2130 2131 2132 2133 2137 2142 2143 2149 2158 2160 2161 2162 2886 2917 3029 3034 3345 4775 5308 7590 7623 7668 7687 7689 7871 8401 8693 10006 10609 11255 11258 11260 11261 11566 11622 12050 12051 14738 14855 15…
16113	A0A194ASG2_SISTE	A0A194ASG2	Serine proteinase 9a OS=Sistrurus tergeminus PE=3 SV=1	Regular	3428.79	0	29058.2	18	2	22	8.49	61976	0	14010			Green	1882 1901 1902 1906 1909 1910 1912 1917 1922 1929 1930 1931 1935 1936 1977 1980 1992 1995 2001 2006 2007 2048 2049 2054 2057 2060 2062 2064 2066 2069 2070 2076 2080 2081 2091 2096 2100 2129 2130 2131 2132 2133 2137 2142 2143 2149 2158 2160 2161 2162 2886 2917 3029 3034 3345 4775 5308 7590 7623 7668 7687 7689 7871 8401 8693 10006 10609 11255 11258 11260 11261 11566 11622 12050 12051 14738 14855 15…
15757	A0A0K8RYP4_CROHD	A0A0K8RYP4	Serine proteinase 13b OS=Crotalus horridus PE=3 SV=1	Regular	3428.79	0	29005	18	2	20	8.49	61976	0	14010			Green	1882 1901 1902 1906 1909 1910 1912 1917 1922 1929 1930 1931 1935 1936 1977 1980 1992 1995 2001 2006 2007 2048 2049 2054 2057 2060 2062 2064 2066 2069 2070 2076 2080 2081 2091 2096 2100 2129 2130 2131 2132 2133 2137 2142 2143 2149 2158 2160 2161 2162 2886 2917 3029 3034 3345 4775 5308 7590 7623 7668 7687 7689 7871 8401 8693 10006 10609 11255 11258 11260 11261 11566 11622 12050 12051 14738 14855 15…
14855	A0A0K8S008_CROHD	A0A0K8S008	Serine protease 13d OS=Crotalus horridus PE=3 SV=1	Regular	3428.79	0	28928.9	18	2	20	8.49	61976	0	14010			Green	1882 1901 1902 1906 1909 1910 1912 1917 1922 1929 1930 1931 1935 1936 1977 1980 1992 1995 2001 2006 2007 2048 2049 2054 2057 2060 2062 2064 2066 2069 2070 2076 2080 2081 2091 2096 2100 2129 2130 2131 2132 2133 2137 2142 2143 2149 2158 2160 2161 2162 2886 2917 3029 3034 3345 4775 5308 7590 7623 7668 7687 7689 7871 8401 8693 10006 10609 11255 11258 11260 11261 11566 11622 12050 12051 14738 15210 15…
7668	A0A0K8RYY5_CROHD	A0A0K8RYY5	Serine proteinase 13e OS=Crotalus horridus PE=3 SV=1	Regular	3428.79	0	28977	18	2	20	8.49	61976	0	14010			Green	1882 1901 1902 1906 1909 1910 1912 1917 1922 1929 1930 1931 1935 1936 1977 1980 1992 1995 2001 2006 2007 2048 2049 2054 2057 2060 2062 2064 2066 2069 2070 2076 2080 2081 2091 2096 2100 2129 2130 2131 2132 2133 2137 2142 2143 2149 2158 2160 2161 2162 2886 2917 3029 3034 3345 4775 5308 7590 7623 7687 7689 7871 8401 8693 10006 10609 11255 11258 11260 11261 11566 11622 12050 12051 14738 14855 15210 1…
2070	VSP7_PROMU	Q9DG84	Snake venom serine protease serpentokallikrein-2 OS=Protobothrops mucrosquamatus PE=2 SV=1	Regular	3428.79	0	29005	18	2	18	8.56	61976	0	14010			Green	1882 1901 1902 1906 1909 1910 1912 1917 1922 1929 1930 1931 1935 1936 1977 1980 1992 1995 2001 2006 2007 2048 2049 2054 2057 2060 2062 2064 2066 2069 2076 2080 2081 2091 2096 2100 2129 2130 2131 2132 2133 2137 2142 2143 2149 2158 2160 2161 2162 2886 2917 3029 3034 3345 4775 5308 7590 7623 7668 7687 7689 7871 8401 8693 10006 10609 11255 11258 11260 11261 11566 11622 12050 12051 14738 14855 15210 1…
2069	VSP5_PROMU	Q91511	Beta-fibrinogenase mucrofibrase-5 OS=Protobothrops mucrosquamatus PE=1 SV=1	Regular	3428.79	0	28848.8	18	2	18	8.56	61976	0	14010			Green	1882 1901 1902 1906 1909 1910 1912 1917 1922 1929 1930 1931 1935 1936 1977 1980 1992 1995 2001 2006 2007 2048 2049 2054 2057 2060 2062 2064 2066 2070 2076 2080 2081 2091 2096 2100 2129 2130 2131 2132 2133 2137 2142 2143 2149 2158 2160 2161 2162 2886 2917 3029 3034 3345 4775 5308 7590 7623 7668 7687 7689 7871 8401 8693 10006 10609 11255 11258 11260 11261 11566 11622 12050 12051 14738 14855 15210 1…
2054	VSP1_CROAT	Q8QHK3	Snake venom serine protease catroxase-1 OS=Crotalus atrox PE=1 SV=1	Regular	3428.79	0	29309.3	18	2	21	8.4	61976	0	14010			Green	1882 1901 1902 1906 1909 1910 1912 1917 1922 1929 1930 1931 1935 1936 1977 1980 1992 1995 2001 2006 2007 2048 2049 2057 2060 2062 2064 2066 2069 2070 2076 2080 2081 2091 2096 2100 2129 2130 2131 2132 2133 2137 2142 2143 2149 2158 2160 2161 2162 2886 2917 3029 3034 3345 4775 5308 7590 7623 7668 7687 7689 7871 8401 8693 10006 10609 11255 11258 11260 11261 11566 11622 12050 12051 14738 14855 15210 1…
113933	T1DJX6_CROHD	T1DJX6	Serine proteinase 9 OS=Crotalus horridus PE=2 SV=1	Regular	3397.27	0	29257.9	14	2	22	7.78	24448	0	6484			Green	1882 1900 1901 1902 1903 1904 1906 1909 1910 1911 1912 1917 1922 1929 1930 1931 1932 1934 1935 1936 1977 1980 1984 1985 1992 1995 1997 2001 2006 2007 2008 2009 2048 2049 2051 2054 2057 2058 2060 2062 2064 2066 2069 2070 2071 2076 2080 2081 2088 2091 2096 2099 2100 2101 2106 2111 2112 2113 2129 2130 2131 2132 2133 2135 2137 2140 2141 2142 2143 2149 2150 2153 2154 2158 2886 3029 3034 3345 4775 5308…
82442	A0A1W7RJV9_AGKCO	A0A1W7RJV9	Serine proteinase 5 OS=Agkistrodon contortrix contortrix PE=3 SV=1	Regular	3397.27	0	29507.7	14	2	16	7.69	24448	0	6484			Green	1882 1900 1901 1902 1903 1904 1906 1909 1910 1911 1912 1917 1922 1929 1930 1931 1932 1934 1935 1936 1977 1980 1984 1985 1992 1995 1997 2001 2006 2007 2008 2009 2048 2049 2051 2054 2057 2058 2060 2062 2064 2066 2069 2070 2071 2076 2080 2081 2088 2091 2096 2099 2100 2101 2106 2111 2112 2113 2129 2130 2131 2132 2133 2135 2137 2140 2141 2142 2143 2149 2150 2153 2154 2158 2886 3029 3034 3345 4775 5308…
72347	T1E6T7_CROOH	T1E6T7	Kallikrein-CohID-1 OS=Crotalus oreganus helleri PE=2 SV=1	Regular	3397.27	0	28932.5	14	2	13	7.72	24448	0	6484			Green	1882 1900 1901 1902 1903 1904 1906 1909 1910 1911 1912 1917 1922 1929 1930 1931 1932 1934 1935 1936 1977 1980 1984 1985 1992 1995 1997 2001 2006 2007 2008 2009 2048 2049 2051 2054 2057 2058 2060 2062 2064 2066 2069 2070 2071 2076 2080 2081 2088 2091 2096 2099 2100 2101 2106 2111 2112 2113 2129 2130 2131 2132 2133 2135 2137 2140 2141 2142 2143 2149 2150 2153 2154 2158 2886 3029 3034 3345 4775 5308…
17716	J3RY98_CROAD	J3RY98	Cadam10_SVSP-3 OS=Crotalus adamanteus PE=2 SV=1	Regular	3397.27	0	36692.6	14	2	19	6.17	24448	0	6484			Green	1882 1900 1901 1902 1903 1904 1906 1909 1910 1911 1912 1917 1922 1929 1930 1931 1932 1934 1935 1936 1977 1980 1984 1985 1992 1995 1997 2001 2006 2007 2008 2009 2048 2049 2051 2054 2057 2058 2060 2062 2064 2066 2069 2070 2071 2076 2080 2081 2088 2091 2096 2099 2100 2101 2106 2111 2112 2113 2129 2130 2131 2132 2133 2135 2137 2140 2141 2142 2143 2149 2150 2153 2154 2158 2886 3029 3034 3345 4775 5308…
17071	F8S113_CROAD	F8S113	Serine proteinase 1 OS=Crotalus adamanteus PE=2 SV=1	Regular	3397.27	0	28975.6	14	2	14	7.72	24448	0	6484			Green	1882 1900 1901 1902 1903 1904 1906 1909 1910 1911 1912 1917 1922 1929 1930 1931 1932 1934 1935 1936 1977 1980 1984 1985 1992 1995 1997 2001 2006 2007 2008 2009 2048 2049 2051 2054 2057 2058 2060 2062 2064 2066 2069 2070 2071 2076 2080 2081 2088 2091 2096 2099 2100 2101 2106 2111 2112 2113 2129 2130 2131 2132 2133 2135 2137 2140 2141 2142 2143 2149 2150 2153 2154 2158 2886 3029 3034 3345 4775 5308…
7687	A0A0K8RT82_CROHD	A0A0K8RT82	Serine proteinase 4 OS=Crotalus horridus PE=3 SV=1	Regular	3397.27	0	29199.9	14	2	22	7.78	24448	0	6484			Green	1882 1900 1901 1902 1903 1904 1906 1909 1910 1911 1912 1917 1922 1929 1930 1931 1932 1934 1935 1936 1977 1980 1984 1985 1992 1995 1997 2001 2006 2007 2008 2009 2048 2049 2051 2054 2057 2058 2060 2062 2064 2066 2069 2070 2071 2076 2080 2081 2088 2091 2096 2099 2100 2101 2106 2111 2112 2113 2129 2130 2131 2132 2133 2135 2137 2140 2141 2142 2143 2149 2150 2153 2154 2158 2886 3029 3034 3345 4775 5308…
7590	A0A0K8RZZ5_CROHD	A0A0K8RZZ5	Serine proteinase 8 OS=Crotalus horridus PE=3 SV=1	Regular	3397.27	0	29015.6	14	2	16	7.72	24448	0	6484			Green	1882 1900 1901 1902 1903 1904 1906 1909 1910 1911 1912 1917 1922 1929 1930 1931 1932 1934 1935 1936 1977 1980 1984 1985 1992 1995 1997 2001 2006 2007 2008 2009 2048 2049 2051 2054 2057 2058 2060 2062 2064 2066 2069 2070 2071 2076 2080 2081 2088 2091 2096 2099 2100 2101 2106 2111 2112 2113 2129 2130 2131 2132 2133 2135 2137 2140 2141 2142 2143 2149 2150 2153 2154 2158 2886 3029 3034 3345 4775 5308…
3034	A0A194AM83_9SAUR	A0A194AM83	Serine proteinase 8a OS=Agkistrodon piscivorus PE=3 SV=1	Regular	3397.27	0	29476.6	14	2	16	7.69	24448	0	6484			Green	1882 1900 1901 1902 1903 1904 1906 1909 1910 1911 1912 1917 1922 1929 1930 1931 1932 1934 1935 1936 1977 1980 1984 1985 1992 1995 1997 2001 2006 2007 2008 2009 2048 2049 2051 2054 2057 2058 2060 2062 2064 2066 2069 2070 2071 2076 2080 2081 2088 2091 2096 2099 2100 2101 2106 2111 2112 2113 2129 2130 2131 2132 2133 2135 2137 2140 2141 2142 2143 2149 2150 2153 2154 2158 2886 3029 3345 4775 5308 7590…
2133	VSP09_TRIST	Q71QJ1	Snake venom serine protease KN9 OS=Trimeresurus stejnegeri PE=2 SV=1	Regular	3397.27	0	28852.2	14	2	21	7.78	24448	0	6484			Green	1882 1900 1901 1902 1903 1904 1906 1909 1910 1911 1912 1917 1922 1929 1930 1931 1932 1934 1935 1936 1977 1980 1984 1985 1992 1995 1997 2001 2006 2007 2008 2009 2048 2049 2051 2054 2057 2058 2060 2062 2064 2066 2069 2070 2071 2076 2080 2081 2088 2091 2096 2099 2100 2101 2106 2111 2112 2113 2129 2130 2131 2132 2135 2137 2140 2141 2142 2143 2149 2150 2153 2154 2158 2886 3029 3034 3345 4775 5308 7590…
2129	VSP01_TRIST	Q71QJ3	Snake venom serine protease KN1 OS=Trimeresurus stejnegeri PE=2 SV=1	Regular	3397.27	0	28817.2	14	2	21	7.78	24448	0	6484			Green	1882 1900 1901 1902 1903 1904 1906 1909 1910 1911 1912 1917 1922 1929 1930 1931 1932 1934 1935 1936 1977 1980 1984 1985 1992 1995 1997 2001 2006 2007 2008 2009 2048 2049 2051 2054 2057 2058 2060 2062 2064 2066 2069 2070 2071 2076 2080 2081 2088 2091 2096 2099 2100 2101 2106 2111 2112 2113 2130 2131 2132 2133 2135 2137 2140 2141 2142 2143 2149 2150 2153 2154 2158 2886 3029 3034 3345 4775 5308 7590…
2096	VSP10_TRIST	Q71QI8	Snake venom serine protease KN10 OS=Trimeresurus stejnegeri PE=2 SV=1	Regular	3397.27	0	28825.2	14	2	21	7.78	24448	0	6484			Green	1882 1900 1901 1902 1903 1904 1906 1909 1910 1911 1912 1917 1922 1929 1930 1931 1932 1934 1935 1936 1977 1980 1984 1985 1992 1995 1997 2001 2006 2007 2008 2009 2048 2049 2051 2054 2057 2058 2060 2062 2064 2066 2069 2070 2071 2076 2080 2081 2088 2091 2099 2100 2101 2106 2111 2112 2113 2129 2130 2131 2132 2133 2135 2137 2140 2141 2142 2143 2149 2150 2153 2154 2158 2886 3029 3034 3345 4775 5308 7590…
2049	VSP08_TRIST	Q71QH5	Snake venom serine protease KN8 OS=Trimeresurus stejnegeri PE=2 SV=1	Regular	3397.27	0	28860.3	14	2	21	7.78	24448	0	6484			Green	1882 1900 1901 1902 1903 1904 1906 1909 1910 1911 1912 1917 1922 1929 1930 1931 1932 1934 1935 1936 1977 1980 1984 1985 1992 1995 1997 2001 2006 2007 2008 2009 2048 2051 2054 2057 2058 2060 2062 2064 2066 2069 2070 2071 2076 2080 2081 2088 2091 2096 2099 2100 2101 2106 2111 2112 2113 2129 2130 2131 2132 2133 2135 2137 2140 2141 2142 2143 2149 2150 2153 2154 2158 2886 3029 3034 3345 4775 5308 7590…
1995	VSPD_CROAD	J3SBQ3	Inactive snake venom serine proteinase 13 OS=Crotalus adamanteus PE=1 SV=1	Regular	3397.27	0	29262	14	2	15	7.63	24448	0	6484			Green	1882 1900 1901 1902 1903 1904 1906 1909 1910 1911 1912 1917 1922 1929 1930 1931 1932 1934 1935 1936 1977 1980 1984 1985 1992 1997 2001 2006 2007 2008 2009 2048 2049 2051 2054 2057 2058 2060 2062 2064 2066 2069 2070 2071 2076 2080 2081 2088 2091 2096 2099 2100 2101 2106 2111 2112 2113 2129 2130 2131 2132 2133 2135 2137 2140 2141 2142 2143 2149 2150 2153 2154 2158 2886 3029 3034 3345 4775 5308 7590…
191537	F8S119_CROAD	F8S119	Serine proteinase 7 (Fragment) OS=Crotalus adamanteus PE=2 SV=1	Regular	3383.49	0	24176.3	14	2	18	18.31	27795	0	6638			Green	1882 1901 1902 1906 1909 1910 1912 1917 1922 1929 1930 1931 1935 1936 1977 1980 1992 1995 2001 2006 2007 2048 2049 2054 2057 2060 2062 2064 2066 2069 2070 2076 2080 2081 2091 2096 2100 2129 2130 2131 2132 2133 2137 2142 2143 2149 2158 2161 2886 2917 3029 3034 3345 4775 5308 7590 7623 7668 7683 7687 7689 7871 8401 8693 10006 10609 11255 11258 11260 11261 11566 11622 12050 12051 14738 14855 14916 1…
188634	A0A1W7RB99_CROAD	A0A1W7RB99	Cadam10_SVSP-1 OS=Crotalus adamanteus PE=3 SV=1	Regular	3383.49	0	29584.6	14	2	20	15	27795	0	6638			Green	1882 1901 1902 1906 1909 1910 1912 1917 1922 1929 1930 1931 1935 1936 1977 1980 1992 1995 2001 2006 2007 2048 2049 2054 2057 2060 2062 2064 2066 2069 2070 2076 2080 2081 2091 2096 2100 2129 2130 2131 2132 2133 2137 2142 2143 2149 2158 2161 2886 2917 3029 3034 3345 4775 5308 7590 7623 7668 7683 7687 7689 7871 8401 8693 10006 10609 11255 11258 11260 11261 11566 11622 12050 12051 14738 14855 14916 1…
72989	A0A194ARW1_SISMB	A0A194ARW1	Serine proteinase 10 OS=Sistrurus miliarius barbouri PE=3 SV=1	Regular	3383.49	0	29433.5	14	2	19	15	27795	0	6638			Green	1882 1901 1902 1906 1909 1910 1912 1917 1922 1929 1930 1931 1935 1936 1977 1980 1992 1995 2001 2006 2007 2048 2049 2054 2057 2060 2062 2064 2066 2069 2070 2076 2080 2081 2091 2096 2100 2129 2130 2131 2132 2133 2137 2142 2143 2149 2158 2161 2886 2917 3029 3034 3345 4775 5308 7590 7623 7668 7683 7687 7689 7871 8401 8693 10006 10609 11255 11258 11260 11261 11566 11622 12050 12051 14738 14855 14916 1…
72824	T2HPV4_PROFL	T2HPV4	Serine protease (Fragment) OS=Protobothrops flavoviridis PE=2 SV=1	Regular	3383.49	0	24126.2	14	2	17	17.89	27795	0	6638			Green	1882 1901 1902 1906 1909 1910 1912 1917 1922 1929 1930 1931 1935 1936 1977 1980 1992 1995 2001 2006 2007 2048 2049 2054 2057 2060 2062 2064 2066 2069 2070 2076 2080 2081 2091 2096 2100 2129 2130 2131 2132 2133 2137 2142 2143 2149 2158 2161 2886 2917 3029 3034 3345 4775 5308 7590 7623 7668 7683 7687 7689 7871 8401 8693 10006 10609 11255 11258 11260 11261 11566 11622 12050 12051 14738 14855 14916 1…
72136	T1DP95_CROOH	T1DP95	Kallikrein-CohLL-2 OS=Crotalus oreganus helleri PE=2 SV=1	Regular	3383.49	0	29753.8	14	2	20	14.83	27795	0	6638			Green	1882 1901 1902 1906 1909 1910 1912 1917 1922 1929 1930 1931 1935 1936 1977 1980 1992 1995 2001 2006 2007 2048 2049 2054 2057 2060 2062 2064 2066 2069 2070 2076 2080 2081 2091 2096 2100 2129 2130 2131 2132 2133 2137 2142 2143 2149 2158 2161 2886 2917 3029 3034 3345 4775 5308 7590 7623 7668 7683 7687 7689 7871 8401 8693 10006 10609 11255 11258 11260 11261 11566 11622 12050 12051 14738 14855 14916 1…
25851	A0A286S0D3_GLOIT	A0A286S0D3	Serine protease 3 OS=Gloydius intermedius GN=SP3 PE=2 SV=1	Regular	3383.49	0	28750.7	14	2	23	15.12	27795	0	6638			Green	1882 1901 1902 1906 1909 1910 1912 1917 1922 1929 1930 1931 1935 1936 1977 1980 1992 1995 2001 2006 2007 2048 2049 2054 2057 2060 2062 2064 2066 2069 2070 2076 2080 2081 2091 2096 2100 2129 2130 2131 2132 2133 2137 2142 2143 2149 2158 2161 2886 2917 3029 3034 3345 4775 5308 7590 7623 7668 7683 7687 7689 7871 8401 8693 10006 10609 11255 11258 11260 11261 11566 11622 12050 12051 14738 14855 14916 1…
17432	J3S3W6_CROAD	J3S3W6	Serine proteinase 3b OS=Crotalus adamanteus PE=2 SV=1	Regular	3383.49	0	29593.6	14	2	20	15	27795	0	6638			Green	1882 1901 1902 1906 1909 1910 1912 1917 1922 1929 1930 1931 1935 1936 1977 1980 1992 1995 2001 2006 2007 2048 2049 2054 2057 2060 2062 2064 2066 2069 2070 2076 2080 2081 2091 2096 2100 2129 2130 2131 2132 2133 2137 2142 2143 2149 2158 2161 2886 2917 3029 3034 3345 4775 5308 7590 7623 7668 7683 7687 7689 7871 8401 8693 10006 10609 11255 11258 11260 11261 11566 11622 12050 12051 14738 14855 14916 1…
17232	A0A0F7Z790_CROAD	A0A0F7Z790	Serine proteinase 3c OS=Crotalus adamanteus PE=2 SV=1	Regular	3383.49	0	29552.5	14	2	19	15	27795	0	6638			Green	1882 1901 1902 1906 1909 1910 1912 1917 1922 1929 1930 1931 1935 1936 1977 1980 1992 1995 2001 2006 2007 2048 2049 2054 2057 2060 2062 2064 2066 2069 2070 2076 2080 2081 2091 2096 2100 2129 2130 2131 2132 2133 2137 2142 2143 2149 2158 2161 2886 2917 3029 3034 3345 4775 5308 7590 7623 7668 7683 7687 7689 7871 8401 8693 10006 10609 11255 11258 11260 11261 11566 11622 12050 12051 14738 14855 14916 1…
11258	T1DH10_CROHD	T1DH10	Serine proteinase 10 OS=Crotalus horridus PE=2 SV=1	Regular	3383.49	0	28524.2	14	2	20	15.12	27795	0	6638			Green	1882 1901 1902 1906 1909 1910 1912 1917 1922 1929 1930 1931 1935 1936 1977 1980 1992 1995 2001 2006 2007 2048 2049 2054 2057 2060 2062 2064 2066 2069 2070 2076 2080 2081 2091 2096 2100 2129 2130 2131 2132 2133 2137 2142 2143 2149 2158 2161 2886 2917 3029 3034 3345 4775 5308 7590 7623 7668 7683 7687 7689 7871 8401 8693 10006 10609 11255 11260 11261 11566 11622 12050 12051 14738 14855 14916 14918 1…
8401	A0A0F7Z1J2_CROAD	A0A0F7Z1J2	Serine proteinase 3a OS=Crotalus adamanteus PE=2 SV=1	Regular	3383.49	0	29607.6	14	2	20	15	27795	0	6638			Green	1882 1901 1902 1906 1909 1910 1912 1917 1922 1929 1930 1931 1935 1936 1977 1980 1992 1995 2001 2006 2007 2048 2049 2054 2057 2060 2062 2064 2066 2069 2070 2076 2080 2081 2091 2096 2100 2129 2130 2131 2132 2133 2137 2142 2143 2149 2158 2161 2886 2917 3029 3034 3345 4775 5308 7590 7623 7668 7683 7687 7689 7871 8693 10006 10609 11255 11258 11260 11261 11566 11622 12050 12051 14738 14855 14916 14918 …
2066	VSP4_CROAD	J3SDX0	Snake venom serine proteinase 4a OS=Crotalus adamanteus PE=1 SV=1	Regular	3383.49	0	29607.6	14	2	20	15	27795	0	6638			Green	1882 1901 1902 1906 1909 1910 1912 1917 1922 1929 1930 1931 1935 1936 1977 1980 1992 1995 2001 2006 2007 2048 2049 2054 2057 2060 2062 2064 2069 2070 2076 2080 2081 2091 2096 2100 2129 2130 2131 2132 2133 2137 2142 2143 2149 2158 2161 2886 2917 3029 3034 3345 4775 5308 7590 7623 7668 7683 7687 7689 7871 8401 8693 10006 10609 11255 11258 11260 11261 11566 11622 12050 12051 14738 14855 14916 14918 …
87258	V8NSA6_OPHHA	V8NSA6	Alpha-1_4 glucan phosphorylase (Fragment) OS=Ophiophagus hannah GN=PYGM PE=3 SV=1	Regular	3336.05	0	76035.8	37	4	59	6.09	240316	0	56402			Green	3 3078 6660 12385 13690 15809 16186 16249 41050 42078 50314 62203 82490 86399 104741 106347 109915 115998 132036 132507 158284 168493 174340 178233 186372 192553
188420	A0A1L8D674_BOTAT	A0A1L8D674	BATXSVSP6 OS=Bothrops atrox PE=2 SV=1	Regular	3324.39	0	28560.4	25	3	19	19.38	46133	46133	11060	182.438	5.2105	Green	1922 2066 2143 2161 2917 7623 7683 8401 11258 11566 14916 14918 15120 15546 15880 17232 17432 17612 21195 25851 29241 29846 72136 72317 72824 72989 75127 114359 188634 189203 191537 192730
193032	A1E235_DEIAC	A1E235	Venom thrombin-like enzyme (Fragment) OS=Deinagkistrodon acutus GN=tlet1 PE=2 SV=1	Regular	3288.08	0	25862.1	15	2	13	7.66	26807	0	6867			Green	1882 1900 1901 1902 1906 1909 1910 1912 1914 1917 1918 1922 1923 1929 1930 1931 1935 1936 1977 1980 1986 1992 1995 2001 2006 2007 2046 2047 2048 2049 2054 2057 2060 2062 2064 2066 2069 2070 2075 2076 2080 2081 2084 2091 2096 2100 2113 2120 2129 2130 2131 2132 2133 2134 2137 2142 2143 2149 2157 2158 2886 3029 3034 3345 4775 5308 5309 7590 7668 7683 7687 7689 7871 8401 8693 10006 10609 11255 11258 …
193029	Q9I961_DEIAC	Q9I961	Acubin2 OS=Deinagkistrodon acutus GN=wbthr3 PE=2 SV=1	Regular	3288.08	0	28438.4	15	2	14	6.98	26807	0	6867			Green	1882 1900 1901 1902 1906 1909 1910 1912 1914 1917 1918 1922 1923 1929 1930 1931 1935 1936 1977 1980 1986 1992 1995 2001 2006 2007 2046 2047 2048 2049 2054 2057 2060 2062 2064 2066 2069 2070 2075 2076 2080 2081 2084 2091 2096 2100 2113 2120 2129 2130 2131 2132 2133 2134 2137 2142 2143 2149 2157 2158 2886 3029 3034 3345 4775 5308 5309 7590 7668 7683 7687 7689 7871 8401 8693 10006 10609 11255 11258 …
193014	A1E236_DEIAC	A1E236	Venom thrombin-like enzyme (Fragment) OS=Deinagkistrodon acutus GN=tlet2 PE=2 SV=1	Regular	3288.08	0	25863.2	15	2	14	7.66	26807	0	6867			Green	1882 1900 1901 1902 1906 1909 1910 1912 1914 1917 1918 1922 1923 1929 1930 1931 1935 1936 1977 1980 1986 1992 1995 2001 2006 2007 2046 2047 2048 2049 2054 2057 2060 2062 2064 2066 2069 2070 2075 2076 2080 2081 2084 2091 2096 2100 2113 2120 2129 2130 2131 2132 2133 2134 2137 2142 2143 2149 2157 2158 2886 3029 3034 3345 4775 5308 5309 7590 7668 7683 7687 7689 7871 8401 8693 10006 10609 11255 11258 …
192975	A1E239_DEIAC	A1E239	Venom thrombin-like enzyme (Fragment) OS=Deinagkistrodon acutus GN=tlet5 PE=2 SV=1	Regular	3288.08	0	25844.1	15	2	13	7.66	26807	0	6867			Green	1882 1900 1901 1902 1906 1909 1910 1912 1914 1917 1918 1922 1923 1929 1930 1931 1935 1936 1977 1980 1986 1992 1995 2001 2006 2007 2046 2047 2048 2049 2054 2057 2060 2062 2064 2066 2069 2070 2075 2076 2080 2081 2084 2091 2096 2100 2113 2120 2129 2130 2131 2132 2133 2134 2137 2142 2143 2149 2157 2158 2886 3029 3034 3345 4775 5308 5309 7590 7668 7683 7687 7689 7871 8401 8693 10006 10609 11255 11258 …
192954	Q9W7S1_DEIAC	Q9W7S1	Acubin OS=Deinagkistrodon acutus GN=wbthr1 PE=2 SV=1	Regular	3288.08	0	28514.5	15	2	14	6.98	26807	0	6867			Green	1882 1900 1901 1902 1906 1909 1910 1912 1914 1917 1918 1922 1923 1929 1930 1931 1935 1936 1977 1980 1986 1992 1995 2001 2006 2007 2046 2047 2048 2049 2054 2057 2060 2062 2064 2066 2069 2070 2075 2076 2080 2081 2084 2091 2096 2100 2113 2120 2129 2130 2131 2132 2133 2134 2137 2142 2143 2149 2157 2158 2886 3029 3034 3345 4775 5308 5309 7590 7668 7683 7687 7689 7871 8401 8693 10006 10609 11255 11258 …
188894	Q98TT5_DEIAC	Q98TT5	Thrombin-like enzyme OS=Deinagkistrodon acutus PE=2 SV=1	Regular	3288.08	0	28429.3	15	2	14	6.98	26807	0	6867			Green	1882 1900 1901 1902 1906 1909 1910 1912 1914 1917 1918 1922 1923 1929 1930 1931 1935 1936 1977 1980 1986 1992 1995 2001 2006 2007 2046 2047 2048 2049 2054 2057 2060 2062 2064 2066 2069 2070 2075 2076 2080 2081 2084 2091 2096 2100 2113 2120 2129 2130 2131 2132 2133 2134 2137 2142 2143 2149 2157 2158 2886 3029 3034 3345 4775 5308 5309 7590 7668 7683 7687 7689 7871 8401 8693 10006 10609 11255 11258 …
188891	A1E2S3_DEIAC	A1E2S3	Venom thrombin-like enzyme OS=Deinagkistrodon acutus GN=tlet8 PE=2 SV=1	Regular	3288.08	0	25791.1	15	2	14	7.66	26807	0	6867			Green	1882 1900 1901 1902 1906 1909 1910 1912 1914 1917 1918 1922 1923 1929 1930 1931 1935 1936 1977 1980 1986 1992 1995 2001 2006 2007 2046 2047 2048 2049 2054 2057 2060 2062 2064 2066 2069 2070 2075 2076 2080 2081 2084 2091 2096 2100 2113 2120 2129 2130 2131 2132 2133 2134 2137 2142 2143 2149 2157 2158 2886 3029 3034 3345 4775 5308 5309 7590 7668 7683 7687 7689 7871 8401 8693 10006 10609 11255 11258 …
188888	A1E2S1_DEIAC	A1E2S1	Venom thrombin-like enzyme OS=Deinagkistrodon acutus GN=tlet6 PE=2 SV=1	Regular	3288.08	0	25863.2	15	2	14	7.66	26807	0	6867			Green	1882 1900 1901 1902 1906 1909 1910 1912 1914 1917 1918 1922 1923 1929 1930 1931 1935 1936 1977 1980 1986 1992 1995 2001 2006 2007 2046 2047 2048 2049 2054 2057 2060 2062 2064 2066 2069 2070 2075 2076 2080 2081 2084 2091 2096 2100 2113 2120 2129 2130 2131 2132 2133 2134 2137 2142 2143 2149 2157 2158 2886 3029 3034 3345 4775 5308 5309 7590 7668 7683 7687 7689 7871 8401 8693 10006 10609 11255 11258 …
188809	A1E2S4_DEIAC	A1E2S4	Venom thrombin-like enzyme OS=Deinagkistrodon acutus GN=tlet9 PE=2 SV=1	Regular	3288.08	0	25840.1	15	2	14	7.66	26807	0	6867			Green	1882 1900 1901 1902 1906 1909 1910 1912 1914 1917 1918 1922 1923 1929 1930 1931 1935 1936 1977 1980 1986 1992 1995 2001 2006 2007 2046 2047 2048 2049 2054 2057 2060 2062 2064 2066 2069 2070 2075 2076 2080 2081 2084 2091 2096 2100 2113 2120 2129 2130 2131 2132 2133 2134 2137 2142 2143 2149 2157 2158 2886 3029 3034 3345 4775 5308 5309 7590 7668 7683 7687 7689 7871 8401 8693 10006 10609 11255 11258 …
187836	A0A194ARP9_SISTE	A0A194ARP9	Serine proteinase 10b OS=Sistrurus tergeminus PE=3 SV=1	Regular	3288.08	0	29762.8	15	2	19	6.87	26807	0	6867			Green	1882 1900 1901 1902 1906 1909 1910 1912 1914 1917 1918 1922 1923 1929 1930 1931 1935 1936 1977 1980 1986 1992 1995 2001 2006 2007 2046 2047 2048 2049 2054 2057 2060 2062 2064 2066 2069 2070 2075 2076 2080 2081 2084 2091 2096 2100 2113 2120 2129 2130 2131 2132 2133 2134 2137 2142 2143 2149 2157 2158 2886 3029 3034 3345 4775 5308 5309 7590 7668 7683 7687 7689 7871 8401 8693 10006 10609 11255 11258 …
176791	A0A194ASI3_SISTE	A0A194ASI3	Serine proteinase 10a OS=Sistrurus tergeminus PE=3 SV=1	Regular	3288.08	0	29728.8	15	2	19	6.87	26807	0	6867			Green	1882 1900 1901 1902 1906 1909 1910 1912 1914 1917 1918 1922 1923 1929 1930 1931 1935 1936 1977 1980 1986 1992 1995 2001 2006 2007 2046 2047 2048 2049 2054 2057 2060 2062 2064 2066 2069 2070 2075 2076 2080 2081 2084 2091 2096 2100 2113 2120 2129 2130 2131 2132 2133 2134 2137 2142 2143 2149 2157 2158 2886 3029 3034 3345 4775 5308 5309 7590 7668 7683 7687 7689 7871 8401 8693 10006 10609 11255 11258 …
117473	B0VXT3_SISCA	B0VXT3	Serine proteinase isoform 1 OS=Sistrurus catenatus edwardsii PE=2 SV=1	Regular	3288.08	0	29629.6	15	2	18	6.87	26807	0	6867			Green	1882 1900 1901 1902 1906 1909 1910 1912 1914 1917 1918 1922 1923 1929 1930 1931 1935 1936 1977 1980 1986 1992 1995 2001 2006 2007 2046 2047 2048 2049 2054 2057 2060 2062 2064 2066 2069 2070 2075 2076 2080 2081 2084 2091 2096 2100 2113 2120 2129 2130 2131 2132 2133 2134 2137 2142 2143 2149 2157 2158 2886 3029 3034 3345 4775 5308 5309 7590 7668 7683 7687 7689 7871 8401 8693 10006 10609 11255 11258 …
84463	A0A1W7RJW0_AGKCO	A0A1W7RJW0	Serine proteinase 1 OS=Agkistrodon contortrix contortrix PE=3 SV=1	Regular	3288.08	0	28705.7	15	2	17	7	26807	0	6867			Green	1882 1900 1901 1902 1906 1909 1910 1912 1914 1917 1918 1922 1923 1929 1930 1931 1935 1936 1977 1980 1986 1992 1995 2001 2006 2007 2046 2047 2048 2049 2054 2057 2060 2062 2064 2066 2069 2070 2075 2076 2080 2081 2084 2091 2096 2100 2113 2120 2129 2130 2131 2132 2133 2134 2137 2142 2143 2149 2157 2158 2886 3029 3034 3345 4775 5308 5309 7590 7668 7683 7687 7689 7871 8401 8693 10006 10609 11255 11258 …
84277	A0A1W7RJS4_AGKCO	A0A1W7RJS4	Serine proteinase 15a OS=Agkistrodon contortrix contortrix PE=3 SV=1	Regular	3288.08	0	29643.6	15	2	21	6.87	26807	0	6867			Green	1882 1900 1901 1902 1906 1909 1910 1912 1914 1917 1918 1922 1923 1929 1930 1931 1935 1936 1977 1980 1986 1992 1995 2001 2006 2007 2046 2047 2048 2049 2054 2057 2060 2062 2064 2066 2069 2070 2075 2076 2080 2081 2084 2091 2096 2100 2113 2120 2129 2130 2131 2132 2133 2134 2137 2142 2143 2149 2157 2158 2886 3029 3034 3345 4775 5308 5309 7590 7668 7683 7687 7689 7871 8401 8693 10006 10609 11255 11258 …
83676	A0A1W7RJX5_AGKCO	A0A1W7RJX5	Serine proteinase 14a OS=Agkistrodon contortrix contortrix PE=3 SV=1	Regular	3288.08	0	29786.8	15	2	21	6.87	26807	0	6867			Green	1882 1900 1901 1902 1906 1909 1910 1912 1914 1917 1918 1922 1923 1929 1930 1931 1935 1936 1977 1980 1986 1992 1995 2001 2006 2007 2046 2047 2048 2049 2054 2057 2060 2062 2064 2066 2069 2070 2075 2076 2080 2081 2084 2091 2096 2100 2113 2120 2129 2130 2131 2132 2133 2134 2137 2142 2143 2149 2157 2158 2886 3029 3034 3345 4775 5308 5309 7590 7668 7683 7687 7689 7871 8401 8693 10006 10609 11255 11258 …
74728	A0A1Y0DIB4_AZEFE	A0A1Y0DIB4	Serine protease OS=Azemiops feae GN=KNb PE=2 SV=1	Regular	3288.08	0	29258.6	15	2	18	6.92	26807	0	6867			Green	1882 1900 1901 1902 1906 1909 1910 1912 1914 1917 1918 1922 1923 1929 1930 1931 1935 1936 1977 1980 1986 1992 1995 2001 2006 2007 2046 2047 2048 2049 2054 2057 2060 2062 2064 2066 2069 2070 2075 2076 2080 2081 2084 2091 2096 2100 2113 2120 2129 2130 2131 2132 2133 2134 2137 2142 2143 2149 2157 2158 2886 3029 3034 3345 4775 5308 5309 7590 7668 7683 7687 7689 7871 8401 8693 10006 10609 11255 11258 …
72711	T1E6V2_CROOH	T1E6V2	Kallikrein-CohPH-3 OS=Crotalus oreganus helleri PE=2 SV=1	Regular	3288.08	0	29447.3	15	2	19	6.92	26807	0	6867			Green	1882 1900 1901 1902 1906 1909 1910 1912 1914 1917 1918 1922 1923 1929 1930 1931 1935 1936 1977 1980 1986 1992 1995 2001 2006 2007 2046 2047 2048 2049 2054 2057 2060 2062 2064 2066 2069 2070 2075 2076 2080 2081 2084 2091 2096 2100 2113 2120 2129 2130 2131 2132 2133 2134 2137 2142 2143 2149 2157 2158 2886 3029 3034 3345 4775 5308 5309 7590 7668 7683 7687 7689 7871 8401 8693 10006 10609 11255 11258 …
25844	A0A286S0E3_GLOIT	A0A286S0E3	Serine protease 1 OS=Gloydius intermedius GN=SP1 PE=2 SV=1	Regular	3288.08	0	29608.8	15	2	23	6.87	26807	0	6867			Green	1882 1900 1901 1902 1906 1909 1910 1912 1914 1917 1918 1922 1923 1929 1930 1931 1935 1936 1977 1980 1986 1992 1995 2001 2006 2007 2046 2047 2048 2049 2054 2057 2060 2062 2064 2066 2069 2070 2075 2076 2080 2081 2084 2091 2096 2100 2113 2120 2129 2130 2131 2132 2133 2134 2137 2142 2143 2149 2157 2158 2886 3029 3034 3345 4775 5308 5309 7590 7668 7683 7687 7689 7871 8401 8693 10006 10609 11255 11258 …
21148	A0A194APM6_9SAUR	A0A194APM6	Serine proteinase 10b OS=Agkistrodon piscivorus PE=3 SV=1	Regular	3288.08	0	29697.6	15	2	22	6.87	26807	0	6867			Green	1882 1900 1901 1902 1906 1909 1910 1912 1914 1917 1918 1922 1923 1929 1930 1931 1935 1936 1977 1980 1986 1992 1995 2001 2006 2007 2046 2047 2048 2049 2054 2057 2060 2062 2064 2066 2069 2070 2075 2076 2080 2081 2084 2091 2096 2100 2113 2120 2129 2130 2131 2132 2133 2134 2137 2142 2143 2149 2157 2158 2886 3029 3034 3345 4775 5308 5309 7590 7668 7683 7687 7689 7871 8401 8693 10006 10609 11255 11258 …
21052	A0A194AM86_9SAUR	A0A194AM86	Serine proteinase 4 OS=Agkistrodon piscivorus PE=3 SV=1	Regular	3288.08	0	28703.8	15	2	17	7	26807	0	6867			Green	1882 1900 1901 1902 1906 1909 1910 1912 1914 1917 1918 1922 1923 1929 1930 1931 1935 1936 1977 1980 1986 1992 1995 2001 2006 2007 2046 2047 2048 2049 2054 2057 2060 2062 2064 2066 2069 2070 2075 2076 2080 2081 2084 2091 2096 2100 2113 2120 2129 2130 2131 2132 2133 2134 2137 2142 2143 2149 2157 2158 2886 3029 3034 3345 4775 5308 5309 7590 7668 7683 7687 7689 7871 8401 8693 10006 10609 11255 11258 …
7871	T1DML8_CROOH	T1DML8	Kallikrein-CohCI-2 OS=Crotalus oreganus helleri PE=2 SV=1	Regular	3288.08	0	29461.4	15	2	19	6.92	26807	0	6867			Green	1882 1900 1901 1902 1906 1909 1910 1912 1914 1917 1918 1922 1923 1929 1930 1931 1935 1936 1977 1980 1986 1992 1995 2001 2006 2007 2046 2047 2048 2049 2054 2057 2060 2062 2064 2066 2069 2070 2075 2076 2080 2081 2084 2091 2096 2100 2113 2120 2129 2130 2131 2132 2133 2134 2137 2142 2143 2149 2157 2158 2886 3029 3034 3345 4775 5308 5309 7590 7668 7683 7687 7689 8401 8693 10006 10609 11255 11258 11260…
3345	A0A194APD8_9SAUR	A0A194APD8	Serine proteinase 10d OS=Agkistrodon piscivorus PE=3 SV=1	Regular	3288.08	0	29678.6	15	2	21	6.87	26807	0	6867			Green	1882 1900 1901 1902 1906 1909 1910 1912 1914 1917 1918 1922 1923 1929 1930 1931 1935 1936 1977 1980 1986 1992 1995 2001 2006 2007 2046 2047 2048 2049 2054 2057 2060 2062 2064 2066 2069 2070 2075 2076 2080 2081 2084 2091 2096 2100 2113 2120 2129 2130 2131 2132 2133 2134 2137 2142 2143 2149 2157 2158 2886 3029 3034 4775 5308 5309 7590 7668 7683 7687 7689 7871 8401 8693 10006 10609 11255 11258 11260…
3029	A0A194APM1_9SAUR	A0A194APM1	Serine proteinase 10e OS=Agkistrodon piscivorus PE=3 SV=1	Regular	3288.08	0	29705.6	15	2	21	6.87	26807	0	6867			Green	1882 1900 1901 1902 1906 1909 1910 1912 1914 1917 1918 1922 1923 1929 1930 1931 1935 1936 1977 1980 1986 1992 1995 2001 2006 2007 2046 2047 2048 2049 2054 2057 2060 2062 2064 2066 2069 2070 2075 2076 2080 2081 2084 2091 2096 2100 2113 2120 2129 2130 2131 2132 2133 2134 2137 2142 2143 2149 2157 2158 2886 3034 3345 4775 5308 5309 7590 7668 7683 7687 7689 7871 8401 8693 10006 10609 11255 11258 11260…
2886	A0A194ARK3_9SAUR	A0A194ARK3	Serine proteinase 10a OS=Agkistrodon piscivorus PE=3 SV=1	Regular	3288.08	0	29670.5	15	2	22	6.87	26807	0	6867			Green	1882 1900 1901 1902 1906 1909 1910 1912 1914 1917 1918 1922 1923 1929 1930 1931 1935 1936 1977 1980 1986 1992 1995 2001 2006 2007 2046 2047 2048 2049 2054 2057 2060 2062 2064 2066 2069 2070 2075 2076 2080 2081 2084 2091 2096 2100 2113 2120 2129 2130 2131 2132 2133 2134 2137 2142 2143 2149 2157 2158 3029 3034 3345 4775 5308 5309 7590 7668 7683 7687 7689 7871 8401 8693 10006 10609 11255 11258 11260…
2142	VSP1_GLOBL	P81176	Thrombin-like enzyme halystase OS=Gloydius blomhoffii PE=1 SV=1	Regular	3288.08	0	27167.7	15	2	21	7.56	26807	0	6867			Green	1882 1900 1901 1902 1906 1909 1910 1912 1914 1917 1918 1922 1923 1929 1930 1931 1935 1936 1977 1980 1986 1992 1995 2001 2006 2007 2046 2047 2048 2049 2054 2057 2060 2062 2064 2066 2069 2070 2075 2076 2080 2081 2084 2091 2096 2100 2113 2120 2129 2130 2131 2132 2133 2134 2137 2143 2149 2157 2158 2886 3029 3034 3345 4775 5308 5309 7590 7668 7683 7687 7689 7871 8401 8693 10006 10609 11255 11258 11260…
2132	VSP07_TRIST	Q71QI0	Snake venom serine protease KN7 homolog OS=Trimeresurus stejnegeri PE=2 SV=1	Regular	3288.08	0	29405.7	15	2	23	6.92	26807	0	6867			Green	1882 1900 1901 1902 1906 1909 1910 1912 1914 1917 1918 1922 1923 1929 1930 1931 1935 1936 1977 1980 1986 1992 1995 2001 2006 2007 2046 2047 2048 2049 2054 2057 2060 2062 2064 2066 2069 2070 2075 2076 2080 2081 2084 2091 2096 2100 2113 2120 2129 2130 2131 2133 2134 2137 2142 2143 2149 2157 2158 2886 3029 3034 3345 4775 5308 5309 7590 7668 7683 7687 7689 7871 8401 8693 10006 10609 11255 11258 11260…
[truncated: 462 more rows]

## Sheet: Run3
protein.key	protein.Entry	protein.Accession	protein.Description	protein.dataBaseType	protein.score	protein.falsePositiveRate	protein.avgMass	protein.MatchedProducts	protein.matchedPeptides	protein.digestPeps	protein.seqCover(%)	protein.MatchedPeptideIntenSum	protein.top3MatchedPeptideIntenSum	protein.MatchedProductIntenSum	protein.fmolOnColumn	protein.ngramOnColumn	protein.AutoCurate	protein.Key_ForHomologs
[truncated: 730 more rows]
