# Supplementary material for: Preliminary Insights of Brazilian Snake Venom Metalloproteomics
Source: Toxins (Basel). 2023 Nov 10;15(11):648. doi: 10.3390/toxins15110648 (PMC10675094; doi:10.3390/toxins15110648)
Supplement: Supplementary file 1 [file toxins-15-00648-s001.zip › Supplementary Material Table S3_Bothrops alternatus Shotgun proteomics.xlsx]

## Sheet: Run1
protein.key	protein.Entry	protein.Accession	protein.Description	protein.dataBaseType	protein.score	protein.falsePositiveRate	protein.avgMass	protein.MatchedProducts	protein.matchedPeptides	protein.digestPeps	protein.seqCover(%)	protein.MatchedPeptideIntenSum	protein.top3MatchedPeptideIntenSum	protein.MatchedProductIntenSum	protein.fmolOnColumn	protein.ngramOnColumn	protein.AutoCurate	protein.Key_ForHomologs
189147	A0A1L8D600_BOTAT	A0A1L8D600	BATXSVMPII1 OS=Bothrops atrox PE=2 SV=1	Regular	9666.53	0	54822.1	40	3	37	12.16	257246	375852	98764	573.54	31.4426	Green	1963 2198 2214 2320 2322 2323 2329 2336 2340 2350 2408 2419 2420 2421 2497 2510 2520 2533 2535 2539 2543 2547 2551 2553 2565 2568 2575 14488 14914 14954 15942 39648 73288 75401 77358 77495 112385 112839 113300 113301 117469 176770 176886 177007 187941 188422 189739 189745 192748
77358	Q7T1T3_BOTJR	Q7T1T3	Metalloprotease BOJUMET III (Fragment) OS=Bothrops jararacussu PE=2 SV=1	Regular	9663.2	0	27971	38	2	15	16.46	250568	0	97297			Green	1963 2320 2322 2323 2329 2336 2340 2408 2419 2420 2421 2533 2535 2539 2543 2547 2551 2553 14914 14954 39648 75401 77495 112385 112839 113300 113301 117469 176770 176886 177007 189147
39648	E3UJM0_BOTNU	E3UJM0	MP_IIa SVMP (Fragment) OS=Bothrops neuwiedi PE=2 SV=1	Regular	9663.2	0	35980.9	38	2	18	12.78	250568	0	97297			Green	1963 2320 2322 2323 2329 2336 2340 2408 2419 2420 2421 2533 2535 2539 2543 2547 2551 2553 14914 14954 75401 77358 77495 112385 112839 113300 113301 117469 176770 176886 177007 189147
2323	VM2JC_BOTJA	P31989	Zinc metalloproteinase/disintegrin (Fragment) OS=Bothrops jararaca PE=1 SV=2	Regular	9387.05	0	18581.3	35	3	10	26.09	262691	29111	101975	44.4226	0.8254	Green	1939 1963 2320 2322 2329 2336 2340 2408 2419 2420 2421 2519 2520 2533 2535 2539 2543 2547 2551 2553 14914 14954 39648 75401 77358 77495 112385 112839 113300 113301 117469 176770 176886 177007 187941 188422 188428 189147 189745 192748
2408	VM2J2_BOTJA	Q98SP2	Zinc metalloproteinase/disintegrin OS=Bothrops jararaca PE=1 SV=1	Regular	9327.03	0	54752.2	30	3	46	10.69	247999	0	101553			Green	1939 1963 2198 2214 2320 2322 2323 2329 2336 2340 2350 2419 2420 2421 2497 2510 2519 2520 2533 2535 2539 2543 2547 2551 2553 2565 2568 2575 14488 14914 14954 15942 39648 73288 75401 77358 77495 112385 112839 113300 113301 117469 176770 176886 177007 187941 188422 188428 189147 189739 189745 192748
14954	A0A0K8RT96_CROHD	A0A0K8RT96	Metalloproteinase (Type II) 1 OS=Crotalus horridus PE=3 SV=1	Regular	9282.82	0	55244.3	27	2	30	7.32	240258	0	96123			Green	1963 2198 2214 2320 2322 2323 2329 2336 2340 2350 2408 2419 2420 2421 2497 2510 2520 2533 2535 2539 2543 2547 2551 2553 2565 2568 2575 14488 14914 15942 39648 73288 75401 77358 77495 112385 112839 113300 113301 117469 176770 176886 177007 187941 188422 189147 189739 189745 192748
14914	A0A0K8RYV7_CROHD	A0A0K8RYV7	Metalloproteinase (Type II) 2 OS=Crotalus horridus PE=3 SV=1	Regular	9282.82	0	55320.5	27	2	32	7.32	240258	0	96123			Green	1963 2198 2214 2320 2322 2323 2329 2336 2340 2350 2408 2419 2420 2421 2497 2510 2520 2533 2535 2539 2543 2547 2551 2553 2565 2568 2575 14488 14954 15942 39648 73288 75401 77358 77495 112385 112839 113300 113301 117469 176770 176886 177007 187941 188422 189147 189739 189745 192748
2551	VM2_BOTAS	Q072L5	Zinc metalloproteinase/disintegrin OS=Bothrops asper PE=1 SV=1	Regular	9282.82	0	54818.9	27	2	38	7.34	240258	0	96123			Green	1963 2198 2214 2320 2322 2323 2329 2336 2340 2350 2408 2419 2420 2421 2497 2510 2520 2533 2535 2539 2543 2547 2553 2565 2568 2575 14488 14914 14954 15942 39648 73288 75401 77358 77495 112385 112839 113300 113301 117469 176770 176886 177007 187941 188422 189147 189739 189745 192748
2419	VM2V2_CROVV	C9E1R9	Zinc metalloproteinase/disintegrin VMP-II OS=Crotalus viridis viridis PE=2 SV=1	Regular	9282.82	0	55068.2	27	2	33	7.32	240258	0	96123			Green	1963 2198 2214 2320 2322 2323 2329 2336 2340 2350 2408 2420 2421 2497 2510 2520 2533 2535 2539 2543 2547 2551 2553 2565 2568 2575 14488 14914 14954 15942 39648 73288 75401 77358 77495 112385 112839 113300 113301 117469 176770 176886 177007 187941 188422 189147 189739 189745 192748
2340	VM3B1_BOTJR	Q1PHZ4	Zinc metalloproteinase-disintegrin-like BjussuMP-1 (Fragment) OS=Bothrops jararacussu PE=1 SV=1	Regular	9282.82	0	63923.8	27	2	40	6.4	240258	0	96123			Green	1963 2198 2214 2320 2322 2323 2329 2336 2350 2408 2419 2420 2421 2497 2510 2520 2533 2535 2539 2543 2547 2551 2553 2565 2568 2575 14488 14914 14954 15942 39648 73288 75401 77358 77495 112385 112839 113300 113301 117469 176770 176886 177007 187941 188422 189147 189739 189745 192748
177007	A0A194ARL4_SISTE	A0A194ARL4	Metalloproteinase type II 6a OS=Sistrurus tergeminus PE=3 SV=1	Regular	9279.49	0	54931.9	25	1	29	3.56	233580	0	94656			Green	1963 2320 2322 2323 2329 2336 2340 2408 2419 2420 2421 2533 2535 2539 2543 2547 2551 2553 14914 14954 39648 75401 77358 77495 112385 112839 113300 113301 117469 176770 176886 189147
176886	A0A194APQ3_SISTE	A0A194APQ3	Metalloproteinase type II 6b OS=Sistrurus tergeminus PE=3 SV=1	Regular	9279.49	0	54926.9	25	1	30	3.56	233580	0	94656			Green	1963 2320 2322 2323 2329 2336 2340 2408 2419 2420 2421 2533 2535 2539 2543 2547 2551 2553 14914 14954 39648 75401 77358 77495 112385 112839 113300 113301 117469 176770 177007 189147
176770	A0A194ASK9_SISTE	A0A194ASK9	Metalloproteinase type II 6c OS=Sistrurus tergeminus PE=3 SV=1	Regular	9279.49	0	54942.9	25	1	29	3.56	233580	0	94656			Green	1963 2320 2322 2323 2329 2336 2340 2408 2419 2420 2421 2533 2535 2539 2543 2547 2551 2553 14914 14954 39648 75401 77358 77495 112385 112839 113300 113301 117469 176886 177007 189147
117469	B0VXU8_SISCA	B0VXU8	Metalloproteinase isoform 6 (Fragment) OS=Sistrurus catenatus edwardsii PE=2 SV=1	Regular	9279.49	0	51297.6	25	1	26	3.83	233580	0	94656			Green	1963 2320 2322 2323 2329 2336 2340 2408 2419 2420 2421 2533 2535 2539 2543 2547 2551 2553 14914 14954 39648 75401 77358 77495 112385 112839 113300 113301 176770 176886 177007 189147
113301	A0A194ATI6_SISTE	A0A194ATI6	Metalloproteinase type II 6e OS=Sistrurus tergeminus PE=3 SV=1	Regular	9279.49	0	55013	25	1	29	3.56	233580	0	94656			Green	1963 2320 2322 2323 2329 2336 2340 2408 2419 2420 2421 2533 2535 2539 2543 2547 2551 2553 14914 14954 39648 75401 77358 77495 112385 112839 113300 117469 176770 176886 177007 189147
113300	A0A194ARS8_SISTE	A0A194ARS8	Metalloproteinase type II 6d OS=Sistrurus tergeminus PE=3 SV=1	Regular	9279.49	0	54947.9	25	1	29	3.56	233580	0	94656			Green	1963 2320 2322 2323 2329 2336 2340 2408 2419 2420 2421 2533 2535 2539 2543 2547 2551 2553 14914 14954 39648 75401 77358 77495 112385 112839 113301 117469 176770 176886 177007 189147
112839	Q92119_PROMU	Q92119	Atrolysin e (Fragment) OS=Protobothrops mucrosquamatus PE=2 SV=1	Regular	9279.49	0	56093.6	25	1	40	3.49	233580	0	94656			Green	1963 2320 2322 2323 2329 2336 2340 2408 2419 2420 2421 2533 2535 2539 2543 2547 2551 2553 14914 14954 39648 75401 77358 77495 112385 113300 113301 117469 176770 176886 177007 189147
112385	Q7T1S0_PROMU	Q7T1S0	Trimucrin (Fragment) OS=Protobothrops mucrosquamatus PE=2 SV=1	Regular	9279.49	0	8560.12	25	1	4	23.29	233580	0	94656			Green	1963 2320 2322 2323 2329 2336 2340 2408 2419 2420 2421 2533 2535 2539 2543 2547 2551 2553 14914 14954 39648 75401 77358 77495 112839 113300 113301 117469 176770 176886 177007 189147
77495	A0A194ASW7_SISMB	A0A194ASW7	Metalloproteinase type II 4 OS=Sistrurus miliarius barbouri PE=3 SV=1	Regular	9279.49	0	55008.1	25	1	29	3.56	233580	0	94656			Green	1963 2320 2322 2323 2329 2336 2340 2408 2419 2420 2421 2533 2535 2539 2543 2547 2551 2553 14914 14954 39648 75401 77358 112385 112839 113300 113301 117469 176770 176886 177007 189147
75401	Q90222_GLOHA	Q90222	Prepro-halystatin 3 (Fragment) OS=Gloydius halys PE=4 SV=1	Regular	9279.49	0	13188	25	1	4	14.78	233580	0	94656			Green	1963 2320 2322 2323 2329 2336 2340 2408 2419 2420 2421 2533 2535 2539 2543 2547 2551 2553 14914 14954 39648 77358 77495 112385 112839 113300 113301 117469 176770 176886 177007 189147
2553	VM2_GLOHA	Q9DGH6	Disintegrin saxatilin OS=Gloydius halys PE=1 SV=1	Regular	9279.49	0	8410.05	25	1	5	23.29	233580	0	94656			Green	1963 2320 2322 2323 2329 2336 2340 2408 2419 2420 2421 2533 2535 2539 2543 2547 2551 14914 14954 39648 75401 77358 77495 112385 112839 113300 113301 117469 176770 176886 177007 189147
2547	VM2T3_PROMU	O57413	Zinc metalloproteinase/disintegrin OS=Protobothrops mucrosquamatus PE=1 SV=1	Regular	9279.49	0	55489.9	25	1	40	3.53	233580	0	94656			Green	1963 2320 2322 2323 2329 2336 2340 2408 2419 2420 2421 2533 2535 2539 2543 2551 2553 14914 14954 39648 75401 77358 77495 112385 112839 113300 113301 117469 176770 176886 177007 189147
2543	VM2P2_PROMU	E9NW27	Zinc metalloproteinase/disintegrin PMMP-2 OS=Protobothrops mucrosquamatus PE=2 SV=1	Regular	9279.49	0	55667.3	25	1	35	3.51	233580	0	94656			Green	1963 2320 2322 2323 2329 2336 2340 2408 2419 2420 2421 2533 2535 2539 2547 2551 2553 14914 14954 39648 75401 77358 77495 112385 112839 113300 113301 117469 176770 176886 177007 189147
2539	VM2JA_BOTJA	Q0NZX5	Disintegrin jarastatin (Fragment) OS=Bothrops jararaca PE=1 SV=1	Regular	9279.49	0	10007.7	25	1	6	19.32	233580	0	94656			Green	1963 2320 2322 2323 2329 2336 2340 2408 2419 2420 2421 2533 2535 2543 2547 2551 2553 14914 14954 39648 75401 77358 77495 112385 112839 113300 113301 117469 176770 176886 177007 189147
2535	VM2I_CROBA	P31981	Disintegrin basilicin OS=Crotalus basiliscus PE=1 SV=1	Regular	9279.49	0	8387.99	25	1	4	23.61	233580	0	94656			Green	1963 2320 2322 2323 2329 2336 2340 2408 2419 2420 2421 2533 2539 2543 2547 2551 2553 14914 14954 39648 75401 77358 77495 112385 112839 113300 113301 117469 176770 176886 177007 189147
2533	VM2H2_GLOHA	Q90221	Zinc metalloproteinase/disintegrin (Fragment) OS=Gloydius halys PE=2 SV=1	Regular	9279.49	0	13484.4	25	1	4	14.53	233580	0	94656			Green	1963 2320 2322 2323 2329 2336 2340 2408 2419 2420 2421 2535 2539 2543 2547 2551 2553 14914 14954 39648 75401 77358 77495 112385 112839 113300 113301 117469 176770 176886 177007 189147
2421	VM2_BOTCO	P31988	Disintegrin cotiarin OS=Bothrops cotiara PE=1 SV=1	Regular	9279.49	0	8393.91	25	1	4	23.61	233580	0	94656			Green	1963 2320 2322 2323 2329 2336 2340 2408 2419 2420 2533 2535 2539 2543 2547 2551 2553 14914 14954 39648 75401 77358 77495 112385 112839 113300 113301 117469 176770 176886 177007 189147
2420	VM2_BOTAL	Q801Z4	Disintegrin DisBa-01 OS=Bothrops alternatus PE=1 SV=2	Regular	9279.49	0	8920.57	25	1	5	21.79	233580	0	94656			Green	1963 2320 2322 2323 2329 2336 2340 2408 2419 2421 2533 2535 2539 2543 2547 2551 2553 14914 14954 39648 75401 77358 77495 112385 112839 113300 113301 117469 176770 176886 177007 189147
2336	VM2_CERSA	C0HJM5	Disintegrin sasaimin OS=Cerrophidion sasai PE=1 SV=1	Regular	9279.49	0	8298.82	25	1	5	23.61	233580	0	94656			Green	1963 2320 2322 2323 2329 2340 2408 2419 2420 2421 2533 2535 2539 2543 2547 2551 2553 14914 14954 39648 75401 77358 77495 112385 112839 113300 113301 117469 176770 176886 177007 189147
2329	VM2MD_GLOBR	Q9PVK9	Zinc metalloproteinase/disintegrin OS=Gloydius brevicaudus PE=2 SV=1	Regular	9279.49	0	54607.4	25	1	31	3.53	233580	0	94656			Green	1963 2320 2322 2323 2336 2340 2408 2419 2420 2421 2533 2535 2539 2543 2547 2551 2553 14914 14954 39648 75401 77358 77495 112385 112839 113300 113301 117469 176770 176886 177007 189147
2322	VM2I_LACMU	P31990	Disintegrin lachesin OS=Lachesis muta muta PE=1 SV=1	Regular	9279.49	0	8449.02	25	1	4	23.29	233580	0	94656			Green	1963 2320 2323 2329 2336 2340 2408 2419 2420 2421 2533 2535 2539 2543 2547 2551 2553 14914 14954 39648 75401 77358 77495 112385 112839 113300 113301 117469 176770 176886 177007 189147
2320	VM2I_CROCE	P31985	Disintegrin cereberin OS=Crotalus cerberus PE=1 SV=1	Regular	9279.49	0	8465.07	25	1	4	23.61	233580	0	94656			Green	1963 2322 2323 2329 2336 2340 2408 2419 2420 2421 2533 2535 2539 2543 2547 2551 2553 14914 14954 39648 75401 77358 77495 112385 112839 113300 113301 117469 176770 176886 177007 189147
1963	VM2_BOTAT	P18618	Disintegrin batroxostatin OS=Bothrops atrox PE=1 SV=2	Regular	9279.49	0	8419.94	25	1	4	23.61	233580	0	94656			Green	2320 2322 2323 2329 2336 2340 2408 2419 2420 2421 2533 2535 2539 2543 2547 2551 2553 14914 14954 39648 75401 77358 77495 112385 112839 113300 113301 117469 176770 176886 177007 189147
73288	A0A194ASW0_SISMB	A0A194ASW0	Metalloproteinase type III 1 OS=Sistrurus miliarius barbouri PE=3 SV=1	Regular	7290.02	0	70481.2	94	8	46	14.43	882421	723708	303793	1104.36	77.8365	Green	2198 2200 2207 2208 2214 2340 2344 2350 2408 2419 2490 2497 2507 2510 2511 2520 2551 2565 2568 2570 2575 7711 14488 14914 14954 15942 28901 29052 74778 176726 176989 187941 188165 188166 188422 189147 189156 189722 189733 189738 189739 189745 192748
176989	A0A194ARR3_SISTE	A0A194ARR3	Metalloproteinase type III 3b OS=Sistrurus tergeminus PE=3 SV=1	Regular	7286.69	0	70336	91	7	47	11.48	871944	0	301824			Green	2198 2200 2207 2208 2214 2344 2350 2490 2497 2507 2510 2511 2565 2568 2570 2575 7711 14488 15942 28901 29052 73288 74778 176726 188165 188166 189156 189722 189733 189738 189739
2568	VM3JA_BOTJA	P30431	Zinc metalloproteinase-disintegrin-like jararhagin (Fragment) OS=Bothrops jararaca PE=1 SV=1	Regular	6846.37	0	66150	91	9	43	17.86	984721	11419	329521	17.4251	1.1527	Green	2198 2200 2207 2208 2214 2340 2344 2350 2408 2419 2490 2497 2507 2510 2511 2520 2551 2565 2570 2575 7711 14488 14914 14954 15942 28901 29052 73288 74778 176726 176989 187941 188165 188166 188422 189147 189156 189722 189733 189738 189739 189745 192748
2497	VM3BP_BOTJA	O93523	Zinc metalloproteinase-disintegrin-like bothropasin OS=Bothrops jararaca PE=1 SV=2	Regular	6846.37	0	70437.2	91	9	49	16.72	984721	0	329521			Green	2198 2200 2207 2208 2214 2340 2344 2350 2408 2419 2490 2507 2510 2511 2520 2551 2565 2568 2570 2575 7711 14488 14914 14954 15942 28901 29052 73288 74778 176726 176989 187941 188165 188166 188422 189147 189156 189722 189733 189738 189739 189745 192748
2198	VM36A_BOTIN	Q8QG88	Zinc metalloproteinase-disintegrin-like BITM06A OS=Bothrops insularis PE=2 SV=1	Regular	6846.37	0	70508.3	95	9	49	16.72	1009992	0	329883			Green	2200 2207 2208 2214 2340 2344 2350 2408 2419 2490 2497 2507 2510 2511 2520 2551 2565 2568 2570 2575 7711 14488 14914 14954 15942 28901 29052 73288 74778 176726 176989 187941 188165 188166 188422 189147 189156 189722 189733 189738 189739 189745 192748
189722	A0A1S6K7T1_BOTAT	A0A1S6K7T1	Atroxlysin-III OS=Bothrops atrox PE=2 SV=1	Regular	6843.04	0	70541.5	89	8	49	13.77	978043	0	328054			Green	2198 2200 2207 2208 2214 2344 2350 2490 2497 2507 2510 2511 2565 2568 2570 2575 7711 14488 15942 28901 29052 73288 74778 176726 176989 188165 188166 189156 189733 189738 189739
7711	A0A0K2JNB8_BOTAT	A0A0K2JNB8	BATROXRHAGIN OS=Bothrops atrox PE=2 SV=1	Regular	6712.86	0	70514.4	68	6	47	12.13	797373	0	288321			Green	2198 2200 2207 2208 2214 2344 2350 2490 2497 2507 2510 2511 2565 2568 2570 2575 14488 15942 28901 29052 73288 74778 176726 176989 188165 188166 189156 189722 189733 189738 189739
2575	VM3V3_CROVV	C9E1R8	Zinc metalloproteinase-disintegrin-like VMP-III OS=Crotalus viridis viridis PE=2 SV=1	Regular	6709.45	0	70588.3	68	6	45	12.15	801675	0	289235			Green	2198 2200 2207 2208 2214 2340 2344 2350 2408 2419 2490 2497 2507 2510 2511 2520 2551 2565 2568 2570 7711 14488 14914 14954 15942 28901 29052 73288 74778 176726 176989 187941 188165 188166 188422 189147 189156 189722 189733 189738 189739 189745 192748
2510	VM3VA_CROAT	A4PBQ9	Zinc metalloproteinase-disintegrin-like VAP2A OS=Crotalus atrox PE=1 SV=1	Regular	6709.45	0	70201.8	68	6	47	12.19	801675	0	289235			Green	2198 2200 2207 2208 2214 2340 2344 2350 2408 2419 2490 2497 2507 2511 2520 2551 2565 2568 2570 2575 7711 14488 14914 14954 15942 28901 29052 73288 74778 176726 176989 187941 188165 188166 188422 189147 189156 189722 189733 189738 189739 189745 192748
2350	VM3VB_CROAT	Q90282	Zinc metalloproteinase-disintegrin-like VAP2B OS=Crotalus atrox PE=1 SV=1	Regular	6709.45	0	70472.2	68	6	45	12.15	801675	0	289235			Green	2198 2200 2207 2208 2214 2340 2344 2408 2419 2490 2497 2507 2510 2511 2520 2551 2565 2568 2570 2575 7711 14488 14914 14954 15942 28901 29052 73288 74778 176726 176989 187941 188165 188166 188422 189147 189156 189722 189733 189738 189739 189745 192748
2214	VM3_CRODD	Q2QA02	Zinc metalloproteinase-disintegrin-like OS=Crotalus durissus durissus PE=2 SV=1	Regular	6709.45	0	70515.3	68	6	46	12.15	801675	0	289235			Green	2198 2200 2207 2208 2340 2344 2350 2408 2419 2490 2497 2507 2510 2511 2520 2551 2565 2568 2570 2575 7711 14488 14914 14954 15942 28901 29052 73288 74778 176726 176989 187941 188165 188166 188422 189147 189156 189722 189733 189738 189739 189745 192748
176726	A0A194ASJ6_SISTE	A0A194ASJ6	Metalloproteinase type III 3a OS=Sistrurus tergeminus PE=3 SV=1	Regular	6706.12	0	70412.1	66	5	47	9.18	794997	0	287768			Green	2198 2200 2207 2208 2214 2344 2350 2490 2497 2507 2510 2511 2565 2568 2570 2575 7711 14488 15942 28901 29052 73288 74778 176989 188165 188166 189156 189722 189733 189738 189739
74778	T1E6U1_CROOH	T1E6U1	SVMP-CohPH-3 OS=Crotalus oreganus helleri PE=2 SV=1	Regular	6706.12	0	51723.1	66	5	30	12.61	794997	0	287768			Green	2198 2200 2207 2208 2214 2344 2350 2490 2497 2507 2510 2511 2565 2568 2570 2575 7711 14488 15942 28901 29052 73288 176726 176989 188165 188166 189156 189722 189733 189738 189739
2490	VM3AH_DEIAC	Q9W6M5	Zinc metalloproteinase-disintegrin-like acurhagin OS=Deinagkistrodon acutus PE=1 SV=2	Regular	6414.22	0	70766.7	77	6	47	8.52	863822	0	299276			Green	2198 2200 2207 2208 2214 2344 2350 2497 2507 2510 2511 2568 2570 2575 7711 14488 15942 28901 29052 73288 74778 176726 176989 188165 188166 189156 189722 189733 189738 189739
15942	A0A0K8RYQ1_CROHD	A0A0K8RYQ1	Metalloproteinase (Type III) 4a OS=Crotalus horridus PE=3 SV=1	Regular	6287.37	0	70463.1	58	5	45	9.85	689830	0	261010			Green	2198 2200 2207 2208 2214 2340 2344 2350 2408 2419 2490 2497 2507 2510 2511 2520 2551 2565 2568 2570 2575 7711 14488 14914 14954 28901 29052 73288 74778 176726 176989 187941 188165 188166 188422 189147 189156 189722 189733 189738 189739 189745 192748
14488	A0A0K8S022_CROHD	A0A0K8S022	Metalloproteinase (Type III) 4b OS=Crotalus horridus PE=3 SV=1	Regular	6287.37	0	70433.1	58	5	45	9.85	689830	0	261010			Green	2198 2200 2207 2208 2214 2340 2344 2350 2408 2419 2490 2497 2507 2510 2511 2520 2551 2565 2568 2570 2575 7711 14914 14954 15942 28901 29052 73288 74778 176726 176989 187941 188165 188166 188422 189147 189156 189722 189733 189738 189739 189745 192748
2511	VM3V_CROVV	A2CJE3	Zinc metalloproteinase-disintegrin-like viristiarin (Fragment) OS=Crotalus viridis viridis PE=2 SV=1	Regular	6284.04	0	20889.4	56	4	13	23.73	683152	0	259543			Green	2198 2200 2207 2208 2214 2344 2350 2490 2497 2507 2510 2568 2570 2575 7711 14488 15942 28901 29052 73288 74778 176726 176989 188165 188166 189156 189722 189733 189738 189739
2507	VM3S_CROSS	A2CJE2	Zinc metalloproteinase-disintegrin-like scutiarin (Fragment) OS=Crotalus scutulatus scutulatus PE=2 SV=1	Regular	6284.04	0	20889.4	56	4	13	23.73	683152	0	259543			Green	2198 2200 2207 2208 2214 2344 2350 2490 2497 2510 2511 2568 2570 2575 7711 14488 15942 28901 29052 73288 74778 176726 176989 188165 188166 189156 189722 189733 189738 189739
2344	VM3C_CROAT	A2CJE4	Zinc metalloproteinase-disintegrin-like catroriarin (Fragment) OS=Crotalus atrox PE=2 SV=1	Regular	6016.45	0	20694.1	48	3	13	19.43	673730	0	247016			Green	2198 2200 2207 2208 2214 2350 2490 2497 2507 2510 2511 2568 2570 2575 7711 14488 15942 28901 29052 73288 74778 176726 176989 188165 188166 189156 189722 189733 189738 189739
3	PYGM_RABIT	P00489	Glycogen phosphorylase_ muscle form OS=Oryctolagus cuniculus GN=PYGM PE=1 SV=3	Regular	5762.92	0	97802.8	381	39	83	48.4	1453707	314183	387458	479.435	46.8901	Green	3078 6660 12385 13690 15809 16186 16249 41050 42078 50314 61474 62203 81329 82490 86399 87258 104741 106347 109915 115998 128273 132036 132507 149784 158284 166464 168493 174340 178233 186372 192553
138	SL1B_BOTJA	Q9PSM5	Snaclec GPIB-binding protein subunit beta OS=Bothrops jararaca PE=1 SV=1	Regular	5297.23	0	14697.1	46	3	8	34.15	241801	239732	54119	365.824	5.3766	Green	189161
190	SL9B_BOTJA	Q9PS06	Snaclec coagulation factor IX/factor X-binding protein subunit B (Fragment) OS=Bothrops jararaca PE=1 SV=2	Regular	5264.54	0	3752.95	14	1	2	50	187870	563610	40546	860.053	3.2277	Green
189738	A0A1L8D656_BOTAT	A0A1L8D656	BATXSVMPIII17 OS=Bothrops atrox PE=2 SV=1	Regular	3312.33	0	70839.9	25	3	50	4.9	177163	0	56248			Green	2198 2200 2207 2208 2214 2344 2350 2490 2497 2507 2510 2511 2565 2568 2570 2575 7711 14488 15942 28901 29052 73288 74778 176726 176989 188165 188166 189156 189722 189733 189739
189156	A0A1L8D677_BOTAT	A0A1L8D677	BATXSVMPIII20 OS=Bothrops atrox PE=2 SV=1	Regular	3312.33	0	70982.9	25	3	47	4.9	177163	0	56248			Green	2198 2200 2207 2208 2214 2344 2350 2490 2497 2507 2510 2511 2565 2568 2570 2575 7711 14488 15942 28901 29052 73288 74778 176726 176989 188165 188166 189722 189733 189738 189739
188166	A0A1L8D633_BOTAT	A0A1L8D633	BATXSVMPIII19 OS=Bothrops atrox PE=2 SV=1	Regular	3312.33	0	71010.1	25	3	52	4.9	177163	0	56248			Green	2198 2200 2207 2208 2214 2344 2350 2490 2497 2507 2510 2511 2565 2568 2570 2575 7711 14488 15942 28901 29052 73288 74778 176726 176989 188165 189156 189722 189733 189738 189739
2208	VM3H_GLOHA	Q90Y44	Disintegrin-like halysetin OS=Gloydius halys PE=1 SV=1	Regular	3312.33	0	24698.4	25	3	15	14.15	177163	0	56248			Green	2198 2200 2207 2214 2344 2350 2490 2497 2507 2510 2511 2565 2568 2570 2575 7711 14488 15942 28901 29052 73288 74778 176726 176989 188165 188166 189156 189722 189733 189738 189739
2207	VM3H6_GLOBR	P0C7B0	Zinc metalloproteinase-disintegrin-like brevilysin H6 OS=Gloydius brevicaudus PE=1 SV=2	Regular	3312.33	0	70442	25	3	46	4.92	177163	0	56248			Green	2198 2200 2208 2214 2344 2350 2490 2497 2507 2510 2511 2565 2568 2570 2575 7711 14488 15942 28901 29052 73288 74778 176726 176989 188165 188166 189156 189722 189733 189738 189739
189733	A0A1L8D5W6_BOTAT	A0A1L8D5W6	BATXSVMPIII21 OS=Bothrops atrox PE=2 SV=1	Regular	2890.25	0	70734.9	15	2	54	2.61	65318	0	28023			Green	2198 2200 2207 2208 2214 2344 2350 2490 2497 2507 2510 2511 2568 2570 2575 7711 14488 15942 28901 29052 73288 74778 176726 176989 188165 188166 189156 189722 189738 189739
188165	A0A1L8D5X1_BOTAT	A0A1L8D5X1	BATXSVMPIII18 OS=Bothrops atrox PE=2 SV=1	Regular	2890.25	0	71139.3	15	2	49	2.61	65318	0	28023			Green	2198 2200 2207 2208 2214 2344 2350 2490 2497 2507 2510 2511 2568 2570 2575 7711 14488 15942 28901 29052 73288 74778 176726 176989 188166 189156 189722 189733 189738 189739
189152	A0A1L8D673_BOTAT	A0A1L8D673	BATXCRISP1 OS=Bothrops atrox PE=2 SV=1	Regular	2853.76	0	27748.1	36	5	18	25	82169	73830	18670	112.662	3.1262	Green	985 992 997 1017 1018 1022 1023 1028 1029 1084 1086 1251 8340 15573 16087 20907 21273 22099 22121 25660 25873 29438 39658 58881 71820 72106 72312 73176 73357 74814 75139 75260 77167 78348 78351 102273 102515 112941 112975 112990 113257 114708 115165 115239 115308 116192 135919 176597 176766 187834 188815 190968 192812
178233	A0A2D4NXP8_MICSU	A0A2D4NXP8	Uncharacterized protein (Fragment) OS=Micrurus surinamensis PE=4 SV=1	Regular	2784.92	0	99701.1	101	9	83	12.3	469309	0	123612			Green	3 3078 6660 12385 13690 15809 16186 16249 41050 42078 50314 61474 62203 81329 82490 86399 87258 104741 106347 109915 115998 128273 132036 132507 149784 158284 166464 168493 174340 186372 192553
132507	A0A2D4KXA6_9SAUR	A0A2D4KXA6	Uncharacterized protein (Fragment) OS=Micrurus paraensis PE=4 SV=1	Regular	2784.92	0	97593.7	101	9	81	12.59	469309	0	123612			Green	3 3078 6660 12385 13690 15809 16186 16249 41050 42078 50314 61474 62203 81329 82490 86399 87258 104741 106347 109915 115998 128273 132036 149784 158284 166464 168493 174340 178233 186372 192553
2200	VM3A_BOTAL	P0C6R9	Zinc metalloproteinase-disintegrin-like alternagin (Fragment) OS=Bothrops alternatus PE=1 SV=2	Regular	2752.84	0	21655.2	12	2	11	9.18	64939	0	17409			Green	2198 2207 2208 2214 2344 2350 2490 2497 2507 2510 2511 2568 2570 2575 7711 14488 15942 28901 29052 73288 74778 176726 176989 188165 188166 189156 189722 189733 189738 189739
192812	F2Q6G0_DEIAC	F2Q6G0	Cysteine-rich seceretory protein Da-CRPa (Fragment) OS=Deinagkistrodon acutus PE=2 SV=1	Regular	2736.99	0	25769.4	26	2	18	13.18	68959	0	13609			Green	985 992 997 1017 1018 1022 1023 1028 1029 1084 1086 1251 8340 15573 16087 20907 21273 22099 22121 25660 25873 29438 39658 58881 71820 72106 72312 73176 73357 74814 75139 75260 77167 78348 78351 102273 102515 112941 112975 112990 113257 114708 115165 115239 115308 116192 135919 176597 176766 187834 188815 189152 190968
188815	F2Q6G1_DEIAC	F2Q6G1	Cysteine-rich seceretory protein Da-CRPb (Fragment) OS=Deinagkistrodon acutus PE=2 SV=1	Regular	2736.99	0	25660.3	26	2	18	13.12	68959	0	13609			Green	985 992 997 1017 1018 1022 1023 1028 1029 1084 1086 1251 8340 15573 16087 20907 21273 22099 22121 25660 25873 29438 39658 58881 71820 72106 72312 73176 73357 74814 75139 75260 77167 78348 78351 102273 102515 112941 112975 112990 113257 114708 115165 115239 115308 116192 135919 176597 176766 187834 189152 190968 192812
116192	F2Q6E5_CROHD	F2Q6E5	Cysteine-rich seceretory protein Ch-CRPKa (Fragment) OS=Crotalus horridus PE=2 SV=1	Regular	2736.99	0	25654.4	26	2	19	13.12	68959	0	13609			Green	985 992 997 1017 1018 1022 1023 1028 1029 1084 1086 1251 8340 15573 16087 20907 21273 22099 22121 25660 25873 29438 39658 58881 71820 72106 72312 73176 73357 74814 75139 75260 77167 78348 78351 102273 102515 112941 112975 112990 113257 114708 115165 115239 115308 135919 176597 176766 187834 188815 189152 190968 192812
115308	F2Q6E6_CROHD	F2Q6E6	Cysteine-rich seceretory protein Ch-CRPKb (Fragment) OS=Crotalus horridus PE=2 SV=1	Regular	2736.99	0	25625.3	26	2	19	13.12	68959	0	13609			Green	985 992 997 1017 1018 1022 1023 1028 1029 1084 1086 1251 8340 15573 16087 20907 21273 22099 22121 25660 25873 29438 39658 58881 71820 72106 72312 73176 73357 74814 75139 75260 77167 78348 78351 102273 102515 112941 112975 112990 113257 114708 115165 115239 116192 135919 176597 176766 187834 188815 189152 190968 192812
115239	F2Q6E9_CROHD	F2Q6E9	Cysteine-rich seceretory protein Ch-CRPIb (Fragment) OS=Crotalus horridus PE=2 SV=1	Regular	2736.99	0	25615.3	26	2	19	13.12	68959	0	13609			Green	985 992 997 1017 1018 1022 1023 1028 1029 1084 1086 1251 8340 15573 16087 20907 21273 22099 22121 25660 25873 29438 39658 58881 71820 72106 72312 73176 73357 74814 75139 75260 77167 78348 78351 102273 102515 112941 112975 112990 113257 114708 115165 115308 116192 135919 176597 176766 187834 188815 189152 190968 192812
115165	F2Q6E8_CROHD	F2Q6E8	Cysteine-rich seceretory protein Ch-CRPIa (Fragment) OS=Crotalus horridus PE=2 SV=1	Regular	2736.99	0	25657.4	26	2	19	13.12	68959	0	13609			Green	985 992 997 1017 1018 1022 1023 1028 1029 1084 1086 1251 8340 15573 16087 20907 21273 22099 22121 25660 25873 29438 39658 58881 71820 72106 72312 73176 73357 74814 75139 75260 77167 78348 78351 102273 102515 112941 112975 112990 113257 114708 115239 115308 116192 135919 176597 176766 187834 188815 189152 190968 192812
114708	F2Q6E7_CROHD	F2Q6E7	Cysteine-rich seceretory protein Ch-CRPKc (Fragment) OS=Crotalus horridus PE=2 SV=1	Regular	2736.99	0	25704.4	26	2	19	13.12	68959	0	13609			Green	985 992 997 1017 1018 1022 1023 1028 1029 1084 1086 1251 8340 15573 16087 20907 21273 22099 22121 25660 25873 29438 39658 58881 71820 72106 72312 73176 73357 74814 75139 75260 77167 78348 78351 102273 102515 112941 112975 112990 113257 115165 115239 115308 116192 135919 176597 176766 187834 188815 189152 190968 192812
112941	A0A223PK22_9SAUR	A0A223PK22	Cysteine rich secretory protein (Fragment) OS=Daboia russelii PE=2 SV=1	Regular	2736.99	0	25616.9	26	2	15	11.28	68959	0	13609			Green	985 992 997 1017 1018 1022 1023 1028 1029 1084 1086 1251 8340 15573 16087 20907 21273 22099 22121 25660 25873 29438 39658 58881 71820 72106 72312 73176 73357 74814 75139 75260 77167 78348 78351 102273 102515 112975 112990 113257 114708 115165 115239 115308 116192 135919 176597 176766 187834 188815 189152 190968 192812
75260	F2Q6E4_BOTSC	F2Q6E4	Cysteine-rich seceretory protein Bs-CRP OS=Bothriechis schlegelii PE=2 SV=1	Regular	2736.99	0	27858	26	2	20	12.08	68959	0	13609			Green	985 992 997 1017 1018 1022 1023 1028 1029 1084 1086 1251 8340 15573 16087 20907 21273 22099 22121 25660 25873 29438 39658 58881 71820 72106 72312 73176 73357 74814 75139 77167 78348 78351 102273 102515 112941 112975 112990 113257 114708 115165 115239 115308 116192 135919 176597 176766 187834 188815 189152 190968 192812
72106	F2Q6E3_AZEFE	F2Q6E3	Cysteine-rich seceretory protein Az-CRP OS=Azemiops feae PE=2 SV=1	Regular	2736.99	0	27594.5	26	2	18	12.08	68959	0	13609			Green	985 992 997 1017 1018 1022 1023 1028 1029 1084 1086 1251 8340 15573 16087 20907 21273 22099 22121 25660 25873 29438 39658 58881 71820 72312 73176 73357 74814 75139 75260 77167 78348 78351 102273 102515 112941 112975 112990 113257 114708 115165 115239 115308 116192 135919 176597 176766 187834 188815 189152 190968 192812
58881	T2HPR8_OVOOK	T2HPR8	Cysteine rich secretory protein OS=Ovophis okinavensis PE=2 SV=1	Regular	2736.99	0	27850	26	2	21	12.08	68959	0	13609			Green	985 992 997 1017 1018 1022 1023 1028 1029 1084 1086 1251 8340 15573 16087 20907 21273 22099 22121 25660 25873 29438 39658 71820 72106 72312 73176 73357 74814 75139 75260 77167 78348 78351 102273 102515 112941 112975 112990 113257 114708 115165 115239 115308 116192 135919 176597 176766 187834 188815 189152 190968 192812
21273	F2Q6F4_TRIGS	F2Q6F4	Cysteine-rich seceretory protein Og-CRPa OS=Trimeresurus gracilis PE=2 SV=1	Regular	2736.99	0	27872	26	2	20	12.08	68959	0	13609			Green	985 992 997 1017 1018 1022 1023 1028 1029 1084 1086 1251 8340 15573 16087 20907 22099 22121 25660 25873 29438 39658 58881 71820 72106 72312 73176 73357 74814 75139 75260 77167 78348 78351 102273 102515 112941 112975 112990 113257 114708 115165 115239 115308 116192 135919 176597 176766 187834 188815 189152 190968 192812
15573	A0A0K8S072_CROHD	A0A0K8S072	Cysteine-rich secretory protein OS=Crotalus horridus PE=3 SV=1	Regular	2736.99	0	27610.8	26	2	20	12.08	68959	0	13609			Green	985 992 997 1017 1018 1022 1023 1028 1029 1084 1086 1251 8340 16087 20907 21273 22099 22121 25660 25873 29438 39658 58881 71820 72106 72312 73176 73357 74814 75139 75260 77167 78348 78351 102273 102515 112941 112975 112990 113257 114708 115165 115239 115308 116192 135919 176597 176766 187834 188815 189152 190968 192812
1018	CRVP_GLOBL	Q8JI40	Cysteine-rich venom protein ablomin OS=Gloydius blomhoffii PE=1 SV=1	Regular	2736.99	0	27826.8	26	2	15	12.08	70358	0	13609			Green	985 992 997 1017 1022 1023 1028 1029 1084 1086 1251 8340 15573 16087 20907 21273 22099 22121 25660 25873 29438 39658 58881 71820 72106 72312 73176 73357 74814 75139 75260 77167 78348 78351 102273 102515 112941 112975 112990 113257 114708 115165 115239 115308 116192 135919 176597 176766 187834 188815 189152 190968 192812
192730	A0A1L8D5V4_BOTAT	A0A1L8D5V4	BATXSVSP13 OS=Bothrops atrox PE=2 SV=1	Regular	2721.15	0	28428.1	57	4	16	29.07	271917	258614	117932	394.638	11.2188	Green	1922 2066 2136 2143 2161 2917 7623 7683 8401 11258 11566 14916 14918 15120 15546 15880 17232 17432 17612 21195 25851 29241 29846 72136 72317 72824 72989 75127 114359 188419 188420 188634 189203 191537
189739	A0A1L8D5V7_BOTAT	A0A1L8D5V7	BATXSVMPIII26 OS=Bothrops atrox PE=2 SV=1	Regular	2625.99	0	70899.1	9	2	51	4.26	62574	0	16963			Green	2198 2200 2207 2208 2214 2340 2344 2350 2408 2419 2490 2497 2507 2510 2511 2520 2551 2565 2568 2570 2575 7711 14488 14914 14954 15942 28901 29052 73288 74778 176726 176989 187941 188165 188166 188422 189147 189156 189722 189733 189738 189745 192748
29052	A0A194ARL7_9SAUR	A0A194ARL7	Metalloproteinase type III 13 OS=Agkistrodon piscivorus PE=3 SV=1	Regular	2622.66	0	70469	7	1	57	1.31	55896	0	15496			Green	2198 2200 2207 2208 2214 2344 2350 2490 2497 2507 2510 2511 2568 2570 2575 7711 14488 15942 28901 73288 74778 176726 176989 188165 188166 189156 189722 189733 189738 189739
28901	A0A194APN1_9SAUR	A0A194APN1	Metalloproteinase type III 7 OS=Agkistrodon piscivorus PE=3 SV=1	Regular	2622.66	0	70907.5	7	1	56	1.31	55896	0	15496			Green	2198 2200 2207 2208 2214 2344 2350 2490 2497 2507 2510 2511 2568 2570 2575 7711 14488 15942 29052 73288 74778 176726 176989 188165 188166 189156 189722 189733 189738 189739
2570	VM3PN_PROSR	P85005	Zinc metalloproteinase-disintegrin-like proatherocytin (Fragments) OS=Proatheris superciliaris PE=1 SV=1	Regular	2622.66	0	1851	7	1	2	53.33	55896	0	15496			Green	2198 2200 2207 2208 2214 2344 2350 2490 2497 2507 2510 2511 2568 2575 7711 14488 15942 28901 29052 73288 74778 176726 176989 188165 188166 189156 189722 189733 189738 189739
50314	A0A2D4NXS8_MICSU	A0A2D4NXS8	Uncharacterized protein (Fragment) OS=Micrurus surinamensis PE=4 SV=1	Regular	2372.27	0	94531.4	85	8	82	11.06	448964	0	119842			Green	3 3078 6660 12385 13690 15809 16186 16249 41050 42078 61474 62203 81329 82490 86399 87258 104741 106347 109915 115998 128273 132036 132507 149784 158284 166464 168493 174340 178233 186372 192553
189161	A0A1L8D6F6_BOTAT	A0A1L8D6F6	BATXCTL24 OS=Bothrops atrox PE=2 SV=1	Regular	2351.14	0	16865.6	15	1	9	8.9	117551	0	20981			Green	138
28	SL1A_BOTJA	Q9PSM6	Snaclec GPIB-binding protein subunit alpha OS=Bothrops jararaca PE=1 SV=1	Regular	2317.51	0	17118.9	48	3	12	21.13	357365	334431	60306	510.332	8.7364	Green
158284	A0A2D4MIQ4_9SAUR	A0A2D4MIQ4	Uncharacterized protein (Fragment) OS=Micrurus spixii PE=4 SV=1	Regular	2220.74	0	75600.6	93	8	54	14.48	456127	0	120612			Green	3 3078 6660 12385 13690 15809 16186 16249 41050 42078 50314 62203 82490 86399 87258 104741 106347 109915 115998 132036 132507 149784 166464 168493 174340 178233 186372 192553
104741	A0A2D4KXA8_9SAUR	A0A2D4KXA8	Uncharacterized protein OS=Micrurus paraensis PE=4 SV=1	Regular	2220.74	0	86722.3	93	8	66	12.63	456127	0	120612			Green	3 3078 6660 12385 13690 15809 16186 16249 41050 42078 50314 62203 82490 86399 87258 106347 109915 115998 132036 132507 149784 158284 166464 168493 174340 178233 186372 192553
190968	F2Q6F3_9SAUR	F2Q6F3	Cysteine-rich seceretory protein Dr-CRPB (Fragment) OS=Daboia russelii PE=2 SV=1	Regular	2150.43	0	25956.9	9	1	23	5.88	15290	0	5517			Green	985 992 997 1017 1018 1022 1023 1029 1084 1086 1251 8340 15573 16087 20907 21273 29438 39658 58881 71820 72106 72312 73176 73357 74814 75139 75260 77167 78348 78351 102273 102515 112941 112975 112990 114708 115165 115239 115308 116192 135919 176597 176766 187834 188815 189152 192812
187834	A0A194ARS4_SISTE	A0A194ARS4	Cysteine-rich secretory protein 1b OS=Sistrurus tergeminus PE=3 SV=1	Regular	2150.43	0	27715	9	1	20	5.42	15290	0	5517			Green	985 992 997 1017 1018 1022 1023 1029 1084 1086 1251 8340 15573 16087 20907 21273 29438 39658 58881 71820 72106 72312 73176 73357 74814 75139 75260 77167 78348 78351 102273 102515 112941 112975 112990 114708 115165 115239 115308 116192 135919 176597 176766 188815 189152 190968 192812
176766	A0A194APW7_SISTE	A0A194APW7	Cysteine-rich secretory protein 1c OS=Sistrurus tergeminus PE=3 SV=1	Regular	2150.43	0	27717	9	1	20	5.42	15290	0	5517			Green	985 992 997 1017 1018 1022 1023 1029 1084 1086 1251 8340 15573 16087 20907 21273 29438 39658 58881 71820 72106 72312 73176 73357 74814 75139 75260 77167 78348 78351 102273 102515 112941 112975 112990 114708 115165 115239 115308 116192 135919 176597 187834 188815 189152 190968 192812
176597	F2Q6E2_ATHNI	F2Q6E2	Cysteine-rich seceretory protein An-CRP OS=Atheris nitschei PE=2 SV=1	Regular	2150.43	0	27891.3	9	1	24	5.42	15290	0	5517			Green	985 992 997 1017 1018 1022 1023 1029 1084 1086 1251 8340 15573 16087 20907 21273 29438 39658 58881 71820 72106 72312 73176 73357 74814 75139 75260 77167 78348 78351 102273 102515 112941 112975 112990 114708 115165 115239 115308 116192 135919 176766 187834 188815 189152 190968 192812
135919	A0A0A1WCN2_ECHCO	A0A0A1WCN2	Cysteine-Rich Secretory Protein B OS=Echis coloratus PE=2 SV=1	Regular	2150.43	0	27598.8	9	1	22	5.44	15290	0	5517			Green	985 992 997 1017 1018 1022 1023 1029 1084 1086 1251 8340 15573 16087 20907 21273 29438 39658 58881 71820 72106 72312 73176 73357 74814 75139 75260 77167 78348 78351 102273 102515 112941 112975 112990 114708 115165 115239 115308 116192 176597 176766 187834 188815 189152 190968 192812
112990	F2Q6F2_9SAUR	F2Q6F2	Cysteine-rich seceretory protein Dr-CRPK OS=Daboia russelii PE=2 SV=1	Regular	2150.43	0	27600.8	9	1	19	5.44	15290	0	5517			Green	985 992 997 1017 1018 1022 1023 1029 1084 1086 1251 8340 15573 16087 20907 21273 29438 39658 58881 71820 72106 72312 73176 73357 74814 75139 75260 77167 78348 78351 102273 102515 112941 112975 114708 115165 115239 115308 116192 135919 176597 176766 187834 188815 189152 190968 192812
112975	A0A077LA61_PROEL	A0A077LA61	Cysteine-rich venom protein OS=Protobothrops elegans PE=2 SV=1	Regular	2150.43	0	27809.8	9	1	20	5.42	15290	0	5517			Green	985 992 997 1017 1018 1022 1023 1029 1084 1086 1251 8340 15573 16087 20907 21273 29438 39658 58881 71820 72106 72312 73176 73357 74814 75139 75260 77167 78348 78351 102273 102515 112941 112990 114708 115165 115239 115308 116192 135919 176597 176766 187834 188815 189152 190968 192812
102515	F2Q6F6_CERGO	F2Q6F6	Cysteine-rich seceretory protein Pg-CRP OS=Cerrophidion godmani PE=2 SV=1	Regular	2150.43	0	27683.9	9	1	19	5.42	15290	0	5517			Green	985 992 997 1017 1018 1022 1023 1029 1084 1086 1251 8340 15573 16087 20907 21273 29438 39658 58881 71820 72106 72312 73176 73357 74814 75139 75260 77167 78348 78351 102273 112941 112975 112990 114708 115165 115239 115308 116192 135919 176597 176766 187834 188815 189152 190968 192812
102273	A0A1I9KNM0_VIPAA	A0A1I9KNM0	Cysteine-rich secretory protein CRISP-1 OS=Vipera ammodytes ammodytes PE=2 SV=1	Regular	2150.43	0	27429.2	9	1	17	5.44	15290	0	5517			Green	985 992 997 1017 1018 1022 1023 1029 1084 1086 1251 8340 15573 16087 20907 21273 29438 39658 58881 71820 72106 72312 73176 73357 74814 75139 75260 77167 78348 78351 102515 112941 112975 112990 114708 115165 115239 115308 116192 135919 176597 176766 187834 188815 189152 190968 192812
78351	G9DCH4_CROOH	G9DCH4	Cysteine-rich secretory protein 1 OS=Crotalus oreganus helleri PE=2 SV=1	Regular	2150.43	0	27462.8	9	1	22	5.46	15290	0	5517			Green	985 992 997 1017 1018 1022 1023 1029 1084 1086 1251 8340 15573 16087 20907 21273 29438 39658 58881 71820 72106 72312 73176 73357 74814 75139 75260 77167 78348 102273 102515 112941 112975 112990 114708 115165 115239 115308 116192 135919 176597 176766 187834 188815 189152 190968 192812
78348	G9DCH5_CROOH	G9DCH5	Cysteine-rich secretory protein 2 OS=Crotalus oreganus helleri PE=2 SV=1	Regular	2150.43	0	27370.8	9	1	22	5.46	15290	0	5517			Green	985 992 997 1017 1018 1022 1023 1029 1084 1086 1251 8340 15573 16087 20907 21273 29438 39658 58881 71820 72106 72312 73176 73357 74814 75139 75260 77167 78351 102273 102515 112941 112975 112990 114708 115165 115239 115308 116192 135919 176597 176766 187834 188815 189152 190968 192812
77167	T2HP25_PROFL	T2HP25	Cysteine rich secretory protein OS=Protobothrops flavoviridis PE=2 SV=1	Regular	2150.43	0	27649.8	9	1	22	5.42	15290	0	5517			Green	985 992 997 1017 1018 1022 1023 1029 1084 1086 1251 8340 15573 16087 20907 21273 29438 39658 58881 71820 72106 72312 73176 73357 74814 75139 75260 78348 78351 102273 102515 112941 112975 112990 114708 115165 115239 115308 116192 135919 176597 176766 187834 188815 189152 190968 192812
75139	T1E6W3_CROOH	T1E6W3	CRiSP-CohLL-1 OS=Crotalus oreganus helleri PE=2 SV=1	Regular	2150.43	0	27689.1	9	1	21	5.42	15290	0	5517			Green	985 992 997 1017 1018 1022 1023 1029 1084 1086 1251 8340 15573 16087 20907 21273 29438 39658 58881 71820 72106 72312 73176 73357 74814 75260 77167 78348 78351 102273 102515 112941 112975 112990 114708 115165 115239 115308 116192 135919 176597 176766 187834 188815 189152 190968 192812
74814	F2Q6F1_CROVI	F2Q6F1	Cysteine-rich seceretory protein Cv-CRP (Fragment) OS=Crotalus viridis PE=2 SV=1	Regular	2150.43	0	25773.6	9	1	20	5.88	15290	0	5517			Green	985 992 997 1017 1018 1022 1023 1029 1084 1086 1251 8340 15573 16087 20907 21273 29438 39658 58881 71820 72106 72312 73176 73357 75139 75260 77167 78348 78351 102273 102515 112941 112975 112990 114708 115165 115239 115308 116192 135919 176597 176766 187834 188815 189152 190968 192812
73357	A0A194AS36_SISMB	A0A194AS36	Cysteine-rich secretory protein 1a OS=Sistrurus miliarius barbouri PE=3 SV=1	Regular	2150.43	0	27687.9	9	1	20	5.42	15290	0	5517			Green	985 992 997 1017 1018 1022 1023 1029 1084 1086 1251 8340 15573 16087 20907 21273 29438 39658 58881 71820 72106 72312 73176 74814 75139 75260 77167 78348 78351 102273 102515 112941 112975 112990 114708 115165 115239 115308 116192 135919 176597 176766 187834 188815 189152 190968 192812
73176	A0A194AQ87_SISMB	A0A194AQ87	Cysteine-rich secretory protein 1b OS=Sistrurus miliarius barbouri PE=3 SV=1	Regular	2150.43	0	27702	9	1	20	5.42	15290	0	5517			Green	985 992 997 1017 1018 1022 1023 1029 1084 1086 1251 8340 15573 16087 20907 21273 29438 39658 58881 71820 72106 72312 73357 74814 75139 75260 77167 78348 78351 102273 102515 112941 112975 112990 114708 115165 115239 115308 116192 135919 176597 176766 187834 188815 189152 190968 192812
72312	T1DMM9_CROOH	T1DMM9	CRiSP-CohID-1 OS=Crotalus oreganus helleri PE=2 SV=1	Regular	2150.43	0	21743.2	9	1	15	6.99	15290	0	5517			Green	985 992 997 1017 1018 1022 1023 1029 1084 1086 1251 8340 15573 16087 20907 21273 29438 39658 58881 71820 72106 73176 73357 74814 75139 75260 77167 78348 78351 102273 102515 112941 112975 112990 114708 115165 115239 115308 116192 135919 176597 176766 187834 188815 189152 190968 192812
71820	A0A077L7I7_PROFL	A0A077L7I7	Cysteine-rich venom protein (Fragment) OS=Protobothrops flavoviridis PE=2 SV=1	Regular	2150.43	0	29855.4	9	1	22	5.02	15290	0	5517			Green	985 992 997 1017 1018 1022 1023 1029 1084 1086 1251 8340 15573 16087 20907 21273 29438 39658 58881 72106 72312 73176 73357 74814 75139 75260 77167 78348 78351 102273 102515 112941 112975 112990 114708 115165 115239 115308 116192 135919 176597 176766 187834 188815 189152 190968 192812
39658	F2Q6F0_CALRH	F2Q6F0	Cysteine-rich seceretory protein Cr-CRP OS=Calloselasma rhodostoma PE=2 SV=1	Regular	2150.43	0	27742.1	9	1	22	5.42	15290	0	5517			Green	985 992 997 1017 1018 1022 1023 1029 1084 1086 1251 8340 15573 16087 20907 21273 29438 58881 71820 72106 72312 73176 73357 74814 75139 75260 77167 78348 78351 102273 102515 112941 112975 112990 114708 115165 115239 115308 116192 135919 176597 176766 187834 188815 189152 190968 192812
29438	A0A194AMN4_9SAUR	A0A194AMN4	Cysteine-rich secretory protein 2 OS=Agkistrodon piscivorus PE=3 SV=1	Regular	2150.43	0	27594	9	1	18	5.42	15290	0	5517			Green	985 992 997 1017 1018 1022 1023 1029 1084 1086 1251 8340 15573 16087 20907 21273 39658 58881 71820 72106 72312 73176 73357 74814 75139 75260 77167 78348 78351 102273 102515 112941 112975 112990 114708 115165 115239 115308 116192 135919 176597 176766 187834 188815 189152 190968 192812
20907	A0A194APP6_9SAUR	A0A194APP6	Cysteine-rich secretory protein 1 OS=Agkistrodon piscivorus PE=3 SV=1	Regular	2150.43	0	27593.8	9	1	17	5.42	15290	0	5517			Green	985 992 997 1017 1018 1022 1023 1029 1084 1086 1251 8340 15573 16087 21273 29438 39658 58881 71820 72106 72312 73176 73357 74814 75139 75260 77167 78348 78351 102273 102515 112941 112975 112990 114708 115165 115239 115308 116192 135919 176597 176766 187834 188815 189152 190968 192812
16087	T1D6R8_CROHD	T1D6R8	Cysteine-rich secretory protein OS=Crotalus horridus PE=2 SV=1	Regular	2150.43	0	27670	9	1	21	5.42	15290	0	5517			Green	985 992 997 1017 1018 1022 1023 1029 1084 1086 1251 8340 15573 20907 21273 29438 39658 58881 71820 72106 72312 73176 73357 74814 75139 75260 77167 78348 78351 102273 102515 112941 112975 112990 114708 115165 115239 115308 116192 135919 176597 176766 187834 188815 189152 190968 192812
8340	T1DP88_CROOH	T1DP88	CRiSP-CohCI-1 OS=Crotalus oreganus helleri PE=2 SV=1	Regular	2150.43	0	27690.1	9	1	22	5.42	15290	0	5517			Green	985 992 997 1017 1018 1022 1023 1029 1084 1086 1251 15573 16087 20907 21273 29438 39658 58881 71820 72106 72312 73176 73357 74814 75139 75260 77167 78348 78351 102273 102515 112941 112975 112990 114708 115165 115239 115308 116192 135919 176597 176766 187834 188815 189152 190968 192812
1251	CRVP_AGKPI	Q7ZTA0	Cysteine-rich venom protein piscivorin OS=Agkistrodon piscivorus piscivorus PE=1 SV=1	Regular	2150.43	0	27594	9	1	18	5.42	15290	0	5517			Green	985 992 997 1017 1018 1022 1023 1029 1084 1086 8340 15573 16087 20907 21273 29438 39658 58881 71820 72106 72312 73176 73357 74814 75139 75260 77167 78348 78351 102273 102515 112941 112975 112990 114708 115165 115239 115308 116192 135919 176597 176766 187834 188815 189152 190968 192812
1086	CRVP_ERYPO	Q2XXQ0	Cysteine-rich venom protein LIO1 (Fragment) OS=Erythrolamprus poecilogyrus PE=2 SV=1	Regular	2150.43	0	27383.2	9	1	13	5.58	15290	0	5517			Green	985 992 997 1017 1018 1022 1023 1029 1084 1251 8340 15573 16087 20907 21273 29438 39658 58881 71820 72106 72312 73176 73357 74814 75139 75260 77167 78348 78351 102273 102515 112941 112975 112990 114708 115165 115239 115308 116192 135919 176597 176766 187834 188815 189152 190968 192812
1084	CRVP_CROAT	Q7ZT99	Cysteine-rich venom protein catrin OS=Crotalus atrox PE=1 SV=1	Regular	2150.43	0	27559	9	1	21	5.42	15290	0	5517			Green	985 992 997 1017 1018 1022 1023 1029 1086 1251 8340 15573 16087 20907 21273 29438 39658 58881 71820 72106 72312 73176 73357 74814 75139 75260 77167 78348 78351 102273 102515 112941 112975 112990 114708 115165 115239 115308 116192 135919 176597 176766 187834 188815 189152 190968 192812
1029	CRVP_VIPNI	B7FDI0	Cysteine-rich venom protein (Fragment) OS=Vipera nikolskii PE=2 SV=1	Regular	2150.43	0	25524.1	9	1	20	5.88	15290	0	5517			Green	985 992 997 1017 1018 1022 1023 1084 1086 1251 8340 15573 16087 20907 21273 29438 39658 58881 71820 72106 72312 73176 73357 74814 75139 75260 77167 78348 78351 102273 102515 112941 112975 112990 114708 115165 115239 115308 116192 135919 176597 176766 187834 188815 189152 190968 192812
1023	CRVP_PROMU	P79845	Cysteine-rich venom protein OS=Protobothrops mucrosquamatus PE=2 SV=2	Regular	2150.43	0	27600.6	9	1	18	5.42	15290	0	5517			Green	985 992 997 1017 1018 1022 1029 1084 1086 1251 8340 15573 16087 20907 21273 29438 39658 58881 71820 72106 72312 73176 73357 74814 75139 75260 77167 78348 78351 102273 102515 112941 112975 112990 114708 115165 115239 115308 116192 135919 176597 176766 187834 188815 189152 190968 192812
1022	CRVP_PROJR	Q7ZZN9	Cysteine-rich venom protein OS=Protobothrops jerdonii PE=1 SV=1	Regular	2150.43	0	27777.8	9	1	19	5.42	15290	0	5517			Green	985 992 997 1017 1018 1023 1029 1084 1086 1251 8340 15573 16087 20907 21273 29438 39658 58881 71820 72106 72312 73176 73357 74814 75139 75260 77167 78348 78351 102273 102515 112941 112975 112990 114708 115165 115239 115308 116192 135919 176597 176766 187834 188815 189152 190968 192812
1017	CRVP_ECHCO	P0DMT4	Cysteine-rich venom protein OS=Echis coloratus PE=1 SV=1	Regular	2150.43	0	25611.3	9	1	21	5.91	15290	0	5517			Green	985 992 997 1018 1022 1023 1029 1084 1086 1251 8340 15573 16087 20907 21273 29438 39658 58881 71820 72106 72312 73176 73357 74814 75139 75260 77167 78348 78351 102273 102515 112941 112975 112990 114708 115165 115239 115308 116192 135919 176597 176766 187834 188815 189152 190968 192812
997	CRVP_VIPBE	B7FDI1	Cysteine-rich venom protein OS=Vipera berus PE=1 SV=1	Regular	2150.43	0	27421.4	9	1	20	5.44	15290	0	5517			Green	985 992 1017 1018 1022 1023 1029 1084 1086 1251 8340 15573 16087 20907 21273 29438 39658 58881 71820 72106 72312 73176 73357 74814 75139 75260 77167 78348 78351 102273 102515 112941 112975 112990 114708 115165 115239 115308 116192 135919 176597 176766 187834 188815 189152 190968 192812
992	CRVP_PROFL	Q8JI39	Cysteine-rich venom protein triflin OS=Protobothrops flavoviridis PE=1 SV=1	Regular	2150.43	0	27664.8	9	1	22	5.42	15290	0	5517			Green	985 997 1017 1018 1022 1023 1029 1084 1086 1251 8340 15573 16087 20907 21273 29438 39658 58881 71820 72106 72312 73176 73357 74814 75139 75260 77167 78348 78351 102273 102515 112941 112975 112990 114708 115165 115239 115308 116192 135919 176597 176766 187834 188815 189152 190968 192812
985	CRVP_HELAG	P0DJG8	Helicopsin (Fragments) OS=Helicops angulatus PE=1 SV=1	Regular	2150.43	0	2619.94	9	1	3	61.9	15290	0	5517			Green	992 997 1017 1018 1022 1023 1029 1084 1086 1251 8340 15573 16087 20907 21273 29438 39658 58881 71820 72106 72312 73176 73357 74814 75139 75260 77167 78348 78351 102273 102515 112941 112975 112990 114708 115165 115239 115308 116192 135919 176597 176766 187834 188815 189152 190968 192812
132036	A0A2D4JUN0_9SAUR	A0A2D4JUN0	Uncharacterized protein (Fragment) OS=Micrurus paraensis PE=4 SV=1	Regular	1841.55	0	93553.9	77	7	74	10.53	416292	0	103505			Green	3 3078 6660 12385 13690 15809 16186 16249 41050 42078 50314 62203 82490 86399 87258 104741 106347 109915 115998 132507 149784 158284 166464 168493 174340 178233 186372 192553
86399	V8P8G9_OPHHA	V8P8G9	Alpha-1_4 glucan phosphorylase (Fragment) OS=Ophiophagus hannah GN=PYGB PE=3 SV=1	Regular	1841.55	0	97697.6	77	7	79	10.08	416292	0	103505			Green	3 3078 6660 12385 13690 15809 16186 16249 41050 42078 50314 62203 82490 87258 104741 106347 109915 115998 132036 132507 149784 158284 166464 168493 174340 178233 186372 192553
62203	A0A2D4HEH5_MICLE	A0A2D4HEH5	Uncharacterized protein OS=Micrurus lemniscatus lemniscatus PE=4 SV=1	Regular	1841.55	0	97597.6	77	7	79	10.08	416292	0	103505			Green	3 3078 6660 12385 13690 15809 16186 16249 41050 42078 50314 82490 86399 87258 104741 106347 109915 115998 132036 132507 149784 158284 166464 168493 174340 178233 186372 192553
41050	A0A0B8RUK3_BOIIR	A0A0B8RUK3	Alpha-1_4 glucan phosphorylase OS=Boiga irregularis PE=3 SV=1	Regular	1841.55	0	97659.7	77	7	77	10.08	416292	0	103505			Green	3 3078 6660 12385 13690 15809 16186 16249 42078 50314 62203 82490 86399 87258 104741 106347 109915 115998 132036 132507 149784 158284 166464 168493 174340 178233 186372 192553
0	ADH1_YEAST	P00330	Alcohol dehydrogenase 1 OS=Saccharomyces cerevisiae (strain ATCC 204508 / S288c) GN=ADH1 PE=1 SV=5	Regular	1769.76	0	37305.4	67	9	26	36.49	100663	65532	31808	100	3.7305	Green
72824	T2HPV4_PROFL	T2HPV4	Serine protease (Fragment) OS=Protobothrops flavoviridis PE=2 SV=1	Regular	1694.95	0	24126.2	33	3	17	21.56	152571	10142	87387	15.4764	0.3734	Green	1881 1882 1885 1901 1902 1906 1909 1910 1912 1917 1922 1929 1930 1931 1933 1935 1936 1977 1980 1987 1992 1995 1999 2001 2006 2007 2048 2049 2054 2057 2060 2062 2064 2066 2069 2070 2076 2080 2081 2089 2091 2096 2100 2105 2129 2130 2131 2132 2133 2137 2142 2143 2149 2158 2161 2162 2886 2917 3029 3034 3345 3347 4775 5308 7590 7623 7668 7683 7687 7689 7871 8401 8495 8693 10006 10609 10611 11255 11258…
25851	A0A286S0D3_GLOIT	A0A286S0D3	Serine protease 3 OS=Gloydius intermedius GN=SP3 PE=2 SV=1	Regular	1694.95	0	28750.7	33	3	23	18.22	152571	0	87387			Green	1881 1882 1885 1901 1902 1906 1909 1910 1912 1917 1922 1929 1930 1931 1933 1935 1936 1977 1980 1987 1992 1995 1999 2001 2006 2007 2048 2049 2054 2057 2060 2062 2064 2066 2069 2070 2076 2080 2081 2089 2091 2096 2100 2105 2129 2130 2131 2132 2133 2137 2142 2143 2149 2158 2161 2162 2886 2917 3029 3034 3345 3347 4775 5308 7590 7623 7668 7683 7687 7689 7871 8401 8495 8693 10006 10609 10611 11255 11258…
192553	A0A0F7ZDU6_CROAD	A0A0F7ZDU6	Alpha-1_4 glucan phosphorylase OS=Crotalus adamanteus PE=2 SV=1	Regular	1669.73	0	99322.7	49	5	86	5.82	275528	0	58644			Green	3 3078 6660 12385 15809 16186 16249 41050 42078 50314 61474 62203 81329 82490 86399 87258 104741 106347 109915 115998 128273 132036 132507 149784 158284 166464 168493 174340 178233 186372
115998	A0A0K8S1S9_CROHD	A0A0K8S1S9	Alpha-1_4 glucan phosphorylase OS=Crotalus horridus PE=3 SV=1	Regular	1669.73	0	99360.8	49	5	87	5.82	275528	0	58644			Green	3 3078 6660 12385 15809 16186 16249 41050 42078 50314 61474 62203 81329 82490 86399 87258 104741 106347 109915 128273 132036 132507 149784 158284 166464 168493 174340 178233 186372 192553
82490	A0A1W7RH38_AGKCO	A0A1W7RH38	Alpha-1_4 glucan phosphorylase OS=Agkistrodon contortrix contortrix PE=3 SV=1	Regular	1669.73	0	99296.6	49	5	84	5.82	275528	0	58644			Green	3 3078 6660 12385 15809 16186 16249 41050 42078 50314 61474 62203 81329 86399 87258 104741 106347 109915 115998 128273 132036 132507 149784 158284 166464 168493 174340 178233 186372 192553
42078	A0A0B8RYR6_BOIIR	A0A0B8RYR6	Alpha-1_4 glucan phosphorylase OS=Boiga irregularis PE=3 SV=1	Regular	1669.73	0	99441	49	5	87	5.82	275528	0	58644			Green	3 3078 6660 12385 15809 16186 16249 41050 50314 61474 62203 81329 82490 86399 87258 104741 106347 109915 115998 128273 132036 132507 149784 158284 166464 168493 174340 178233 186372 192553
15809	T1DMY7_CROHD	T1DMY7	Alpha-1_4 glucan phosphorylase OS=Crotalus horridus PE=2 SV=1	Regular	1669.73	0	99345.8	49	5	87	5.82	275528	0	58644			Green	3 3078 6660 12385 16186 16249 41050 42078 50314 61474 62203 81329 82490 86399 87258 104741 106347 109915 115998 128273 132036 132507 149784 158284 166464 168493 174340 178233 186372 192553
3078	U3F856_MICFL	U3F856	Alpha-1_4 glucan phosphorylase OS=Micrurus fulvius PE=2 SV=1	Regular	1669.73	0	99333.9	49	5	88	5.82	275528	0	58644			Green	3 6660 12385 15809 16186 16249 41050 42078 50314 61474 62203 81329 82490 86399 87258 104741 106347 109915 115998 128273 132036 132507 149784 158284 166464 168493 174340 178233 186372 192553
189169	A0A1L8D6D7_BOTAT	A0A1L8D6D7	BATXCTL44 OS=Bothrops atrox PE=2 SV=1	Regular	1632.68	0	18120.3	22	2	11	14.84	170895	256342	21960	391.171	7.0882	Green	71 182 194 35367 187926 187931 187936 187939 188146 188159 188160 188347 188427 189145 189157 189159 189162 189166 189727 189758 189770 192719 192729 192742 192750
188420	A0A1L8D674_BOTAT	A0A1L8D674	BATXSVSP6 OS=Bothrops atrox PE=2 SV=1	Regular	1617.35	0	28560.4	35	3	19	18.22	156704	154235	87819	235.358	6.7219	Green	1881 1885 1922 1933 1935 1987 1999 2066 2081 2089 2105 2143 2161 2162 2917 3347 4775 5308 7623 7683 7689 8401 8495 10006 10609 10611 11255 11258 11259 11260 11261 11566 12051 14738 14916 14918 15019 15120 15322 15495 15546 15557 15877 15879 15880 16091 16444 17232 17432 17612 21017 21019 21035 21195 25851 29107 29213 29241 29452 29487 29846 56977 72136 72317 72383 72568 72824 72989 73005 73039 73…
189203	A0A1W7RB69_CROAD	A0A1W7RB69	Cadam10_SVSP-9 OS=Crotalus adamanteus PE=3 SV=1	Regular	1575.02	0	28706.3	31	3	26	18.29	151013	4929	86579	7.5215	0.2159	Green	1881 1885 1922 1933 1935 1987 1999 2066 2081 2089 2105 2143 2160 2161 2162 2917 3347 4775 5308 7623 7683 7689 8401 8495 10006 10609 10611 11255 11258 11259 11260 11261 11566 12051 14738 14916 14918 15019 15120 15322 15495 15546 15557 15877 15879 15880 16091 16444 17232 17432 17612 21017 21019 21035 21195 25851 29107 29213 29238 29241 29452 29487 29846 56977 72136 72317 72383 72568 72824 72989 730…
75127	A0A0U2UH64_CROVE	A0A0U2UH64	Serine protease OS=Crotalus vegrandis PE=2 SV=1	Regular	1575.02	0	28846.5	31	3	27	18.22	151013	0	86579			Green	1881 1885 1922 1933 1935 1987 1999 2066 2081 2089 2105 2143 2160 2161 2162 2917 3347 4775 5308 7623 7683 7689 8401 8495 10006 10609 10611 11255 11258 11259 11260 11261 11566 12051 14738 14916 14918 15019 15120 15322 15495 15546 15557 15877 15879 15880 16091 16444 17232 17432 17612 21017 21019 21035 21195 25851 29107 29213 29238 29241 29452 29487 29846 56977 72136 72317 72383 72568 72824 72989 730…
72317	T1DP94_CROOH	T1DP94	Kallikrein-CohLL-7 OS=Crotalus oreganus helleri PE=2 SV=1	Regular	1575.02	0	28816.6	31	3	28	18.22	151013	0	86579			Green	1881 1885 1922 1933 1935 1987 1999 2066 2081 2089 2105 2143 2160 2161 2162 2917 3347 4775 5308 7623 7683 7689 8401 8495 10006 10609 10611 11255 11258 11259 11260 11261 11566 12051 14738 14916 14918 15019 15120 15322 15495 15546 15557 15877 15879 15880 16091 16444 17232 17432 17612 21017 21019 21035 21195 25851 29107 29213 29238 29241 29452 29487 29846 56977 72136 72383 72568 72824 72989 73005 730…
11566	A0A0K8RYS0_CROHD	A0A0K8RYS0	Serine proteinase 5 OS=Crotalus horridus PE=3 SV=1	Regular	1575.02	0	28827.5	31	3	24	18.22	151013	0	86579			Green	1881 1885 1922 1933 1935 1987 1999 2066 2081 2089 2105 2143 2160 2161 2162 2917 3347 4775 5308 7623 7683 7689 8401 8495 10006 10609 10611 11255 11258 11259 11260 11261 12051 14738 14916 14918 15019 15120 15322 15495 15546 15557 15877 15879 15880 16091 16444 17232 17432 17612 21017 21019 21035 21195 25851 29107 29213 29238 29241 29452 29487 29846 56977 72136 72317 72383 72568 72824 72989 73005 730…
7623	T1E3B5_CROHD	T1E3B5	Serine proteinase 7 OS=Crotalus horridus PE=2 SV=1	Regular	1575.02	0	28836.5	31	3	24	18.22	151013	0	86579			Green	1881 1885 1922 1933 1935 1987 1999 2066 2081 2089 2105 2143 2160 2161 2162 2917 3347 4775 5308 7683 7689 8401 8495 10006 10609 10611 11255 11258 11259 11260 11261 11566 12051 14738 14916 14918 15019 15120 15322 15495 15546 15557 15877 15879 15880 16091 16444 17232 17432 17612 21017 21019 21035 21195 25851 29107 29213 29238 29241 29452 29487 29846 56977 72136 72317 72383 72568 72824 72989 73005 73…
191537	F8S119_CROAD	F8S119	Serine proteinase 7 (Fragment) OS=Crotalus adamanteus PE=2 SV=1	Regular	1543.13	0	24176.3	28	2	18	18.31	148916	0	86321			Green	1882 1901 1902 1906 1909 1910 1912 1917 1922 1929 1930 1931 1935 1936 1977 1980 1992 1995 2001 2006 2007 2048 2049 2054 2057 2060 2062 2064 2066 2069 2070 2076 2080 2081 2091 2096 2100 2129 2130 2131 2132 2133 2137 2142 2143 2149 2158 2161 2886 2917 3029 3034 3345 4775 5308 7590 7623 7668 7683 7687 7689 7871 8401 8693 10006 10609 11255 11258 11260 11261 11566 11622 12050 12051 14738 14855 14916 1…
188634	A0A1W7RB99_CROAD	A0A1W7RB99	Cadam10_SVSP-1 OS=Crotalus adamanteus PE=3 SV=1	Regular	1543.13	0	29584.6	28	2	20	15	148916	0	86321			Green	1882 1901 1902 1906 1909 1910 1912 1917 1922 1929 1930 1931 1935 1936 1977 1980 1992 1995 2001 2006 2007 2048 2049 2054 2057 2060 2062 2064 2066 2069 2070 2076 2080 2081 2091 2096 2100 2129 2130 2131 2132 2133 2137 2142 2143 2149 2158 2161 2886 2917 3029 3034 3345 4775 5308 7590 7623 7668 7683 7687 7689 7871 8401 8693 10006 10609 11255 11258 11260 11261 11566 11622 12050 12051 14738 14855 14916 1…
114359	T1E3X0_CROHD	T1E3X0	Serine proteinase 8 OS=Crotalus horridus PE=2 SV=1	Regular	1543.13	0	29431.4	28	2	19	15	148916	0	86321			Green	1882 1901 1902 1906 1909 1910 1912 1917 1922 1929 1930 1931 1935 1936 1977 1980 1992 1995 2001 2006 2007 2048 2049 2054 2057 2060 2062 2064 2066 2069 2070 2076 2080 2081 2091 2096 2100 2129 2130 2131 2132 2133 2137 2142 2143 2149 2158 2161 2886 2917 3029 3034 3345 4775 5308 7590 7623 7668 7683 7687 7689 7871 8401 8693 10006 10609 11255 11258 11260 11261 11566 11622 12050 12051 14738 14855 14916 1…
72989	A0A194ARW1_SISMB	A0A194ARW1	Serine proteinase 10 OS=Sistrurus miliarius barbouri PE=3 SV=1	Regular	1543.13	0	29433.5	28	2	19	15	148916	0	86321			Green	1882 1901 1902 1906 1909 1910 1912 1917 1922 1929 1930 1931 1935 1936 1977 1980 1992 1995 2001 2006 2007 2048 2049 2054 2057 2060 2062 2064 2066 2069 2070 2076 2080 2081 2091 2096 2100 2129 2130 2131 2132 2133 2137 2142 2143 2149 2158 2161 2886 2917 3029 3034 3345 4775 5308 7590 7623 7668 7683 7687 7689 7871 8401 8693 10006 10609 11255 11258 11260 11261 11566 11622 12050 12051 14738 14855 14916 1…
72136	T1DP95_CROOH	T1DP95	Kallikrein-CohLL-2 OS=Crotalus oreganus helleri PE=2 SV=1	Regular	1543.13	0	29753.8	28	2	20	14.83	148916	0	86321			Green	1882 1901 1902 1906 1909 1910 1912 1917 1922 1929 1930 1931 1935 1936 1977 1980 1992 1995 2001 2006 2007 2048 2049 2054 2057 2060 2062 2064 2066 2069 2070 2076 2080 2081 2091 2096 2100 2129 2130 2131 2132 2133 2137 2142 2143 2149 2158 2161 2886 2917 3029 3034 3345 4775 5308 7590 7623 7668 7683 7687 7689 7871 8401 8693 10006 10609 11255 11258 11260 11261 11566 11622 12050 12051 14738 14855 14916 1…
17612	F8S118_CROAD	F8S118	Cadam10_SVSP-2 OS=Crotalus adamanteus PE=2 SV=1	Regular	1543.13	0	29725.7	28	2	20	14.83	148916	0	86321			Green	1882 1901 1902 1906 1909 1910 1912 1917 1922 1929 1930 1931 1935 1936 1977 1980 1992 1995 2001 2006 2007 2048 2049 2054 2057 2060 2062 2064 2066 2069 2070 2076 2080 2081 2091 2096 2100 2129 2130 2131 2132 2133 2137 2142 2143 2149 2158 2161 2886 2917 3029 3034 3345 4775 5308 7590 7623 7668 7683 7687 7689 7871 8401 8693 10006 10609 11255 11258 11260 11261 11566 11622 12050 12051 14738 14855 14916 1…
17432	J3S3W6_CROAD	J3S3W6	Serine proteinase 3b OS=Crotalus adamanteus PE=2 SV=1	Regular	1543.13	0	29593.6	28	2	20	15	148916	0	86321			Green	1882 1901 1902 1906 1909 1910 1912 1917 1922 1929 1930 1931 1935 1936 1977 1980 1992 1995 2001 2006 2007 2048 2049 2054 2057 2060 2062 2064 2066 2069 2070 2076 2080 2081 2091 2096 2100 2129 2130 2131 2132 2133 2137 2142 2143 2149 2158 2161 2886 2917 3029 3034 3345 4775 5308 7590 7623 7668 7683 7687 7689 7871 8401 8693 10006 10609 11255 11258 11260 11261 11566 11622 12050 12051 14738 14855 14916 1…
17232	A0A0F7Z790_CROAD	A0A0F7Z790	Serine proteinase 3c OS=Crotalus adamanteus PE=2 SV=1	Regular	1543.13	0	29552.5	28	2	19	15	148916	0	86321			Green	1882 1901 1902 1906 1909 1910 1912 1917 1922 1929 1930 1931 1935 1936 1977 1980 1992 1995 2001 2006 2007 2048 2049 2054 2057 2060 2062 2064 2066 2069 2070 2076 2080 2081 2091 2096 2100 2129 2130 2131 2132 2133 2137 2142 2143 2149 2158 2161 2886 2917 3029 3034 3345 4775 5308 7590 7623 7668 7683 7687 7689 7871 8401 8693 10006 10609 11255 11258 11260 11261 11566 11622 12050 12051 14738 14855 14916 1…
15880	A0A0K8RSB6_CROHD	A0A0K8RSB6	Serine proteinase 10 OS=Crotalus horridus PE=3 SV=1	Regular	1543.13	0	29538.4	28	2	20	15	148916	0	86321			Green	1882 1901 1902 1906 1909 1910 1912 1917 1922 1929 1930 1931 1935 1936 1977 1980 1992 1995 2001 2006 2007 2048 2049 2054 2057 2060 2062 2064 2066 2069 2070 2076 2080 2081 2091 2096 2100 2129 2130 2131 2132 2133 2137 2142 2143 2149 2158 2161 2886 2917 3029 3034 3345 4775 5308 7590 7623 7668 7683 7687 7689 7871 8401 8693 10006 10609 11255 11258 11260 11261 11566 11622 12050 12051 14738 14855 14916 1…
11258	T1DH10_CROHD	T1DH10	Serine proteinase 10 OS=Crotalus horridus PE=2 SV=1	Regular	1543.13	0	28524.2	28	2	20	15.12	148916	0	86321			Green	1882 1901 1902 1906 1909 1910 1912 1917 1922 1929 1930 1931 1935 1936 1977 1980 1992 1995 2001 2006 2007 2048 2049 2054 2057 2060 2062 2064 2066 2069 2070 2076 2080 2081 2091 2096 2100 2129 2130 2131 2132 2133 2137 2142 2143 2149 2158 2161 2886 2917 3029 3034 3345 4775 5308 7590 7623 7668 7683 7687 7689 7871 8401 8693 10006 10609 11255 11260 11261 11566 11622 12050 12051 14738 14855 14916 14918 1…
8401	A0A0F7Z1J2_CROAD	A0A0F7Z1J2	Serine proteinase 3a OS=Crotalus adamanteus PE=2 SV=1	Regular	1543.13	0	29607.6	28	2	20	15	148916	0	86321			Green	1882 1901 1902 1906 1909 1910 1912 1917 1922 1929 1930 1931 1935 1936 1977 1980 1992 1995 2001 2006 2007 2048 2049 2054 2057 2060 2062 2064 2066 2069 2070 2076 2080 2081 2091 2096 2100 2129 2130 2131 2132 2133 2137 2142 2143 2149 2158 2161 2886 2917 3029 3034 3345 4775 5308 7590 7623 7668 7683 7687 7689 7871 8693 10006 10609 11255 11258 11260 11261 11566 11622 12050 12051 14738 14855 14916 14918 …
2143	VSP1_GLOUS	Q91053	Thrombin-like enzyme calobin-1 OS=Gloydius ussuriensis PE=1 SV=1	Regular	1543.13	0	29592.5	28	2	22	14.89	148916	0	86321			Green	1882 1901 1902 1906 1909 1910 1912 1917 1922 1929 1930 1931 1935 1936 1977 1980 1992 1995 2001 2006 2007 2048 2049 2054 2057 2060 2062 2064 2066 2069 2070 2076 2080 2081 2091 2096 2100 2129 2130 2131 2132 2133 2137 2142 2149 2158 2161 2886 2917 3029 3034 3345 4775 5308 7590 7623 7668 7683 7687 7689 7871 8401 8693 10006 10609 11255 11258 11260 11261 11566 11622 12050 12051 14738 14855 14916 14918 …
2066	VSP4_CROAD	J3SDX0	Snake venom serine proteinase 4a OS=Crotalus adamanteus PE=1 SV=1	Regular	1543.13	0	29607.6	28	2	20	15	148916	0	86321			Green	1882 1901 1902 1906 1909 1910 1912 1917 1922 1929 1930 1931 1935 1936 1977 1980 1992 1995 2001 2006 2007 2048 2049 2054 2057 2060 2062 2064 2069 2070 2076 2080 2081 2091 2096 2100 2129 2130 2131 2132 2133 2137 2142 2143 2149 2158 2161 2886 2917 3029 3034 3345 4775 5308 7590 7623 7668 7683 7687 7689 7871 8401 8693 10006 10609 11255 11258 11260 11261 11566 11622 12050 12051 14738 14855 14916 14918 …
1922	VSPC_CROAD	J3RY93	Snake venom serine proteinase 12 OS=Crotalus adamanteus PE=1 SV=1	Regular	1543.13	0	29411.4	28	2	19	15	148916	0	86321			Green	1882 1901 1902 1906 1909 1910 1912 1917 1929 1930 1931 1935 1936 1977 1980 1992 1995 2001 2006 2007 2048 2049 2054 2057 2060 2062 2064 2066 2069 2070 2076 2080 2081 2091 2096 2100 2129 2130 2131 2132 2133 2137 2142 2143 2149 2158 2161 2886 2917 3029 3034 3345 4775 5308 7590 7623 7668 7683 7687 7689 7871 8401 8693 10006 10609 11255 11258 11260 11261 11566 11622 12050 12051 14738 14855 14916 14918 …
16186	A0A2D4GRE8_MICCO	A0A2D4GRE8	Uncharacterized protein (Fragment) OS=Micrurus corallinus PE=4 SV=1	Regular	1532.63	0	76808	70	6	59	11.48	379922	0	96195			Green	3 3078 6660 12385 15809 16249 41050 42078 50314 62203 82490 86399 87258 104741 106347 109915 115998 132036 132507 149784 158284 166464 168493 174340 178233 186372 192553
29846	A0A194AQD7_9SAUR	A0A194AQD7	Serine proteinase 13f OS=Agkistrodon piscivorus PE=3 SV=1	Regular	1529.49	0	28641.4	28	2	20	13.95	146084	0	86283			Green	1881 1885 1922 1933 1935 1987 1999 2066 2081 2089 2105 2143 2161 2162 2917 3347 4775 5308 7623 7683 7689 8401 8495 10006 10609 10611 11255 11258 11259 11260 11261 11566 12051 14738 14916 14918 15019 15120 15322 15495 15546 15557 15877 15879 15880 16091 16444 17232 17432 17612 21017 21019 21035 21195 25851 29107 29213 29241 29452 29487 56977 72136 72317 72383 72568 72824 72989 73005 73039 73180 73…
29241	A0A194APL5_9SAUR	A0A194APL5	Serine proteinase 13b OS=Agkistrodon piscivorus PE=3 SV=1	Regular	1529.49	0	28628.3	28	2	20	13.95	146084	0	86283			Green	1881 1885 1922 1933 1935 1987 1999 2066 2081 2089 2105 2143 2161 2162 2917 3347 4775 5308 7623 7683 7689 8401 8495 10006 10609 10611 11255 11258 11259 11260 11261 11566 12051 14738 14916 14918 15019 15120 15322 15495 15546 15557 15877 15879 15880 16091 16444 17232 17432 17612 21017 21019 21035 21195 25851 29107 29213 29452 29487 29846 56977 72136 72317 72383 72568 72824 72989 73005 73039 73180 73…
21195	A0A194APC8_9SAUR	A0A194APC8	Serine proteinase 13d OS=Agkistrodon piscivorus PE=3 SV=1	Regular	1529.49	0	28671.3	28	2	22	13.95	146084	0	86283			Green	1881 1885 1922 1933 1935 1987 1999 2066 2081 2089 2105 2143 2161 2162 2917 3347 4775 5308 7623 7683 7689 8401 8495 10006 10609 10611 11255 11258 11259 11260 11261 11566 12051 14738 14916 14918 15019 15120 15322 15495 15546 15557 15877 15879 15880 16091 16444 17232 17432 17612 21017 21019 21035 25851 29107 29213 29241 29452 29487 29846 56977 72136 72317 72383 72568 72824 72989 73005 73039 73180 73…
2917	A0A194APL0_9SAUR	A0A194APL0	Serine proteinase 13a OS=Agkistrodon piscivorus PE=3 SV=1	Regular	1529.49	0	28670.3	28	2	20	13.95	146084	0	86283			Green	1881 1885 1922 1933 1935 1987 1999 2066 2081 2089 2105 2143 2161 2162 3347 4775 5308 7623 7683 7689 8401 8495 10006 10609 10611 11255 11258 11259 11260 11261 11566 12051 14738 14916 14918 15019 15120 15322 15495 15546 15557 15877 15879 15880 16091 16444 17232 17432 17612 21017 21019 21035 21195 25851 29107 29213 29241 29452 29487 29846 56977 72136 72317 72383 72568 72824 72989 73005 73039 73180 7…
2161	VSPPA_AGKPL	E5L0E5	Venom plasminogen activator OS=Agkistrodon piscivorus leucostoma PE=2 SV=1	Regular	1529.49	0	28762.3	28	2	24	13.95	146084	0	86283			Green	1881 1885 1922 1933 1935 1987 1999 2066 2081 2089 2105 2143 2162 2917 3347 4775 5308 7623 7683 7689 8401 8495 10006 10609 10611 11255 11258 11259 11260 11261 11566 12051 14738 14916 14918 15019 15120 15322 15495 15546 15557 15877 15879 15880 16091 16444 17232 17432 17612 21017 21019 21035 21195 25851 29107 29213 29241 29452 29487 29846 56977 72136 72317 72383 72568 72824 72989 73005 73039 73180 7…
2136	VSP14_BOTJA	Q5W959	Snake venom serine protease HS114 OS=Bothrops jararaca PE=1 SV=1	Regular	1472.19	0	28527.1	49	5	17	36.43	261865	242138	63290	369.496	10.5407	Green	188419 192730
15546	A0A0K8RYP3_CROHD	A0A0K8RYP3	Serine proteinase 12b OS=Crotalus horridus PE=3 SV=1	Regular	1377.67	0	29602.6	23	1	20	10.65	142429	0	85217			Green	1922 2066 2143 2161 2917 7623 7683 8401 11258 11566 14916 14918 15120 15880 17232 17432 17612 21195 25851 29241 29846 72136 72317 72824 72989 75127 114359 188420 188634 189203 191537 192730
15120	A0A0K8RS96_CROHD	A0A0K8RS96	Serine proteinase 3c OS=Crotalus horridus PE=3 SV=1	Regular	1377.67	0	29731.7	23	1	20	10.65	142429	0	85217			Green	1922 2066 2143 2161 2917 7623 7683 8401 11258 11566 14916 14918 15546 15880 17232 17432 17612 21195 25851 29241 29846 72136 72317 72824 72989 75127 114359 188420 188634 189203 191537 192730
14918	T1DH01_CROHD	T1DH01	Serine proteinase 2b OS=Crotalus horridus PE=2 SV=1	Regular	1377.67	0	29662.7	23	1	20	10.65	142429	0	85217			Green	1922 2066 2143 2161 2917 7623 7683 8401 11258 11566 14916 15120 15546 15880 17232 17432 17612 21195 25851 29241 29846 72136 72317 72824 72989 75127 114359 188420 188634 189203 191537 192730
14916	T1DJY2_CROHD	T1DJY2	Serine proteinase 12a OS=Crotalus horridus PE=2 SV=1	Regular	1377.67	0	29644.7	23	1	20	10.65	142429	0	85217			Green	1922 2066 2143 2161 2917 7623 7683 8401 11258 11566 14918 15120 15546 15880 17232 17432 17612 21195 25851 29241 29846 72136 72317 72824 72989 75127 114359 188420 188634 189203 191537 192730
7683	A0A0K8RYZ0_CROHD	A0A0K8RYZ0	Serine proteinase 12d OS=Crotalus horridus PE=3 SV=1	Regular	1377.67	0	29234.2	23	1	20	10.77	142429	0	85217			Green	1922 2066 2143 2161 2917 7623 8401 11258 11566 14916 14918 15120 15546 15880 17232 17432 17612 21195 25851 29241 29846 72136 72317 72824 72989 75127 114359 188420 188634 189203 191537 192730
192747	A0A1L8D602_BOTAT	A0A1L8D602	BATXPLA5 OS=Bothrops atrox PE=2 SV=1	Regular	1375.52	0	16313.3	9	1	17	7.97	28453	0	4707			Green	272 305 343 344 350 352 357 362 365 367 369 372 380 391 396 400 412 430 432 434 435 441 442 459 460 472 482 523 524 525 527 528 531 534 535 538 544 546 550 560 566 569 581 619 624 625 626 629 637 642 644 649 650 652 655 658 659 660 661 662 663 664 665 669 670 673 675 682 696 730 737 738 741 742 745 751 752 755 756 757 760 762 777 781 782 2656 2764 2936 4243 4952 7395 7526 7956 8397 8419 8608 8615…
192737	A0A1L8D605_BOTAT	A0A1L8D605	BATXPLA6 OS=Bothrops atrox PE=2 SV=1	Regular	1375.52	0	16471.7	9	1	17	7.97	28453	0	4707			Green	272 305 343 344 350 352 357 362 365 367 369 372 380 391 396 400 412 430 432 434 435 441 442 459 460 472 482 523 524 525 527 528 531 534 535 538 544 546 550 560 566 569 581 619 624 625 626 629 637 642 644 649 650 652 655 658 659 660 661 662 663 664 665 669 670 673 675 682 696 730 737 738 741 742 745 751 752 755 756 757 760 762 777 781 782 2656 2764 2936 4243 4952 7395 7526 7956 8397 8419 8608 8615…
192355	J3SDW0_CROAD	J3SDW0	Phospholipase A2 5 OS=Crotalus adamanteus PE=2 SV=1	Regular	1375.52	0	16125.9	9	1	10	7.97	28453	0	4707			Green	272 305 343 344 350 352 357 362 365 367 369 372 380 391 396 400 412 430 432 434 435 441 442 459 460 472 482 523 524 525 527 528 531 534 535 538 544 546 550 560 566 569 581 619 624 625 626 629 637 642 644 649 650 652 655 658 659 660 661 662 663 664 665 669 670 673 675 682 696 730 737 738 741 742 745 751 752 755 756 757 760 762 777 781 782 2656 2764 2936 4243 4952 7395 7526 7956 8397 8419 8608 8615…
192246	J3S823_CROAD	J3S823	Phospholipase A2 2 OS=Crotalus adamanteus PE=2 SV=1	Regular	1375.52	0	16124.9	9	1	11	7.97	28453	0	4707			Green	272 305 343 344 350 352 357 362 365 367 369 372 380 391 396 400 412 430 432 434 435 441 442 459 460 472 482 523 524 525 527 528 531 534 535 538 544 546 550 560 566 569 581 619 624 625 626 629 637 642 644 649 650 652 655 658 659 660 661 662 663 664 665 669 670 673 675 682 696 730 737 738 741 742 745 751 752 755 756 757 760 762 777 781 782 2656 2764 2936 4243 4952 7395 7526 7956 8397 8419 8608 8615…
190116	J3SBP4_CROAD	J3SBP4	Phospholipase A2 4 OS=Crotalus adamanteus PE=2 SV=1	Regular	1375.52	0	16110.8	9	1	10	7.97	28453	0	4707			Green	272 305 343 344 350 352 357 362 365 367 369 372 380 391 396 400 412 430 432 434 435 441 442 459 460 472 482 523 524 525 527 528 531 534 535 538 544 546 550 560 566 569 581 619 624 625 626 629 637 642 644 649 650 652 655 658 659 660 661 662 663 664 665 669 670 673 675 682 696 730 737 738 741 742 745 751 752 755 756 757 760 762 777 781 782 2656 2764 2936 4243 4952 7395 7526 7956 8397 8419 8608 8615…
190055	J3S3V6_CROAD	J3S3V6	Phospholipase A2 6 OS=Crotalus adamanteus PE=2 SV=1	Regular	1375.52	0	16319	9	1	11	7.97	28453	0	4707			Green	272 305 343 344 350 352 357 362 365 367 369 372 380 391 396 400 412 430 432 434 435 441 442 459 460 472 482 523 524 525 527 528 531 534 535 538 544 546 550 560 566 569 581 619 624 625 626 629 637 642 644 649 650 652 655 658 659 660 661 662 663 664 665 669 670 673 675 682 696 730 737 738 741 742 745 751 752 755 756 757 760 762 777 781 782 2656 2764 2936 4243 4952 7395 7526 7956 8397 8419 8608 8615…
188582	A0A1L8D6C4_BOTAT	A0A1L8D6C4	BATXPLA4 OS=Bothrops atrox PE=2 SV=1	Regular	1375.52	0	16287.1	9	1	15	7.97	28453	0	4707			Green	272 305 343 344 350 352 357 362 365 367 369 372 380 391 396 400 412 430 432 434 435 441 442 459 460 472 482 523 524 525 527 528 531 534 535 538 544 546 550 560 566 569 581 619 624 625 626 629 637 642 644 649 650 652 655 658 659 660 661 662 663 664 665 669 670 673 675 682 696 730 737 738 741 742 745 751 752 755 756 757 760 762 777 781 782 2656 2764 2936 4243 4952 7395 7526 7956 8397 8419 8608 8615…
188433	A0A0D3S151_ATHCH	A0A0D3S151	Phospholipase A2 OS=Atheris chlorechis PE=2 SV=1	Regular	1375.52	0	16503.1	9	1	10	8.03	28453	0	4707			Green	272 305 343 344 350 352 357 362 365 367 369 372 380 391 396 400 412 430 432 434 435 441 442 459 460 472 482 523 524 525 527 528 531 534 535 538 544 546 550 560 566 569 581 619 624 625 626 629 637 642 644 649 650 652 655 658 659 660 661 662 663 664 665 669 670 673 675 682 696 730 737 738 741 742 745 751 752 755 756 757 760 762 777 781 782 2656 2764 2936 4243 4952 7395 7526 7956 8397 8419 8608 8615…
188189	A0A1L8D5Z4_BOTAT	A0A1L8D5Z4	BATXPLA1 OS=Bothrops atrox PE=2 SV=1	Regular	1375.52	0	16263	9	1	14	7.97	28453	0	4707			Green	272 305 343 344 350 352 357 362 365 367 369 372 380 391 396 400 412 430 432 434 435 441 442 459 460 472 482 523 524 525 527 528 531 534 535 538 544 546 550 560 566 569 581 619 624 625 626 629 637 642 644 649 650 652 655 658 659 660 661 662 663 664 665 669 670 673 675 682 696 730 737 738 741 742 745 751 752 755 756 757 760 762 777 781 782 2656 2764 2936 4243 4952 7395 7526 7956 8397 8419 8608 8615…
187829	A0A194ART7_SISTE	A0A194ART7	Phospholipase A2 2d OS=Sistrurus tergeminus PE=3 SV=1	Regular	1375.52	0	16391.1	9	1	11	7.97	28453	0	4707			Green	272 305 343 344 350 352 357 362 365 367 369 372 380 391 396 400 412 430 432 434 435 441 442 459 460 472 482 523 524 525 527 528 531 534 535 538 544 546 550 560 566 569 581 619 624 625 626 629 637 642 644 649 650 652 655 658 659 660 661 662 663 664 665 669 670 673 675 682 696 730 737 738 741 742 745 751 752 755 756 757 760 762 777 781 782 2656 2764 2936 4243 4952 7395 7526 7956 8397 8419 8608 8615…
176771	A0A194APR3_SISTE	A0A194APR3	Phospholipase A2 2b OS=Sistrurus tergeminus PE=3 SV=1	Regular	1375.52	0	16438.2	9	1	11	7.97	28453	0	4707			Green	272 305 343 344 350 352 357 362 365 367 369 372 380 391 396 400 412 430 432 434 435 441 442 459 460 472 482 523 524 525 527 528 531 534 535 538 544 546 550 560 566 569 581 619 624 625 626 629 637 642 644 649 650 652 655 658 659 660 661 662 663 664 665 669 670 673 675 682 696 730 737 738 741 742 745 751 752 755 756 757 760 762 777 781 782 2656 2764 2936 4243 4952 7395 7526 7956 8397 8419 8608 8615…
133490	A0A0S2C1J6_PROTO	A0A0S2C1J6	Asp49 phospholipase A2 isozyme OS=Protobothrops tokarensis GN=Asp49 PE=2 SV=1	Regular	1375.52	0	16347.2	9	1	12	7.97	28453	0	4707			Green	272 305 343 344 350 352 357 362 365 367 369 372 380 391 396 400 412 430 432 434 435 441 442 459 460 472 482 523 524 525 527 528 531 534 535 538 544 546 550 560 566 569 581 619 624 625 626 629 637 642 644 649 650 652 655 658 659 660 661 662 663 664 665 669 670 673 675 682 696 730 737 738 741 742 745 751 752 755 756 757 760 762 777 781 782 2656 2764 2936 4243 4952 7395 7526 7956 8397 8419 8608 8615…
118198	A0A193CHK7_CROBA	A0A193CHK7	Phospholipase A2_3 Crotoxin-like basic B subunit OS=Crotalus basiliscus PE=2 SV=1	Regular	1375.52	0	16705.9	9	1	12	7.97	28453	0	4707			Green	272 305 343 344 350 352 357 362 365 367 369 372 380 391 396 400 412 430 432 434 435 441 442 459 460 472 482 523 524 525 527 528 531 534 535 538 544 546 550 560 566 569 581 619 624 625 626 629 637 642 644 649 650 652 655 658 659 660 661 662 663 664 665 669 670 673 675 682 696 730 737 738 741 742 745 751 752 755 756 757 760 762 777 781 782 2656 2764 2936 4243 4952 7395 7526 7956 8397 8419 8608 8615…
117833	A0A193CHK6_CROBA	A0A193CHK6	Phospholipase A2_2 OS=Crotalus basiliscus PE=2 SV=1	Regular	1375.52	0	16143.9	9	1	11	7.97	28453	0	4707			Green	272 305 343 344 350 352 357 362 365 367 369 372 380 391 396 400 412 430 432 434 435 441 442 459 460 472 482 523 524 525 527 528 531 534 535 538 544 546 550 560 566 569 581 619 624 625 626 629 637 642 644 649 650 652 655 658 659 660 661 662 663 664 665 669 670 673 675 682 696 730 737 738 741 742 745 751 752 755 756 757 760 762 777 781 782 2656 2764 2936 4243 4952 7395 7526 7956 8397 8419 8608 8615…
117358	B0LSG2_SISCA	B0LSG2	Phospholipase A2 OS=Sistrurus catenatus edwardsii GN=PLA2 PE=3 SV=1	Regular	1375.52	0	16412.1	9	1	11	7.97	28453	0	4707			Green	272 305 343 344 350 352 357 362 365 367 369 372 380 391 396 400 412 430 432 434 435 441 442 459 460 472 482 523 524 525 527 528 531 534 535 538 544 546 550 560 566 569 581 619 624 625 626 629 637 642 644 649 650 652 655 658 659 660 661 662 663 664 665 669 670 673 675 682 696 730 737 738 741 742 745 751 752 755 756 757 760 762 777 781 782 2656 2764 2936 4243 4952 7395 7526 7956 8397 8419 8608 8615…
116853	A0A193CHL0_CROBA	A0A193CHL0	Phospholipase A2_1 OS=Crotalus basiliscus PE=2 SV=1	Regular	1375.52	0	16468.5	9	1	13	7.97	28453	0	4707			Green	272 305 343 344 350 352 357 362 365 367 369 372 380 391 396 400 412 430 432 434 435 441 442 459 460 472 482 523 524 525 527 528 531 534 535 538 544 546 550 560 566 569 581 619 624 625 626 629 637 642 644 649 650 652 655 658 659 660 661 662 663 664 665 669 670 673 675 682 696 730 737 738 741 742 745 751 752 755 756 757 760 762 777 781 782 2656 2764 2936 4243 4952 7395 7526 7956 8397 8419 8608 8615…
116779	Q6T5K9_GLOSH	Q6T5K9	Acidic phospholipase A2 (Fragment) OS=Gloydius shedaoensis PE=2 SV=1	Regular	1375.52	0	14448.7	9	1	14	9.02	28453	0	4707			Green	272 305 343 344 350 352 357 362 365 367 369 372 380 391 396 400 412 430 432 434 435 441 442 459 460 472 482 523 524 525 527 528 531 534 535 538 544 546 550 560 566 569 581 619 624 625 626 629 637 642 644 649 650 652 655 658 659 660 661 662 663 664 665 669 670 673 675 682 696 730 737 738 741 742 745 751 752 755 756 757 760 762 777 781 782 2656 2764 2936 4243 4952 7395 7526 7956 8397 8419 8608 8615…
114265	A0A1J0R055_CROSS	A0A1J0R055	Phospholipase A2_ group IIG_ acidic-Pla2-gA1 OS=Crotalus scutulatus scutulatus GN=Pla2g2gA1 PE=3 SV=1	Regular	1375.52	0	16210.2	9	1	13	7.97	28453	0	4707			Green	272 305 343 344 350 352 357 362 365 367 369 372 380 391 396 400 412 430 432 434 435 441 442 459 460 472 482 523 524 525 527 528 531 534 535 538 544 546 550 560 566 569 581 619 624 625 626 629 637 642 644 649 650 652 655 658 659 660 661 662 663 664 665 669 670 673 675 682 696 730 737 738 741 742 745 751 752 755 756 757 760 762 777 781 782 2656 2764 2936 4243 4952 7395 7526 7956 8397 8419 8608 8615…
113007	A0A0H3U209_9SAUR	A0A0H3U209	Phospholipase A2 OS=Ovophis makazayazaya PE=3 SV=1	Regular	1375.52	0	16427.2	9	1	14	7.91	28453	0	4707			Green	272 305 343 344 350 352 357 362 365 367 369 372 380 391 396 400 412 430 432 434 435 441 442 459 460 472 482 523 524 525 527 528 531 534 535 538 544 546 550 560 566 569 581 619 624 625 626 629 637 642 644 649 650 652 655 658 659 660 661 662 663 664 665 669 670 673 675 682 696 730 737 738 741 742 745 751 752 755 756 757 760 762 777 781 782 2656 2764 2936 4243 4952 7395 7526 7956 8397 8419 8608 8615…
112902	A0A077L6K1_PROEL	A0A077L6K1	Phospholipase A2 2 (Fragment) OS=Protobothrops elegans PE=2 SV=1	Regular	1375.52	0	15163.7	9	1	13	8.46	28453	0	4707			Green	272 305 343 344 350 352 357 362 365 367 369 372 380 391 396 400 412 430 432 434 435 441 442 459 460 472 482 523 524 525 527 528 531 534 535 538 544 546 550 560 566 569 581 619 624 625 626 629 637 642 644 649 650 652 655 658 659 660 661 662 663 664 665 669 670 673 675 682 696 730 737 738 741 742 745 751 752 755 756 757 760 762 777 781 782 2656 2764 2936 4243 4952 7395 7526 7956 8397 8419 8608 8615…
112880	A0A0H3U1W3_9SAUR	A0A0H3U1W3	Phospholipase A2 OS=Ovophis makazayazaya PE=3 SV=1	Regular	1375.52	0	16505.2	9	1	15	7.91	28453	0	4707			Green	272 305 343 344 350 352 357 362 365 367 369 372 380 391 396 400 412 430 432 434 435 441 442 459 460 472 482 523 524 525 527 528 531 534 535 538 544 546 550 560 566 569 581 619 624 625 626 629 637 642 644 649 650 652 655 658 659 660 661 662 663 664 665 669 670 673 675 682 696 730 737 738 741 742 745 751 752 755 756 757 760 762 777 781 782 2656 2764 2936 4243 4952 7395 7526 7956 8397 8419 8608 8615…
112675	T1DJY7_CROHD	T1DJY7	Phospholipase A2 7 OS=Crotalus horridus PE=2 SV=1	Regular	1375.52	0	16350.1	9	1	15	7.97	28453	0	4707			Green	272 305 343 344 350 352 357 362 365 367 369 372 380 391 396 400 412 430 432 434 435 441 442 459 460 472 482 523 524 525 527 528 531 534 535 538 544 546 550 560 566 569 581 619 624 625 626 629 637 642 644 649 650 652 655 658 659 660 661 662 663 664 665 669 670 673 675 682 696 730 737 738 741 742 745 751 752 755 756 757 760 762 777 781 782 2656 2764 2936 4243 4952 7395 7526 7956 8397 8419 8608 8615…
112317	A0A193CHI9_9SAUR	A0A193CHI9	Phospholipase A2 OS=Crotalus cerastes PE=2 SV=1	Regular	1375.52	0	16553.3	9	1	11	7.97	28453	0	4707			Green	272 305 343 344 350 352 357 362 365 367 369 372 380 391 396 400 412 430 432 434 435 441 442 459 460 472 482 523 524 525 527 528 531 534 535 538 544 546 550 560 566 569 581 619 624 625 626 629 637 642 644 649 650 652 655 658 659 660 661 662 663 664 665 669 670 673 675 682 696 730 737 738 741 742 745 751 752 755 756 757 760 762 777 781 782 2656 2764 2936 4243 4952 7395 7526 7956 8397 8419 8608 8615…
112121	A0A1J0R046_CROSS	A0A1J0R046	Phospholipase A2_ group IIG B2_ Mojave toxin B-subunit OS=Crotalus scutulatus scutulatus GN=Pla2g2gB2 PE=3 SV=1	Regular	1375.52	0	16705.9	9	1	12	7.97	28453	0	4707			Green	272 305 343 344 350 352 357 362 365 367 369 372 380 391 396 400 412 430 432 434 435 441 442 459 460 472 482 523 524 525 527 528 531 534 535 538 544 546 550 560 566 569 581 619 624 625 626 629 637 642 644 649 650 652 655 658 659 660 661 662 663 664 665 669 670 673 675 682 696 730 737 738 741 742 745 751 752 755 756 757 760 762 777 781 782 2656 2764 2936 4243 4952 7395 7526 7956 8397 8419 8608 8615…
102522	A8E2V6_CERGO	A8E2V6	D1E6b phospholipase A2 OS=Cerrophidion godmani PE=2 SV=1	Regular	1375.52	0	16768.7	9	1	15	7.91	28453	0	4707			Green	272 305 343 344 350 352 357 362 365 367 369 372 380 391 396 400 412 430 432 434 435 441 442 459 460 472 482 523 524 525 527 528 531 534 535 538 544 546 550 560 566 569 581 619 624 625 626 629 637 642 644 649 650 652 655 658 659 660 661 662 663 664 665 669 670 673 675 682 696 730 737 738 741 742 745 751 752 755 756 757 760 762 777 781 782 2656 2764 2936 4243 4952 7395 7526 7956 8397 8419 8608 8615…
102252	A0A0H3U1V8_PROMB	A0A0H3U1V8	Phospholipase A2 OS=Protobothrops mangshanensis PE=3 SV=1	Regular	1375.52	0	16530.4	9	1	20	7.97	28453	0	4707			Green	272 305 343 344 350 352 357 362 365 367 369 372 380 391 396 400 412 430 432 434 435 441 442 459 460 472 482 523 524 525 527 528 531 534 535 538 544 546 550 560 566 569 581 619 624 625 626 629 637 642 644 649 650 652 655 658 659 660 661 662 663 664 665 669 670 673 675 682 696 730 737 738 741 742 745 751 752 755 756 757 760 762 777 781 782 2656 2764 2936 4243 4952 7395 7526 7956 8397 8419 8608 8615…
100554	A8E2V5_CERGO	A8E2V5	N1E6a phospholipase A2 OS=Cerrophidion godmani PE=2 SV=1	Regular	1375.52	0	16820.7	9	1	14	7.91	28453	0	4707			Green	272 305 343 344 350 352 357 362 365 367 369 372 380 391 396 400 412 430 432 434 435 441 442 459 460 472 482 523 524 525 527 528 531 534 535 538 544 546 550 560 566 569 581 619 624 625 626 629 637 642 644 649 650 652 655 658 659 660 661 662 663 664 665 669 670 673 675 682 696 730 737 738 741 742 745 751 752 755 756 757 760 762 777 781 782 2656 2764 2936 4243 4952 7395 7526 7956 8397 8419 8608 8615…
99578	A0A1W7RJZ3_AGKCO	A0A1W7RJZ3	Phospholipase A2 2 OS=Agkistrodon contortrix contortrix PE=3 SV=1	Regular	1375.52	0	16407.2	9	1	11	7.97	28453	0	4707			Green	272 305 343 344 350 352 357 362 365 367 369 372 380 391 396 400 412 430 432 434 435 441 442 459 460 472 482 523 524 525 527 528 531 534 535 538 544 546 550 560 566 569 581 619 624 625 626 629 637 642 644 649 650 652 655 658 659 660 661 662 663 664 665 669 670 673 675 682 696 730 737 738 741 742 745 751 752 755 756 757 760 762 777 781 782 2656 2764 2936 4243 4952 7395 7526 7956 8397 8419 8608 8615…
82547	A0A1W7RJX0_AGKCO	A0A1W7RJX0	Phospholipase A2 4 OS=Agkistrodon contortrix contortrix PE=3 SV=1	Regular	1375.52	0	16350.1	9	1	15	7.97	28453	0	4707			Green	272 305 343 344 350 352 357 362 365 367 369 372 380 391 396 400 412 430 432 434 435 441 442 459 460 472 482 523 524 525 527 528 531 534 535 538 544 546 550 560 566 569 581 619 624 625 626 629 637 642 644 649 650 652 655 658 659 660 661 662 663 664 665 669 670 673 675 682 696 730 737 738 741 742 745 751 752 755 756 757 760 762 777 781 782 2656 2764 2936 4243 4952 7395 7526 7956 8397 8419 8608 8615…
78807	A0A193CHK0_CROMN	A0A193CHK0	Phospholipase A2_1 OS=Crotalus molossus nigrescens PE=2 SV=1	Regular	1375.52	0	16331.2	9	1	14	7.97	28453	0	4707			Green	272 305 343 344 350 352 357 362 365 367 369 372 380 391 396 400 412 430 432 434 435 441 442 459 460 472 482 523 524 525 527 528 531 534 535 538 544 546 550 560 566 569 581 619 624 625 626 629 637 642 644 649 650 652 655 658 659 660 661 662 663 664 665 669 670 673 675 682 696 730 737 738 741 742 745 751 752 755 756 757 760 762 777 781 782 2656 2764 2936 4243 4952 7395 7526 7956 8397 8419 8608 8615…
78387	A0A193CHK1_CROOO	A0A193CHK1	Phospholipase A2_2 Mojave toxin-like basic B chain OS=Crotalus oreganus concolor PE=2 SV=1	Regular	1375.52	0	16730.9	9	1	11	7.97	28453	0	4707			Green	272 305 343 344 350 352 357 362 365 367 369 372 380 391 396 400 412 430 432 434 435 441 442 459 460 472 482 523 524 525 527 528 531 534 535 538 544 546 550 560 566 569 581 619 624 625 626 629 637 642 644 649 650 652 655 658 659 660 661 662 663 664 665 669 670 673 675 682 696 730 737 738 741 742 745 751 752 755 756 757 760 762 777 781 782 2656 2764 2936 4243 4952 7395 7526 7956 8397 8419 8608 8615…
78383	A0A193CHK2_CROOO	A0A193CHK2	Phospholipase A2_3 OS=Crotalus oreganus concolor PE=2 SV=1	Regular	1375.52	0	16094.9	9	1	11	7.97	28453	0	4707			Green	272 305 343 344 350 352 357 362 365 367 369 372 380 391 396 400 412 430 432 434 435 441 442 459 460 472 482 523 524 525 527 528 531 534 535 538 544 546 550 560 566 569 581 619 624 625 626 629 637 642 644 649 650 652 655 658 659 660 661 662 663 664 665 669 670 673 675 682 696 730 737 738 741 742 745 751 752 755 756 757 760 762 777 781 782 2656 2764 2936 4243 4952 7395 7526 7956 8397 8419 8608 8615…
78352	T1DE90_CROOH	T1DE90	PLA2-CohID-4 OS=Crotalus oreganus helleri PE=2 SV=1	Regular	1375.52	0	16709.9	9	1	12	7.97	28453	0	4707			Green	272 305 343 344 350 352 357 362 365 367 369 372 380 391 396 400 412 430 432 434 435 441 442 459 460 472 482 523 524 525 527 528 531 534 535 538 544 546 550 560 566 569 581 619 624 625 626 629 637 642 644 649 650 652 655 658 659 660 661 662 663 664 665 669 670 673 675 682 696 730 737 738 741 742 745 751 752 755 756 757 760 762 777 781 782 2656 2764 2936 4243 4952 7395 7526 7956 8397 8419 8608 8615…
78163	A0A193CHK3_CROCE	A0A193CHK3	Phospholipase A2_1 OS=Crotalus cerberus PE=2 SV=1	Regular	1375.52	0	16143	9	1	11	7.97	28453	0	4707			Green	272 305 343 344 350 352 357 362 365 367 369 372 380 391 396 400 412 430 432 434 435 441 442 459 460 472 482 523 524 525 527 528 531 534 535 538 544 546 550 560 566 569 581 619 624 625 626 629 637 642 644 649 650 652 655 658 659 660 661 662 663 664 665 669 670 673 675 682 696 730 737 738 741 742 745 751 752 755 756 757 760 762 777 781 782 2656 2764 2936 4243 4952 7395 7526 7956 8397 8419 8608 8615…
77502	A0A0H3U1X1_9SAUR	A0A0H3U1X1	Phospholipase A2 OS=Trimeresurus popeiorum PE=3 SV=1	Regular	1375.52	0	16182	9	1	17	7.97	28453	0	4707			Green	272 305 343 344 350 352 357 362 365 367 369 372 380 391 396 400 412 430 432 434 435 441 442 459 460 472 482 523 524 525 527 528 531 534 535 538 544 546 550 560 566 569 581 619 624 625 626 629 637 642 644 649 650 652 655 658 659 660 661 662 663 664 665 669 670 673 675 682 696 730 737 738 741 742 745 751 752 755 756 757 760 762 777 781 782 2656 2764 2936 4243 4952 7395 7526 7956 8397 8419 8608 8615…
77490	A0A0H3U1V5_TRIBO	A0A0H3U1V5	Phospholipase A2 OS=Trimeresurus borneensis PE=3 SV=1	Regular	1375.52	0	16105	9	1	10	8.03	28453	0	4707			Green	272 305 343 344 350 352 357 362 365 367 369 372 380 391 396 400 412 430 432 434 435 441 442 459 460 472 482 523 524 525 527 528 531 534 535 538 544 546 550 560 566 569 581 619 624 625 626 629 637 642 644 649 650 652 655 658 659 660 661 662 663 664 665 669 670 673 675 682 696 730 737 738 741 742 745 751 752 755 756 757 760 762 777 781 782 2656 2764 2936 4243 4952 7395 7526 7956 8397 8419 8608 8615…
76972	A0A0B4U779_PROFL	A0A0B4U779	Phospholipase A2 OS=Protobothrops flavoviridis GN=PfPLA-B' PE=3 SV=1	Regular	1375.52	0	16531.7	9	1	13	7.97	28453	0	4707			Green	272 305 343 344 350 352 357 362 365 367 369 372 380 391 396 400 412 430 432 434 435 441 442 459 460 472 482 523 524 525 527 528 531 534 535 538 544 546 550 560 566 569 581 619 624 625 626 629 637 642 644 649 650 652 655 658 659 660 661 662 663 664 665 669 670 673 675 682 696 730 737 738 741 742 745 751 752 755 756 757 760 762 777 781 782 2656 2764 2936 4243 4952 7395 7526 7956 8397 8419 8608 8615…
76070	A0A1J0R063_CROAT	A0A1J0R063	Phospholipase A2_ group IIG_ acidic-Pla2-gA1 OS=Crotalus atrox GN=Pla2g2gA1 PE=3 SV=1	Regular	1375.52	0	16158.9	9	1	11	7.97	28453	0	4707			Green	272 305 343 344 350 352 357 362 365 367 369 372 380 391 396 400 412 430 432 434 435 441 442 459 460 472 482 523 524 525 527 528 531 534 535 538 544 546 550 560 566 569 581 619 624 625 626 629 637 642 644 649 650 652 655 658 659 660 661 662 663 664 665 669 670 673 675 682 696 730 737 738 741 742 745 751 752 755 756 757 760 762 777 781 782 2656 2764 2936 4243 4952 7395 7526 7956 8397 8419 8608 8615…
75162	A0A0A1ENR3_LACMT	A0A0A1ENR3	Phospholipase A2 OS=Lachesis muta PE=2 SV=1	Regular	1375.52	0	16325.3	9	1	23	7.97	28453	0	4707			Green	272 305 343 344 350 352 357 362 365 367 369 372 380 391 396 400 412 430 432 434 435 441 442 459 460 472 482 523 524 525 527 528 531 534 535 538 544 546 550 560 566 569 581 619 624 625 626 629 637 642 644 649 650 652 655 658 659 660 661 662 663 664 665 669 670 673 675 682 696 730 737 738 741 742 745 751 752 755 756 757 760 762 777 781 782 2656 2764 2936 4243 4952 7395 7526 7956 8397 8419 8608 8615…
75157	D3IVZ4_LACMT	D3IVZ4	Phospholipase A2 OS=Lachesis muta GN=PLA2 PE=2 SV=1	Regular	1375.52	0	14542.9	9	1	21	9.17	28453	0	4707			Green	272 305 343 344 350 352 357 362 365 367 369 372 380 391 396 400 412 430 432 434 435 441 442 459 460 472 482 523 524 525 527 528 531 534 535 538 544 546 550 560 566 569 581 619 624 625 626 629 637 642 644 649 650 652 655 658 659 660 661 662 663 664 665 669 670 673 675 682 696 730 737 738 741 742 745 751 752 755 756 757 760 762 777 781 782 2656 2764 2936 4243 4952 7395 7526 7956 8397 8419 8608 8615…
74967	A0A193CHJ1_CROTA	A0A193CHJ1	Phospholipase A2_2 OS=Crotalus tzabcan PE=2 SV=1	Regular	1375.52	0	16143.9	9	1	11	7.97	28453	0	4707			Green	272 305 343 344 350 352 357 362 365 367 369 372 380 391 396 400 412 430 432 434 435 441 442 459 460 472 482 523 524 525 527 528 531 534 535 538 544 546 550 560 566 569 581 619 624 625 626 629 637 642 644 649 650 652 655 658 659 660 661 662 663 664 665 669 670 673 675 682 696 730 737 738 741 742 745 751 752 755 756 757 760 762 777 781 782 2656 2764 2936 4243 4952 7395 7526 7956 8397 8419 8608 8615…
74607	A8E2V4_BOTSC	A8E2V4	Acidic phospholipase A2 OS=Bothriechis schlegelii PE=2 SV=1	Regular	1375.52	0	16243.8	9	1	15	7.97	28453	0	4707			Green	272 305 343 344 350 352 357 362 365 367 369 372 380 391 396 400 412 430 432 434 435 441 442 459 460 472 482 523 524 525 527 528 531 534 535 538 544 546 550 560 566 569 581 619 624 625 626 629 637 642 644 649 650 652 655 658 659 660 661 662 663 664 665 669 670 673 675 682 696 730 737 738 741 742 745 751 752 755 756 757 760 762 777 781 782 2656 2764 2936 4243 4952 7395 7526 7956 8397 8419 8608 8615…
73401	A0A096XPP8_GLOIT	A0A096XPP8	Basic phospholipase A2 OS=Gloydius intermedius PE=2 SV=1	Regular	1375.52	0	16774	9	1	15	7.97	28453	0	4707			Green	272 305 343 344 350 352 357 362 365 367 369 372 380 391 396 400 412 430 432 434 435 441 442 459 460 472 482 523 524 525 527 528 531 534 535 538 544 546 550 560 566 569 581 619 624 625 626 629 637 642 644 649 650 652 655 658 659 660 661 662 663 664 665 669 670 673 675 682 696 730 737 738 741 742 745 751 752 755 756 757 760 762 777 781 782 2656 2764 2936 4243 4952 7395 7526 7956 8397 8419 8608 8615…
73086	A0A194ARZ7_SISMB	A0A194ARZ7	Phospholipase A2 2d OS=Sistrurus miliarius barbouri PE=3 SV=1	Regular	1375.52	0	16476.2	9	1	13	7.97	28453	0	4707			Green	272 305 343 344 350 352 357 362 365 367 369 372 380 391 396 400 412 430 432 434 435 441 442 459 460 472 482 523 524 525 527 528 531 534 535 538 544 546 550 560 566 569 581 619 624 625 626 629 637 642 644 649 650 652 655 658 659 660 661 662 663 664 665 669 670 673 675 682 696 730 737 738 741 742 745 751 752 755 756 757 760 762 777 781 782 2656 2764 2936 4243 4952 7395 7526 7956 8397 8419 8608 8615…
73032	A0A194ATT4_SISMB	A0A194ATT4	Phospholipase A2 2c OS=Sistrurus miliarius barbouri PE=3 SV=1	Regular	1375.52	0	16514.3	9	1	13	7.97	28453	0	4707			Green	272 305 343 344 350 352 357 362 365 367 369 372 380 391 396 400 412 430 432 434 435 441 442 459 460 472 482 523 524 525 527 528 531 534 535 538 544 546 550 560 566 569 581 619 624 625 626 629 637 642 644 649 650 652 655 658 659 660 661 662 663 664 665 669 670 673 675 682 696 730 737 738 741 742 745 751 752 755 756 757 760 762 777 781 782 2656 2764 2936 4243 4952 7395 7526 7956 8397 8419 8608 8615…
72835	A0A1J0R081_CROAT	A0A1J0R081	Phospholipase A2_ group IIG_ acidic-Pla2-gA1-prime OS=Crotalus atrox GN=Pla2g2gA1-prime PE=3 SV=1	Regular	1375.52	0	16233.1	9	1	11	7.97	28453	0	4707			Green	272 305 343 344 350 352 357 362 365 367 369 372 380 391 396 400 412 430 432 434 435 441 442 459 460 472 482 523 524 525 527 528 531 534 535 538 544 546 550 560 566 569 581 619 624 625 626 629 637 642 644 649 650 652 655 658 659 660 661 662 663 664 665 669 670 673 675 682 696 730 737 738 741 742 745 751 752 755 756 757 760 762 777 781 782 2656 2764 2936 4243 4952 7395 7526 7956 8397 8419 8608 8615…
72770	A0A0H3U201_GLOBR	A0A0H3U201	Phospholipase A2 OS=Gloydius brevicaudus PE=3 SV=1	Regular	1375.52	0	16537.4	9	1	14	7.86	28453	0	4707			Green	272 305 343 344 350 352 357 362 365 367 369 372 380 391 396 400 412 430 432 434 435 441 442 459 460 472 482 523 524 525 527 528 531 534 535 538 544 546 550 560 566 569 581 619 624 625 626 629 637 642 644 649 650 652 655 658 659 660 661 662 663 664 665 669 670 673 675 682 696 730 737 738 741 742 745 751 752 755 756 757 760 762 777 781 782 2656 2764 2936 4243 4952 7395 7526 7956 8397 8419 8608 8615…
72743	A0A0H3U268_TRIHG	A0A0H3U268	Phospholipase A2 OS=Trimeresurus hageni PE=3 SV=1	Regular	1375.52	0	16152.9	9	1	13	7.97	28453	0	4707			Green	272 305 343 344 350 352 357 362 365 367 369 372 380 391 396 400 412 430 432 434 435 441 442 459 460 472 482 523 524 525 527 528 531 534 535 538 544 546 550 560 566 569 581 619 624 625 626 629 637 642 644 649 650 652 655 658 659 660 661 662 663 664 665 669 670 673 675 682 696 730 737 738 741 742 745 751 752 755 756 757 760 762 777 781 782 2656 2764 2936 4243 4952 7395 7526 7956 8397 8419 8608 8615…
72741	A0A0H3U1Z6_TRIHG	A0A0H3U1Z6	Phospholipase A2 OS=Trimeresurus hageni PE=3 SV=1	Regular	1375.52	0	16154.9	9	1	13	7.97	28453	0	4707			Green	272 305 343 344 350 352 357 362 365 367 369 372 380 391 396 400 412 430 432 434 435 441 442 459 460 472 482 523 524 525 527 528 531 534 535 538 544 546 550 560 566 569 581 619 624 625 626 629 637 642 644 649 650 652 655 658 659 660 661 662 663 664 665 669 670 673 675 682 696 730 737 738 741 742 745 751 752 755 756 757 760 762 777 781 782 2656 2764 2936 4243 4952 7395 7526 7956 8397 8419 8608 8615…
72739	A0A0H3U1Z7_TRIHG	A0A0H3U1Z7	Phospholipase A2 OS=Trimeresurus hageni PE=3 SV=1	Regular	1375.52	0	16182.9	9	1	13	7.97	28453	0	4707			Green	272 305 343 344 350 352 357 362 365 367 369 372 380 391 396 400 412 430 432 434 435 441 442 459 460 472 482 523 524 525 527 528 531 534 535 538 544 546 550 560 566 569 581 619 624 625 626 629 637 642 644 649 650 652 655 658 659 660 661 662 663 664 665 669 670 673 675 682 696 730 737 738 741 742 745 751 752 755 756 757 760 762 777 781 782 2656 2764 2936 4243 4952 7395 7526 7956 8397 8419 8608 8615…
72728	T1DP65_CROOH	T1DP65	PLA2-CohID-2 OS=Crotalus oreganus helleri PE=2 SV=1	Regular	1375.52	0	16166	9	1	11	7.97	28453	0	4707			Green	272 305 343 344 350 352 357 362 365 367 369 372 380 391 396 400 412 430 432 434 435 441 442 459 460 472 482 523 524 525 527 528 531 534 535 538 544 546 550 560 566 569 581 619 624 625 626 629 637 642 644 649 650 652 655 658 659 660 661 662 663 664 665 669 670 673 675 682 696 730 737 738 741 742 745 751 752 755 756 757 760 762 777 781 782 2656 2764 2936 4243 4952 7395 7526 7956 8397 8419 8608 8615…
72691	A0A0H3U1X7_9SAUR	A0A0H3U1X7	Phospholipase A2 OS=Trimeresurus malcolmi PE=3 SV=1	Regular	1375.52	0	16386.3	9	1	13	8.03	28453	0	4707			Green	272 305 343 344 350 352 357 362 365 367 369 372 380 391 396 400 412 430 432 434 435 441 442 459 460 472 482 523 524 525 527 528 531 534 535 538 544 546 550 560 566 569 581 619 624 625 626 629 637 642 644 649 650 652 655 658 659 660 661 662 663 664 665 669 670 673 675 682 696 730 737 738 741 742 745 751 752 755 756 757 760 762 777 781 782 2656 2764 2936 4243 4952 7395 7526 7956 8397 8419 8608 8615…
72651	A0A0D3N8V5_AZEFE	A0A0D3N8V5	Acidic phospholipase A2 OS=Azemiops feae PE=2 SV=1	Regular	1375.52	0	16208.9	9	1	16	7.97	28453	0	4707			Green	272 305 343 344 350 352 357 362 365 367 369 372 380 391 396 400 412 430 432 434 435 441 442 459 460 472 482 523 524 525 527 528 531 534 535 538 544 546 550 560 566 569 581 619 624 625 626 629 637 642 644 649 650 652 655 658 659 660 661 662 663 664 665 669 670 673 675 682 696 730 737 738 741 742 745 751 752 755 756 757 760 762 777 781 782 2656 2764 2936 4243 4952 7395 7526 7956 8397 8419 8608 8615…
72508	B0LSF5_9SAUR	B0LSF5	Phospholipase A2 OS=Sistrurus catenatus catenatus GN=PLA2 PE=3 SV=1	Regular	1375.52	0	16616.8	9	1	18	7.97	28453	0	4707			Green	272 305 343 344 350 352 357 362 365 367 369 372 380 391 396 400 412 430 432 434 435 441 442 459 460 472 482 523 524 525 527 528 531 534 535 538 544 546 550 560 566 569 581 619 624 625 626 629 637 642 644 649 650 652 655 658 659 660 661 662 663 664 665 669 670 673 675 682 696 730 737 738 741 742 745 751 752 755 756 757 760 762 777 781 782 2656 2764 2936 4243 4952 7395 7526 7956 8397 8419 8608 8615…
72380	A0A193CHJ5_CROTA	A0A193CHJ5	Phospholipase A2_3 OS=Crotalus tzabcan PE=2 SV=1	Regular	1375.52	0	16705.9	9	1	12	7.97	28453	0	4707			Green	272 305 343 344 350 352 357 362 365 367 369 372 380 391 396 400 412 430 432 434 435 441 442 459 460 472 482 523 524 525 527 528 531 534 535 538 544 546 550 560 566 569 581 619 624 625 626 629 637 642 644 649 650 652 655 658 659 660 661 662 663 664 665 669 670 673 675 682 696 730 737 738 741 742 745 751 752 755 756 757 760 762 777 781 782 2656 2764 2936 4243 4952 7395 7526 7956 8397 8419 8608 8615…
72298	B0LSF9_9SAUR	B0LSF9	Phospholipase A2 OS=Sistrurus catenatus catenatus GN=PLA2 PE=3 SV=1	Regular	1375.52	0	16603.4	9	1	13	7.97	28453	0	4707			Green	272 305 343 344 350 352 357 362 365 367 369 372 380 391 396 400 412 430 432 434 435 441 442 459 460 472 482 523 524 525 527 528 531 534 535 538 544 546 550 560 566 569 581 619 624 625 626 629 637 642 644 649 650 652 655 658 659 660 661 662 663 664 665 669 670 673 675 682 696 730 737 738 741 742 745 751 752 755 756 757 760 762 777 781 782 2656 2764 2936 4243 4952 7395 7526 7956 8397 8419 8608 8615…
72166	A0A0H3U1V6_TRIHG	A0A0H3U1V6	Phospholipase A2 OS=Trimeresurus hageni PE=3 SV=1	Regular	1375.52	0	16241	9	1	13	7.97	28453	0	4707			Green	272 305 343 344 350 352 357 362 365 367 369 372 380 391 396 400 412 430 432 434 435 441 442 459 460 472 482 523 524 525 527 528 531 534 535 538 544 546 550 560 566 569 581 619 624 625 626 629 637 642 644 649 650 652 655 658 659 660 661 662 663 664 665 669 670 673 675 682 696 730 737 738 741 742 745 751 752 755 756 757 760 762 777 781 782 2656 2764 2936 4243 4952 7395 7526 7956 8397 8419 8608 8615…
72140	H6BFA4_CROOH	H6BFA4	PLA2 6 OS=Crotalus oreganus helleri PE=2 SV=1	Regular	1375.52	0	16387.2	9	1	11	7.97	28453	0	4707			Green	272 305 343 344 350 352 357 362 365 367 369 372 380 391 396 400 412 430 432 434 435 441 442 459 460 472 482 523 524 525 527 528 531 534 535 538 544 546 550 560 566 569 581 619 624 625 626 629 637 642 644 649 650 652 655 658 659 660 661 662 663 664 665 669 670 673 675 682 696 730 737 738 741 742 745 751 752 755 756 757 760 762 777 781 782 2656 2764 2936 4243 4952 7395 7526 7956 8397 8419 8608 8615…
72139	H6BFA3_CROOH	H6BFA3	PLA2 5 OS=Crotalus oreganus helleri PE=2 SV=1	Regular	1375.52	0	16102.9	9	1	8	7.97	28453	0	4707			Green	272 305 343 344 350 352 357 362 365 367 369 372 380 391 396 400 412 430 432 434 435 441 442 459 460 472 482 523 524 525 527 528 531 534 535 538 544 546 550 560 566 569 581 619 624 625 626 629 637 642 644 649 650 652 655 658 659 660 661 662 663 664 665 669 670 673 675 682 696 730 737 738 741 742 745 751 752 755 756 757 760 762 777 781 782 2656 2764 2936 4243 4952 7395 7526 7956 8397 8419 8608 8615…
72096	B0LSG0_9SAUR	B0LSG0	Phospholipase A2 OS=Sistrurus catenatus catenatus GN=PLA2 PE=3 SV=1	Regular	1375.52	0	16572.3	9	1	12	7.97	28453	0	4707			Green	272 305 343 344 350 352 357 362 365 367 369 372 380 391 396 400 412 430 432 434 435 441 442 459 460 472 482 523 524 525 527 528 531 534 535 538 544 546 550 560 566 569 581 619 624 625 626 629 637 642 644 649 650 652 655 658 659 660 661 662 663 664 665 669 670 673 675 682 696 730 737 738 741 742 745 751 752 755 756 757 760 762 777 781 782 2656 2764 2936 4243 4952 7395 7526 7956 8397 8419 8608 8615…
71864	A0A1J0R076_CROAT	A0A1J0R076	Phospholipase A2_ group IIG_ acidic-Pla2-gA1 OS=Crotalus atrox GN=Pla2g2gA1 PE=3 SV=1	Regular	1375.52	0	16144.9	9	1	11	7.97	28453	0	4707			Green	272 305 343 344 350 352 357 362 365 367 369 372 380 391 396 400 412 430 432 434 435 441 442 459 460 472 482 523 524 525 527 528 531 534 535 538 544 546 550 560 566 569 581 619 624 625 626 629 637 642 644 649 650 652 655 658 659 660 661 662 663 664 665 669 670 673 675 682 696 730 737 738 741 742 745 751 752 755 756 757 760 762 777 781 782 2656 2764 2936 4243 4952 7395 7526 7956 8397 8419 8608 8615…
59947	A0A0H3U1Y1_OVOOK	A0A0H3U1Y1	Phospholipase A2 OS=Ovophis okinavensis PE=3 SV=1	Regular	1375.52	0	16369.2	9	1	16	7.91	28453	0	4707			Green	272 305 343 344 350 352 357 362 365 367 369 372 380 391 396 400 412 430 432 434 435 441 442 459 460 472 482 523 524 525 527 528 531 534 535 538 544 546 550 560 566 569 581 619 624 625 626 629 637 642 644 649 650 652 655 658 659 660 661 662 663 664 665 669 670 673 675 682 696 730 737 738 741 742 745 751 752 755 756 757 760 762 777 781 782 2656 2764 2936 4243 4952 7395 7526 7956 8397 8419 8608 8615…
59946	T2HPH7_OVOOK	T2HPH7	Phospholipase a2 OS=Ovophis okinavensis PE=2 SV=1	Regular	1375.52	0	16397.2	9	1	16	7.91	28453	0	4707			Green	272 305 343 344 350 352 357 362 365 367 369 372 380 391 396 400 412 430 432 434 435 441 442 459 460 472 482 523 524 525 527 528 531 534 535 538 544 546 550 560 566 569 581 619 624 625 626 629 637 642 644 649 650 652 655 658 659 660 661 662 663 664 665 669 670 673 675 682 696 730 737 738 741 742 745 751 752 755 756 757 760 762 777 781 782 2656 2764 2936 4243 4952 7395 7526 7956 8397 8419 8608 8615…
58856	A0A0H3U275_OVOOK	A0A0H3U275	Phospholipase A2 OS=Ovophis okinavensis PE=3 SV=1	Regular	1375.52	0	16425.3	9	1	16	7.91	28453	0	4707			Green	272 305 343 344 350 352 357 362 365 367 369 372 380 391 396 400 412 430 432 434 435 441 442 459 460 472 482 523 524 525 527 528 531 534 535 538 544 546 550 560 566 569 581 619 624 625 626 629 637 642 644 649 650 652 655 658 659 660 661 662 663 664 665 669 670 673 675 682 696 730 737 738 741 742 745 751 752 755 756 757 760 762 777 781 782 2656 2764 2936 4243 4952 7395 7526 7956 8397 8419 8608 8615…
56958	A0A0H3U1W1_OVOOK	A0A0H3U1W1	Phospholipase A2 OS=Ovophis okinavensis PE=3 SV=1	Regular	1375.52	0	16425.3	9	1	15	7.91	28453	0	4707			Green	272 305 343 344 350 352 357 362 365 367 369 372 380 391 396 400 412 430 432 434 435 441 442 459 460 472 482 523 524 525 527 528 531 534 535 538 544 546 550 560 566 569 581 619 624 625 626 629 637 642 644 649 650 652 655 658 659 660 661 662 663 664 665 669 670 673 675 682 696 730 737 738 741 742 745 751 752 755 756 757 760 762 777 781 782 2656 2764 2936 4243 4952 7395 7526 7956 8397 8419 8608 8615…
56499	A0A0H3U1W2_OVOOK	A0A0H3U1W2	Phospholipase A2 OS=Ovophis okinavensis PE=3 SV=1	Regular	1375.52	0	16420.2	9	1	16	7.91	28453	0	4707			Green	272 305 343 344 350 352 357 362 365 367 369 372 380 391 396 400 412 430 432 434 435 441 442 459 460 472 482 523 524 525 527 528 531 534 535 538 544 546 550 560 566 569 581 619 624 625 626 629 637 642 644 649 650 652 655 658 659 660 661 662 663 664 665 669 670 673 675 682 696 730 737 738 741 742 745 751 752 755 756 757 760 762 777 781 782 2656 2764 2936 4243 4952 7395 7526 7956 8397 8419 8608 8615…
56496	A0A0H3U277_OVOOK	A0A0H3U277	Phospholipase A2 OS=Ovophis okinavensis PE=3 SV=1	Regular	1375.52	0	16400.3	9	1	16	7.91	28453	0	4707			Green	272 305 343 344 350 352 357 362 365 367 369 372 380 391 396 400 412 430 432 434 435 441 442 459 460 472 482 523 524 525 527 528 531 534 535 538 544 546 550 560 566 569 581 619 624 625 626 629 637 642 644 649 650 652 655 658 659 660 661 662 663 664 665 669 670 673 675 682 696 730 737 738 741 742 745 751 752 755 756 757 760 762 777 781 782 2656 2764 2936 4243 4952 7395 7526 7956 8397 8419 8608 8615…
49662	M1TFP9_BOTNU	M1TFP9	Phospholipase A2 OS=Bothrops neuwiedi PE=2 SV=1	Regular	1375.52	0	16123.8	9	1	14	7.97	28453	0	4707			Green	272 305 343 344 350 352 357 362 365 367 369 372 380 391 396 400 412 430 432 434 435 441 442 459 460 472 482 523 524 525 527 528 531 534 535 538 544 546 550 560 566 569 581 619 624 625 626 629 637 642 644 649 650 652 655 658 659 660 661 662 663 664 665 669 670 673 675 682 696 730 737 738 741 742 745 751 752 755 756 757 760 762 777 781 782 2656 2764 2936 4243 4952 7395 7526 7956 8397 8419 8608 8615…
34783	C9E7C4_CRODC	C9E7C4	Acidic PLA2 OS=Crotalus durissus cascavella PE=2 SV=1	Regular	1375.52	0	16383.4	9	1	14	7.97	28453	0	4707			Green	272 305 343 344 350 352 357 362 365 367 369 372 380 391 396 400 412 430 432 434 435 441 442 459 460 472 482 523 524 525 527 528 531 534 535 538 544 546 550 560 566 569 581 619 624 625 626 629 637 642 644 649 650 652 655 658 659 660 661 662 663 664 665 669 670 673 675 682 696 730 737 738 741 742 745 751 752 755 756 757 760 762 777 781 782 2656 2764 2936 4243 4952 7395 7526 7956 8397 8419 8608 8615…
32459	A0A0H3U208_9SAUR	A0A0H3U208	Phospholipase A2 OS=Ovophis convictus PE=3 SV=1	Regular	1375.52	0	16228	9	1	12	7.97	28453	0	4707			Green	272 305 343 344 350 352 357 362 365 367 369 372 380 391 396 400 412 430 432 434 435 441 442 459 460 472 482 523 524 525 527 528 531 534 535 538 544 546 550 560 566 569 581 619 624 625 626 629 637 642 644 649 650 652 655 658 659 660 661 662 663 664 665 669 670 673 675 682 696 730 737 738 741 742 745 751 752 755 756 757 760 762 777 781 782 2656 2764 2936 4243 4952 7395 7526 7956 8397 8419 8608 8615…
29760	A0A194AMJ1_9SAUR	A0A194AMJ1	Phospholipase A2 1n OS=Agkistrodon piscivorus PE=3 SV=1	Regular	1375.52	0	16465.6	9	1	11	7.97	28453	0	4707			Green	272 305 343 344 350 352 357 362 365 367 369 372 380 391 396 400 412 430 432 434 435 441 442 459 460 472 482 523 524 525 527 528 531 534 535 538 544 546 550 560 566 569 581 619 624 625 626 629 637 642 644 649 650 652 655 658 659 660 661 662 663 664 665 669 670 673 675 682 696 730 737 738 741 742 745 751 752 755 756 757 760 762 777 781 782 2656 2764 2936 4243 4952 7395 7526 7956 8397 8419 8608 8615…
29736	A0A194ARR6_9SAUR	A0A194ARR6	Phospholipase A2 1g OS=Agkistrodon piscivorus PE=3 SV=1	Regular	1375.52	0	16555.7	9	1	12	7.91	28453	0	4707			Green	272 305 343 344 350 352 357 362 365 367 369 372 380 391 396 400 412 430 432 434 435 441 442 459 460 472 482 523 524 525 527 528 531 534 535 538 544 546 550 560 566 569 581 619 624 625 626 629 637 642 644 649 650 652 655 658 659 660 661 662 663 664 665 669 670 673 675 682 696 730 737 738 741 742 745 751 752 755 756 757 760 762 777 781 782 2656 2764 2936 4243 4952 7395 7526 7956 8397 8419 8608 8615…
29507	A0A194ARQ7_9SAUR	A0A194ARQ7	Phospholipase A2 1q OS=Agkistrodon piscivorus PE=3 SV=1	Regular	1375.52	0	16426.5	9	1	11	7.91	28453	0	4707			Green	272 305 343 344 350 352 357 362 365 367 369 372 380 391 396 400 412 430 432 434 435 441 442 459 460 472 482 523 524 525 527 528 531 534 535 538 544 546 550 560 566 569 581 619 624 625 626 629 637 642 644 649 650 652 655 658 659 660 661 662 663 664 665 669 670 673 675 682 696 730 737 738 741 742 745 751 752 755 756 757 760 762 777 781 782 2656 2764 2936 4243 4952 7395 7526 7956 8397 8419 8608 8615…
29453	A0A194ARR2_9SAUR	A0A194ARR2	Phospholipase A2 1l OS=Agkistrodon piscivorus PE=3 SV=1	Regular	1375.52	0	16643.8	9	1	12	7.91	28453	0	4707			Green	272 305 343 344 350 352 357 362 365 367 369 372 380 391 396 400 412 430 432 434 435 441 442 459 460 472 482 523 524 525 527 528 531 534 535 538 544 546 550 560 566 569 581 619 624 625 626 629 637 642 644 649 650 652 655 658 659 660 661 662 663 664 665 669 670 673 675 682 696 730 737 738 741 742 745 751 752 755 756 757 760 762 777 781 782 2656 2764 2936 4243 4952 7395 7526 7956 8397 8419 8608 8615…
29270	A0A194APJ6_9SAUR	A0A194APJ6	Phospholipase A2 1r OS=Agkistrodon piscivorus PE=3 SV=1	Regular	1375.52	0	16656.8	9	1	12	7.91	28453	0	4707			Green	272 305 343 344 350 352 357 362 365 367 369 372 380 391 396 400 412 430 432 434 435 441 442 459 460 472 482 523 524 525 527 528 531 534 535 538 544 546 550 560 566 569 581 619 624 625 626 629 637 642 644 649 650 652 655 658 659 660 661 662 663 664 665 669 670 673 675 682 696 730 737 738 741 742 745 751 752 755 756 757 760 762 777 781 782 2656 2764 2936 4243 4952 7395 7526 7956 8397 8419 8608 8615…
29235	A0A194AQK5_9SAUR	A0A194AQK5	Phospholipase A2 1o OS=Agkistrodon piscivorus PE=3 SV=1	Regular	1375.52	0	16531.7	9	1	12	7.91	28453	0	4707			Green	272 305 343 344 350 352 357 362 365 367 369 372 380 391 396 400 412 430 432 434 435 441 442 459 460 472 482 523 524 525 527 528 531 534 535 538 544 546 550 560 566 569 581 619 624 625 626 629 637 642 644 649 650 652 655 658 659 660 661 662 663 664 665 669 670 673 675 682 696 730 737 738 741 742 745 751 752 755 756 757 760 762 777 781 782 2656 2764 2936 4243 4952 7395 7526 7956 8397 8419 8608 8615…
29187	Q65ZR0_9SAUR	Q65ZR0	Phospholipase A2 OS=Agkistrodon piscivorus GN=AppD49 PE=3 SV=1	Regular	1375.52	0	14863.6	9	1	14	8.87	28453	0	4707			Green	272 305 343 344 350 352 357 362 365 367 369 372 380 391 396 400 412 430 432 434 435 441 442 459 460 472 482 523 524 525 527 528 531 534 535 538 544 546 550 560 566 569 581 619 624 625 626 629 637 642 644 649 650 652 655 658 659 660 661 662 663 664 665 669 670 673 675 682 696 730 737 738 741 742 745 751 752 755 756 757 760 762 777 781 782 2656 2764 2936 4243 4952 7395 7526 7956 8397 8419 8608 8615…
29178	A0A194APS0_9SAUR	A0A194APS0	Phospholipase A2 3c OS=Agkistrodon piscivorus PE=3 SV=1	Regular	1375.52	0	16455.3	9	1	14	7.97	28453	0	4707			Green	272 305 343 344 350 352 357 362 365 367 369 372 380 391 396 400 412 430 432 434 435 441 442 459 460 472 482 523 524 525 527 528 531 534 535 538 544 546 550 560 566 569 581 619 624 625 626 629 637 642 644 649 650 652 655 658 659 660 661 662 663 664 665 669 670 673 675 682 696 730 737 738 741 742 745 751 752 755 756 757 760 762 777 781 782 2656 2764 2936 4243 4952 7395 7526 7956 8397 8419 8608 8615…
29159	A0A194AMJ6_9SAUR	A0A194AMJ6	Phospholipase A2 1i OS=Agkistrodon piscivorus PE=3 SV=1	Regular	1375.52	0	16486.6	9	1	11	7.91	28453	0	4707			Green	272 305 343 344 350 352 357 362 365 367 369 372 380 391 396 400 412 430 432 434 435 441 442 459 460 472 482 523 524 525 527 528 531 534 535 538 544 546 550 560 566 569 581 619 624 625 626 629 637 642 644 649 650 652 655 658 659 660 661 662 663 664 665 669 670 673 675 682 696 730 737 738 741 742 745 751 752 755 756 757 760 762 777 781 782 2656 2764 2936 4243 4952 7395 7526 7956 8397 8419 8608 8615…
29154	A0A194APT7_9SAUR	A0A194APT7	Phospholipase A2 1k OS=Agkistrodon piscivorus PE=3 SV=1	Regular	1375.52	0	16555.7	9	1	13	7.91	28453	0	4707			Green	272 305 343 344 350 352 357 362 365 367 369 372 380 391 396 400 412 430 432 434 435 441 442 459 460 472 482 523 524 525 527 528 531 534 535 538 544 546 550 560 566 569 581 619 624 625 626 629 637 642 644 649 650 652 655 658 659 660 661 662 663 664 665 669 670 673 675 682 696 730 737 738 741 742 745 751 752 755 756 757 760 762 777 781 782 2656 2764 2936 4243 4952 7395 7526 7956 8397 8419 8608 8615…
29144	A0A194APL4_9SAUR	A0A194APL4	Phospholipase A2 1c OS=Agkistrodon piscivorus PE=3 SV=1	Regular	1375.52	0	16589.8	9	1	12	7.91	28453	0	4707			Green	272 305 343 344 350 352 357 362 365 367 369 372 380 391 396 400 412 430 432 434 435 441 442 459 460 472 482 523 524 525 527 528 531 534 535 538 544 546 550 560 566 569 581 619 624 625 626 629 637 642 644 649 650 652 655 658 659 660 661 662 663 664 665 669 670 673 675 682 696 730 737 738 741 742 745 751 752 755 756 757 760 762 777 781 782 2656 2764 2936 4243 4952 7395 7526 7956 8397 8419 8608 8615…
29082	A0A2D1UXN7_BOTAS	A0A2D1UXN7	Acidic myotoxic phospholipase A2 (Fragment) OS=Bothrops asper PE=2 SV=1	Regular	1375.52	0	14824.2	9	1	15	8.87	28453	0	4707			Green	272 305 343 344 350 352 357 362 365 367 369 372 380 391 396 400 412 430 432 434 435 441 442 459 460 472 482 523 524 525 527 528 531 534 535 538 544 546 550 560 566 569 581 619 624 625 626 629 637 642 644 649 650 652 655 658 659 660 661 662 663 664 665 669 670 673 675 682 696 730 737 738 741 742 745 751 752 755 756 757 760 762 777 781 782 2656 2764 2936 4243 4952 7395 7526 7956 8397 8419 8608 8615…
25867	A0A096XPP1_GLOIT	A0A096XPP1	Acidic phospholipase A2 isoform a OS=Gloydius intermedius PE=2 SV=1	Regular	1375.52	0	16670.4	9	1	12	7.86	28453	0	4707			Green	272 305 343 344 350 352 357 362 365 367 369 372 380 391 396 400 412 430 432 434 435 441 442 459 460 472 482 523 524 525 527 528 531 534 535 538 544 546 550 560 566 569 581 619 624 625 626 629 637 642 644 649 650 652 655 658 659 660 661 662 663 664 665 669 670 673 675 682 696 730 737 738 741 742 745 751 752 755 756 757 760 762 777 781 782 2656 2764 2936 4243 4952 7395 7526 7956 8397 8419 8608 8615…
25817	A0A096XPP6_GLOIT	A0A096XPP6	Acidic phospholipase A2 isoform b OS=Gloydius intermedius PE=2 SV=1	Regular	1375.52	0	16301.1	9	1	14	7.91	28453	0	4707			Green	272 305 343 344 350 352 357 362 365 367 369 372 380 391 396 400 412 430 432 434 435 441 442 459 460 472 482 523 524 525 527 528 531 534 535 538 544 546 550 560 566 569 581 619 624 625 626 629 637 642 644 649 650 652 655 658 659 660 661 662 663 664 665 669 670 673 675 682 696 730 737 738 741 742 745 751 752 755 756 757 760 762 777 781 782 2656 2764 2936 4243 4952 7395 7526 7956 8397 8419 8608 8615…
25692	Q6T7B8_BITGA	Q6T7B8	Phospholipase A2-1 OS=Bitis gabonica PE=2 SV=1	Regular	1375.52	0	16431	9	1	11	8.03	28453	0	4707			Green	272 305 343 344 350 352 357 362 365 367 369 372 380 391 396 400 412 430 432 434 435 441 442 459 460 472 482 523 524 525 527 528 531 534 535 538 544 546 550 560 566 569 581 619 624 625 626 629 637 642 644 649 650 652 655 658 659 660 661 662 663 664 665 669 670 673 675 682 696 730 737 738 741 742 745 751 752 755 756 757 760 762 777 781 782 2656 2764 2936 4243 4952 7395 7526 7956 8397 8419 8608 8615…
25613	A0A0H3U1Z8_9SAUR	A0A0H3U1Z8	Phospholipase A2 OS=Trimeresurus sabahi PE=3 SV=1	Regular	1375.52	0	16354.2	9	1	23	7.97	28453	0	4707			Green	272 305 343 344 350 352 357 362 365 367 369 372 380 391 396 400 412 430 432 434 435 441 442 459 460 472 482 523 524 525 527 528 531 534 535 538 544 546 550 560 566 569 581 619 624 625 626 629 637 642 644 649 650 652 655 658 659 660 661 662 663 664 665 669 670 673 675 682 696 730 737 738 741 742 745 751 752 755 756 757 760 762 777 781 782 2656 2764 2936 4243 4952 7395 7526 7956 8397 8419 8608 8615…
25524	U5HRG7_OVOMO	U5HRG7	Phospholipase A2 OS=Ovophis monticola GN=PLA2 PE=3 SV=1	Regular	1375.52	0	16427.2	9	1	14	7.91	28453	0	4707			Green	272 305 343 344 350 352 357 362 365 367 369 372 380 391 396 400 412 430 432 434 435 441 442 459 460 472 482 523 524 525 527 528 531 534 535 538 544 546 550 560 566 569 581 619 624 625 626 629 637 642 644 649 650 652 655 658 659 660 661 662 663 664 665 669 670 673 675 682 696 730 737 738 741 742 745 751 752 755 756 757 760 762 777 781 782 2656 2764 2936 4243 4952 7395 7526 7956 8397 8419 8608 8615…
25282	I2DAL5_BOTDP	I2DAL5	Acidic secretory phospholipase A2 sPLA2-II OS=Bothrops diporus PE=2 SV=1	Regular	1375.52	0	16203.8	9	1	14	7.97	28453	0	4707			Green	272 305 343 344 350 352 357 362 365 367 369 372 380 391 396 400 412 430 432 434 435 441 442 459 460 472 482 523 524 525 527 528 531 534 535 538 544 546 550 560 566 569 581 619 624 625 626 629 637 642 644 649 650 652 655 658 659 660 661 662 663 664 665 669 670 673 675 682 696 730 737 738 741 742 745 751 752 755 756 757 760 762 777 781 782 2656 2764 2936 4243 4952 7395 7526 7956 8397 8419 8608 8615…
24837	I2DAL4_BOTDP	I2DAL4	Acidic secretory phospholipase A2 sPLA2-I OS=Bothrops diporus PE=2 SV=1	Regular	1375.52	0	16232.9	9	1	15	7.97	28453	0	4707			Green	272 305 343 344 350 352 357 362 365 367 369 372 380 391 396 400 412 430 432 434 435 441 442 459 460 472 482 523 524 525 527 528 531 534 535 538 544 546 550 560 566 569 581 619 624 625 626 629 637 642 644 649 650 652 655 658 659 660 661 662 663 664 665 669 670 673 675 682 696 730 737 738 741 742 745 751 752 755 756 757 760 762 777 781 782 2656 2764 2936 4243 4952 7395 7526 7956 8397 8419 8608 8615…
21316	A0A0H3U1Y3_9SAUR	A0A0H3U1Y3	Phospholipase A2 OS=Ovophis tonkinensis PE=3 SV=1	Regular	1375.52	0	16552.3	9	1	14	7.91	28453	0	4707			Green	272 305 343 344 350 352 357 362 365 367 369 372 380 391 396 400 412 430 432 434 435 441 442 459 460 472 482 523 524 525 527 528 531 534 535 538 544 546 550 560 566 569 581 619 624 625 626 629 637 642 644 649 650 652 655 658 659 660 661 662 663 664 665 669 670 673 675 682 696 730 737 738 741 742 745 751 752 755 756 757 760 762 777 781 782 2656 2764 2936 4243 4952 7395 7526 7956 8397 8419 8608 8615…
21172	A0A193CHJ6_9SAUR	A0A193CHJ6	Phospholipase A2 OS=Crotalus pricei PE=2 SV=1	Regular	1375.52	0	16556.3	9	1	10	7.97	28453	0	4707			Green	272 305 343 344 350 352 357 362 365 367 369 372 380 391 396 400 412 430 432 434 435 441 442 459 460 472 482 523 524 525 527 528 531 534 535 538 544 546 550 560 566 569 581 619 624 625 626 629 637 642 644 649 650 652 655 658 659 660 661 662 663 664 665 669 670 673 675 682 696 730 737 738 741 742 745 751 752 755 756 757 760 762 777 781 782 2656 2764 2936 4243 4952 7395 7526 7956 8397 8419 8608 8615…
21101	B0LSG7_SISMI	B0LSG7	Phospholipase A2 OS=Sistrurus miliarius GN=PLA2 PE=3 SV=1	Regular	1375.52	0	16560.3	9	1	13	7.97	28453	0	4707			Green	272 305 343 344 350 352 357 362 365 367 369 372 380 391 396 400 412 430 432 434 435 441 442 459 460 472 482 523 524 525 527 528 531 534 535 538 544 546 550 560 566 569 581 619 624 625 626 629 637 642 644 649 650 652 655 658 659 660 661 662 663 664 665 669 670 673 675 682 696 730 737 738 741 742 745 751 752 755 756 757 760 762 777 781 782 2656 2764 2936 4243 4952 7395 7526 7956 8397 8419 8608 8615…
21038	A0A194AMK1_9SAUR	A0A194AMK1	Phospholipase A2 1d OS=Agkistrodon piscivorus PE=3 SV=1	Regular	1375.52	0	16633.9	9	1	12	7.91	28453	0	4707			Green	272 305 343 344 350 352 357 362 365 367 369 372 380 391 396 400 412 430 432 434 435 441 442 459 460 472 482 523 524 525 527 528 531 534 535 538 544 546 550 560 566 569 581 619 624 625 626 629 637 642 644 649 650 652 655 658 659 660 661 662 663 664 665 669 670 673 675 682 696 730 737 738 741 742 745 751 752 755 756 757 760 762 777 781 782 2656 2764 2936 4243 4952 7395 7526 7956 8397 8419 8608 8615…
21011	A0A194APT4_9SAUR	A0A194APT4	Phospholipase A2 1p OS=Agkistrodon piscivorus PE=3 SV=1	Regular	1375.52	0	16516.7	9	1	13	7.91	28453	0	4707			Green	272 305 343 344 350 352 357 362 365 367 369 372 380 391 396 400 412 430 432 434 435 441 442 459 460 472 482 523 524 525 527 528 531 534 535 538 544 546 550 560 566 569 581 619 624 625 626 629 637 642 644 649 650 652 655 658 659 660 661 662 663 664 665 669 670 673 675 682 696 730 737 738 741 742 745 751 752 755 756 757 760 762 777 781 782 2656 2764 2936 4243 4952 7395 7526 7956 8397 8419 8608 8615…
20898	A0A194APU2_9SAUR	A0A194APU2	Phospholipase A2 1f OS=Agkistrodon piscivorus PE=3 SV=1	Regular	1375.52	0	16558.7	9	1	12	7.91	28453	0	4707			Green	272 305 343 344 350 352 357 362 365 367 369 372 380 391 396 400 412 430 432 434 435 441 442 459 460 472 482 523 524 525 527 528 531 534 535 538 544 546 550 560 566 569 581 619 624 625 626 629 637 642 644 649 650 652 655 658 659 660 661 662 663 664 665 669 670 673 675 682 696 730 737 738 741 742 745 751 752 755 756 757 760 762 777 781 782 2656 2764 2936 4243 4952 7395 7526 7956 8397 8419 8608 8615…
17303	J3S3V5_CROAD	J3S3V5	Phospholipase A2 1b OS=Crotalus adamanteus GN=Pla2g2gA1 PE=2 SV=1	Regular	1375.52	0	16231	9	1	11	7.97	28453	0	4707			Green	272 305 343 344 350 352 357 362 365 367 369 372 380 391 396 400 412 430 432 434 435 441 442 459 460 472 482 523 524 525 527 528 531 534 535 538 544 546 550 560 566 569 581 619 624 625 626 629 637 642 644 649 650 652 655 658 659 660 661 662 663 664 665 669 670 673 675 682 696 730 737 738 741 742 745 751 752 755 756 757 760 762 777 781 782 2656 2764 2936 4243 4952 7395 7526 7956 8397 8419 8608 8615…
15565	A0A0B8RV61_CROHD	A0A0B8RV61	Phospholipase A2 1b OS=Crotalus horridus PE=3 SV=1	Regular	1375.52	0	16287.1	9	1	13	7.97	28453	0	4707			Green	272 305 343 344 350 352 357 362 365 367 369 372 380 391 396 400 412 430 432 434 435 441 442 459 460 472 482 523 524 525 527 528 531 534 535 538 544 546 550 560 566 569 581 619 624 625 626 629 637 642 644 649 650 652 655 658 659 660 661 662 663 664 665 669 670 673 675 682 696 730 737 738 741 742 745 751 752 755 756 757 760 762 777 781 782 2656 2764 2936 4243 4952 7395 7526 7956 8397 8419 8608 8615…
15368	A0A0K8RSA5_CROHD	A0A0K8RSA5	Phospholipase A2 2b OS=Crotalus horridus PE=3 SV=1	Regular	1375.52	0	16704.9	9	1	13	7.97	28453	0	4707			Green	272 305 343 344 350 352 357 362 365 367 369 372 380 391 396 400 412 430 432 434 435 441 442 459 460 472 482 523 524 525 527 528 531 534 535 538 544 546 550 560 566 569 581 619 624 625 626 629 637 642 644 649 650 652 655 658 659 660 661 662 663 664 665 669 670 673 675 682 696 730 737 738 741 742 745 751 752 755 756 757 760 762 777 781 782 2656 2764 2936 4243 4952 7395 7526 7956 8397 8419 8608 8615…
15339	A0A0K8RYR4_CROHD	A0A0K8RYR4	Phospholipase A2 1a OS=Crotalus horridus PE=3 SV=1	Regular	1375.52	0	16515.4	9	1	14	7.97	28453	0	4707			Green	272 305 343 344 350 352 357 362 365 367 369 372 380 391 396 400 412 430 432 434 435 441 442 459 460 472 482 523 524 525 527 528 531 534 535 538 544 546 550 560 566 569 581 619 624 625 626 629 637 642 644 649 650 652 655 658 659 660 661 662 663 664 665 669 670 673 675 682 696 730 737 738 741 742 745 751 752 755 756 757 760 762 777 781 782 2656 2764 2936 4243 4952 7395 7526 7956 8397 8419 8608 8615…
15200	A0A0K8RYW0_CROHD	A0A0K8RYW0	Phospholipase A2 1d OS=Crotalus horridus PE=3 SV=1	Regular	1375.52	0	16485.4	9	1	15	7.97	28453	0	4707			Green	272 305 343 344 350 352 357 362 365 367 369 372 380 391 396 400 412 430 432 434 435 441 442 459 460 472 482 523 524 525 527 528 531 534 535 538 544 546 550 560 566 569 581 619 624 625 626 629 637 642 644 649 650 652 655 658 659 660 661 662 663 664 665 669 670 673 675 682 696 730 737 738 741 742 745 751 752 755 756 757 760 762 777 781 782 2656 2764 2936 4243 4952 7395 7526 7956 8397 8419 8608 8615…
15123	A0A0K8RSG0_CROHD	A0A0K8RSG0	Phospholipase A2 1c OS=Crotalus horridus PE=3 SV=1	Regular	1375.52	0	16293.1	9	1	13	7.97	28453	0	4707			Green	272 305 343 344 350 352 357 362 365 367 369 372 380 391 396 400 412 430 432 434 435 441 442 459 460 472 482 523 524 525 527 528 531 534 535 538 544 546 550 560 566 569 581 619 624 625 626 629 637 642 644 649 650 652 655 658 659 660 661 662 663 664 665 669 670 673 675 682 696 730 737 738 741 742 745 751 752 755 756 757 760 762 777 781 782 2656 2764 2936 4243 4952 7395 7526 7956 8397 8419 8608 8615…
15100	T1DH17_CROHD	T1DH17	Phospholipase A2 1a OS=Crotalus horridus PE=2 SV=1	Regular	1375.52	0	16335.1	9	1	13	7.97	28453	0	4707			Green	272 305 343 344 350 352 357 362 365 367 369 372 380 391 396 400 412 430 432 434 435 441 442 459 460 472 482 523 524 525 527 528 531 534 535 538 544 546 550 560 566 569 581 619 624 625 626 629 637 642 644 649 650 652 655 658 659 660 661 662 663 664 665 669 670 673 675 682 696 730 737 738 741 742 745 751 752 755 756 757 760 762 777 781 782 2656 2764 2936 4243 4952 7395 7526 7956 8397 8419 8608 8615…
11537	A0A0K8RZ17_CROHD	A0A0K8RZ17	Phospholipase A2 1c OS=Crotalus horridus PE=3 SV=1	Regular	1375.52	0	16443.3	9	1	14	7.97	28453	0	4707			Green	272 305 343 344 350 352 357 362 365 367 369 372 380 391 396 400 412 430 432 434 435 441 442 459 460 472 482 523 524 525 527 528 531 534 535 538 544 546 550 560 566 569 581 619 624 625 626 629 637 642 644 649 650 652 655 658 659 660 661 662 663 664 665 669 670 673 675 682 696 730 737 738 741 742 745 751 752 755 756 757 760 762 777 781 782 2656 2764 2936 4243 4952 7395 7526 7956 8397 8419 8608 8615…
11263	T1DJY9_CROHD	T1DJY9	Phospholipase A2 2 OS=Crotalus horridus PE=2 SV=1	Regular	1375.52	0	16690.8	9	1	13	7.97	28453	0	4707			Green	272 305 343 344 350 352 357 362 365 367 369 372 380 391 396 400 412 430 432 434 435 441 442 459 460 472 482 523 524 525 527 528 531 534 535 538 544 546 550 560 566 569 581 619 624 625 626 629 637 642 644 649 650 652 655 658 659 660 661 662 663 664 665 669 670 673 675 682 696 730 737 738 741 742 745 751 752 755 756 757 760 762 777 781 782 2656 2764 2936 4243 4952 7395 7526 7956 8397 8419 8608 8615…
11262	A0A0K8RYS5_CROHD	A0A0K8RYS5	Phospholipase A2 1e OS=Crotalus horridus PE=3 SV=1	Regular	1375.52	0	16500.4	9	1	14	7.97	28453	0	4707			Green	272 305 343 344 350 352 357 362 365 367 369 372 380 391 396 400 412 430 432 434 435 441 442 459 460 472 482 523 524 525 527 528 531 534 535 538 544 546 550 560 566 569 581 619 624 625 626 629 637 642 644 649 650 652 655 658 659 660 661 662 663 664 665 669 670 673 675 682 696 730 737 738 741 742 745 751 752 755 756 757 760 762 777 781 782 2656 2764 2936 4243 4952 7395 7526 7956 8397 8419 8608 8615…
10543	Q2TU95_SISTE	Q2TU95	Phospholipase A2 OS=Sistrurus tergeminus GN=PLA2 PE=2 SV=1	Regular	1375.52	0	16407.2	9	1	11	7.97	28453	0	4707			Green	272 305 343 344 350 352 357 362 365 367 369 372 380 391 396 400 412 430 432 434 435 441 442 459 460 472 482 523 524 525 527 528 531 534 535 538 544 546 550 560 566 569 581 619 624 625 626 629 637 642 644 649 650 652 655 658 659 660 661 662 663 664 665 669 670 673 675 682 696 730 737 738 741 742 745 751 752 755 756 757 760 762 777 781 782 2656 2764 2936 4243 4952 7395 7526 7956 8397 8419 8608 8615…
9985	U5HS76_OVOMO	U5HS76	Phospholipase A2 OS=Ovophis monticola GN=PLA2 PE=3 SV=1	Regular	1375.52	0	16379.3	9	1	14	7.97	28453	0	4707			Green	272 305 343 344 350 352 357 362 365 367 369 372 380 391 396 400 412 430 432 434 435 441 442 459 460 472 482 523 524 525 527 528 531 534 535 538 544 546 550 560 566 569 581 619 624 625 626 629 637 642 644 649 650 652 655 658 659 660 661 662 663 664 665 669 670 673 675 682 696 730 737 738 741 742 745 751 752 755 756 757 760 762 777 781 782 2656 2764 2936 4243 4952 7395 7526 7956 8397 8419 8608 8615…
8728	A0A0H3U204_OVOMO	A0A0H3U204	Phospholipase A2 OS=Ovophis monticola PE=3 SV=1	Regular	1375.52	0	16394.1	9	1	15	7.91	28453	0	4707			Green	272 305 343 344 350 352 357 362 365 367 369 372 380 391 396 400 412 430 432 434 435 441 442 459 460 472 482 523 524 525 527 528 531 534 535 538 544 546 550 560 566 569 581 619 624 625 626 629 637 642 644 649 650 652 655 658 659 660 661 662 663 664 665 669 670 673 675 682 696 730 737 738 741 742 745 751 752 755 756 757 760 762 777 781 782 2656 2764 2936 4243 4952 7395 7526 7956 8397 8419 8608 8615…
8615	A0A0H3U1X6_TRIHG	A0A0H3U1X6	Phospholipase A2 OS=Trimeresurus hageni PE=3 SV=1	Regular	1375.52	0	16255	9	1	13	7.97	28453	0	4707			Green	272 305 343 344 350 352 357 362 365 367 369 372 380 391 396 400 412 430 432 434 435 441 442 459 460 472 482 523 524 525 527 528 531 534 535 538 544 546 550 560 566 569 581 619 624 625 626 629 637 642 644 649 650 652 655 658 659 660 661 662 663 664 665 669 670 673 675 682 696 730 737 738 741 742 745 751 752 755 756 757 760 762 777 781 782 2656 2764 2936 4243 4952 7395 7526 7956 8397 8419 8608 8728…
8608	B0LSG1_SISCA	B0LSG1	Phospholipase A2 OS=Sistrurus catenatus edwardsii GN=PLA2 PE=2 SV=1	Regular	1375.52	0	16424.1	9	1	11	7.97	28453	0	4707			Green	272 305 343 344 350 352 357 362 365 367 369 372 380 391 396 400 412 430 432 434 435 441 442 459 460 472 482 523 524 525 527 528 531 534 535 538 544 546 550 560 566 569 581 619 624 625 626 629 637 642 644 649 650 652 655 658 659 660 661 662 663 664 665 669 670 673 675 682 696 730 737 738 741 742 745 751 752 755 756 757 760 762 777 781 782 2656 2764 2936 4243 4952 7395 7526 7956 8397 8419 8615 8728…
8419	A0A0F7Z7A2_CROAD	A0A0F7Z7A2	Phospholipase A2 1d OS=Crotalus adamanteus PE=2 SV=1	Regular	1375.52	0	16270.1	9	1	12	7.97	28453	0	4707			Green	272 305 343 344 350 352 357 362 365 367 369 372 380 391 396 400 412 430 432 434 435 441 442 459 460 472 482 523 524 525 527 528 531 534 535 538 544 546 550 560 566 569 581 619 624 625 626 629 637 642 644 649 650 652 655 658 659 660 661 662 663 664 665 669 670 673 675 682 696 730 737 738 741 742 745 751 752 755 756 757 760 762 777 781 782 2656 2764 2936 4243 4952 7395 7526 7956 8397 8608 8615 8728…
8397	H6BFA2_CROOH	H6BFA2	PLA2 2 OS=Crotalus oreganus helleri PE=2 SV=1	Regular	1375.52	0	16231	9	1	11	7.97	28453	0	4707			Green	272 305 343 344 350 352 357 362 365 367 369 372 380 391 396 400 412 430 432 434 435 441 442 459 460 472 482 523 524 525 527 528 531 534 535 538 544 546 550 560 566 569 581 619 624 625 626 629 637 642 644 649 650 652 655 658 659 660 661 662 663 664 665 669 670 673 675 682 696 730 737 738 741 742 745 751 752 755 756 757 760 762 777 781 782 2656 2764 2936 4243 4952 7395 7526 7956 8419 8608 8615 8728…
7956	J3SDV9_CROAD	J3SDV9	Cadam10_PLA2-1 OS=Crotalus adamanteus PE=2 SV=1	Regular	1375.52	0	16230	9	1	11	7.97	28453	0	4707			Green	272 305 343 344 350 352 357 362 365 367 369 372 380 391 396 400 412 430 432 434 435 441 442 459 460 472 482 523 524 525 527 528 531 534 535 538 544 546 550 560 566 569 581 619 624 625 626 629 637 642 644 649 650 652 655 658 659 660 661 662 663 664 665 669 670 673 675 682 696 730 737 738 741 742 745 751 752 755 756 757 760 762 777 781 782 2656 2764 2936 4243 4952 7395 7526 8397 8419 8608 8615 8728…
7526	U5HS18_OVOMO	U5HS18	Phospholipase A2 OS=Ovophis monticola GN=PLA2 PE=3 SV=1	Regular	1375.52	0	16463.2	9	1	16	7.91	28453	0	4707			Green	272 305 343 344 350 352 357 362 365 367 369 372 380 391 396 400 412 430 432 434 435 441 442 459 460 472 482 523 524 525 527 528 531 534 535 538 544 546 550 560 566 569 581 619 624 625 626 629 637 642 644 649 650 652 655 658 659 660 661 662 663 664 665 669 670 673 675 682 696 730 737 738 741 742 745 751 752 755 756 757 760 762 777 781 782 2656 2764 2936 4243 4952 7395 7956 8397 8419 8608 8615 8728…
7395	A0A0H3U243_OVOOK	A0A0H3U243	Phospholipase A2 OS=Ovophis okinavensis PE=3 SV=1	Regular	1375.52	0	16429.3	9	1	16	7.91	28453	0	4707			Green	272 305 343 344 350 352 357 362 365 367 369 372 380 391 396 400 412 430 432 434 435 441 442 459 460 472 482 523 524 525 527 528 531 534 535 538 544 546 550 560 566 569 581 619 624 625 626 629 637 642 644 649 650 652 655 658 659 660 661 662 663 664 665 669 670 673 675 682 696 730 737 738 741 742 745 751 752 755 756 757 760 762 777 781 782 2656 2764 2936 4243 4952 7526 7956 8397 8419 8608 8615 8728…
4952	A0A194AQ47_SISMB	A0A194AQ47	Phospholipase A2 2a OS=Sistrurus miliarius barbouri PE=3 SV=1	Regular	1375.52	0	16560.3	9	1	13	7.97	28453	0	4707			Green	272 305 343 344 350 352 357 362 365 367 369 372 380 391 396 400 412 430 432 434 435 441 442 459 460 472 482 523 524 525 527 528 531 534 535 538 544 546 550 560 566 569 581 619 624 625 626 629 637 642 644 649 650 652 655 658 659 660 661 662 663 664 665 669 670 673 675 682 696 730 737 738 741 742 745 751 752 755 756 757 760 762 777 781 782 2656 2764 2936 4243 7395 7526 7956 8397 8419 8608 8615 8728…
4243	A0A194AQJ1_9SAUR	A0A194AQJ1	Phospholipase A2 3a OS=Agkistrodon piscivorus PE=3 SV=1	Regular	1375.52	0	16483.4	9	1	14	7.97	28453	0	4707			Green	272 305 343 344 350 352 357 362 365 367 369 372 380 391 396 400 412 430 432 434 435 441 442 459 460 472 482 523 524 525 527 528 531 534 535 538 544 546 550 560 566 569 581 619 624 625 626 629 637 642 644 649 650 652 655 658 659 660 661 662 663 664 665 669 670 673 675 682 696 730 737 738 741 742 745 751 752 755 756 757 760 762 777 781 782 2656 2764 2936 4952 7395 7526 7956 8397 8419 8608 8615 8728…
2936	A0A194AQL5_9SAUR	A0A194AQL5	Phospholipase A2 1a OS=Agkistrodon piscivorus PE=3 SV=1	Regular	1375.52	0	16585.8	9	1	12	7.91	28453	0	4707			Green	272 305 343 344 350 352 357 362 365 367 369 372 380 391 396 400 412 430 432 434 435 441 442 459 460 472 482 523 524 525 527 528 531 534 535 538 544 546 550 560 566 569 581 619 624 625 626 629 637 642 644 649 650 652 655 658 659 660 661 662 663 664 665 669 670 673 675 682 696 730 737 738 741 742 745 751 752 755 756 757 760 762 777 781 782 2656 2764 4243 4952 7395 7526 7956 8397 8419 8608 8615 8728…
2764	T2HPU3_PROFL	T2HPU3	phospholipase A2 (Fragment) OS=Protobothrops flavoviridis PE=2 SV=1	Regular	1375.52	0	10483.2	9	1	10	12.79	28453	0	4707			Green	272 305 343 344 350 352 357 362 365 367 369 372 380 391 396 400 412 430 432 434 435 441 442 459 460 472 482 523 524 525 527 528 531 534 535 538 544 546 550 560 566 569 581 619 624 625 626 629 637 642 644 649 650 652 655 658 659 660 661 662 663 664 665 669 670 673 675 682 696 730 737 738 741 742 745 751 752 755 756 757 760 762 777 781 782 2656 2936 4243 4952 7395 7526 7956 8397 8419 8608 8615 8728…
2656	S6BAM4_PROFL	S6BAM4	Phospholipase A2 OS=Protobothrops flavoviridis GN=PLA2 PE=2 SV=1	Regular	1375.52	0	16347.2	9	1	12	7.97	28453	0	4707			Green	272 305 343 344 350 352 357 362 365 367 369 372 380 391 396 400 412 430 432 434 435 441 442 459 460 472 482 523 524 525 527 528 531 534 535 538 544 546 550 560 566 569 581 619 624 625 626 629 637 642 644 649 650 652 655 658 659 660 661 662 663 664 665 669 670 673 675 682 696 730 737 738 741 742 745 751 752 755 756 757 760 762 777 781 782 2764 2936 4243 4952 7395 7526 7956 8397 8419 8608 8615 8728…
782	PA2BD_BOTLC	P86974	Basic phospholipase A2 OS=Bothrops leucurus PE=1 SV=1	Regular	1375.52	0	14509.2	9	1	13	9.02	28453	0	4707			Green	272 305 343 344 350 352 357 362 365 367 369 372 380 391 396 400 412 430 432 434 435 441 442 459 460 472 482 523 524 525 527 528 531 534 535 538 544 546 550 560 566 569 581 619 624 625 626 629 637 642 644 649 650 652 655 658 659 660 661 662 663 664 665 669 670 673 675 682 696 730 737 738 741 742 745 751 752 755 756 757 760 762 777 781 2656 2764 2936 4243 4952 7395 7526 7956 8397 8419 8608 8615 872…
781	PA2BC_CRODU	P62022	Phospholipase A2 crotoxin basic subunit CBc OS=Crotalus durissus terrificus PE=1 SV=1	Regular	1375.52	0	16705.9	9	1	12	7.97	28453	0	4707			Green	272 305 343 344 350 352 357 362 365 367 369 372 380 391 396 400 412 430 432 434 435 441 442 459 460 472 482 523 524 525 527 528 531 534 535 538 544 546 550 560 566 569 581 619 624 625 626 629 637 642 644 649 650 652 655 658 659 660 661 662 663 664 665 669 670 673 675 682 696 730 737 738 741 742 745 751 752 755 756 757 760 762 777 782 2656 2764 2936 4243 4952 7395 7526 7956 8397 8419 8608 8615 872…
777	PA2B9_CRODM	P86805	Basic phospholipase A2 9 OS=Crotalus durissus cumanensis PE=1 SV=1	Regular	1375.52	0	14974.7	9	1	14	9.02	28453	0	4707			Green	272 305 343 344 350 352 357 362 365 367 369 372 380 391 396 400 412 430 432 434 435 441 442 459 460 472 482 523 524 525 527 528 531 534 535 538 544 546 550 560 566 569 581 619 624 625 626 629 637 642 644 649 650 652 655 658 659 660 661 662 663 664 665 669 670 673 675 682 696 730 737 738 741 742 745 751 752 755 756 757 760 762 781 782 2656 2764 2936 4243 4952 7395 7526 7956 8397 8419 8608 8615 872…
762	PA2B1_AGKPL	C0HKC3	Basic phospholipase A2 APL-D49 OS=Agkistrodon piscivorus leucostoma PE=1 SV=1	Regular	1375.52	0	16585.8	9	1	12	7.91	28453	0	4707			Green	272 305 343 344 350 352 357 362 365 367 369 372 380 391 396 400 412 430 432 434 435 441 442 459 460 472 482 523 524 525 527 528 531 534 535 538 544 546 550 560 566 569 581 619 624 625 626 629 637 642 644 649 650 652 655 658 659 660 661 662 663 664 665 669 670 673 675 682 696 730 737 738 741 742 745 751 752 755 756 757 760 777 781 782 2656 2764 2936 4243 4952 7395 7526 7956 8397 8419 8608 8615 872…
760	PA2A_TRIBO	Q2YHJ3	Acidic phospholipase A2 Tbo-E6 OS=Trimeresurus borneensis PE=1 SV=1	Regular	1375.52	0	16302.2	9	1	13	7.97	28453	0	4707			Green	272 305 343 344 350 352 357 362 365 367 369 372 380 391 396 400 412 430 432 434 435 441 442 459 460 472 482 523 524 525 527 528 531 534 535 538 544 546 550 560 566 569 581 619 624 625 626 629 637 642 644 649 650 652 655 658 659 660 661 662 663 664 665 669 670 673 675 682 696 730 737 738 741 742 745 751 752 755 756 757 762 777 781 782 2656 2764 2936 4243 4952 7395 7526 7956 8397 8419 8608 8615 872…
757	PA2A_LACST	P84651	Acidic phospholipase A2 OS=Lachesis stenophrys PE=1 SV=1	Regular	1375.52	0	14700	9	1	21	9.02	28453	0	4707			Green	272 305 343 344 350 352 357 362 365 367 369 372 380 391 396 400 412 430 432 434 435 441 442 459 460 472 482 523 524 525 527 528 531 534 535 538 544 546 550 560 566 569 581 619 624 625 626 629 637 642 644 649 650 652 655 658 659 660 661 662 663 664 665 669 670 673 675 682 696 730 737 738 741 742 745 751 752 755 756 760 762 777 781 782 2656 2764 2936 4243 4952 7395 7526 7956 8397 8419 8608 8615 872…
756	PA2A_CROAT	P00624	Acidic phospholipase A2 OS=Crotalus atrox PE=1 SV=2	Regular	1375.52	0	16144.9	9	1	11	7.97	28453	0	4707			Green	272 305 343 344 350 352 357 362 365 367 369 372 380 391 396 400 412 430 432 434 435 441 442 459 460 472 482 523 524 525 527 528 531 534 535 538 544 546 550 560 566 569 581 619 624 625 626 629 637 642 644 649 650 652 655 658 659 660 661 662 663 664 665 669 670 673 675 682 696 730 737 738 741 742 745 751 752 755 757 760 762 777 781 782 2656 2764 2936 4243 4952 7395 7526 7956 8397 8419 8608 8615 872…
755	PA2A_CROAD	P00623	Acidic phospholipase A2 beta OS=Crotalus adamanteus PE=1 SV=2	Regular	1375.52	0	16231	9	1	11	7.97	28453	0	4707			Green	272 305 343 344 350 352 357 362 365 367 369 372 380 391 396 400 412 430 432 434 435 441 442 459 460 472 482 523 524 525 527 528 531 534 535 538 544 546 550 560 566 569 581 619 624 625 626 629 637 642 644 649 650 652 655 658 659 660 661 662 663 664 665 669 670 673 675 682 696 730 737 738 741 742 745 751 752 756 757 760 762 777 781 782 2656 2764 2936 4243 4952 7395 7526 7956 8397 8419 8608 8615 872…
752	PA2A_BOTPA	D0UGJ0	Acidic phospholipase A2 BpPLA2-TXI OS=Bothrops pauloensis PE=1 SV=1	Regular	1375.52	0	16079	9	1	11	7.91	28453	0	4707			Green	272 305 343 344 350 352 357 362 365 367 369 372 380 391 396 400 412 430 432 434 435 441 442 459 460 472 482 523 524 525 527 528 531 534 535 538 544 546 550 560 566 569 581 619 624 625 626 629 637 642 644 649 650 652 655 658 659 660 661 662 663 664 665 669 670 673 675 682 696 730 737 738 741 742 745 751 755 756 757 760 762 777 781 782 2656 2764 2936 4243 4952 7395 7526 7956 8397 8419 8608 8615 872…
751	PA2A_BOTJA	P81243	Acidic phospholipase A2 OS=Bothrops jararaca PE=1 SV=1	Regular	1375.52	0	15102.4	9	1	17	8.87	28453	0	4707			Green	272 305 343 344 350 352 357 362 365 367 369 372 380 391 396 400 412 430 432 434 435 441 442 459 460 472 482 523 524 525 527 528 531 534 535 538 544 546 550 560 566 569 581 619 624 625 626 629 637 642 644 649 650 652 655 658 659 660 661 662 663 664 665 669 670 673 675 682 696 730 737 738 741 742 745 752 755 756 757 760 762 777 781 782 2656 2764 2936 4243 4952 7395 7526 7956 8397 8419 8608 8615 872…
745	PA2AE_CALRH	Q9PVF2	Acidic phospholipase A2 H1E6 OS=Calloselasma rhodostoma PE=1 SV=1	Regular	1375.52	0	16484.3	9	1	12	7.91	28453	0	4707			Green	272 305 343 344 350 352 357 362 365 367 369 372 380 391 396 400 412 430 432 434 435 441 442 459 460 472 482 523 524 525 527 528 531 534 535 538 544 546 550 560 566 569 581 619 624 625 626 629 637 642 644 649 650 652 655 658 659 660 661 662 663 664 665 669 670 673 675 682 696 730 737 738 741 742 751 752 755 756 757 760 762 777 781 782 2656 2764 2936 4243 4952 7395 7526 7956 8397 8419 8608 8615 872…
742	PA2AC_CALRH	Q9PVE9	Acidic phospholipase A2 S1E6-c OS=Calloselasma rhodostoma PE=2 SV=1	Regular	1375.52	0	16605.5	9	1	13	7.91	28453	0	4707			Green	272 305 343 344 350 352 357 362 365 367 369 372 380 391 396 400 412 430 432 434 435 441 442 459 460 472 482 523 524 525 527 528 531 534 535 538 544 546 550 560 566 569 581 619 624 625 626 629 637 642 644 649 650 652 655 658 659 660 661 662 663 664 665 669 670 673 675 682 696 730 737 738 741 745 751 752 755 756 757 760 762 777 781 782 2656 2764 2936 4243 4952 7395 7526 7956 8397 8419 8608 8615 872…
741	PA2AB_TRIPE	Q2YHJ5	Acidic phospholipase A2 Tpu-E6b OS=Trimeresurus puniceus PE=1 SV=1	Regular	1375.52	0	14740.9	9	1	16	9.02	28453	0	4707			Green	272 305 343 344 350 352 357 362 365 367 369 372 380 391 396 400 412 430 432 434 435 441 442 459 460 472 482 523 524 525 527 528 531 534 535 538 544 546 550 560 566 569 581 619 624 625 626 629 637 642 644 649 650 652 655 658 659 660 661 662 663 664 665 669 670 673 675 682 696 730 737 738 742 745 751 752 755 756 757 760 762 777 781 782 2656 2764 2936 4243 4952 7395 7526 7956 8397 8419 8608 8615 872…
738	PA2AA_TRIPE	Q2YHJ6	Acidic phospholipase A2 Tpu-E6a OS=Trimeresurus puniceus PE=1 SV=1	Regular	1375.52	0	16318.2	9	1	14	7.97	28453	0	4707			Green	272 305 343 344 350 352 357 362 365 367 369 372 380 391 396 400 412 430 432 434 435 441 442 459 460 472 482 523 524 525 527 528 531 534 535 538 544 546 550 560 566 569 581 619 624 625 626 629 637 642 644 649 650 652 655 658 659 660 661 662 663 664 665 669 670 673 675 682 696 730 737 741 742 745 751 752 755 756 757 760 762 777 781 782 2656 2764 2936 4243 4952 7395 7526 7956 8397 8419 8608 8615 872…
737	PA2AA_CALRH	Q9PVF1	Acidic phospholipase A2 S1E6-a (Fragment) OS=Calloselasma rhodostoma PE=1 SV=1	Regular	1375.52	0	15168.6	9	1	13	8.73	28453	0	4707			Green	272 305 343 344 350 352 357 362 365 367 369 372 380 391 396 400 412 430 432 434 435 441 442 459 460 472 482 523 524 525 527 528 531 534 535 538 544 546 550 560 566 569 581 619 624 625 626 629 637 642 644 649 650 652 655 658 659 660 661 662 663 664 665 669 670 673 675 682 696 730 738 741 742 745 751 752 755 756 757 760 762 777 781 782 2656 2764 2936 4243 4952 7395 7526 7956 8397 8419 8608 8615 872…
730	PA2A6_GLOHA	O42190	Acidic phospholipase A2 BA2 OS=Gloydius halys PE=2 SV=1	Regular	1375.52	0	14600	9	1	17	8.87	28453	0	4707			Green	272 305 343 344 350 352 357 362 365 367 369 372 380 391 396 400 412 430 432 434 435 441 442 459 460 472 482 523 524 525 527 528 531 534 535 538 544 546 550 560 566 569 581 619 624 625 626 629 637 642 644 649 650 652 655 658 659 660 661 662 663 664 665 669 670 673 675 682 696 737 738 741 742 745 751 752 755 756 757 760 762 777 781 782 2656 2764 2936 4243 4952 7395 7526 7956 8397 8419 8608 8615 872…
696	PA2BT_PROMU	Q90W39	Basic phospholipase A2 trimucrotoxin OS=Protobothrops mucrosquamatus PE=1 SV=1	Regular	1375.52	0	16466.7	9	1	11	7.97	28453	0	4707			Green	272 305 343 344 350 352 357 362 365 367 369 372 380 391 396 400 412 430 432 434 435 441 442 459 460 472 482 523 524 525 527 528 531 534 535 538 544 546 550 560 566 569 581 619 624 625 626 629 637 642 644 649 650 652 655 658 659 660 661 662 663 664 665 669 670 673 675 682 730 737 738 741 742 745 751 752 755 756 757 760 762 777 781 782 2656 2764 2936 4243 4952 7395 7526 7956 8397 8419 8608 8615 872…
682	PA2B1_LACMU	P0C942	Basic phospholipase A2 LmTX-I OS=Lachesis muta muta PE=1 SV=1	Regular	1375.52	0	13243.8	9	1	9	9.02	28453	0	4707			Green	272 305 343 344 350 352 357 362 365 367 369 372 380 391 396 400 412 430 432 434 435 441 442 459 460 472 482 523 524 525 527 528 531 534 535 538 544 546 550 560 566 569 581 619 624 625 626 629 637 642 644 649 650 652 655 658 659 660 661 662 663 664 665 669 670 673 675 696 730 737 738 741 742 745 751 752 755 756 757 760 762 777 781 782 2656 2764 2936 4243 4952 7395 7526 7956 8397 8419 8608 8615 872…
675	PA2A_TRIGS	A8E2V8	Acidic phospholipase A2 Tgc-E6 OS=Trimeresurus gracilis PE=1 SV=1	Regular	1375.52	0	16487.4	9	1	15	7.91	28453	0	4707			Green	272 305 343 344 350 352 357 362 365 367 369 372 380 391 396 400 412 430 432 434 435 441 442 459 460 472 482 523 524 525 527 528 531 534 535 538 544 546 550 560 566 569 581 619 624 625 626 629 637 642 644 649 650 652 655 658 659 660 661 662 663 664 665 669 670 673 682 696 730 737 738 741 742 745 751 752 755 756 757 760 762 777 781 782 2656 2764 2936 4243 4952 7395 7526 7956 8397 8419 8608 8615 872…
673	PA2A_PROEL	Q2PG83	Acidic phospholipase A2 PePLA2 OS=Protobothrops elegans PE=2 SV=1	Regular	1375.52	0	16167	9	1	13	7.97	28453	0	4707			Green	272 305 343 344 350 352 357 362 365 367 369 372 380 391 396 400 412 430 432 434 435 441 442 459 460 472 482 523 524 525 527 528 531 534 535 538 544 546 550 560 566 569 581 619 624 625 626 629 637 642 644 649 650 652 655 658 659 660 661 662 663 664 665 669 670 675 682 696 730 737 738 741 742 745 751 752 755 756 757 760 762 777 781 782 2656 2764 2936 4243 4952 7395 7526 7956 8397 8419 8608 8615 872…
670	PA2A_GLOUS	Q7LZQ4	Acidic phospholipase A2 OS=Gloydius ussuriensis PE=1 SV=1	Regular	1375.52	0	14773.1	9	1	14	8.87	28453	0	4707			Green	272 305 343 344 350 352 357 362 365 367 369 372 380 391 396 400 412 430 432 434 435 441 442 459 460 472 482 523 524 525 527 528 531 534 535 538 544 546 550 560 566 569 581 619 624 625 626 629 637 642 644 649 650 652 655 658 659 660 661 662 663 664 665 669 673 675 682 696 730 737 738 741 742 745 751 752 755 756 757 760 762 777 781 782 2656 2764 2936 4243 4952 7395 7526 7956 8397 8419 8608 8615 872…
669	PA2A_DEIAC	Q7SID6	Acidic phospholipase A2 OS=Deinagkistrodon acutus PE=1 SV=2	Regular	1375.52	0	14830.1	9	1	12	8.94	28453	0	4707			Green	272 305 343 344 350 352 357 362 365 367 369 372 380 391 396 400 412 430 432 434 435 441 442 459 460 472 482 523 524 525 527 528 531 534 535 538 544 546 550 560 566 569 581 619 624 625 626 629 637 642 644 649 650 652 655 658 659 660 661 662 663 664 665 670 673 675 682 696 730 737 738 741 742 745 751 752 755 756 757 760 762 777 781 782 2656 2764 2936 4243 4952 7395 7526 7956 8397 8419 8608 8615 872…
665	PA2A_BOTPC	Q9I8F8	Acidic phospholipase A2 OS=Bothrops pictus PE=2 SV=1	Regular	1375.52	0	14530.7	9	1	13	9.02	28453	0	4707			Green	272 305 343 344 350 352 357 362 365 367 369 372 380 391 396 400 412 430 432 434 435 441 442 459 460 472 482 523 524 525 527 528 531 534 535 538 544 546 550 560 566 569 581 619 624 625 626 629 637 642 644 649 650 652 655 658 659 660 661 662 663 664 669 670 673 675 682 696 730 737 738 741 742 745 751 752 755 756 757 760 762 777 781 782 2656 2764 2936 4243 4952 7395 7526 7956 8397 8419 8608 8615 872…
664	PA2A_BOTLC	P0DJ62	Acidic phospholipase A2 (Fragment) OS=Bothrops leucurus PE=1 SV=1	Regular	1375.52	0	6954.68	9	1	4	18.33	28453	0	4707			Green	272 305 343 344 350 352 357 362 365 367 369 372 380 391 396 400 412 430 432 434 435 441 442 459 460 472 482 523 524 525 527 528 531 534 535 538 544 546 550 560 566 569 581 619 624 625 626 629 637 642 644 649 650 652 655 658 659 660 661 662 663 665 669 670 673 675 682 696 730 737 738 741 742 745 751 752 755 756 757 760 762 777 781 782 2656 2764 2936 4243 4952 7395 7526 7956 8397 8419 8608 8615 872…
663	PA2A_BOTIN	Q8QG87	Acidic phospholipase A2 BITP01A OS=Bothrops insularis PE=1 SV=1	Regular	1375.52	0	16557.4	9	1	18	7.97	28453	0	4707			Green	272 305 343 344 350 352 357 362 365 367 369 372 380 391 396 400 412 430 432 434 435 441 442 459 460 472 482 523 524 525 527 528 531 534 535 538 544 546 550 560 566 569 581 619 624 625 626 629 637 642 644 649 650 652 655 658 659 660 661 662 664 665 669 670 673 675 682 696 730 737 738 741 742 745 751 752 755 756 757 760 762 777 781 782 2656 2764 2936 4243 4952 7395 7526 7956 8397 8419 8608 8615 872…
662	PA2A_BITGA	P00620	Acidic phospholipase A2 OS=Bitis gabonica PE=1 SV=1	Regular	1375.52	0	14060.2	9	1	12	9.32	28453	0	4707			Green	272 305 343 344 350 352 357 362 365 367 369 372 380 391 396 400 412 430 432 434 435 441 442 459 460 472 482 523 524 525 527 528 531 534 535 538 544 546 550 560 566 569 581 619 624 625 626 629 637 642 644 649 650 652 655 658 659 660 661 663 664 665 669 670 673 675 682 696 730 737 738 741 742 745 751 752 755 756 757 760 762 777 781 782 2656 2764 2936 4243 4952 7395 7526 7956 8397 8419 8608 8615 872…
661	PA2AI_TRIST	Q6H3C6	Acidic phospholipase A2 CTs-A3 OS=Trimeresurus stejnegeri PE=1 SV=1	Regular	1375.52	0	14588	9	1	14	9.02	28453	0	4707			Green	272 305 343 344 350 352 357 362 365 367 369 372 380 391 396 400 412 430 432 434 435 441 442 459 460 472 482 523 524 525 527 528 531 534 535 538 544 546 550 560 566 569 581 619 624 625 626 629 637 642 644 649 650 652 655 658 659 660 662 663 664 665 669 670 673 675 682 696 730 737 738 741 742 745 751 752 755 756 757 760 762 777 781 782 2656 2764 2936 4243 4952 7395 7526 7956 8397 8419 8608 8615 872…
660	PA2AH_CROVV	Q800C1	Acidic phospholipase A2 Cvv-E6h OS=Crotalus viridis viridis PE=2 SV=1	Regular	1375.52	0	16343.1	9	1	15	7.97	28453	0	4707			Green	272 305 343 344 350 352 357 362 365 367 369 372 380 391 396 400 412 430 432 434 435 441 442 459 460 472 482 523 524 525 527 528 531 534 535 538 544 546 550 560 566 569 581 619 624 625 626 629 637 642 644 649 650 652 655 658 659 661 662 663 664 665 669 670 673 675 682 696 730 737 738 741 742 745 751 752 755 756 757 760 762 777 781 782 2656 2764 2936 4243 4952 7395 7526 7956 8397 8419 8608 8615 872…
659	PA2AF_TRIST	Q6H3C8	Acidic phospholipase A2 Ts-A6 OS=Trimeresurus stejnegeri PE=1 SV=1	Regular	1375.52	0	16505.2	9	1	19	7.97	28453	0	4707			Green	272 305 343 344 350 352 357 362 365 367 369 372 380 391 396 400 412 430 432 434 435 441 442 459 460 472 482 523 524 525 527 528 531 534 535 538 544 546 550 560 566 569 581 619 624 625 626 629 637 642 644 649 650 652 655 658 660 661 662 663 664 665 669 670 673 675 682 696 730 737 738 741 742 745 751 752 755 756 757 760 762 777 781 782 2656 2764 2936 4243 4952 7395 7526 7956 8397 8419 8608 8615 872…
658	PA2AE_CROVV	Q7ZTA8	Acidic phospholipase A2 Cvv-E6e OS=Crotalus viridis viridis PE=1 SV=1	Regular	1375.52	0	16212.1	9	1	12	7.97	28453	0	4707			Green	272 305 343 344 350 352 357 362 365 367 369 372 380 391 396 400 412 430 432 434 435 441 442 459 460 472 482 523 524 525 527 528 531 534 535 538 544 546 550 560 566 569 581 619 624 625 626 629 637 642 644 649 650 652 655 659 660 661 662 663 664 665 669 670 673 675 682 696 730 737 738 741 742 745 751 752 755 756 757 760 762 777 781 782 2656 2764 2936 4243 4952 7395 7526 7956 8397 8419 8608 8615 872…
655	PA2AC_TRIPE	P0DJP4	Acidic phospholipase A2 Tpu-E6c (Fragments) OS=Trimeresurus puniceus PE=1 SV=1	Regular	1375.52	0	14606.8	9	1	17	9.02	28453	0	4707			Green	272 305 343 344 350 352 357 362 365 367 369 372 380 391 396 400 412 430 432 434 435 441 442 459 460 472 482 523 524 525 527 528 531 534 535 538 544 546 550 560 566 569 581 619 624 625 626 629 637 642 644 649 650 652 658 659 660 661 662 663 664 665 669 670 673 675 682 696 730 737 738 741 742 745 751 752 755 756 757 760 762 777 781 782 2656 2764 2936 4243 4952 7395 7526 7956 8397 8419 8608 8615 872…
652	PA2A7_GLOHA	O42191	Acidic phospholipase A2 A OS=Gloydius halys PE=1 SV=2	Regular	1375.52	0	14725.1	9	1	14	8.87	28453	0	4707			Green	272 305 343 344 350 352 357 362 365 367 369 372 380 391 396 400 412 430 432 434 435 441 442 459 460 472 482 523 524 525 527 528 531 534 535 538 544 546 550 560 566 569 581 619 624 625 626 629 637 642 644 649 650 655 658 659 660 661 662 663 664 665 669 670 673 675 682 696 730 737 738 741 742 745 751 752 755 756 757 760 762 777 781 782 2656 2764 2936 4243 4952 7395 7526 7956 8397 8419 8608 8615 872…
650	PA2A6_TRIGA	P70088	Acidic phospholipase A2 6 OS=Trimeresurus gramineus PE=3 SV=1	Regular	1375.52	0	16521.2	9	1	19	7.97	28453	0	4707			Green	272 305 343 344 350 352 357 362 365 367 369 372 380 391 396 400 412 430 432 434 435 441 442 459 460 472 482 523 524 525 527 528 531 534 535 538 544 546 550 560 566 569 581 619 624 625 626 629 637 642 644 649 652 655 658 659 660 661 662 663 664 665 669 670 673 675 682 696 730 737 738 741 742 745 751 752 755 756 757 760 762 777 781 782 2656 2764 2936 4243 4952 7395 7526 7956 8397 8419 8608 8615 872…
649	PA2A6_CROHD	D6MKR0	Acidic phospholipase A2 CH-E6' OS=Crotalus horridus PE=1 SV=1	Regular	1375.52	0	16307.1	9	1	12	7.97	28453	0	4707			Green	272 305 343 344 350 352 357 362 365 367 369 372 380 391 396 400 412 430 432 434 435 441 442 459 460 472 482 523 524 525 527 528 531 534 535 538 544 546 550 560 566 569 581 619 624 625 626 629 637 642 644 650 652 655 658 659 660 661 662 663 664 665 669 670 673 675 682 696 730 737 738 741 742 745 751 752 755 756 757 760 762 777 781 782 2656 2764 2936 4243 4952 7395 7526 7956 8397 8419 8608 8615 872…
644	PA2A4_TRIGA	P81479	Acidic phospholipase A2 4 OS=Trimeresurus gramineus PE=1 SV=1	Regular	1375.52	0	14590.8	9	1	23	9.02	28453	0	4707			Green	272 305 343 344 350 352 357 362 365 367 369 372 380 391 396 400 412 430 432 434 435 441 442 459 460 472 482 523 524 525 527 528 531 534 535 538 544 546 550 560 566 569 581 619 624 625 626 629 637 642 649 650 652 655 658 659 660 661 662 663 664 665 669 670 673 675 682 696 730 737 738 741 742 745 751 752 755 756 757 760 762 777 781 782 2656 2764 2936 4243 4952 7395 7526 7956 8397 8419 8608 8615 872…
642	PA2A4_BOTAL	P86456	Acidic phospholipase A2 SpII RP4 OS=Bothrops alternatus PE=1 SV=1	Regular	1375.52	0	14541	9	1	15	9.09	28453	0	4707			Green	272 305 343 344 350 352 357 362 365 367 369 372 380 391 396 400 412 430 432 434 435 441 442 459 460 472 482 523 524 525 527 528 531 534 535 538 544 546 550 560 566 569 581 619 624 625 626 629 637 644 649 650 652 655 658 659 660 661 662 663 664 665 669 670 673 675 682 696 730 737 738 741 742 745 751 752 755 756 757 760 762 777 781 782 2656 2764 2936 4243 4952 7395 7526 7956 8397 8419 8608 8615 872…
637	PA2A2_TRIGA	P81478	Acidic phospholipase A2 2 OS=Trimeresurus gramineus PE=1 SV=1	Regular	1375.52	0	14591.7	9	1	16	9.02	28453	0	4707			Green	272 305 343 344 350 352 357 362 365 367 369 372 380 391 396 400 412 430 432 434 435 441 442 459 460 472 482 523 524 525 527 528 531 534 535 538 544 546 550 560 566 569 581 619 624 625 626 629 642 644 649 650 652 655 658 659 660 661 662 663 664 665 669 670 673 675 682 696 730 737 738 741 742 745 751 752 755 756 757 760 762 777 781 782 2656 2764 2936 4243 4952 7395 7526 7956 8397 8419 8608 8615 872…
629	PA2A2_BOTAS	P86389	Acidic phospholipase A2 2 OS=Bothrops asper PE=1 SV=1	Regular	1375.52	0	14992.4	9	1	18	8.87	28453	0	4707			Green	272 305 343 344 350 352 357 362 365 367 369 372 380 391 396 400 412 430 432 434 435 441 442 459 460 472 482 523 524 525 527 528 531 534 535 538 544 546 550 560 566 569 581 619 624 625 626 637 642 644 649 650 652 655 658 659 660 661 662 663 664 665 669 670 673 675 682 696 730 737 738 741 742 745 751 752 755 756 757 760 762 777 781 782 2656 2764 2936 4243 4952 7395 7526 7956 8397 8419 8608 8615 872…
626	PA2A1_TRIGA	P20476	Acidic phospholipase A2 1 OS=Trimeresurus gramineus PE=1 SV=3	Regular	1375.52	0	16317	9	1	23	7.97	28453	0	4707			Green	272 305 343 344 350 352 357 362 365 367 369 372 380 391 396 400 412 430 432 434 435 441 442 459 460 472 482 523 524 525 527 528 531 534 535 538 544 546 550 560 566 569 581 619 624 625 629 637 642 644 649 650 652 655 658 659 660 661 662 663 664 665 669 670 673 675 682 696 730 737 738 741 742 745 751 752 755 756 757 760 762 777 781 782 2656 2764 2936 4243 4952 7395 7526 7956 8397 8419 8608 8615 872…
625	PA2A1_PROMU	Q91506	Acidic phospholipase A2 1 OS=Protobothrops mucrosquamatus PE=2 SV=1	Regular	1375.52	0	14413.7	9	1	13	9.02	28453	0	4707			Green	272 305 343 344 350 352 357 362 365 367 369 372 380 391 396 400 412 430 432 434 435 441 442 459 460 472 482 523 524 525 527 528 531 534 535 538 544 546 550 560 566 569 581 619 624 626 629 637 642 644 649 650 652 655 658 659 660 661 662 663 664 665 669 670 673 675 682 696 730 737 738 741 742 745 751 752 755 756 757 760 762 777 781 782 2656 2764 2936 4243 4952 7395 7526 7956 8397 8419 8608 8615 872…
624	PA2A1_OVOOK	P00625	Acidic phospholipase A2 DE-I OS=Ovophis okinavensis PE=1 SV=2	Regular	1375.52	0	16382.2	9	1	16	7.91	28453	0	4707			Green	272 305 343 344 350 352 357 362 365 367 369 372 380 391 396 400 412 430 432 434 435 441 442 459 460 472 482 523 524 525 527 528 531 534 535 538 544 546 550 560 566 569 581 619 625 626 629 637 642 644 649 650 652 655 658 659 660 661 662 663 664 665 669 670 673 675 682 696 730 737 738 741 742 745 751 752 755 756 757 760 762 777 781 782 2656 2764 2936 4243 4952 7395 7526 7956 8397 8419 8608 8615 872…
619	PA2A1_BOTPI	C9DPL5	Acidic phospholipase A2 BpirPLA2-I OS=Bothrops pirajai PE=1 SV=1	Regular	1375.52	0	14434.7	9	1	17	9.02	28453	0	4707			Green	272 305 343 344 350 352 357 362 365 367 369 372 380 391 396 400 412 430 432 434 435 441 442 459 460 472 482 523 524 525 527 528 531 534 535 538 544 546 550 560 566 569 581 624 625 626 629 637 642 644 649 650 652 655 658 659 660 661 662 663 664 665 669 670 673 675 682 696 730 737 738 741 742 745 751 752 755 756 757 760 762 777 781 782 2656 2764 2936 4243 4952 7395 7526 7956 8397 8419 8608 8615 872…
581	PA2B_TRIPE	Q2YHJ7	Basic phospholipase A2 Tpu-G6D49 OS=Trimeresurus puniceus PE=1 SV=1	Regular	1375.52	0	16497.6	9	1	15	7.97	28453	0	4707			Green	272 305 343 344 350 352 357 362 365 367 369 372 380 391 396 400 412 430 432 434 435 441 442 459 460 472 482 523 524 525 527 528 531 534 535 538 544 546 550 560 566 569 619 624 625 626 629 637 642 644 649 650 652 655 658 659 660 661 662 663 664 665 669 670 673 675 682 696 730 737 738 741 742 745 751 752 755 756 757 760 762 777 781 782 2656 2764 2936 4243 4952 7395 7526 7956 8397 8419 8608 8615 872…
569	PA2BB_SISTE	Q6EER2	Basic phospholipase A2 sistruxin B OS=Sistrurus tergeminus PE=1 SV=1	Regular	1375.52	0	16642.7	9	1	13	7.97	28453	0	4707			Green	272 305 343 344 350 352 357 362 365 367 369 372 380 391 396 400 412 430 432 434 435 441 442 459 460 472 482 523 524 525 527 528 531 534 535 538 544 546 550 560 566 581 619 624 625 626 629 637 642 644 649 650 652 655 658 659 660 661 662 663 664 665 669 670 673 675 682 696 730 737 738 741 742 745 751 752 755 756 757 760 762 777 781 782 2656 2764 2936 4243 4952 7395 7526 7956 8397 8419 8608 8615 872…
566	PA2BB_CRODU	P0CG56	Phospholipase A2 crotoxin basic subunit CBb OS=Crotalus durissus terrificus PE=1 SV=1	Regular	1375.52	0	14965.7	9	1	11	9.02	28453	0	4707			Green	272 305 343 344 350 352 357 362 365 367 369 372 380 391 396 400 412 430 432 434 435 441 442 459 460 472 482 523 524 525 527 528 531 534 535 538 544 546 550 560 569 581 619 624 625 626 629 637 642 644 649 650 652 655 658 659 660 661 662 663 664 665 669 670 673 675 682 696 730 737 738 741 742 745 751 752 755 756 757 760 762 777 781 782 2656 2764 2936 4243 4952 7395 7526 7956 8397 8419 8608 8615 872…
560	PA2BA_CRODR	P86169	Basic phospholipase A2 A OS=Crotalus durissus ruruima PE=1 SV=1	Regular	1375.52	0	14997.7	9	1	12	9.02	28453	0	4707			Green	272 305 343 344 350 352 357 362 365 367 369 372 380 391 396 400 412 430 432 434 435 441 442 459 460 472 482 523 524 525 527 528 531 534 535 538 544 546 550 566 569 581 619 624 625 626 629 637 642 644 649 650 652 655 658 659 660 661 662 663 664 665 669 670 673 675 682 696 730 737 738 741 742 745 751 752 755 756 757 760 762 777 781 782 2656 2764 2936 4243 4952 7395 7526 7956 8397 8419 8608 8615 872…
550	PA2B3_BOTAS	P20474	Basic phospholipase A2 myotoxin III OS=Bothrops asper PE=1 SV=2	Regular	1375.52	0	16549.9	9	1	14	7.97	28453	0	4707			Green	272 305 343 344 350 352 357 362 365 367 369 372 380 391 396 400 412 430 432 434 435 441 442 459 460 472 482 523 524 525 527 528 531 534 535 538 544 546 560 566 569 581 619 624 625 626 629 637 642 644 649 650 652 655 658 659 660 661 662 663 664 665 669 670 673 675 682 696 730 737 738 741 742 745 751 752 755 756 757 760 762 777 781 782 2656 2764 2936 4243 4952 7395 7526 7956 8397 8419 8608 8615 872…
546	PA2B2_LACMU	P0C943	Basic phospholipase A2 LmTX-II OS=Lachesis muta muta PE=1 SV=1	Regular	1375.52	0	12856.3	9	1	9	9.02	28453	0	4707			Green	272 305 343 344 350 352 357 362 365 367 369 372 380 391 396 400 412 430 432 434 435 441 442 459 460 472 482 523 524 525 527 528 531 534 535 538 544 550 560 566 569 581 619 624 625 626 629 637 642 644 649 650 652 655 658 659 660 661 662 663 664 665 669 670 673 675 682 696 730 737 738 741 742 745 751 752 755 756 757 760 762 777 781 782 2656 2764 2936 4243 4952 7395 7526 7956 8397 8419 8608 8615 872…
544	PA2B2_BOTJR	P45881	Basic phospholipase A2 bothropstoxin-2 OS=Bothrops jararacussu PE=1 SV=1	Regular	1375.52	0	16563.8	9	1	13	7.97	28453	0	4707			Green	272 305 343 344 350 352 357 362 365 367 369 372 380 391 396 400 412 430 432 434 435 441 442 459 460 472 482 523 524 525 527 528 531 534 535 538 546 550 560 566 569 581 619 624 625 626 629 637 642 644 649 650 652 655 658 659 660 661 662 663 664 665 669 670 673 675 682 696 730 737 738 741 742 745 751 752 755 756 757 760 762 777 781 782 2656 2764 2936 4243 4952 7395 7526 7956 8397 8419 8608 8615 872…
538	PA2B1_CROSS	P62023	Basic phospholipase A2 Mtx-b OS=Crotalus scutulatus scutulatus PE=1 SV=1	Regular	1375.52	0	16705.9	9	1	12	7.97	28453	0	4707			Green	272 305 343 344 350 352 357 362 365 367 369 372 380 391 396 400 412 430 432 434 435 441 442 459 460 472 482 523 524 525 527 528 531 534 535 544 546 550 560 566 569 581 619 624 625 626 629 637 642 644 649 650 652 655 658 659 660 661 662 663 664 665 669 670 673 675 682 696 730 737 738 741 742 745 751 752 755 756 757 760 762 777 781 782 2656 2764 2936 4243 4952 7395 7526 7956 8397 8419 8608 8615 872…
535	PA2B1_AGKPI	P51972	Basic phospholipase A2 APP-D49 OS=Agkistrodon piscivorus piscivorus PE=1 SV=2	Regular	1375.52	0	14787.5	9	1	12	8.94	28453	0	4707			Green	272 305 343 344 350 352 357 362 365 367 369 372 380 391 396 400 412 430 432 434 435 441 442 459 460 472 482 523 524 525 527 528 531 534 538 544 546 550 560 566 569 581 619 624 625 626 629 637 642 644 649 650 652 655 658 659 660 661 662 663 664 665 669 670 673 675 682 696 730 737 738 741 742 745 751 752 755 756 757 760 762 777 781 782 2656 2764 2936 4243 4952 7395 7526 7956 8397 8419 8608 8615 872…
534	PA2B1_AGKPC	C0HKC4	Basic phospholipase A2 APC-D49 OS=Agkistrodon piscivorus conanti PE=1 SV=1	Regular	1375.52	0	14787.5	9	1	12	8.94	28453	0	4707			Green	272 305 343 344 350 352 357 362 365 367 369 372 380 391 396 400 412 430 432 434 435 441 442 459 460 472 482 523 524 525 527 528 531 535 538 544 546 550 560 566 569 581 619 624 625 626 629 637 642 644 649 650 652 655 658 659 660 661 662 663 664 665 669 670 673 675 682 696 730 737 738 741 742 745 751 752 755 756 757 760 762 777 781 782 2656 2764 2936 4243 4952 7395 7526 7956 8397 8419 8608 8615 872…
531	PA2A_PROJR	Q8JIY9	Acidic phospholipase A2 jerdoxin OS=Protobothrops jerdonii PE=1 SV=1	Regular	1375.52	0	16437.3	9	1	18	7.97	28453	0	4707			Green	272 305 343 344 350 352 357 362 365 367 369 372 380 391 396 400 412 430 432 434 435 441 442 459 460 472 482 523 524 525 527 528 534 535 538 544 546 550 560 566 569 581 619 624 625 626 629 637 642 644 649 650 652 655 658 659 660 661 662 663 664 665 669 670 673 675 682 696 730 737 738 741 742 745 751 752 755 756 757 760 762 777 781 782 2656 2764 2936 4243 4952 7395 7526 7956 8397 8419 8608 8615 872…
528	PA2A_GLOHA	P14418	Acidic phospholipase A2 OS=Gloydius halys PE=1 SV=1	Regular	1375.52	0	14772.2	9	1	14	8.87	28453	0	4707			Green	272 305 343 344 350 352 357 362 365 367 369 372 380 391 396 400 412 430 432 434 435 441 442 459 460 472 482 523 524 525 527 531 534 535 538 544 546 550 560 566 569 581 619 624 625 626 629 637 642 644 649 650 652 655 658 659 660 661 662 663 664 665 669 670 673 675 682 696 730 737 738 741 742 745 751 752 755 756 757 760 762 777 781 782 2656 2764 2936 4243 4952 7395 7526 7956 8397 8419 8608 8615 872…
527	PA2A_GLOBL	P20249	Acidic phospholipase A2 OS=Gloydius blomhoffii PE=1 SV=1	Regular	1375.52	0	14462.7	9	1	14	9.02	28453	0	4707			Green	272 305 343 344 350 352 357 362 365 367 369 372 380 391 396 400 412 430 432 434 435 441 442 459 460 472 482 523 524 525 528 531 534 535 538 544 546 550 560 566 569 581 619 624 625 626 629 637 642 644 649 650 652 655 658 659 660 661 662 663 664 665 669 670 673 675 682 696 730 737 738 741 742 745 751 752 755 756 757 760 762 777 781 782 2656 2764 2936 4243 4952 7395 7526 7956 8397 8419 8608 8615 872…
525	PA2A_BOTMO	G3DT18	Acidic phospholipase A2 BmooPLA2 OS=Bothrops moojeni PE=1 SV=1	Regular	1375.52	0	16478.1	9	1	14	7.97	28453	0	4707			Green	272 305 343 344 350 352 357 362 365 367 369 372 380 391 396 400 412 430 432 434 435 441 442 459 460 472 482 523 524 527 528 531 534 535 538 544 546 550 560 566 569 581 619 624 625 626 629 637 642 644 649 650 652 655 658 659 660 661 662 663 664 665 669 670 673 675 682 696 730 737 738 741 742 745 751 752 755 756 757 760 762 777 781 782 2656 2764 2936 4243 4952 7395 7526 7956 8397 8419 8608 8615 872…
524	PA2A_BOTAM	P86907	Acidic phospholipase A2 OS=Bothrops ammodytoides PE=1 SV=1	Regular	1375.52	0	14666.1	9	1	14	9.02	28453	0	4707			Green	272 305 343 344 350 352 357 362 365 367 369 372 380 391 396 400 412 430 432 434 435 441 442 459 460 472 482 523 525 527 528 531 534 535 538 544 546 550 560 566 569 581 619 624 625 626 629 637 642 644 649 650 652 655 658 659 660 661 662 663 664 665 669 670 673 675 682 696 730 737 738 741 742 745 751 752 755 756 757 760 762 777 781 782 2656 2764 2936 4243 4952 7395 7526 7956 8397 8419 8608 8615 872…
523	PA2AG_CROVV	Q800C2	Acidic phospholipase A2 Cvv-E6g OS=Crotalus viridis viridis PE=2 SV=1	Regular	1375.52	0	16354.2	9	1	14	7.97	28453	0	4707			Green	272 305 343 344 350 352 357 362 365 367 369 372 380 391 396 400 412 430 432 434 435 441 442 459 460 472 482 524 525 527 528 531 534 535 538 544 546 550 560 566 569 581 619 624 625 626 629 637 642 644 649 650 652 655 658 659 660 661 662 663 664 665 669 670 673 675 682 696 730 737 738 741 742 745 751 752 755 756 757 760 762 777 781 782 2656 2764 2936 4243 4952 7395 7526 7956 8397 8419 8608 8615 872…
482	PA2B_TRIBO	Q2YHJ2	Basic phospholipase A2 Tbo-G6D49 OS=Trimeresurus borneensis PE=1 SV=1	Regular	1375.52	0	16540.6	9	1	17	7.97	28453	0	4707			Green	272 305 343 344 350 352 357 362 365 367 369 372 380 391 396 400 412 430 432 434 435 441 442 459 460 472 523 524 525 527 528 531 534 535 538 544 546 550 560 566 569 581 619 624 625 626 629 637 642 644 649 650 652 655 658 659 660 661 662 663 664 665 669 670 673 675 682 696 730 737 738 741 742 745 751 752 755 756 757 760 762 777 781 782 2656 2764 2936 4243 4952 7395 7526 7956 8397 8419 8608 8615 872…
472	PA2BQ_PROFL	Q8JIG0	Basic phospholipase A2 PLA-B' OS=Protobothrops flavoviridis PE=2 SV=1	Regular	1375.52	0	16501.6	9	1	13	7.97	28453	0	4707			Green	272 305 343 344 350 352 357 362 365 367 369 372 380 391 396 400 412 430 432 434 435 441 442 459 460 482 523 524 525 527 528 531 534 535 538 544 546 550 560 566 569 581 619 624 625 626 629 637 642 644 649 650 652 655 658 659 660 661 662 663 664 665 669 670 673 675 682 696 730 737 738 741 742 745 751 752 755 756 757 760 762 777 781 782 2656 2764 2936 4243 4952 7395 7526 7956 8397 8419 8608 8615 872…
460	PA2BA_CRODU	P24027	Phospholipase A2 crotoxin basic chain CBa2 OS=Crotalus durissus terrificus PE=1 SV=1	Regular	1375.52	0	16766.9	9	1	13	7.97	28453	0	4707			Green	272 305 343 344 350 352 357 362 365 367 369 372 380 391 396 400 412 430 432 434 435 441 442 459 472 482 523 524 525 527 528 531 534 535 538 544 546 550 560 566 569 581 619 624 625 626 629 637 642 644 649 650 652 655 658 659 660 661 662 663 664 665 669 670 673 675 682 696 730 737 738 741 742 745 751 752 755 756 757 760 762 777 781 782 2656 2764 2936 4243 4952 7395 7526 7956 8397 8419 8608 8615 872…
459	PA2BA_CRODM	P86806	Basic phospholipase A2 10 OS=Crotalus durissus cumanensis PE=1 SV=1	Regular	1375.52	0	15027.8	9	1	14	9.02	28453	0	4707			Green	272 305 343 344 350 352 357 362 365 367 369 372 380 391 396 400 412 430 432 434 435 441 442 460 472 482 523 524 525 527 528 531 534 535 538 544 546 550 560 566 569 581 619 624 625 626 629 637 642 644 649 650 652 655 658 659 660 661 662 663 664 665 669 670 673 675 682 696 730 737 738 741 742 745 751 752 755 756 757 760 762 777 781 782 2656 2764 2936 4243 4952 7395 7526 7956 8397 8419 8608 8615 872…
442	PA2A_BOTJR	Q8AXY1	Acidic phospholipase A2 BthA-1 OS=Bothrops jararacussu PE=1 SV=1	Regular	1375.52	0	16254.1	9	1	15	7.97	28453	0	4707			Green	272 305 343 344 350 352 357 362 365 367 369 372 380 391 396 400 412 430 432 434 435 441 459 460 472 482 523 524 525 527 528 531 534 535 538 544 546 550 560 566 569 581 619 624 625 626 629 637 642 644 649 650 652 655 658 659 660 661 662 663 664 665 669 670 673 675 682 696 730 737 738 741 742 745 751 752 755 756 757 760 762 777 781 782 2656 2764 2936 4243 4952 7395 7526 7956 8397 8419 8608 8615 872…
441	PA2A_BOTER	Q2HZ28	Acidic phospholipase A2 BE-I-PLA2 OS=Bothrops erythromelas PE=1 SV=1	Regular	1375.52	0	16233.8	9	1	14	7.97	28453	0	4707			Green	272 305 343 344 350 352 357 362 365 367 369 372 380 391 396 400 412 430 432 434 435 442 459 460 472 482 523 524 525 527 528 531 534 535 538 544 546 550 560 566 569 581 619 624 625 626 629 637 642 644 649 650 652 655 658 659 660 661 662 663 664 665 669 670 673 675 682 696 730 737 738 741 742 745 751 752 755 756 757 760 762 777 781 782 2656 2764 2936 4243 4952 7395 7526 7956 8397 8419 8608 8615 872…
435	PA2AB_CROVV	Q7ZTA6	Acidic phospholipase A2 Cvv-E6b OS=Crotalus viridis viridis PE=1 SV=1	Regular	1375.52	0	16238.1	9	1	12	7.97	28453	0	4707			Green	272 305 343 344 350 352 357 362 365 367 369 372 380 391 396 400 412 430 432 434 441 442 459 460 472 482 523 524 525 527 528 531 534 535 538 544 546 550 560 566 569 581 619 624 625 626 629 637 642 644 649 650 652 655 658 659 660 661 662 663 664 665 669 670 673 675 682 696 730 737 738 741 742 745 751 752 755 756 757 760 762 777 781 782 2656 2764 2936 4243 4952 7395 7526 7956 8397 8419 8608 8615 872…
434	PA2AA_TRIST	Q6H3D0	Acidic phospholipase A2 Ts-A1 OS=Trimeresurus stejnegeri PE=1 SV=1	Regular	1375.52	0	16332	9	1	23	7.97	28453	0	4707			Green	272 305 343 344 350 352 357 362 365 367 369 372 380 391 396 400 412 430 432 435 441 442 459 460 472 482 523 524 525 527 528 531 534 535 538 544 546 550 560 566 569 581 619 624 625 626 629 637 642 644 649 650 652 655 658 659 660 661 662 663 664 665 669 670 673 675 682 696 730 737 738 741 742 745 751 752 755 756 757 760 762 777 781 782 2656 2764 2936 4243 4952 7395 7526 7956 8397 8419 8608 8615 872…
432	PA2AA_CROVV	Q800C4	Acidic phospholipase A2 Cvv-E6a OS=Crotalus viridis viridis PE=1 SV=1	Regular	1375.52	0	16031.8	9	1	10	7.97	28453	0	4707			Green	272 305 343 344 350 352 357 362 365 367 369 372 380 391 396 400 412 430 434 435 441 442 459 460 472 482 523 524 525 527 528 531 534 535 538 544 546 550 560 566 569 581 619 624 625 626 629 637 642 644 649 650 652 655 658 659 660 661 662 663 664 665 669 670 673 675 682 696 730 737 738 741 742 745 751 752 755 756 757 760 762 777 781 782 2656 2764 2936 4243 4952 7395 7526 7956 8397 8419 8608 8615 872…
430	PA2A8_GLOHA	O42192	Acidic phospholipase A2 A' OS=Gloydius halys PE=2 SV=1	Regular	1375.52	0	14464.8	9	1	14	9.02	28453	0	4707			Green	272 305 343 344 350 352 357 362 365 367 369 372 380 391 396 400 412 432 434 435 441 442 459 460 472 482 523 524 525 527 528 531 534 535 538 544 546 550 560 566 569 581 619 624 625 626 629 637 642 644 649 650 652 655 658 659 660 661 662 663 664 665 669 670 673 675 682 696 730 737 738 741 742 745 751 752 755 756 757 760 762 777 781 782 2656 2764 2936 4243 4952 7395 7526 7956 8397 8419 8608 8615 872…
412	PA2_LACMR	B3EWP6	Phospholipase A2 (Fragment) OS=Lachesis muta rhombeata PE=1 SV=1	Regular	1375.52	0	7138.93	9	1	5	18.33	28453	0	4707			Green	272 305 343 344 350 352 357 362 365 367 369 372 380 391 396 400 430 432 434 435 441 442 459 460 472 482 523 524 525 527 528 531 534 535 538 544 546 550 560 566 569 581 619 624 625 626 629 637 642 644 649 650 652 655 658 659 660 661 662 663 664 665 669 670 673 675 682 696 730 737 738 741 742 745 751 752 755 756 757 760 762 777 781 782 2656 2764 2936 4243 4952 7395 7526 7956 8397 8419 8608 8615 872…
400	PA2B_BITCA	P00622	Basic phospholipase A2 caudoxin OS=Bitis caudalis PE=1 SV=1	Regular	1375.52	0	14161.8	9	1	9	9.09	28453	0	4707			Green	272 305 343 344 350 352 357 362 365 367 369 372 380 391 396 412 430 432 434 435 441 442 459 460 472 482 523 524 525 527 528 531 534 535 538 544 546 550 560 566 569 581 619 624 625 626 629 637 642 644 649 650 652 655 658 659 660 661 662 663 664 665 669 670 673 675 682 696 730 737 738 741 742 745 751 752 755 756 757 760 762 777 781 782 2656 2764 2936 4243 4952 7395 7526 7956 8397 8419 8608 8615 872…
396	PA2BE_CRODU	P0CAS5	Basic phospholipase A2 F15 OS=Crotalus durissus terrificus PE=1 SV=1	Regular	1375.52	0	15278.2	9	1	14	9.02	28453	0	4707			Green	272 305 343 344 350 352 357 362 365 367 369 372 380 391 400 412 430 432 434 435 441 442 459 460 472 482 523 524 525 527 528 531 534 535 538 544 546 550 560 566 569 581 619 624 625 626 629 637 642 644 649 650 652 655 658 659 660 661 662 663 664 665 669 670 673 675 682 696 730 737 738 741 742 745 751 752 755 756 757 760 762 777 781 782 2656 2764 2936 4243 4952 7395 7526 7956 8397 8419 8608 8615 872…
391	PA2BB_TRIST	Q6H3C5	Basic phospholipase A2 Ts-G6D49 OS=Trimeresurus stejnegeri PE=1 SV=2	Regular	1375.52	0	14617.1	9	1	18	9.02	28453	0	4707			Green	272 305 343 344 350 352 357 362 365 367 369 372 380 396 400 412 430 432 434 435 441 442 459 460 472 482 523 524 525 527 528 531 534 535 538 544 546 550 560 566 569 581 619 624 625 626 629 637 642 644 649 650 652 655 658 659 660 661 662 663 664 665 669 670 673 675 682 696 730 737 738 741 742 745 751 752 755 756 757 760 762 777 781 782 2656 2764 2936 4243 4952 7395 7526 7956 8397 8419 8608 8615 872…
380	PA2B6_CRODO	P0CAS2	Phospholipase A2 crotoxin basic chain OS=Crotalus durissus collilineatus PE=1 SV=1	Regular	1375.52	0	15062.8	9	1	11	9.02	28453	0	4707			Green	272 305 343 344 350 352 357 362 365 367 369 372 391 396 400 412 430 432 434 435 441 442 459 460 472 482 523 524 525 527 528 531 534 535 538 544 546 550 560 566 569 581 619 624 625 626 629 637 642 644 649 650 652 655 658 659 660 661 662 663 664 665 669 670 673 675 682 696 730 737 738 741 742 745 751 752 755 756 757 760 762 777 781 782 2656 2764 2936 4243 4952 7395 7526 7956 8397 8419 8608 8615 872…
372	PA2AP_PROFL	Q92147	Acidic phospholipase A2 pgPLA 1b/pgPLA 2b OS=Protobothrops flavoviridis PE=3 SV=1	Regular	1375.52	0	16506.3	9	1	18	7.97	28453	0	4707			Green	272 305 343 344 350 352 357 362 365 367 369 380 391 396 400 412 430 432 434 435 441 442 459 460 472 482 523 524 525 527 528 531 534 535 538 544 546 550 560 566 569 581 619 624 625 626 629 637 642 644 649 650 652 655 658 659 660 661 662 663 664 665 669 670 673 675 682 696 730 737 738 741 742 745 751 752 755 756 757 760 762 777 781 782 2656 2764 2936 4243 4952 7395 7526 7956 8397 8419 8608 8615 872…
369	PA2AF_CROVV	Q800C3	Acidic phospholipase A2 Cvv-E6f OS=Crotalus viridis viridis PE=1 SV=1	Regular	1375.52	0	16440.3	9	1	15	7.97	28453	0	4707			Green	272 305 343 344 350 352 357 362 365 367 372 380 391 396 400 412 430 432 434 435 441 442 459 460 472 482 523 524 525 527 528 531 534 535 538 544 546 550 560 566 569 581 619 624 625 626 629 637 642 644 649 650 652 655 658 659 660 661 662 663 664 665 669 670 673 675 682 696 730 737 738 741 742 745 751 752 755 756 757 760 762 777 781 782 2656 2764 2936 4243 4952 7395 7526 7956 8397 8419 8608 8615 872…
367	PA2AD_TRIST	Q6H3C7	Acidic phospholipase A2 Ts-A4 OS=Trimeresurus stejnegeri PE=1 SV=1	Regular	1375.52	0	16469.3	9	1	12	7.91	28453	0	4707			Green	272 305 343 344 350 352 357 362 365 369 372 380 391 396 400 412 430 432 434 435 441 442 459 460 472 482 523 524 525 527 528 531 534 535 538 544 546 550 560 566 569 581 619 624 625 626 629 637 642 644 649 650 652 655 658 659 660 661 662 663 664 665 669 670 673 675 682 696 730 737 738 741 742 745 751 752 755 756 757 760 762 777 781 782 2656 2764 2936 4243 4952 7395 7526 7956 8397 8419 8608 8615 872…
365	PA2AC_TRIST	Q6H3C9	Acidic phospholipase A2 Ts-A3 OS=Trimeresurus stejnegeri PE=1 SV=1	Regular	1375.52	0	16346.3	9	1	14	7.97	28453	0	4707			Green	272 305 343 344 350 352 357 362 367 369 372 380 391 396 400 412 430 432 434 435 441 442 459 460 472 482 523 524 525 527 528 531 534 535 538 544 546 550 560 566 569 581 619 624 625 626 629 637 642 644 649 650 652 655 658 659 660 661 662 663 664 665 669 670 673 675 682 696 730 737 738 741 742 745 751 752 755 756 757 760 762 777 781 782 2656 2764 2936 4243 4952 7395 7526 7956 8397 8419 8608 8615 872…
362	PA2AB_CALRH	Q9PVF0	Acidic phospholipase A2 S1E6-b (Fragment) OS=Calloselasma rhodostoma PE=1 SV=1	Regular	1375.52	0	15150.6	9	1	13	8.73	28453	0	4707			Green	272 305 343 344 350 352 357 365 367 369 372 380 391 396 400 412 430 432 434 435 441 442 459 460 472 482 523 524 525 527 528 531 534 535 538 544 546 550 560 566 569 581 619 624 625 626 629 637 642 644 649 650 652 655 658 659 660 661 662 663 664 665 669 670 673 675 682 696 730 737 738 741 742 745 751 752 755 756 757 760 762 777 781 782 2656 2764 2936 4243 4952 7395 7526 7956 8397 8419 8608 8615 872…
357	PA2A5_TRIST	P82896	Acidic phospholipase A2 5 OS=Trimeresurus stejnegeri PE=1 SV=1	Regular	1375.52	0	14678	9	1	14	9.02	28453	0	4707			Green	272 305 343 344 350 352 362 365 367 369 372 380 391 396 400 412 430 432 434 435 441 442 459 460 472 482 523 524 525 527 528 531 534 535 538 544 546 550 560 566 569 581 619 624 625 626 629 637 642 644 649 650 652 655 658 659 660 661 662 663 664 665 669 670 673 675 682 696 730 737 738 741 742 745 751 752 755 756 757 760 762 777 781 782 2656 2764 2936 4243 4952 7395 7526 7956 8397 8419 8608 8615 872…
352	PA2A3_TRIGA	P81480	Acidic phospholipase A2 3 OS=Trimeresurus gramineus PE=1 SV=1	Regular	1375.52	0	14523.7	9	1	23	9.02	28453	0	4707			Green	272 305 343 344 350 357 362 365 367 369 372 380 391 396 400 412 430 432 434 435 441 442 459 460 472 482 523 524 525 527 528 531 534 535 538 544 546 550 560 566 569 581 619 624 625 626 629 637 642 644 649 650 652 655 658 659 660 661 662 663 664 665 669 670 673 675 682 696 730 737 738 741 742 745 751 752 755 756 757 760 762 777 781 782 2656 2764 2936 4243 4952 7395 7526 7956 8397 8419 8608 8615 872…
350	PA2A2_PROMU	Q9I968	Acidic phospholipase A2 2 OS=Protobothrops mucrosquamatus PE=2 SV=1	Regular	1375.52	0	16537.5	9	1	19	7.97	28453	0	4707			Green	272 305 343 344 352 357 362 365 367 369 372 380 391 396 400 412 430 432 434 435 441 442 459 460 472 482 523 524 525 527 528 531 534 535 538 544 546 550 560 566 569 581 619 624 625 626 629 637 642 644 649 650 652 655 658 659 660 661 662 663 664 665 669 670 673 675 682 696 730 737 738 741 742 745 751 752 755 756 757 760 762 777 781 782 2656 2764 2936 4243 4952 7395 7526 7956 8397 8419 8608 8615 872…
344	PA2A2_BITNA	P00621	Acidic phospholipase A2 CM-II OS=Bitis nasicornis PE=1 SV=1	Regular	1375.52	0	14349.6	9	1	13	9.24	28453	0	4707			Green	272 305 343 350 352 357 362 365 367 369 372 380 391 396 400 412 430 432 434 435 441 442 459 460 472 482 523 524 525 527 528 531 534 535 538 544 546 550 560 566 569 581 619 624 625 626 629 637 642 644 649 650 652 655 658 659 660 661 662 663 664 665 669 670 673 675 682 696 730 737 738 741 742 745 751 752 755 756 757 760 762 777 781 782 2656 2764 2936 4243 4952 7395 7526 7956 8397 8419 8608 8615 872…
343	PA2A1_PROFL	P06859	Acidic phospholipase A2 1 OS=Protobothrops flavoviridis PE=1 SV=2	Regular	1375.52	0	16333.1	9	1	12	7.97	28453	0	4707			Green	272 305 344 350 352 357 362 365 367 369 372 380 391 396 400 412 430 432 434 435 441 442 459 460 472 482 523 524 525 527 528 531 534 535 538 544 546 550 560 566 569 581 619 624 625 626 629 637 642 644 649 650 652 655 658 659 660 661 662 663 664 665 669 670 673 675 682 696 730 737 738 741 742 745 751 752 755 756 757 760 762 777 781 782 2656 2764 2936 4243 4952 7395 7526 7956 8397 8419 8608 8615 872…
305	PA2_BOTLA	C0HJC1	Acidic phospholipase A2 BlatPLA2 OS=Bothriechis lateralis PE=1 SV=1	Regular	1375.52	0	14689.1	9	1	16	9.02	28453	0	4707			Green	272 343 344 350 352 357 362 365 367 369 372 380 391 396 400 412 430 432 434 435 441 442 459 460 472 482 523 524 525 527 528 531 534 535 538 544 546 550 560 566 569 581 619 624 625 626 629 637 642 644 649 650 652 655 658 659 660 661 662 663 664 665 669 670 673 675 682 696 730 737 738 741 742 745 751 752 755 756 757 760 762 777 781 782 2656 2764 2936 4243 4952 7395 7526 7956 8397 8419 8608 8615 872…
272	PLA23_BOTDP	C0HJP9	Phospholipase A2 3 (Fragments) OS=Bothrops diporus PE=1 SV=1	Regular	1375.52	0	5713.39	9	1	5	24.44	28453	85359	4707	130.255	0.7442	Green	305 343 344 350 352 357 362 365 367 369 372 380 391 396 400 412 430 432 434 435 441 442 459 460 472 482 523 524 525 527 528 531 534 535 538 544 546 550 560 566 569 581 619 624 625 626 629 637 642 644 649 650 652 655 658 659 660 661 662 663 664 665 669 670 673 675 682 696 730 737 738 741 742 745 751 752 755 756 757 760 762 777 781 782 2656 2764 2936 4243 4952 7395 7526 7956 8397 8419 8608 8615 872…
188419	A0A1L8D658_BOTAT	A0A1L8D658	BATXSVSP12 OS=Bothrops atrox PE=2 SV=1	Regular	1343.48	0	28438	34	3	16	18.22	129488	0	32715			Green	2136 192730
166464	A0A2D4LAG5_9SAUR	A0A2D4LAG5	Uncharacterized protein (Fragment) OS=Micrurus spixii PE=4 SV=1	Regular	1335.95	0	70907.4	38	4	62	6.95	170383	0	44468			Green	3 3078 6660 15809 16186 16249 41050 42078 50314 61474 62203 81329 82490 86399 104741 109915 115998 128273 132036 132507 149784 158284 168493 178233 186372 192553
186372	A0A2D4PC96_MICSU	A0A2D4PC96	Uncharacterized protein (Fragment) OS=Micrurus surinamensis PE=4 SV=1	Regular	1275.24	0	73431.1	49	4	57	6.93	335930	0	84621			Green	3 3078 6660 12385 15809 16186 16249 41050 42078 50314 62203 82490 86399 87258 104741 106347 109915 115998 132036 132507 149784 158284 166464 168493 174340 178233 192553
87258	V8NSA6_OPHHA	V8NSA6	Alpha-1_4 glucan phosphorylase (Fragment) OS=Ophiophagus hannah GN=PYGM PE=3 SV=1	Regular	1231.7	0	76035.8	44	4	59	6.09	252778	0	59089			Green	3 3078 6660 12385 13690 15809 16186 16249 41050 42078 50314 62203 82490 86399 104741 106347 109915 115998 132036 132507 158284 168493 174340 178233 186372 192553
6660	A0A2D4ISB1_MICLE	A0A2D4ISB1	Uncharacterized protein (Fragment) OS=Micrurus lemniscatus lemniscatus PE=4 SV=1	Regular	1105.55	0	76693.3	41	4	66	5.86	262346	0	55644			Green	3 3078 12385 15809 16186 16249 41050 42078 50314 62203 82490 86399 87258 104741 106347 109915 115998 132036 132507 149784 158284 166464 168493 174340 178233 186372 192553
1992	VSPBH_BOTAL	P0CG03	Thrombin-like enzyme bhalternin OS=Bothrops alternatus PE=1 SV=1	Regular	982.443	0	28672.5	37	5	19	42.31	53739	43311	23293	66.0914	1.895	Green	1882 1901 1902 1906 1909 1910 1912 1917 1922 1929 1930 1931 1935 1936 1977 1980 1995 2001 2006 2007 2048 2049 2054 2057 2060 2062 2064 2066 2069 2070 2076 2080 2081 2091 2096 2100 2129 2130 2131 2132 2133 2137 2142 2143 2149 2158 2886 3029 3034 3345 4775 5308 7590 7668 7687 7689 7871 8401 8693 10006 10609 11255 11258 11260 11261 11622 12050 12051 14738 14855 15210 15322 15495 15553 15757 15784 15…
1881	VSPTL_BOTAL	Q6IWF1	Snake venom serine protease BthaTL OS=Bothrops alternatus PE=2 SV=1	Regular	967.791	0	26313.9	29	5	15	27.47	68921	46308.2	20237	70.6651	1.8595	Green	1885 1915 1933 1935 1987 1999 2081 2089 2105 2161 2162 2917 3347 4775 5308 7623 7689 8495 10006 10609 10611 11255 11259 11260 11261 11566 12051 14738 15019 15322 15495 15557 15877 15879 16091 16444 21017 21019 21035 21195 25851 29107 29213 29241 29452 29487 29846 56977 72317 72383 72568 72824 73005 73039 73180 73338 73393 75082 75127 78341 78507 78509 83547 84179 113303 113305 113336 115851 11745…
189724	A0A1L8D635_BOTAT	A0A1L8D635	BATXSVSP9 OS=Bothrops atrox PE=2 SV=1	Regular	868.129	0	29421.6	36	5	22	34.62	48993	0	20238			Green	1882 1901 1902 1906 1909 1910 1912 1917 1922 1929 1930 1931 1935 1936 1977 1980 1992 1995 2001 2006 2007 2048 2049 2054 2057 2060 2062 2064 2066 2069 2070 2076 2080 2081 2084 2091 2096 2100 2129 2130 2131 2132 2133 2137 2142 2143 2149 2157 2158 2886 3029 3034 3345 4775 5308 7590 7668 7687 7689 7871 8401 8693 10006 10609 11255 11258 11260 11261 11622 12050 12051 14738 14855 15210 15322 15495 15553…
189193	A0A1L8D5U9_BOTAT	A0A1L8D5U9	BATXSVSP10 OS=Bothrops atrox PE=2 SV=1	Regular	868.129	0	29308.4	36	5	21	34.62	48993	9843	20238	15.0201	0.4402	Green	1882 1901 1902 1906 1909 1910 1912 1917 1922 1929 1930 1931 1935 1936 1977 1980 1992 1995 2001 2006 2007 2048 2049 2054 2057 2060 2062 2064 2066 2069 2070 2076 2080 2081 2084 2091 2096 2100 2129 2130 2131 2132 2133 2137 2142 2143 2149 2157 2158 2886 3029 3034 3345 4775 5308 7590 7668 7687 7689 7871 8401 8693 10006 10609 11255 11258 11260 11261 11622 12050 12051 14738 14855 15210 15322 15495 15553…
168493	A0A2D4LBA4_9SAUR	A0A2D4LBA4	Uncharacterized protein (Fragment) OS=Micrurus spixii PE=4 SV=1	Regular	799.729	0	45924.1	31	4	39	9.14	193250	0	47628			Green	3 3078 6660 13690 15809 16186 41050 42078 50314 62203 82490 86399 87258 104741 109915 115998 132036 132507 149784 158284 166464 178233 186372 192553
50428	E3UJL0_BOTNU	E3UJL0	MP_III1 SVMP (Fragment) OS=Bothrops neuwiedi PE=2 SV=1	Regular	793.661	0	51806.6	48	5	30	18.06	75323	0	23290			Green	2494 2565 2569 39712 192741
39712	E3UJL1_BOTNU	E3UJL1	MP_III2 SVMP (Fragment) OS=Bothrops neuwiedi PE=2 SV=1	Regular	793.661	0	51680.4	48	5	29	18.1	75323	46934	23290	71.62	3.7013	Green	2494 2565 2569 50428 192741
2158	VSPH_BOTJR	Q7T229	Snake venom serine protease homolog OS=Bothrops jararacussu PE=1 SV=1	Regular	778.295	0	29338.4	29	4	21	26.54	41002	0	17285			Green	1882 1901 1902 1906 1909 1910 1912 1917 1922 1929 1930 1931 1935 1936 1977 1980 1992 1995 2001 2006 2007 2048 2049 2054 2057 2060 2062 2064 2066 2069 2070 2076 2080 2081 2084 2091 2096 2100 2129 2130 2131 2132 2133 2137 2142 2143 2149 2157 2886 3029 3034 3345 4775 5308 7590 7668 7687 7689 7871 8401 8693 10006 10609 11255 11258 11260 11261 11622 12050 12051 14738 14855 15210 15322 15495 15553 1575…
16249	A0A2D4F7E1_MICCO	A0A2D4F7E1	Uncharacterized protein (Fragment) OS=Micrurus corallinus PE=4 SV=1	Regular	683.917	0	56343.1	23	2	50	3.88	124145	0	19064			Green	3 3078 6660 12385 15809 16186 41050 42078 50314 62203 82490 86399 87258 104741 106347 115998 132036 132507 158284 166464 174340 178233 186372 192553
189723	A0A1L8D654_BOTAT	A0A1L8D654	BATXCTL20 OS=Bothrops atrox PE=2 SV=1	Regular	638.957	0	17520.6	12	2	9	15.75	41208	61812	11060	94.3234	1.6526	Green	188584
113257	A0A223PK48_9SAUR	A0A223PK48	Serotriflin (Fragment) OS=Daboia russelii PE=2 SV=1	Regular	586.563	0	24054.9	17	1	16	6.69	53669	0	8092			Green	1018 1028 15573 21273 22099 22121 25660 25873 58881 72106 75260 112941 114708 115165 115239 115308 116192 188815 189152 192812
25873	A0A0M4AL12_GLOIT	A0A0M4AL12	Cysteine-rich seceretory protein OS=Gloydius intermedius PE=2 SV=1	Regular	586.563	0	27735.1	17	1	19	6.67	53669	0	8092			Green	1018 1028 15573 21273 22099 22121 25660 58881 72106 75260 112941 113257 114708 115165 115239 115308 116192 188815 189152 192812
25660	F2Q6F8_TRIST	F2Q6F8	Cysteine-rich seceretory protein Ts-CRPYb OS=Trimeresurus stejnegeri PE=2 SV=1	Regular	586.563	0	27964.8	17	1	18	6.67	53669	0	8092			Green	1018 1028 15573 21273 22099 22121 25873 58881 72106 75260 112941 113257 114708 115165 115239 115308 116192 188815 189152 192812
22121	F2Q6F9_TRIST	F2Q6F9	Cysteine-rich seceretory protein Ts-CRPM OS=Trimeresurus stejnegeri PE=2 SV=1	Regular	586.563	0	27995	17	1	18	6.67	53669	0	8092			Green	1018 1028 15573 21273 22099 25660 25873 58881 72106 75260 112941 113257 114708 115165 115239 115308 116192 188815 189152 192812
22099	F2Q6F7_TRIST	F2Q6F7	Cysteine-rich seceretory protein Ts-CRPYa OS=Trimeresurus stejnegeri PE=2 SV=1	Regular	586.563	0	27966.9	17	1	17	6.67	53669	0	8092			Green	1018 1028 15573 21273 22121 25660 25873 58881 72106 75260 112941 113257 114708 115165 115239 115308 116192 188815 189152 192812
1028	CRVP_TRIST	P60623	Cysteine-rich venom protein (Fragment) OS=Trimeresurus stejnegeri PE=1 SV=1	Regular	586.563	0	27206.9	17	1	17	6.87	53669	0	8092			Green	1018 15573 21273 22099 22121 25660 25873 58881 72106 75260 112941 113257 114708 115165 115239 115308 116192 188815 189152 192812
2565	VM3H3_BOTJA	Q98UF9	Zinc metalloproteinase-disintegrin-like HF3 OS=Bothrops jararaca PE=1 SV=3	Regular	585.386	0	69862.5	20	3	46	6.6	130287	0	33756			Green	2198 2207 2208 2214 2340 2350 2408 2419 2497 2510 2520 2551 2568 2569 2575 7711 14488 14914 14954 15942 39712 50428 73288 74778 176726 176989 187941 188166 188422 189147 189156 189722 189738 189739 189745 192741 192748
128273	A0A2D4KXV3_9SAUR	A0A2D4KXV3	Uncharacterized protein (Fragment) OS=Micrurus paraensis PE=4 SV=1	Regular	564.18	0	17876.1	8	1	16	7.19	13182	0	3000			Green	3 3078 15809 42078 50314 61474 81329 82490 115998 132507 166464 178233 192553
81329	A0A2D4KXW5_9SAUR	A0A2D4KXW5	Uncharacterized protein (Fragment) OS=Micrurus paraensis PE=4 SV=1	Regular	564.18	0	15321.3	8	1	13	8.33	13182	0	3000			Green	3 3078 15809 42078 50314 61474 82490 115998 128273 132507 166464 178233 192553
61474	A0A2D4IS99_MICLE	A0A2D4IS99	Uncharacterized protein (Fragment) OS=Micrurus lemniscatus lemniscatus PE=4 SV=1	Regular	564.18	0	27146.1	8	1	22	4.78	13182	0	3000			Green	3 3078 15809 42078 50314 81329 82490 115998 128273 132507 166464 178233 192553
12385	A0A2D4GRH7_MICCO	A0A2D4GRH7	Uncharacterized protein (Fragment) OS=Micrurus corallinus PE=4 SV=1	Regular	522.003	0	49689.1	26	2	39	7.62	130458	0	22012			Green	3 3078 6660 15809 16186 16249 41050 42078 50314 62203 82490 86399 87258 104741 106347 115998 132036 132507 158284 174340 178233 186372 192553
192748	A0A1L8D655_BOTAT	A0A1L8D655	BATXSVMPI3 OS=Bothrops atrox PE=2 SV=1	Regular	518.282	0	46617.5	28	5	39	11.25	50375	0	13663			Green	1939 2198 2214 2323 2340 2350 2408 2419 2497 2510 2519 2520 2551 2565 2568 2575 14488 14914 14954 15942 73288 187941 188422 188428 189147 189739 189745
189745	A0A1L8D5Y9_BOTAT	A0A1L8D5Y9	BATXSVMPI5 OS=Bothrops atrox PE=2 SV=1	Regular	518.282	0	46658.4	28	5	39	11.25	50375	0	13663			Green	1939 2198 2214 2323 2340 2350 2408 2419 2497 2510 2519 2520 2551 2565 2568 2575 14488 14914 14954 15942 73288 187941 188422 188428 189147 189739 192748
188422	A0A1L8D683_BOTAT	A0A1L8D683	BATXSVMPI1 OS=Bothrops atrox PE=2 SV=1	Regular	518.282	0	46668.5	28	5	40	11.25	50375	14586	13663	22.2578	1.0387	Green	1939 2198 2214 2323 2340 2350 2408 2419 2497 2510 2519 2520 2551 2565 2568 2575 14488 14914 14954 15942 73288 187941 188428 189147 189739 189745 192748
188428	A0A1L8D6A8_BOTAT	A0A1L8D6A8	BATXSVMPI4 OS=Bothrops atrox PE=2 SV=1	Regular	514.954	0	46811.7	26	4	40	11.25	43697	0	12196			Green	1939 2323 2408 2519 2520 187941 188422 189745 192748
2519	VM1B1_BOTBA	P86976	Zinc metalloproteinase barnettlysin-1 OS=Bothrops barnetti PE=1 SV=1	Regular	514.954	0	21322.2	26	4	15	22.77	43697	0	12196			Green	1939 2323 2408 2520 187941 188422 188428 189745 192748
1939	VM11_BOTAT	P85420	Snake venom metalloproteinase atroxlysin-1 OS=Bothrops atrox PE=1 SV=2	Regular	514.954	0	23317.3	26	4	19	22.77	44978	0	12196			Green	2323 2408 2519 2520 187941 188422 188428 189745 192748
189730	A0A1L8D650_BOTAT	A0A1L8D650	BATXCTL27 OS=Bothrops atrox PE=2 SV=1	Regular	508.97	0	17447.4	11	1	10	5.92	98276	0	23233			Green	188168
188168	A0A1L8D6F9_BOTAT	A0A1L8D6F9	BATXCTL28 OS=Bothrops atrox PE=2 SV=1	Regular	508.97	0	17450.3	11	1	11	5.92	98276	294828	23233	449.899	7.8509	Green	189730
109915	A0A2D4JUU4_9SAUR	A0A2D4JUU4	Uncharacterized protein (Fragment) OS=Micrurus paraensis PE=4 SV=1	Regular	508.031	0	30359.2	21	3	23	9.23	78570	0	20312			Green	3 3078 6660 13690 15809 16186 41050 42078 50314 62203 82490 86399 87258 104741 115998 132036 132507 149784 158284 166464 168493 178233 186372 192553
189758	A0A1L8D638_BOTAT	A0A1L8D638	BATXCTL32 OS=Bothrops atrox PE=2 SV=1	Regular	481.833	0	19342.6	12	2	16	10.43	18450	0	3158			Green	71 182 194 35367 187926 187931 187936 187939 188146 188159 188160 188347 188427 189145 189157 189159 189162 189166 189169 189727 189770 192719 192729 192742 192750
188146	A0A1L8D5Z9_BOTAT	A0A1L8D5Z9	BATXCTL55 OS=Bothrops atrox PE=2 SV=1	Regular	481.833	0	18127.5	12	2	14	10.97	18450	0	3158			Green	71 182 194 35367 187926 187931 187936 187939 188159 188160 188347 188427 189145 189157 189159 189162 189166 189169 189727 189758 189770 192719 192729 192742 192750
187931	A0A1L8D678_BOTAT	A0A1L8D678	BATXCTL53 OS=Bothrops atrox PE=2 SV=1	Regular	481.833	0	17960.3	12	2	13	10.97	18450	21187.5	3158	32.3315	0.5807	Green	71 182 194 35367 187926 187936 187939 188146 188159 188160 188347 188427 189145 189157 189159 189162 189166 189169 189727 189758 189770 192719 192729 192742 192750
149784	A0A2D4F7D5_MICCO	A0A2D4F7D5	Uncharacterized protein (Fragment) OS=Micrurus corallinus PE=4 SV=1	Regular	421.634	0	23629.8	18	2	18	9.9	138201	0	36580			Green	3 3078 6660 15809 16186 41050 42078 50314 62203 82490 86399 104741 109915 115998 132036 132507 158284 166464 168493 178233 186372 192553
2494	VM3B2_BOTJA	Q0NZX9	Zinc metalloproteinase-disintegrin-like bothrojarin-2 (Fragment) OS=Bothrops jararaca PE=1 SV=1	Regular	400.252	0	25939.9	11	2	17	6.88	12067	0	4514			Green	39712 50428
176898	A0A194ATF6_SISTE	A0A194ATF6	Serine proteinase 15a OS=Sistrurus tergeminus PE=3 SV=1	Regular	362.807	0	28700.3	13	3	21	11.63	15071	0	2466			Green	1881 1882 1885 1901 1902 1906 1909 1910 1912 1917 1922 1929 1930 1931 1933 1935 1936 1977 1980 1987 1992 1995 1999 2001 2006 2007 2048 2049 2054 2057 2060 2062 2064 2066 2069 2070 2076 2080 2081 2089 2091 2096 2100 2105 2129 2130 2131 2132 2133 2137 2142 2143 2149 2158 2160 2161 2162 2886 2917 3029 3034 3345 3347 4775 5308 7590 7623 7668 7687 7689 7871 8401 8495 8693 10006 10609 10611 11255 11258…
176890	A0A194ARH3_SISTE	A0A194ARH3	Serine proteinase 15b OS=Sistrurus tergeminus PE=3 SV=1	Regular	362.807	0	28769.4	13	3	25	11.63	15071	0	2466			Green	1881 1882 1885 1901 1902 1906 1909 1910 1912 1917 1922 1929 1930 1931 1933 1935 1936 1977 1980 1987 1992 1995 1999 2001 2006 2007 2048 2049 2054 2057 2060 2062 2064 2066 2069 2070 2076 2080 2081 2089 2091 2096 2100 2105 2129 2130 2131 2132 2133 2137 2142 2143 2149 2158 2160 2161 2162 2886 2917 3029 3034 3345 3347 4775 5308 7590 7623 7668 7687 7689 7871 8401 8495 8693 10006 10609 10611 11255 11258…
176788	A0A194ASH3_SISTE	A0A194ASH3	Serine proteinase 15d OS=Sistrurus tergeminus PE=3 SV=1	Regular	362.807	0	28890.5	13	3	24	11.58	15071	0	2466			Green	1881 1882 1885 1901 1902 1906 1909 1910 1912 1917 1922 1929 1930 1931 1933 1935 1936 1977 1980 1987 1992 1995 1999 2001 2006 2007 2048 2049 2054 2057 2060 2062 2064 2066 2069 2070 2076 2080 2081 2089 2091 2096 2100 2105 2129 2130 2131 2132 2133 2137 2142 2143 2149 2158 2160 2161 2162 2886 2917 3029 3034 3345 3347 4775 5308 7590 7623 7668 7687 7689 7871 8401 8495 8693 10006 10609 10611 11255 11258…
113336	A0A194APL1_SISTE	A0A194APL1	Serine proteinase 15c OS=Sistrurus tergeminus PE=3 SV=1	Regular	362.807	0	28699.3	13	3	22	11.63	15071	0	2466			Green	1881 1882 1885 1901 1902 1906 1909 1910 1912 1917 1922 1929 1930 1931 1933 1935 1936 1977 1980 1987 1992 1995 1999 2001 2006 2007 2048 2049 2054 2057 2060 2062 2064 2066 2069 2070 2076 2080 2081 2089 2091 2096 2100 2105 2129 2130 2131 2132 2133 2137 2142 2143 2149 2158 2160 2161 2162 2886 2917 3029 3034 3345 3347 4775 5308 7590 7623 7668 7687 7689 7871 8401 8495 8693 10006 10609 10611 11255 11258…
10609	A0A194ARN5_SISTE	A0A194ARN5	Serine proteinase 15e OS=Sistrurus tergeminus PE=3 SV=1	Regular	362.807	0	28770.4	13	3	24	11.63	15071	0	2466			Green	1881 1882 1885 1901 1902 1906 1909 1910 1912 1917 1922 1929 1930 1931 1933 1935 1936 1977 1980 1987 1992 1995 1999 2001 2006 2007 2048 2049 2054 2057 2060 2062 2064 2066 2069 2070 2076 2080 2081 2089 2091 2096 2100 2105 2129 2130 2131 2132 2133 2137 2142 2143 2149 2158 2160 2161 2162 2886 2917 3029 3034 3345 3347 4775 5308 7590 7623 7668 7687 7689 7871 8401 8495 8693 10006 10611 11255 11258 11259…
174340	A0A2D4LA88_9SAUR	A0A2D4LA88	Uncharacterized protein (Fragment) OS=Micrurus spixii PE=4 SV=1	Regular	333.783	0	29493.8	11	1	27	3.04	105145	0	14176			Green	3 3078 6660 12385 15809 16186 16249 41050 42078 50314 62203 82490 86399 87258 104741 106347 115998 132036 132507 158284 178233 186372 192553
106347	A0A2D4K1T5_9SAUR	A0A2D4K1T5	Uncharacterized protein (Fragment) OS=Micrurus paraensis PE=4 SV=1	Regular	333.783	0	20998.9	11	1	17	4.28	105145	0	14176			Green	3 3078 6660 12385 15809 16186 16249 41050 42078 50314 62203 82490 86399 87258 104741 115998 132036 132507 158284 174340 178233 186372 192553
192728	A0A1L8D6F1_BOTAT	A0A1L8D6F1	BATXCTL1 OS=Bothrops atrox PE=2 SV=1	Regular	318.87	0	17711.1	10	1	13	9.33	17406	52218	4418	79.6832	1.4113	Green
191848	J3S3W7_CROAD	J3S3W7	Snake venom serine proteinase 7c OS=Crotalus adamanteus PE=2 SV=1	Regular	317.273	0	28908.8	10	2	24	7.25	10142	0	2170			Green	1881 1882 1885 1901 1902 1906 1909 1910 1912 1917 1922 1929 1930 1931 1933 1935 1936 1977 1980 1987 1992 1995 1999 2001 2006 2007 2048 2049 2054 2057 2060 2062 2064 2066 2069 2070 2076 2080 2081 2089 2091 2096 2100 2105 2129 2130 2131 2132 2133 2137 2142 2143 2149 2158 2161 2162 2886 2917 3029 3034 3345 3347 4775 5308 7590 7623 7668 7687 7689 7871 8401 8495 8693 10006 10609 10611 11255 11258 1125…
189772	A0A1W7RB66_CROAD	A0A1W7RB66	Cadam10_SVSP-12 OS=Crotalus adamanteus PE=3 SV=1	Regular	317.273	0	29010.8	10	2	29	7.36	10142	0	2170			Green	1881 1882 1885 1901 1902 1906 1909 1910 1912 1917 1922 1929 1930 1931 1933 1935 1936 1977 1980 1987 1992 1995 1999 2001 2006 2007 2048 2049 2054 2057 2060 2062 2064 2066 2069 2070 2076 2080 2081 2089 2091 2096 2100 2105 2129 2130 2131 2132 2133 2137 2142 2143 2149 2158 2161 2162 2886 2917 3029 3034 3345 3347 4775 5308 7590 7623 7668 7687 7689 7871 8401 8495 8693 10006 10609 10611 11255 11258 1125…
188390	J3SDX1_CROAD	J3SDX1	Snake venom serine proteinase 7b OS=Crotalus adamanteus PE=2 SV=1	Regular	317.273	0	28866.7	10	2	24	7.25	10142	0	2170			Green	1881 1882 1885 1901 1902 1906 1909 1910 1912 1917 1922 1929 1930 1931 1933 1935 1936 1977 1980 1987 1992 1995 1999 2001 2006 2007 2048 2049 2054 2057 2060 2062 2064 2066 2069 2070 2076 2080 2081 2089 2091 2096 2100 2105 2129 2130 2131 2132 2133 2137 2142 2143 2149 2158 2161 2162 2886 2917 3029 3034 3345 3347 4775 5308 7590 7623 7668 7687 7689 7871 8401 8495 8693 10006 10609 10611 11255 11258 1125…
117450	B0VXT7_SISCA	B0VXT7	Serine proteinase isoform 5 OS=Sistrurus catenatus edwardsii PE=2 SV=1	Regular	317.273	0	28425.2	10	2	16	7.36	10142	0	2170			Green	1881 1882 1885 1901 1902 1906 1909 1910 1912 1917 1922 1929 1930 1931 1933 1935 1936 1977 1980 1987 1992 1995 1999 2001 2006 2007 2048 2049 2054 2057 2060 2062 2064 2066 2069 2070 2076 2080 2081 2089 2091 2096 2100 2105 2129 2130 2131 2132 2133 2137 2142 2143 2149 2158 2161 2162 2886 2917 3029 3034 3345 3347 4775 5308 7590 7623 7668 7687 7689 7871 8401 8495 8693 10006 10609 10611 11255 11258 1125…
115851	T1D6N3_CROHD	T1D6N3	Serine proteinase 11 OS=Crotalus horridus PE=2 SV=1	Regular	317.273	0	28324.1	10	2	20	7.36	10142	0	2170			Green	1881 1882 1885 1901 1902 1906 1909 1910 1912 1917 1922 1929 1930 1931 1933 1935 1936 1977 1980 1987 1992 1995 1999 2001 2006 2007 2048 2049 2054 2057 2060 2062 2064 2066 2069 2070 2076 2080 2081 2089 2091 2096 2100 2105 2129 2130 2131 2132 2133 2137 2142 2143 2149 2158 2161 2162 2886 2917 3029 3034 3345 3347 4775 5308 7590 7623 7668 7687 7689 7871 8401 8495 8693 10006 10609 10611 11255 11258 1125…
113305	A0A194ASH8_SISTE	A0A194ASH8	Serine proteinase 14b OS=Sistrurus tergeminus PE=3 SV=1	Regular	317.273	0	28627.3	10	2	22	7.36	10142	0	2170			Green	1881 1882 1885 1901 1902 1906 1909 1910 1912 1917 1922 1929 1930 1931 1933 1935 1936 1977 1980 1987 1992 1995 1999 2001 2006 2007 2048 2049 2054 2057 2060 2062 2064 2066 2069 2070 2076 2080 2081 2089 2091 2096 2100 2105 2129 2130 2131 2132 2133 2137 2142 2143 2149 2158 2161 2162 2886 2917 3029 3034 3345 3347 4775 5308 7590 7623 7668 7687 7689 7871 8401 8495 8693 10006 10609 10611 11255 11258 1125…
113303	A0A194APM0_SISTE	A0A194APM0	Serine proteniase 12 OS=Sistrurus tergeminus PE=3 SV=1	Regular	317.273	0	28434.2	10	2	14	7.36	10142	0	2170			Green	1881 1882 1885 1901 1902 1906 1909 1910 1912 1917 1922 1929 1930 1931 1933 1935 1936 1977 1980 1987 1992 1995 1999 2001 2006 2007 2048 2049 2054 2057 2060 2062 2064 2066 2069 2070 2076 2080 2081 2089 2091 2096 2100 2105 2129 2130 2131 2132 2133 2137 2142 2143 2149 2158 2161 2162 2886 2917 3029 3034 3345 3347 4775 5308 7590 7623 7668 7687 7689 7871 8401 8495 8693 10006 10609 10611 11255 11258 1125…
84179	A0A1W7RJR6_AGKCO	A0A1W7RJR6	Serine proteinase 7 OS=Agkistrodon contortrix contortrix PE=3 SV=1	Regular	317.273	0	28453.2	10	2	21	7.36	10142	0	2170			Green	1881 1882 1885 1901 1902 1906 1909 1910 1912 1917 1922 1929 1930 1931 1933 1935 1936 1977 1980 1987 1992 1995 1999 2001 2006 2007 2048 2049 2054 2057 2060 2062 2064 2066 2069 2070 2076 2080 2081 2089 2091 2096 2100 2105 2129 2130 2131 2132 2133 2137 2142 2143 2149 2158 2161 2162 2886 2917 3029 3034 3345 3347 4775 5308 7590 7623 7668 7687 7689 7871 8401 8495 8693 10006 10609 10611 11255 11258 1125…
78509	A0A194ATP8_SISMB	A0A194ATP8	Serine proteinase 8e OS=Sistrurus miliarius barbouri PE=3 SV=1	Regular	317.273	0	28408.2	10	2	17	7.36	10142	0	2170			Green	1881 1882 1885 1901 1902 1906 1909 1910 1912 1917 1922 1929 1930 1931 1933 1935 1936 1977 1980 1987 1992 1995 1999 2001 2006 2007 2048 2049 2054 2057 2060 2062 2064 2066 2069 2070 2076 2080 2081 2089 2091 2096 2100 2105 2129 2130 2131 2132 2133 2137 2142 2143 2149 2158 2161 2162 2886 2917 3029 3034 3345 3347 4775 5308 7590 7623 7668 7687 7689 7871 8401 8495 8693 10006 10609 10611 11255 11258 1125…
78507	A0A194ARV6_SISMB	A0A194ARV6	Serine proteinase 13a OS=Sistrurus miliarius barbouri PE=3 SV=1	Regular	317.273	0	29013.8	10	2	21	7.36	10142	0	2170			Green	1881 1882 1885 1901 1902 1906 1909 1910 1912 1917 1922 1929 1930 1931 1933 1935 1936 1977 1980 1987 1992 1995 1999 2001 2006 2007 2048 2049 2054 2057 2060 2062 2064 2066 2069 2070 2076 2080 2081 2089 2091 2096 2100 2105 2129 2130 2131 2132 2133 2137 2142 2143 2149 2158 2161 2162 2886 2917 3029 3034 3345 3347 4775 5308 7590 7623 7668 7687 7689 7871 8401 8495 8693 10006 10609 10611 11255 11258 1125…
73338	A0A194ASU1_SISMB	A0A194ASU1	Serine proteinase 14a OS=Sistrurus miliarius barbouri PE=3 SV=1	Regular	317.273	0	28686.3	10	2	21	7.36	10142	0	2170			Green	1881 1882 1885 1901 1902 1906 1909 1910 1912 1917 1922 1929 1930 1931 1933 1935 1936 1977 1980 1987 1992 1995 1999 2001 2006 2007 2048 2049 2054 2057 2060 2062 2064 2066 2069 2070 2076 2080 2081 2089 2091 2096 2100 2105 2129 2130 2131 2132 2133 2137 2142 2143 2149 2158 2161 2162 2886 2917 3029 3034 3345 3347 4775 5308 7590 7623 7668 7687 7689 7871 8401 8495 8693 10006 10609 10611 11255 11258 1125…
73180	A0A194ASS6_SISMB	A0A194ASS6	Serine proteinase 8c OS=Sistrurus miliarius barbouri PE=3 SV=1	Regular	317.273	0	28363.1	10	2	15	7.36	10142	0	2170			Green	1881 1882 1885 1901 1902 1906 1909 1910 1912 1917 1922 1929 1930 1931 1933 1935 1936 1977 1980 1987 1992 1995 1999 2001 2006 2007 2048 2049 2054 2057 2060 2062 2064 2066 2069 2070 2076 2080 2081 2089 2091 2096 2100 2105 2129 2130 2131 2132 2133 2137 2142 2143 2149 2158 2161 2162 2886 2917 3029 3034 3345 3347 4775 5308 7590 7623 7668 7687 7689 7871 8401 8495 8693 10006 10609 10611 11255 11258 1125…
73039	A0A194AS22_SISMB	A0A194AS22	Serine proteinase 14b OS=Sistrurus miliarius barbouri PE=3 SV=1	Regular	317.273	0	28757.3	10	2	21	7.36	10142	0	2170			Green	1881 1882 1885 1901 1902 1906 1909 1910 1912 1917 1922 1929 1930 1931 1933 1935 1936 1977 1980 1987 1992 1995 1999 2001 2006 2007 2048 2049 2054 2057 2060 2062 2064 2066 2069 2070 2076 2080 2081 2089 2091 2096 2100 2105 2129 2130 2131 2132 2133 2137 2142 2143 2149 2158 2161 2162 2886 2917 3029 3034 3345 3347 4775 5308 7590 7623 7668 7687 7689 7871 8401 8495 8693 10006 10609 10611 11255 11258 1125…
73005	A0A194AQ04_SISMB	A0A194AQ04	Serine proteinase 13b OS=Sistrurus miliarius barbouri PE=3 SV=1	Regular	317.273	0	28942.7	10	2	21	7.36	10142	0	2170			Green	1881 1882 1885 1901 1902 1906 1909 1910 1912 1917 1922 1929 1930 1931 1933 1935 1936 1977 1980 1987 1992 1995 1999 2001 2006 2007 2048 2049 2054 2057 2060 2062 2064 2066 2069 2070 2076 2080 2081 2089 2091 2096 2100 2105 2129 2130 2131 2132 2133 2137 2142 2143 2149 2158 2161 2162 2886 2917 3029 3034 3345 3347 4775 5308 7590 7623 7668 7687 7689 7871 8401 8495 8693 10006 10609 10611 11255 11258 1125…
72568	T1DMM6_CROOH	T1DMM6	Kallikrein-CohID-4 OS=Crotalus oreganus helleri PE=2 SV=1	Regular	317.273	0	28888.6	10	2	27	7.36	10142	0	2170			Green	1881 1882 1885 1901 1902 1906 1909 1910 1912 1917 1922 1929 1930 1931 1933 1935 1936 1977 1980 1987 1992 1995 1999 2001 2006 2007 2048 2049 2054 2057 2060 2062 2064 2066 2069 2070 2076 2080 2081 2089 2091 2096 2100 2105 2129 2130 2131 2132 2133 2137 2142 2143 2149 2158 2161 2162 2886 2917 3029 3034 3345 3347 4775 5308 7590 7623 7668 7687 7689 7871 8401 8495 8693 10006 10609 10611 11255 11258 1125…
72383	A0A193CHJ0_CROTA	A0A193CHJ0	Serine protease 4 OS=Crotalus tzabcan PE=2 SV=1	Regular	317.273	0	29821.9	10	2	27	7.01	10142	0	2170			Green	1881 1882 1885 1901 1902 1906 1909 1910 1912 1917 1922 1929 1930 1931 1933 1935 1936 1977 1980 1987 1992 1995 1999 2001 2006 2007 2048 2049 2054 2057 2060 2062 2064 2066 2069 2070 2076 2080 2081 2089 2091 2096 2100 2105 2129 2130 2131 2132 2133 2137 2142 2143 2149 2158 2161 2162 2886 2917 3029 3034 3345 3347 4775 5308 7590 7623 7668 7687 7689 7871 8401 8495 8693 10006 10609 10611 11255 11258 1125…
29452	A0A194APJ8_9SAUR	A0A194APJ8	Serine proteinase 20b OS=Agkistrodon piscivorus PE=3 SV=1	Regular	317.273	0	28613.3	10	2	23	7.36	10142	0	2170			Green	1881 1882 1885 1901 1902 1906 1909 1910 1912 1917 1922 1929 1930 1931 1933 1935 1936 1977 1980 1987 1992 1995 1999 2001 2006 2007 2048 2049 2054 2057 2060 2062 2064 2066 2069 2070 2076 2080 2081 2089 2091 2096 2100 2105 2129 2130 2131 2132 2133 2137 2142 2143 2149 2158 2161 2162 2886 2917 3029 3034 3345 3347 4775 5308 7590 7623 7668 7687 7689 7871 8401 8495 8693 10006 10609 10611 11255 11258 1125…
29213	A0A194ARH9_9SAUR	A0A194ARH9	Serine proteinase 19a OS=Agkistrodon piscivorus PE=3 SV=1	Regular	317.273	0	28475.2	10	2	21	7.36	10142	0	2170			Green	1881 1882 1885 1901 1902 1906 1909 1910 1912 1917 1922 1929 1930 1931 1933 1935 1936 1977 1980 1987 1992 1995 1999 2001 2006 2007 2048 2049 2054 2057 2060 2062 2064 2066 2069 2070 2076 2080 2081 2089 2091 2096 2100 2105 2129 2130 2131 2132 2133 2137 2142 2143 2149 2158 2161 2162 2886 2917 3029 3034 3345 3347 4775 5308 7590 7623 7668 7687 7689 7871 8401 8495 8693 10006 10609 10611 11255 11258 1125…
29107	A0A194APB3_9SAUR	A0A194APB3	Serine proteinase 19b OS=Agkistrodon piscivorus PE=3 SV=1	Regular	317.273	0	28484.2	10	2	21	7.36	10142	0	2170			Green	1881 1882 1885 1901 1902 1906 1909 1910 1912 1917 1922 1929 1930 1931 1933 1935 1936 1977 1980 1987 1992 1995 1999 2001 2006 2007 2048 2049 2054 2057 2060 2062 2064 2066 2069 2070 2076 2080 2081 2089 2091 2096 2100 2105 2129 2130 2131 2132 2133 2137 2142 2143 2149 2158 2161 2162 2886 2917 3029 3034 3345 3347 4775 5308 7590 7623 7668 7687 7689 7871 8401 8495 8693 10006 10609 10611 11255 11258 1125…
21035	A0A194AQC5_9SAUR	A0A194AQC5	Serine proteinase 20a OS=Agkistrodon piscivorus PE=3 SV=1	Regular	317.273	0	28604.3	10	2	23	7.36	10142	0	2170			Green	1881 1882 1885 1901 1902 1906 1909 1910 1912 1917 1922 1929 1930 1931 1933 1935 1936 1977 1980 1987 1992 1995 1999 2001 2006 2007 2048 2049 2054 2057 2060 2062 2064 2066 2069 2070 2076 2080 2081 2089 2091 2096 2100 2105 2129 2130 2131 2132 2133 2137 2142 2143 2149 2158 2161 2162 2886 2917 3029 3034 3345 3347 4775 5308 7590 7623 7668 7687 7689 7871 8401 8495 8693 10006 10609 10611 11255 11258 1125…
21017	A0A194APK1_9SAUR	A0A194APK1	Serine proteinase 18b OS=Agkistrodon piscivorus PE=3 SV=1	Regular	317.273	0	28430.3	10	2	23	7.36	10142	0	2170			Green	1881 1882 1885 1901 1902 1906 1909 1910 1912 1917 1922 1929 1930 1931 1933 1935 1936 1977 1980 1987 1992 1995 1999 2001 2006 2007 2048 2049 2054 2057 2060 2062 2064 2066 2069 2070 2076 2080 2081 2089 2091 2096 2100 2105 2129 2130 2131 2132 2133 2137 2142 2143 2149 2158 2161 2162 2886 2917 3029 3034 3345 3347 4775 5308 7590 7623 7668 7687 7689 7871 8401 8495 8693 10006 10609 10611 11255 11258 1125…
16444	F8S115_CROAD	F8S115	Cadam10_SVSP-5 OS=Crotalus adamanteus PE=2 SV=1	Regular	317.273	0	29737.7	10	2	25	7.01	10142	0	2170			Green	1881 1882 1885 1901 1902 1906 1909 1910 1912 1917 1922 1929 1930 1931 1933 1935 1936 1977 1980 1987 1992 1995 1999 2001 2006 2007 2048 2049 2054 2057 2060 2062 2064 2066 2069 2070 2076 2080 2081 2089 2091 2096 2100 2105 2129 2130 2131 2132 2133 2137 2142 2143 2149 2158 2161 2162 2886 2917 3029 3034 3345 3347 4775 5308 7590 7623 7668 7687 7689 7871 8401 8495 8693 10006 10609 10611 11255 11258 1125…
16091	A0A0K8RS97_CROHD	A0A0K8RS97	Serine proteinase 1a OS=Crotalus horridus PE=3 SV=1	Regular	317.273	0	28888.6	10	2	25	7.36	10142	0	2170			Green	1881 1882 1885 1901 1902 1906 1909 1910 1912 1917 1922 1929 1930 1931 1933 1935 1936 1977 1980 1987 1992 1995 1999 2001 2006 2007 2048 2049 2054 2057 2060 2062 2064 2066 2069 2070 2076 2080 2081 2089 2091 2096 2100 2105 2129 2130 2131 2132 2133 2137 2142 2143 2149 2158 2161 2162 2886 2917 3029 3034 3345 3347 4775 5308 7590 7623 7668 7687 7689 7871 8401 8495 8693 10006 10609 10611 11255 11258 1125…
15877	A0A0K8RSF0_CROHD	A0A0K8RSF0	Serine proteinase 1d OS=Crotalus horridus PE=3 SV=1	Regular	317.273	0	28865.5	10	2	23	7.36	10142	0	2170			Green	1881 1882 1885 1901 1902 1906 1909 1910 1912 1917 1922 1929 1930 1931 1933 1935 1936 1977 1980 1987 1992 1995 1999 2001 2006 2007 2048 2049 2054 2057 2060 2062 2064 2066 2069 2070 2076 2080 2081 2089 2091 2096 2100 2105 2129 2130 2131 2132 2133 2137 2142 2143 2149 2158 2161 2162 2886 2917 3029 3034 3345 3347 4775 5308 7590 7623 7668 7687 7689 7871 8401 8495 8693 10006 10609 10611 11255 11258 1125…
15495	T1E3C0_CROHD	T1E3C0	Serine proteinase 1c OS=Crotalus horridus PE=2 SV=1	Regular	317.273	0	28879.5	10	2	23	7.36	10142	0	2170			Green	1881 1882 1885 1901 1902 1906 1909 1910 1912 1917 1922 1929 1930 1931 1933 1935 1936 1977 1980 1987 1992 1995 1999 2001 2006 2007 2048 2049 2054 2057 2060 2062 2064 2066 2069 2070 2076 2080 2081 2089 2091 2096 2100 2105 2129 2130 2131 2132 2133 2137 2142 2143 2149 2158 2161 2162 2886 2917 3029 3034 3345 3347 4775 5308 7590 7623 7668 7687 7689 7871 8401 8495 8693 10006 10609 10611 11255 11258 1125…
15322	A0A0K8RS95_CROHD	A0A0K8RS95	Serine proteinase 1f OS=Crotalus horridus PE=3 SV=1	Regular	317.273	0	28835.4	10	2	23	7.36	10142	0	2170			Green	1881 1882 1885 1901 1902 1906 1909 1910 1912 1917 1922 1929 1930 1931 1933 1935 1936 1977 1980 1987 1992 1995 1999 2001 2006 2007 2048 2049 2054 2057 2060 2062 2064 2066 2069 2070 2076 2080 2081 2089 2091 2096 2100 2105 2129 2130 2131 2132 2133 2137 2142 2143 2149 2158 2161 2162 2886 2917 3029 3034 3345 3347 4775 5308 7590 7623 7668 7687 7689 7871 8401 8495 8693 10006 10609 10611 11255 11258 1125…
14738	A0A0K8RSB3_CROHD	A0A0K8RSB3	Serine proteinase 1e OS=Crotalus horridus PE=3 SV=1	Regular	317.273	0	28875.5	10	2	23	7.36	10142	0	2170			Green	1881 1882 1885 1901 1902 1906 1909 1910 1912 1917 1922 1929 1930 1931 1933 1935 1936 1977 1980 1987 1992 1995 1999 2001 2006 2007 2048 2049 2054 2057 2060 2062 2064 2066 2069 2070 2076 2080 2081 2089 2091 2096 2100 2105 2129 2130 2131 2132 2133 2137 2142 2143 2149 2158 2161 2162 2886 2917 3029 3034 3345 3347 4775 5308 7590 7623 7668 7687 7689 7871 8401 8495 8693 10006 10609 10611 11255 11258 1125…
12051	T1D6M9_CROHD	T1D6M9	Serine proteinase 1b OS=Crotalus horridus PE=2 SV=1	Regular	317.273	0	28861.5	10	2	23	7.36	10142	0	2170			Green	1881 1882 1885 1901 1902 1906 1909 1910 1912 1917 1922 1929 1930 1931 1933 1935 1936 1977 1980 1987 1992 1995 1999 2001 2006 2007 2048 2049 2054 2057 2060 2062 2064 2066 2069 2070 2076 2080 2081 2089 2091 2096 2100 2105 2129 2130 2131 2132 2133 2137 2142 2143 2149 2158 2161 2162 2886 2917 3029 3034 3345 3347 4775 5308 7590 7623 7668 7687 7689 7871 8401 8495 8693 10006 10609 10611 11255 11258 1125…
11261	A0A0K8RYT9_CROHD	A0A0K8RYT9	Serine proteinase 11d OS=Crotalus horridus PE=3 SV=1	Regular	317.273	0	28509.5	10	2	20	7.36	10142	0	2170			Green	1881 1882 1885 1901 1902 1906 1909 1910 1912 1917 1922 1929 1930 1931 1933 1935 1936 1977 1980 1987 1992 1995 1999 2001 2006 2007 2048 2049 2054 2057 2060 2062 2064 2066 2069 2070 2076 2080 2081 2089 2091 2096 2100 2105 2129 2130 2131 2132 2133 2137 2142 2143 2149 2158 2161 2162 2886 2917 3029 3034 3345 3347 4775 5308 7590 7623 7668 7687 7689 7871 8401 8495 8693 10006 10609 10611 11255 11258 1125…
11260	A0A0K8RYN6_CROHD	A0A0K8RYN6	Serine proteinase 2a OS=Crotalus horridus PE=3 SV=1	Regular	317.273	0	28849.5	10	2	23	7.36	10142	0	2170			Green	1881 1882 1885 1901 1902 1906 1909 1910 1912 1917 1922 1929 1930 1931 1933 1935 1936 1977 1980 1987 1992 1995 1999 2001 2006 2007 2048 2049 2054 2057 2060 2062 2064 2066 2069 2070 2076 2080 2081 2089 2091 2096 2100 2105 2129 2130 2131 2132 2133 2137 2142 2143 2149 2158 2161 2162 2886 2917 3029 3034 3345 3347 4775 5308 7590 7623 7668 7687 7689 7871 8401 8495 8693 10006 10609 10611 11255 11258 1125…
11255	A0A0K8RYN5_CROHD	A0A0K8RYN5	Serine proteinase 2e OS=Crotalus horridus PE=3 SV=1	Regular	317.273	0	28917.5	10	2	23	7.36	10142	0	2170			Green	1881 1882 1885 1901 1902 1906 1909 1910 1912 1917 1922 1929 1930 1931 1933 1935 1936 1977 1980 1987 1992 1995 1999 2001 2006 2007 2048 2049 2054 2057 2060 2062 2064 2066 2069 2070 2076 2080 2081 2089 2091 2096 2100 2105 2129 2130 2131 2132 2133 2137 2142 2143 2149 2158 2161 2162 2886 2917 3029 3034 3345 3347 4775 5308 7590 7623 7668 7687 7689 7871 8401 8495 8693 10006 10609 10611 11258 11259 1126…
10006	A0A194APL6_SISTE	A0A194APL6	Serine proteinase 14a OS=Sistrurus tergeminus PE=3 SV=1	Regular	317.273	0	28697.4	10	2	25	7.36	10142	0	2170			Green	1881 1882 1885 1901 1902 1906 1909 1910 1912 1917 1922 1929 1930 1931 1933 1935 1936 1977 1980 1987 1992 1995 1999 2001 2006 2007 2048 2049 2054 2057 2060 2062 2064 2066 2069 2070 2076 2080 2081 2089 2091 2096 2100 2105 2129 2130 2131 2132 2133 2137 2142 2143 2149 2158 2161 2162 2886 2917 3029 3034 3345 3347 4775 5308 7590 7623 7668 7687 7689 7871 8401 8495 8693 10609 10611 11255 11258 11259 1126…
7689	A0A0K8RYS4_CROHD	A0A0K8RYS4	Serine proteinase 2d OS=Crotalus horridus PE=3 SV=1	Regular	317.273	0	28951.6	10	2	23	7.36	10142	0	2170			Green	1881 1882 1885 1901 1902 1906 1909 1910 1912 1917 1922 1929 1930 1931 1933 1935 1936 1977 1980 1987 1992 1995 1999 2001 2006 2007 2048 2049 2054 2057 2060 2062 2064 2066 2069 2070 2076 2080 2081 2089 2091 2096 2100 2105 2129 2130 2131 2132 2133 2137 2142 2143 2149 2158 2161 2162 2886 2917 3029 3034 3345 3347 4775 5308 7590 7623 7668 7687 7871 8401 8495 8693 10006 10609 10611 11255 11258 11259 112…
5308	A0A194ART8_SISMB	A0A194ART8	Serine proteinase 8a OS=Sistrurus miliarius barbouri PE=3 SV=1	Regular	317.273	0	28382.2	10	2	17	7.36	10142	0	2170			Green	1881 1882 1885 1901 1902 1906 1909 1910 1912 1917 1922 1929 1930 1931 1933 1935 1936 1977 1980 1987 1992 1995 1999 2001 2006 2007 2048 2049 2054 2057 2060 2062 2064 2066 2069 2070 2076 2080 2081 2089 2091 2096 2100 2105 2129 2130 2131 2132 2133 2137 2142 2143 2149 2158 2161 2162 2886 2917 3029 3034 3345 3347 4775 7590 7623 7668 7687 7689 7871 8401 8495 8693 10006 10609 10611 11255 11258 11259 112…
4775	A0A194AS04_SISMB	A0A194AS04	Serine proteinase 8b OS=Sistrurus miliarius barbouri PE=3 SV=1	Regular	317.273	0	28389.2	10	2	15	7.36	10142	0	2170			Green	1881 1882 1885 1901 1902 1906 1909 1910 1912 1917 1922 1929 1930 1931 1933 1935 1936 1977 1980 1987 1992 1995 1999 2001 2006 2007 2048 2049 2054 2057 2060 2062 2064 2066 2069 2070 2076 2080 2081 2089 2091 2096 2100 2105 2129 2130 2131 2132 2133 2137 2142 2143 2149 2158 2161 2162 2886 2917 3029 3034 3345 3347 5308 7590 7623 7668 7687 7689 7871 8401 8495 8693 10006 10609 10611 11255 11258 11259 112…
2081	VSPE_CROAD	J3SDW9	Snake venom serine proteinase 14 OS=Crotalus adamanteus PE=1 SV=1	Regular	317.273	0	28098.9	10	2	21	7.51	10142	0	2170			Green	1881 1882 1885 1901 1902 1906 1909 1910 1912 1917 1922 1929 1930 1931 1933 1935 1936 1977 1980 1987 1992 1995 1999 2001 2006 2007 2048 2049 2054 2057 2060 2062 2064 2066 2069 2070 2076 2080 2089 2091 2096 2100 2105 2129 2130 2131 2132 2133 2137 2142 2143 2149 2158 2161 2162 2886 2917 3029 3034 3345 3347 4775 5308 7590 7623 7668 7687 7689 7871 8401 8495 8693 10006 10609 10611 11255 11258 11259 112…
1935	VSP_CRODD	Q2QA04	Snake venom serine protease OS=Crotalus durissus durissus PE=2 SV=1	Regular	317.273	0	28954.9	10	2	26	7.25	10142	0	2170			Green	1881 1882 1885 1901 1902 1906 1909 1910 1912 1917 1922 1929 1930 1931 1933 1936 1977 1980 1987 1992 1995 1999 2001 2006 2007 2048 2049 2054 2057 2060 2062 2064 2066 2069 2070 2076 2080 2081 2089 2091 2096 2100 2105 2129 2130 2131 2132 2133 2137 2142 2143 2149 2158 2161 2162 2886 2917 3029 3034 3345 3347 4775 5308 7590 7623 7668 7687 7689 7871 8401 8495 8693 10006 10609 10611 11255 11258 11259 112…
13690	A0A2D4GRC4_MICCO	A0A2D4GRC4	Uncharacterized protein (Fragment) OS=Micrurus corallinus PE=4 SV=1	Regular	308.924	0	21754.6	7	1	20	4.76	36370	0	7310			Green	3 41050 50314 62203 86399 87258 104741 109915 132036 132507 158284 168493 178233
187933	A0A1L8D620_BOTAT	A0A1L8D620	BATXSVSP1 OS=Bothrops atrox PE=2 SV=1	Regular	272.479	0	29337.4	13	2	15	6.61	25379	0	5406			Green	1881 1885 1933 1935 1987 1999 2081 2089 2105 2161 2162 2917 3347 4775 5308 7623 7689 8495 10006 10609 10611 11255 11259 11260 11261 11566 12051 14738 15019 15322 15495 15557 15877 15879 16091 16444 21017 21019 21035 21195 25851 29107 29213 29241 29452 29487 29846 56977 72317 72383 72568 72824 73005 73039 73180 73338 73393 75082 75127 78341 78507 78509 83547 84179 113303 113305 113336 115851 11745…
113041	A0A077L6M5_PROEL	A0A077L6M5	5-nucleotidase OS=Protobothrops elegans PE=2 SV=1	Regular	256.124	0	65324.5	16	5	47	15.48	25396	0	6559			Yellow	2353 2357 2914 3348 12803 15783 16893 21163 36370 37836 44019 59027 73319 74590 74830 75612 84475 103257 147182 176892 188335
84475	A0A1W7RF85_AGKCO	A0A1W7RF85	Snake venom 5'-nucleotidase OS=Agkistrodon contortrix contortrix PE=3 SV=1	Regular	256.124	0	65234.3	16	5	47	15.48	25396	0	6559			Yellow	2353 2357 2914 3348 12803 15783 16893 21163 36370 37836 44019 59027 73319 74590 74830 75612 103257 113041 147182 176892 188335
75612	T2HRS9_PROFL	T2HRS9	5' nucleotidase (Fragment) OS=Protobothrops flavoviridis PE=2 SV=1	Regular	256.124	0	57546.8	16	5	42	17.6	25396	16864	6559	25.734	1.4809	Yellow	2353 2357 2914 3348 12803 15783 16893 21163 36370 37836 44019 59027 73319 74590 74830 84475 103257 113041 147182 176892 188335
74590	A0A077L7M9_PROFL	A0A077L7M9	5-nucleotidase OS=Protobothrops flavoviridis PE=2 SV=1	Regular	256.124	0	65702.9	16	5	45	15.4	25396	0	6559			Yellow	2353 2357 2914 3348 12803 15783 16893 21163 36370 37836 44019 59027 73319 74830 75612 84475 103257 113041 147182 176892 188335
188584	A0A1L8D648_BOTAT	A0A1L8D648	BATXCTL22 OS=Bothrops atrox PE=2 SV=1	Regular	250.798	0	17024.8	6	1	9	8.9	32943	0	10186			Green	189723
189166	A0A1L8D613_BOTAT	A0A1L8D613	BATXCTL46 OS=Bothrops atrox PE=2 SV=1	Regular	237.184	0	17992.1	11	2	10	14.84	17733	0	7834			Yellow	71 182 194 35367 187926 187931 187936 187939 188146 188159 188160 188347 188427 189145 189157 189159 189162 189169 189727 189758 189770 192719 192729 192742 192750
189162	A0A1L8D6B3_BOTAT	A0A1L8D6B3	BATXCTL41 OS=Bothrops atrox PE=2 SV=1	Regular	237.184	0	17943.2	11	2	14	14.74	17733	0	7834			Yellow	71 182 194 35367 187926 187931 187936 187939 188146 188159 188160 188347 188427 189145 189157 189159 189166 189169 189727 189758 189770 192719 192729 192742 192750
189157	A0A1L8D6E0_BOTAT	A0A1L8D6E0	BATXCTL48 OS=Bothrops atrox PE=2 SV=1	Regular	237.184	0	17862.8	11	2	10	14.84	17733	0	7834			Yellow	71 182 194 35367 187926 187931 187936 187939 188146 188159 188160 188347 188427 189145 189159 189162 189166 189169 189727 189758 189770 192719 192729 192742 192750
188427	A0A1L8D627_BOTAT	A0A1L8D627	BATXCTL47 OS=Bothrops atrox PE=2 SV=1	Regular	237.184	0	17970	11	2	10	14.84	17733	0	7834			Yellow	71 182 194 35367 187926 187931 187936 187939 188146 188159 188160 188347 189145 189157 189159 189162 189166 189169 189727 189758 189770 192719 192729 192742 192750
188160	A0A1L8D6C7_BOTAT	A0A1L8D6C7	BATXCTL54 OS=Bothrops atrox PE=2 SV=1	Regular	237.184	0	17844.1	11	2	12	14.84	17733	0	7834			Yellow	71 182 194 35367 187926 187931 187936 187939 188146 188159 188347 188427 189145 189157 189159 189162 189166 189169 189727 189758 189770 192719 192729 192742 192750
194	SLAA_BOTJA	Q56EB1	Snaclec bothrojaracin subunit alpha OS=Bothrops jararaca PE=1 SV=1	Regular	237.184	0	17976.1	11	2	10	14.84	17733	0	7834			Yellow	71 182 35367 187926 187931 187936 187939 188146 188159 188160 188347 188427 189145 189157 189159 189162 189166 189169 189727 189758 189770 192719 192729 192742 192750
71	SLA_BOTIN	P0C929	Snaclec bothroinsularin subunit alpha OS=Bothrops insularis PE=1 SV=1	Regular	237.184	0	15608.2	11	2	10	17.42	17733	20112	7834	30.6904	0.479	Yellow	182 194 35367 187926 187931 187936 187939 188146 188159 188160 188347 188427 189145 189157 189159 189162 189166 189169 189727 189758 189770 192719 192729 192742 192750
117484	B0VXT6_SISCA	B0VXT6	Serine proteinase isoform 4 OS=Sistrurus catenatus edwardsii PE=2 SV=1	Regular	197.349	0	28655.2	8	2	20	7.36	8584	0	1362			Green	1881 1885 1933 1935 1987 1999 2081 2089 2105 2160 2161 2162 2917 3347 4775 5308 7623 7689 8495 10006 10609 10611 11255 11259 11260 11261 11566 12051 14738 15019 15322 15495 15557 15877 15879 16091 16444 21017 21019 21035 21195 25851 29107 29213 29238 29241 29452 29487 29846 56977 72317 72383 72568 72824 73005 73039 73180 73338 73393 75082 75127 78341 78507 78509 83547 84179 113303 113305 113336 1…
75082	A0A1Y0DIB6_AZEFE	A0A1Y0DIB6	Serine protease OS=Azemiops feae GN=PA PE=2 SV=1	Regular	197.349	0	28433.3	8	2	22	7.42	8584	0	1362			Green	1881 1885 1933 1935 1987 1999 2081 2089 2105 2160 2161 2162 2917 3347 4775 5308 7623 7689 8495 10006 10609 10611 11255 11259 11260 11261 11566 12051 14738 15019 15322 15495 15557 15877 15879 16091 16444 21017 21019 21035 21195 25851 29107 29213 29238 29241 29452 29487 29846 56977 72317 72383 72568 72824 73005 73039 73180 73338 73393 75127 78341 78507 78509 83547 84179 113303 113305 113336 115851 …
2353	V5NTD_CROAD	F8S0Z7	Snake venom 5'-nucleotidase OS=Crotalus adamanteus PE=1 SV=2	Regular	187.427	0	65309.4	15	5	47	13.44	80589	0	27760			Yellow	2357 15783 16893 21163 37836 73319 74590 75612 84475 113041 176892 188335
75425	N0A5N4_GLOHA	N0A5N4	Agkihpin OS=Gloydius halys PE=2 SV=1	Regular	184.658	0	26887.3	7	2	22	8.44	8339	0	1318			Green	1882 1901 1902 1906 1909 1910 1912 1917 1922 1929 1930 1931 1935 1936 1977 1980 1992 1995 2001 2006 2007 2048 2049 2054 2057 2060 2062 2064 2066 2069 2070 2076 2080 2081 2084 2091 2096 2100 2129 2130 2131 2132 2133 2137 2142 2143 2149 2157 2158 2886 3029 3034 3345 4775 5308 7590 7668 7687 7689 7871 8401 8693 10006 10609 11255 11258 11260 11261 11622 12050 12051 14738 14855 15210 15322 15495 15553…
74395	N0AAE6_GLOHA	N0AAE6	Agkihpin OS=Gloydius halys PE=2 SV=1	Regular	184.658	0	26869.2	7	2	22	8.44	8339	0	1318			Green	1882 1901 1902 1906 1909 1910 1912 1917 1922 1929 1930 1931 1935 1936 1977 1980 1992 1995 2001 2006 2007 2048 2049 2054 2057 2060 2062 2064 2066 2069 2070 2076 2080 2081 2084 2091 2096 2100 2129 2130 2131 2132 2133 2137 2142 2143 2149 2157 2158 2886 3029 3034 3345 4775 5308 7590 7668 7687 7689 7871 8401 8693 10006 10609 11255 11258 11260 11261 11622 12050 12051 14738 14855 15210 15322 15495 15553…
71925	I4CHP3_GLOHA	I4CHP3	Thrombin-like protein OS=Gloydius halys PE=2 SV=1	Regular	184.658	0	27202.7	7	2	21	8.37	8339	0	1318			Green	1882 1901 1902 1906 1909 1910 1912 1917 1922 1929 1930 1931 1935 1936 1977 1980 1992 1995 2001 2006 2007 2048 2049 2054 2057 2060 2062 2064 2066 2069 2070 2076 2080 2081 2084 2091 2096 2100 2129 2130 2131 2132 2133 2137 2142 2143 2149 2157 2158 2886 3029 3034 3345 4775 5308 7590 7668 7687 7689 7871 8401 8693 10006 10609 11255 11258 11260 11261 11622 12050 12051 14738 14855 15210 15322 15495 15553…
2091	VSPPE_GLOHA	O93421	Snake venom serine protease pallase OS=Gloydius halys PE=2 SV=2	Regular	184.658	0	26732.2	7	2	22	8.47	8339	0	1318			Green	1882 1901 1902 1906 1909 1910 1912 1917 1922 1929 1930 1931 1935 1936 1977 1980 1992 1995 2001 2006 2007 2048 2049 2054 2057 2060 2062 2064 2066 2069 2070 2076 2080 2081 2084 2096 2100 2129 2130 2131 2132 2133 2137 2142 2143 2149 2157 2158 2886 3029 3034 3345 4775 5308 7590 7668 7687 7689 7871 8401 8693 10006 10609 11255 11258 11260 11261 11622 12050 12051 14738 14855 15210 15322 15495 15553 1575…
2062	VSP2_GLOHA	Q9YGI6	Snake venom serine protease pallabin-2 OS=Gloydius halys GN=JZTHR7 PE=2 SV=1	Regular	184.658	0	29368.3	7	2	22	7.69	8339	0	1318			Green	1882 1901 1902 1906 1909 1910 1912 1917 1922 1929 1930 1931 1935 1936 1977 1980 1992 1995 2001 2006 2007 2048 2049 2054 2057 2060 2064 2066 2069 2070 2076 2080 2081 2084 2091 2096 2100 2129 2130 2131 2132 2133 2137 2142 2143 2149 2157 2158 2886 3029 3034 3345 4775 5308 7590 7668 7687 7689 7871 8401 8693 10006 10609 11255 11258 11260 11261 11622 12050 12051 14738 14855 15210 15322 15495 15553 1575…
1977	VSP1_GLOHA	Q9YGJ2	Snake venom serine protease pallabin OS=Gloydius halys GN=JZTHR5 PE=2 SV=1	Regular	184.658	0	29365.3	7	2	22	7.69	8339	0	1318			Green	1882 1901 1902 1906 1909 1910 1912 1917 1922 1929 1930 1931 1935 1936 1980 1992 1995 2001 2006 2007 2048 2049 2054 2057 2060 2062 2064 2066 2069 2070 2076 2080 2081 2084 2091 2096 2100 2129 2130 2131 2132 2133 2137 2142 2143 2149 2157 2158 2886 3029 3034 3345 4775 5308 7590 7668 7687 7689 7871 8401 8693 10006 10609 11255 11258 11260 11261 11622 12050 12051 14738 14855 15210 15322 15495 15553 1575…
1929	VSPSH_GLOSH	Q6T5L0	Alpha-fibrinogenase shedaoenase OS=Gloydius shedaoensis PE=1 SV=2	Regular	184.658	0	27100.5	7	2	21	8.4	8339	0	1318			Green	1882 1901 1902 1906 1909 1910 1912 1917 1922 1930 1931 1935 1936 1977 1980 1992 1995 2001 2006 2007 2048 2049 2054 2057 2060 2062 2064 2066 2069 2070 2076 2080 2081 2084 2091 2096 2100 2129 2130 2131 2132 2133 2137 2142 2143 2149 2157 2158 2886 3029 3034 3345 4775 5308 7590 7668 7687 7689 7871 8401 8693 10006 10609 11255 11258 11260 11261 11622 12050 12051 14738 14855 15210 15322 15495 15553 1575…
1882	VSPUI_GLOUS	Q8UUJ2	Snake venom serine protease ussurin OS=Gloydius ussuriensis PE=2 SV=2	Regular	184.658	0	26885.2	7	2	21	8.47	8339	0	1318			Green	1901 1902 1906 1909 1910 1912 1917 1922 1929 1930 1931 1935 1936 1977 1980 1992 1995 2001 2006 2007 2048 2049 2054 2057 2060 2062 2064 2066 2069 2070 2076 2080 2081 2084 2091 2096 2100 2129 2130 2131 2132 2133 2137 2142 2143 2149 2157 2158 2886 3029 3034 3345 4775 5308 7590 7668 7687 7689 7871 8401 8693 10006 10609 11255 11258 11260 11261 11622 12050 12051 14738 14855 15210 15322 15495 15553 1575…
176892	A0A194APR8_SISTE	A0A194APR8	Ecto-5'-nucleotidase OS=Sistrurus tergeminus PE=3 SV=1	Regular	181.607	0	65278.3	13	4	46	13.41	21092	0	5301			Yellow	2353 2357 15783 16893 21163 37836 73319 74590 75612 84475 113041 188335
73319	A0A194ASY3_SISMB	A0A194ASY3	Ecto-5'-nucleotidase OS=Sistrurus miliarius barbouri PE=3 SV=1	Regular	181.607	0	65571.7	13	4	47	13.37	21092	0	5301			Yellow	2353 2357 15783 16893 21163 37836 74590 75612 84475 113041 176892 188335
16893	A0A0F7Z1K6_CROAD	A0A0F7Z1K6	Cadam10_NUC-1 OS=Crotalus adamanteus PE=2 SV=1	Regular	181.607	0	65309.4	13	4	47	13.44	21092	0	5301			Yellow	2353 2357 15783 21163 37836 73319 74590 75612 84475 113041 176892 188335
15783	T1E3Y5_CROHD	T1E3Y5	Ecto-5'-nucleotidase OS=Crotalus horridus PE=2 SV=1	Regular	181.607	0	65444.6	13	4	46	13.39	21092	0	5301			Yellow	2353 2357 16893 21163 37836 73319 74590 75612 84475 113041 176892 188335
37836	U3T7C6_OVOOK	U3T7C6	5'-nucleotidase (Fragment) OS=Ovophis okinavensis PE=2 SV=1	Regular	170.867	0	55972.9	13	4	36	11.9	20907	7339	4453	11.1991	0.6268	Yellow	2353 2357 2914 3348 12803 15783 16893 21163 36370 44019 59027 73319 74590 74830 75612 78679 84475 103257 113041 147182 176892 188335
2357	V5NTD_GLOBR	B6EWW8	Snake venom 5'-nucleotidase OS=Gloydius brevicaudus PE=2 SV=1	Regular	170.867	0	65118.3	13	4	44	10.2	20907	0	4453			Yellow	2353 2914 3348 12803 15783 16893 21163 36370 37836 44019 59027 73319 74590 74830 75612 78679 84475 103257 113041 147182 176892 188335
193078	Q90Z47_DEIAC	Q90Z47	Venom thrombin-like enzyme OS=Deinagkistrodon acutus GN=tler7 PE=2 SV=1	Regular	165.457	0	25940	5	1	15	4.68	6487	0	1104			Green	1882 1901 1902 1906 1909 1910 1912 1917 1922 1929 1930 1931 1935 1936 1977 1980 1992 1995 2001 2006 2007 2048 2049 2054 2057 2060 2062 2064 2066 2069 2070 2076 2080 2081 2091 2096 2100 2129 2130 2131 2132 2133 2137 2142 2143 2149 2158 2886 3029 3034 3345 4775 5308 7590 7668 7687 7689 7871 8401 8693 10006 10609 11255 11258 11260 11261 11622 12050 12051 14738 14855 15210 15322 15495 15553 15757 157…
193032	A1E235_DEIAC	A1E235	Venom thrombin-like enzyme (Fragment) OS=Deinagkistrodon acutus GN=tlet1 PE=2 SV=1	Regular	165.457	0	25862.1	5	1	13	4.68	6487	0	1104			Green	1882 1901 1902 1906 1909 1910 1912 1917 1922 1929 1930 1931 1935 1936 1977 1980 1992 1995 2001 2006 2007 2048 2049 2054 2057 2060 2062 2064 2066 2069 2070 2076 2080 2081 2091 2096 2100 2129 2130 2131 2132 2133 2137 2142 2143 2149 2158 2886 3029 3034 3345 4775 5308 7590 7668 7687 7689 7871 8401 8693 10006 10609 11255 11258 11260 11261 11622 12050 12051 14738 14855 15210 15322 15495 15553 15757 157…
193029	Q9I961_DEIAC	Q9I961	Acubin2 OS=Deinagkistrodon acutus GN=wbthr3 PE=2 SV=1	Regular	165.457	0	28438.4	5	1	14	4.26	6487	0	1104			Green	1882 1901 1902 1906 1909 1910 1912 1917 1922 1929 1930 1931 1935 1936 1977 1980 1992 1995 2001 2006 2007 2048 2049 2054 2057 2060 2062 2064 2066 2069 2070 2076 2080 2081 2091 2096 2100 2129 2130 2131 2132 2133 2137 2142 2143 2149 2158 2886 3029 3034 3345 4775 5308 7590 7668 7687 7689 7871 8401 8693 10006 10609 11255 11258 11260 11261 11622 12050 12051 14738 14855 15210 15322 15495 15553 15757 157…
193014	A1E236_DEIAC	A1E236	Venom thrombin-like enzyme (Fragment) OS=Deinagkistrodon acutus GN=tlet2 PE=2 SV=1	Regular	165.457	0	25863.2	5	1	14	4.68	6487	0	1104			Green	1882 1901 1902 1906 1909 1910 1912 1917 1922 1929 1930 1931 1935 1936 1977 1980 1992 1995 2001 2006 2007 2048 2049 2054 2057 2060 2062 2064 2066 2069 2070 2076 2080 2081 2091 2096 2100 2129 2130 2131 2132 2133 2137 2142 2143 2149 2158 2886 3029 3034 3345 4775 5308 7590 7668 7687 7689 7871 8401 8693 10006 10609 11255 11258 11260 11261 11622 12050 12051 14738 14855 15210 15322 15495 15553 15757 157…
192975	A1E239_DEIAC	A1E239	Venom thrombin-like enzyme (Fragment) OS=Deinagkistrodon acutus GN=tlet5 PE=2 SV=1	Regular	165.457	0	25844.1	5	1	13	4.68	6487	0	1104			Green	1882 1901 1902 1906 1909 1910 1912 1917 1922 1929 1930 1931 1935 1936 1977 1980 1992 1995 2001 2006 2007 2048 2049 2054 2057 2060 2062 2064 2066 2069 2070 2076 2080 2081 2091 2096 2100 2129 2130 2131 2132 2133 2137 2142 2143 2149 2158 2886 3029 3034 3345 4775 5308 7590 7668 7687 7689 7871 8401 8693 10006 10609 11255 11258 11260 11261 11622 12050 12051 14738 14855 15210 15322 15495 15553 15757 157…
192954	Q9W7S1_DEIAC	Q9W7S1	Acubin OS=Deinagkistrodon acutus GN=wbthr1 PE=2 SV=1	Regular	165.457	0	28514.5	5	1	14	4.26	6487	0	1104			Green	1882 1901 1902 1906 1909 1910 1912 1917 1922 1929 1930 1931 1935 1936 1977 1980 1992 1995 2001 2006 2007 2048 2049 2054 2057 2060 2062 2064 2066 2069 2070 2076 2080 2081 2091 2096 2100 2129 2130 2131 2132 2133 2137 2142 2143 2149 2158 2886 3029 3034 3345 4775 5308 7590 7668 7687 7689 7871 8401 8693 10006 10609 11255 11258 11260 11261 11622 12050 12051 14738 14855 15210 15322 15495 15553 15757 157…
192765	A0A0F7Z1I9_CROAD	A0A0F7Z1I9	Serine proteinase 6 OS=Crotalus adamanteus PE=2 SV=1	Regular	165.457	0	29001.1	5	1	20	4.25	6487	0	1104			Green	1882 1901 1902 1906 1909 1910 1912 1917 1922 1929 1930 1931 1935 1936 1977 1980 1992 1995 2001 2006 2007 2048 2049 2054 2057 2060 2062 2064 2066 2069 2070 2076 2080 2081 2091 2096 2100 2129 2130 2131 2132 2133 2137 2142 2143 2149 2158 2886 3029 3034 3345 4775 5308 7590 7668 7687 7689 7871 8401 8693 10006 10609 11255 11258 11260 11261 11622 12050 12051 14738 14855 15210 15322 15495 15553 15757 157…
190256	F8S120_CROAD	F8S120	Serine proteinase 8 (Fragment) OS=Crotalus adamanteus PE=2 SV=1	Regular	165.457	0	26975.5	5	1	19	4.56	6487	0	1104			Green	1882 1901 1902 1906 1909 1910 1912 1917 1922 1929 1930 1931 1935 1936 1977 1980 1992 1995 2001 2006 2007 2048 2049 2054 2057 2060 2062 2064 2066 2069 2070 2076 2080 2081 2091 2096 2100 2129 2130 2131 2132 2133 2137 2142 2143 2149 2158 2886 3029 3034 3345 4775 5308 7590 7668 7687 7689 7871 8401 8693 10006 10609 11255 11258 11260 11261 11622 12050 12051 14738 14855 15210 15322 15495 15553 15757 157…
189725	A0A1L8D5V0_BOTAT	A0A1L8D5V0	BATXSVSP8 OS=Bothrops atrox PE=2 SV=1	Regular	165.457	0	29207	5	1	22	4.28	6487	0	1104			Green	1882 1901 1902 1906 1909 1910 1912 1917 1922 1929 1930 1931 1935 1936 1977 1980 1992 1995 2001 2006 2007 2048 2049 2054 2057 2060 2062 2064 2066 2069 2070 2076 2080 2081 2091 2096 2100 2129 2130 2131 2132 2133 2137 2142 2143 2149 2158 2886 3029 3034 3345 4775 5308 7590 7668 7687 7689 7871 8401 8693 10006 10609 11255 11258 11260 11261 11622 12050 12051 14738 14855 15210 15322 15495 15553 15757 157…
188894	Q98TT5_DEIAC	Q98TT5	Thrombin-like enzyme OS=Deinagkistrodon acutus PE=2 SV=1	Regular	165.457	0	28429.3	5	1	14	4.26	6487	0	1104			Green	1882 1901 1902 1906 1909 1910 1912 1917 1922 1929 1930 1931 1935 1936 1977 1980 1992 1995 2001 2006 2007 2048 2049 2054 2057 2060 2062 2064 2066 2069 2070 2076 2080 2081 2091 2096 2100 2129 2130 2131 2132 2133 2137 2142 2143 2149 2158 2886 3029 3034 3345 4775 5308 7590 7668 7687 7689 7871 8401 8693 10006 10609 11255 11258 11260 11261 11622 12050 12051 14738 14855 15210 15322 15495 15553 15757 157…
188891	A1E2S3_DEIAC	A1E2S3	Venom thrombin-like enzyme OS=Deinagkistrodon acutus GN=tlet8 PE=2 SV=1	Regular	165.457	0	25791.1	5	1	14	4.68	6487	0	1104			Green	1882 1901 1902 1906 1909 1910 1912 1917 1922 1929 1930 1931 1935 1936 1977 1980 1992 1995 2001 2006 2007 2048 2049 2054 2057 2060 2062 2064 2066 2069 2070 2076 2080 2081 2091 2096 2100 2129 2130 2131 2132 2133 2137 2142 2143 2149 2158 2886 3029 3034 3345 4775 5308 7590 7668 7687 7689 7871 8401 8693 10006 10609 11255 11258 11260 11261 11622 12050 12051 14738 14855 15210 15322 15495 15553 15757 157…
188888	A1E2S1_DEIAC	A1E2S1	Venom thrombin-like enzyme OS=Deinagkistrodon acutus GN=tlet6 PE=2 SV=1	Regular	165.457	0	25863.2	5	1	14	4.68	6487	0	1104			Green	1882 1901 1902 1906 1909 1910 1912 1917 1922 1929 1930 1931 1935 1936 1977 1980 1992 1995 2001 2006 2007 2048 2049 2054 2057 2060 2062 2064 2066 2069 2070 2076 2080 2081 2091 2096 2100 2129 2130 2131 2132 2133 2137 2142 2143 2149 2158 2886 3029 3034 3345 4775 5308 7590 7668 7687 7689 7871 8401 8693 10006 10609 11255 11258 11260 11261 11622 12050 12051 14738 14855 15210 15322 15495 15553 15757 157…
188809	A1E2S4_DEIAC	A1E2S4	Venom thrombin-like enzyme OS=Deinagkistrodon acutus GN=tlet9 PE=2 SV=1	Regular	165.457	0	25840.1	5	1	14	4.68	6487	0	1104			Green	1882 1901 1902 1906 1909 1910 1912 1917 1922 1929 1930 1931 1935 1936 1977 1980 1992 1995 2001 2006 2007 2048 2049 2054 2057 2060 2062 2064 2066 2069 2070 2076 2080 2081 2091 2096 2100 2129 2130 2131 2132 2133 2137 2142 2143 2149 2158 2886 3029 3034 3345 4775 5308 7590 7668 7687 7689 7871 8401 8693 10006 10609 11255 11258 11260 11261 11622 12050 12051 14738 14855 15210 15322 15495 15553 15757 157…
188424	A0A1L8D5U8_BOTAT	A0A1L8D5U8	BATXSVSP7 OS=Bothrops atrox PE=2 SV=1	Regular	165.457	0	29171.1	5	1	22	4.28	6487	0	1104			Green	1882 1901 1902 1906 1909 1910 1912 1917 1922 1929 1930 1931 1935 1936 1977 1980 1992 1995 2001 2006 2007 2048 2049 2054 2057 2060 2062 2064 2066 2069 2070 2076 2080 2081 2091 2096 2100 2129 2130 2131 2132 2133 2137 2142 2143 2149 2158 2886 3029 3034 3345 4775 5308 7590 7668 7687 7689 7871 8401 8693 10006 10609 11255 11258 11260 11261 11622 12050 12051 14738 14855 15210 15322 15495 15553 15757 157…
188230	A0A1W7RB84_CROAD	A0A1W7RB84	Cadam10_SVSP-6 OS=Crotalus adamanteus PE=3 SV=1	Regular	165.457	0	29059.1	5	1	20	4.25	6487	0	1104			Green	1882 1901 1902 1906 1909 1910 1912 1917 1922 1929 1930 1931 1935 1936 1977 1980 1992 1995 2001 2006 2007 2048 2049 2054 2057 2060 2062 2064 2066 2069 2070 2076 2080 2081 2091 2096 2100 2129 2130 2131 2132 2133 2137 2142 2143 2149 2158 2886 3029 3034 3345 4775 5308 7590 7668 7687 7689 7871 8401 8693 10006 10609 11255 11258 11260 11261 11622 12050 12051 14738 14855 15210 15322 15495 15553 15757 157…
187836	A0A194ARP9_SISTE	A0A194ARP9	Serine proteinase 10b OS=Sistrurus tergeminus PE=3 SV=1	Regular	165.457	0	29762.8	5	1	19	4.2	6487	0	1104			Green	1882 1901 1902 1906 1909 1910 1912 1917 1922 1929 1930 1931 1935 1936 1977 1980 1992 1995 2001 2006 2007 2048 2049 2054 2057 2060 2062 2064 2066 2069 2070 2076 2080 2081 2091 2096 2100 2129 2130 2131 2132 2133 2137 2142 2143 2149 2158 2886 3029 3034 3345 4775 5308 7590 7668 7687 7689 7871 8401 8693 10006 10609 11255 11258 11260 11261 11622 12050 12051 14738 14855 15210 15322 15495 15553 15757 157…
176791	A0A194ASI3_SISTE	A0A194ASI3	Serine proteinase 10a OS=Sistrurus tergeminus PE=3 SV=1	Regular	165.457	0	29728.8	5	1	19	4.2	6487	0	1104			Green	1882 1901 1902 1906 1909 1910 1912 1917 1922 1929 1930 1931 1935 1936 1977 1980 1992 1995 2001 2006 2007 2048 2049 2054 2057 2060 2062 2064 2066 2069 2070 2076 2080 2081 2091 2096 2100 2129 2130 2131 2132 2133 2137 2142 2143 2149 2158 2886 3029 3034 3345 4775 5308 7590 7668 7687 7689 7871 8401 8693 10006 10609 11255 11258 11260 11261 11622 12050 12051 14738 14855 15210 15322 15495 15553 15757 157…
176789	A0A194APK9_SISTE	A0A194APK9	Serine proteinase 2 OS=Sistrurus tergeminus PE=3 SV=1	Regular	165.457	0	29029.2	5	1	22	4.25	6487	0	1104			Green	1882 1901 1902 1906 1909 1910 1912 1917 1922 1929 1930 1931 1935 1936 1977 1980 1992 1995 2001 2006 2007 2048 2049 2054 2057 2060 2062 2064 2066 2069 2070 2076 2080 2081 2091 2096 2100 2129 2130 2131 2132 2133 2137 2142 2143 2149 2158 2886 3029 3034 3345 4775 5308 7590 7668 7687 7689 7871 8401 8693 10006 10609 11255 11258 11260 11261 11622 12050 12051 14738 14855 15210 15322 15495 15553 15757 157…
176731	A0A194ARG0_SISTE	A0A194ARG0	Serine proteinase 8c OS=Sistrurus tergeminus PE=3 SV=1	Regular	165.457	0	28867.7	5	1	19	4.3	6487	0	1104			Green	1882 1901 1902 1906 1909 1910 1912 1917 1922 1929 1930 1931 1935 1936 1977 1980 1992 1995 2001 2006 2007 2048 2049 2054 2057 2060 2062 2064 2066 2069 2070 2076 2080 2081 2091 2096 2100 2129 2130 2131 2132 2133 2137 2142 2143 2149 2158 2886 3029 3034 3345 4775 5308 7590 7668 7687 7689 7871 8401 8693 10006 10609 11255 11258 11260 11261 11622 12050 12051 14738 14855 15210 15322 15495 15553 15757 157…
135932	E9JG18_ECHCO	E9JG18	Serine protease (Fragment) OS=Echis coloratus PE=2 SV=1	Regular	165.457	0	25849.4	5	1	19	4.7	6487	0	1104			Green	1882 1901 1902 1906 1909 1910 1912 1917 1922 1929 1930 1931 1935 1936 1977 1980 1992 1995 2001 2006 2007 2048 2049 2054 2057 2060 2062 2064 2066 2069 2070 2076 2080 2081 2091 2096 2100 2129 2130 2131 2132 2133 2137 2142 2143 2149 2158 2886 3029 3034 3345 4775 5308 7590 7668 7687 7689 7871 8401 8693 10006 10609 11255 11258 11260 11261 11622 12050 12051 14738 14855 15210 15322 15495 15553 15757 157…
132829	E9JG17_ECHCO	E9JG17	Serine protease (Fragment) OS=Echis coloratus PE=2 SV=1	Regular	165.457	0	26012.6	5	1	19	4.68	6487	0	1104			Green	1882 1901 1902 1906 1909 1910 1912 1917 1922 1929 1930 1931 1935 1936 1977 1980 1992 1995 2001 2006 2007 2048 2049 2054 2057 2060 2062 2064 2066 2069 2070 2076 2080 2081 2091 2096 2100 2129 2130 2131 2132 2133 2137 2142 2143 2149 2158 2886 3029 3034 3345 4775 5308 7590 7668 7687 7689 7871 8401 8693 10006 10609 11255 11258 11260 11261 11622 12050 12051 14738 14855 15210 15322 15495 15553 15757 157…
117508	B0VXT9_SISCA	B0VXT9	Serine proteinase isoform 7 OS=Sistrurus catenatus edwardsii PE=2 SV=1	Regular	165.457	0	30786.9	5	1	22	4.03	6487	0	1104			Green	1882 1901 1902 1906 1909 1910 1912 1917 1922 1929 1930 1931 1935 1936 1977 1980 1992 1995 2001 2006 2007 2048 2049 2054 2057 2060 2062 2064 2066 2069 2070 2076 2080 2081 2091 2096 2100 2129 2130 2131 2132 2133 2137 2142 2143 2149 2158 2886 3029 3034 3345 4775 5308 7590 7668 7687 7689 7871 8401 8693 10006 10609 11255 11258 11260 11261 11622 12050 12051 14738 14855 15210 15322 15495 15553 15757 157…
117488	B0VXT4_SISCA	B0VXT4	Serine proteinase isoform 2 OS=Sistrurus catenatus edwardsii PE=2 SV=1	Regular	165.457	0	28962	5	1	21	4.25	6487	0	1104			Green	1882 1901 1902 1906 1909 1910 1912 1917 1922 1929 1930 1931 1935 1936 1977 1980 1992 1995 2001 2006 2007 2048 2049 2054 2057 2060 2062 2064 2066 2069 2070 2076 2080 2081 2091 2096 2100 2129 2130 2131 2132 2133 2137 2142 2143 2149 2158 2886 3029 3034 3345 4775 5308 7590 7668 7687 7689 7871 8401 8693 10006 10609 11255 11258 11260 11261 11622 12050 12051 14738 14855 15210 15322 15495 15553 15757 157…
117473	B0VXT3_SISCA	B0VXT3	Serine proteinase isoform 1 OS=Sistrurus catenatus edwardsii PE=2 SV=1	Regular	165.457	0	29629.6	5	1	18	4.2	6487	0	1104			Green	1882 1901 1902 1906 1909 1910 1912 1917 1922 1929 1930 1931 1935 1936 1977 1980 1992 1995 2001 2006 2007 2048 2049 2054 2057 2060 2062 2064 2066 2069 2070 2076 2080 2081 2091 2096 2100 2129 2130 2131 2132 2133 2137 2142 2143 2149 2158 2886 3029 3034 3345 4775 5308 7590 7668 7687 7689 7871 8401 8693 10006 10609 11255 11258 11260 11261 11622 12050 12051 14738 14855 15210 15322 15495 15553 15757 157…
117401	B0VXU1_SISCA	B0VXU1	Serine proteinase isoform 9 OS=Sistrurus catenatus edwardsii PE=2 SV=1	Regular	165.457	0	29340.5	5	1	14	4.23	6487	0	1104			Green	1882 1901 1902 1906 1909 1910 1912 1917 1922 1929 1930 1931 1935 1936 1977 1980 1992 1995 2001 2006 2007 2048 2049 2054 2057 2060 2062 2064 2066 2069 2070 2076 2080 2081 2091 2096 2100 2129 2130 2131 2132 2133 2137 2142 2143 2149 2158 2886 3029 3034 3345 4775 5308 7590 7668 7687 7689 7871 8401 8693 10006 10609 11255 11258 11260 11261 11622 12050 12051 14738 14855 15210 15322 15495 15553 15757 157…
117396	B0VXT5_SISCA	B0VXT5	Serine proteinase isoform 3 OS=Sistrurus catenatus edwardsii PE=2 SV=1	Regular	165.457	0	28366	5	1	21	4.28	6487	0	1104			Green	1882 1901 1902 1906 1909 1910 1912 1917 1922 1929 1930 1931 1935 1936 1977 1980 1992 1995 2001 2006 2007 2048 2049 2054 2057 2060 2062 2064 2066 2069 2070 2076 2080 2081 2091 2096 2100 2129 2130 2131 2132 2133 2137 2142 2143 2149 2158 2886 3029 3034 3345 4775 5308 7590 7668 7687 7689 7871 8401 8693 10006 10609 11255 11258 11260 11261 11622 12050 12051 14738 14855 15210 15322 15495 15553 15757 157…
113933	T1DJX6_CROHD	T1DJX6	Serine proteinase 9 OS=Crotalus horridus PE=2 SV=1	Regular	165.457	0	29257.9	5	1	22	4.28	6487	0	1104			Green	1882 1901 1902 1906 1909 1910 1912 1917 1922 1929 1930 1931 1935 1936 1977 1980 1992 1995 2001 2006 2007 2048 2049 2054 2057 2060 2062 2064 2066 2069 2070 2076 2080 2081 2091 2096 2100 2129 2130 2131 2132 2133 2137 2142 2143 2149 2158 2886 3029 3034 3345 4775 5308 7590 7668 7687 7689 7871 8401 8693 10006 10609 11255 11258 11260 11261 11622 12050 12051 14738 14855 15210 15322 15495 15553 15757 157…
112904	A0A077LA46_PROEL	A0A077LA46	Serine protease 1 OS=Protobothrops elegans PE=2 SV=1	Regular	165.457	0	28958.7	5	1	16	4.28	6487	0	1104			Green	1882 1901 1902 1906 1909 1910 1912 1917 1922 1929 1930 1931 1935 1936 1977 1980 1992 1995 2001 2006 2007 2048 2049 2054 2057 2060 2062 2064 2066 2069 2070 2076 2080 2081 2091 2096 2100 2129 2130 2131 2132 2133 2137 2142 2143 2149 2158 2886 3029 3034 3345 4775 5308 7590 7668 7687 7689 7871 8401 8693 10006 10609 11255 11258 11260 11261 11622 12050 12051 14738 14855 15210 15322 15495 15553 15757 157…
99585	A0A1W7RJX1_AGKCO	A0A1W7RJX1	Serine proteinase 3a OS=Agkistrodon contortrix contortrix PE=3 SV=1	Regular	165.457	0	28721.4	5	1	15	4.26	6487	0	1104			Green	1882 1901 1902 1906 1909 1910 1912 1917 1922 1929 1930 1931 1935 1936 1977 1980 1992 1995 2001 2006 2007 2048 2049 2054 2057 2060 2062 2064 2066 2069 2070 2076 2080 2081 2091 2096 2100 2129 2130 2131 2132 2133 2137 2142 2143 2149 2158 2886 3029 3034 3345 4775 5308 7590 7668 7687 7689 7871 8401 8693 10006 10609 11255 11258 11260 11261 11622 12050 12051 14738 14855 15210 15322 15495 15553 15757 157…
84463	A0A1W7RJW0_AGKCO	A0A1W7RJW0	Serine proteinase 1 OS=Agkistrodon contortrix contortrix PE=3 SV=1	Regular	165.457	0	28705.7	5	1	17	4.28	6487	0	1104			Green	1882 1901 1902 1906 1909 1910 1912 1917 1922 1929 1930 1931 1935 1936 1977 1980 1992 1995 2001 2006 2007 2048 2049 2054 2057 2060 2062 2064 2066 2069 2070 2076 2080 2081 2091 2096 2100 2129 2130 2131 2132 2133 2137 2142 2143 2149 2158 2886 3029 3034 3345 4775 5308 7590 7668 7687 7689 7871 8401 8693 10006 10609 11255 11258 11260 11261 11622 12050 12051 14738 14855 15210 15322 15495 15553 15757 157…
84277	A0A1W7RJS4_AGKCO	A0A1W7RJS4	Serine proteinase 15a OS=Agkistrodon contortrix contortrix PE=3 SV=1	Regular	165.457	0	29643.6	5	1	21	4.2	6487	0	1104			Green	1882 1901 1902 1906 1909 1910 1912 1917 1922 1929 1930 1931 1935 1936 1977 1980 1992 1995 2001 2006 2007 2048 2049 2054 2057 2060 2062 2064 2066 2069 2070 2076 2080 2081 2091 2096 2100 2129 2130 2131 2132 2133 2137 2142 2143 2149 2158 2886 3029 3034 3345 4775 5308 7590 7668 7687 7689 7871 8401 8693 10006 10609 11255 11258 11260 11261 11622 12050 12051 14738 14855 15210 15322 15495 15553 15757 157…
83808	A0A1W7RJW9_AGKCO	A0A1W7RJW9	Serine proteinase 6 OS=Agkistrodon contortrix contortrix PE=3 SV=1	Regular	165.457	0	28997	5	1	18	4.26	6487	0	1104			Green	1882 1901 1902 1906 1909 1910 1912 1917 1922 1929 1930 1931 1935 1936 1977 1980 1992 1995 2001 2006 2007 2048 2049 2054 2057 2060 2062 2064 2066 2069 2070 2076 2080 2081 2091 2096 2100 2129 2130 2131 2132 2133 2137 2142 2143 2149 2158 2886 3029 3034 3345 4775 5308 7590 7668 7687 7689 7871 8401 8693 10006 10609 11255 11258 11260 11261 11622 12050 12051 14738 14855 15210 15322 15495 15553 15757 157…
83676	A0A1W7RJX5_AGKCO	A0A1W7RJX5	Serine proteinase 14a OS=Agkistrodon contortrix contortrix PE=3 SV=1	Regular	165.457	0	29786.8	5	1	21	4.2	6487	0	1104			Green	1882 1901 1902 1906 1909 1910 1912 1917 1922 1929 1930 1931 1935 1936 1977 1980 1992 1995 2001 2006 2007 2048 2049 2054 2057 2060 2062 2064 2066 2069 2070 2076 2080 2081 2091 2096 2100 2129 2130 2131 2132 2133 2137 2142 2143 2149 2158 2886 3029 3034 3345 4775 5308 7590 7668 7687 7689 7871 8401 8693 10006 10609 11255 11258 11260 11261 11622 12050 12051 14738 14855 15210 15322 15495 15553 15757 157…
83235	A0A1W7RJU2_AGKCO	A0A1W7RJU2	Serine proteinase 4 OS=Agkistrodon contortrix contortrix PE=3 SV=1	Regular	165.457	0	28718.6	5	1	14	4.26	6487	0	1104			Green	1882 1901 1902 1906 1909 1910 1912 1917 1922 1929 1930 1931 1935 1936 1977 1980 1992 1995 2001 2006 2007 2048 2049 2054 2057 2060 2062 2064 2066 2069 2070 2076 2080 2081 2091 2096 2100 2129 2130 2131 2132 2133 2137 2142 2143 2149 2158 2886 3029 3034 3345 4775 5308 7590 7668 7687 7689 7871 8401 8693 10006 10609 11255 11258 11260 11261 11622 12050 12051 14738 14855 15210 15322 15495 15553 15757 157…
82442	A0A1W7RJV9_AGKCO	A0A1W7RJV9	Serine proteinase 5 OS=Agkistrodon contortrix contortrix PE=3 SV=1	Regular	165.457	0	29507.7	5	1	16	4.23	6487	0	1104			Green	1882 1901 1902 1906 1909 1910 1912 1917 1922 1929 1930 1931 1935 1936 1977 1980 1992 1995 2001 2006 2007 2048 2049 2054 2057 2060 2062 2064 2066 2069 2070 2076 2080 2081 2091 2096 2100 2129 2130 2131 2132 2133 2137 2142 2143 2149 2158 2886 3029 3034 3345 4775 5308 7590 7668 7687 7689 7871 8401 8693 10006 10609 11255 11258 11260 11261 11622 12050 12051 14738 14855 15210 15322 15495 15553 15757 157…
78520	A0A194ASS1_SISMB	A0A194ASS1	Serine proteinase 9b OS=Sistrurus miliarius barbouri PE=3 SV=1	Regular	165.457	0	28968	5	1	21	4.25	6487	0	1104			Green	1882 1901 1902 1906 1909 1910 1912 1917 1922 1929 1930 1931 1935 1936 1977 1980 1992 1995 2001 2006 2007 2048 2049 2054 2057 2060 2062 2064 2066 2069 2070 2076 2080 2081 2091 2096 2100 2129 2130 2131 2132 2133 2137 2142 2143 2149 2158 2886 3029 3034 3345 4775 5308 7590 7668 7687 7689 7871 8401 8693 10006 10609 11255 11258 11260 11261 11622 12050 12051 14738 14855 15210 15322 15495 15553 15757 157…
78502	A0A194AST0_SISMB	A0A194AST0	Serine proteinase 7a OS=Sistrurus miliarius barbouri PE=3 SV=1	Regular	165.457	0	28888.7	5	1	18	4.28	6487	0	1104			Green	1882 1901 1902 1906 1909 1910 1912 1917 1922 1929 1930 1931 1935 1936 1977 1980 1992 1995 2001 2006 2007 2048 2049 2054 2057 2060 2062 2064 2066 2069 2070 2076 2080 2081 2091 2096 2100 2129 2130 2131 2132 2133 2137 2142 2143 2149 2158 2886 3029 3034 3345 4775 5308 7590 7668 7687 7689 7871 8401 8693 10006 10609 11255 11258 11260 11261 11622 12050 12051 14738 14855 15210 15322 15495 15553 15757 157…
77797	A0A194AS09_SISMB	A0A194AS09	Serine proteinase 7b OS=Sistrurus miliarius barbouri PE=3 SV=1	Regular	165.457	0	28947.7	5	1	20	4.28	6487	0	1104			Green	1882 1901 1902 1906 1909 1910 1912 1917 1922 1929 1930 1931 1935 1936 1977 1980 1992 1995 2001 2006 2007 2048 2049 2054 2057 2060 2062 2064 2066 2069 2070 2076 2080 2081 2091 2096 2100 2129 2130 2131 2132 2133 2137 2142 2143 2149 2158 2886 3029 3034 3345 4775 5308 7590 7668 7687 7689 7871 8401 8693 10006 10609 11255 11258 11260 11261 11622 12050 12051 14738 14855 15210 15322 15495 15553 15757 157…
77792	A0A194APX9_SISMB	A0A194APX9	Serine proteinase 9a OS=Sistrurus miliarius barbouri PE=3 SV=1	Regular	165.457	0	28938	5	1	21	4.25	6487	0	1104			Green	1882 1901 1902 1906 1909 1910 1912 1917 1922 1929 1930 1931 1935 1936 1977 1980 1992 1995 2001 2006 2007 2048 2049 2054 2057 2060 2062 2064 2066 2069 2070 2076 2080 2081 2091 2096 2100 2129 2130 2131 2132 2133 2137 2142 2143 2149 2158 2886 3029 3034 3345 4775 5308 7590 7668 7687 7689 7871 8401 8693 10006 10609 11255 11258 11260 11261 11622 12050 12051 14738 14855 15210 15322 15495 15553 15757 157…
76256	T2HQA7_PROFL	T2HQA7	Serine protease (Fragment) OS=Protobothrops flavoviridis PE=2 SV=1	Regular	165.457	0	22905.3	5	1	14	5.5	6487	0	1104			Green	1882 1901 1902 1906 1909 1910 1912 1917 1922 1929 1930 1931 1935 1936 1977 1980 1992 1995 2001 2006 2007 2048 2049 2054 2057 2060 2062 2064 2066 2069 2070 2076 2080 2081 2091 2096 2100 2129 2130 2131 2132 2133 2137 2142 2143 2149 2158 2886 3029 3034 3345 4775 5308 7590 7668 7687 7689 7871 8401 8693 10006 10609 11255 11258 11260 11261 11622 12050 12051 14738 14855 15210 15322 15495 15553 15757 157…
76138	Q802E9_GLOHA	Q802E9	Thrombin-like enzyme PTLE2 OS=Gloydius halys PE=2 SV=1	Regular	165.457	0	13793.5	5	1	6	8.94	6487	0	1104			Green	1882 1901 1902 1906 1909 1910 1912 1917 1922 1929 1930 1931 1935 1936 1977 1980 1992 1995 2001 2006 2007 2048 2049 2054 2057 2060 2062 2064 2066 2069 2070 2076 2080 2081 2091 2096 2100 2129 2130 2131 2132 2133 2137 2142 2143 2149 2158 2886 3029 3034 3345 4775 5308 7590 7668 7687 7689 7871 8401 8693 10006 10609 11255 11258 11260 11261 11622 12050 12051 14738 14855 15210 15322 15495 15553 15757 157…
74976	A0A193CHI8_CROTA	A0A193CHI8	Serine protease 2 OS=Crotalus tzabcan PE=2 SV=1	Regular	165.457	0	29100.2	5	1	23	4.25	6487	0	1104			Green	1882 1901 1902 1906 1909 1910 1912 1917 1922 1929 1930 1931 1935 1936 1977 1980 1992 1995 2001 2006 2007 2048 2049 2054 2057 2060 2062 2064 2066 2069 2070 2076 2080 2081 2091 2096 2100 2129 2130 2131 2132 2133 2137 2142 2143 2149 2158 2886 3029 3034 3345 4775 5308 7590 7668 7687 7689 7871 8401 8693 10006 10609 11255 11258 11260 11261 11622 12050 12051 14738 14855 15210 15322 15495 15553 15757 157…
74728	A0A1Y0DIB4_AZEFE	A0A1Y0DIB4	Serine protease OS=Azemiops feae GN=KNb PE=2 SV=1	Regular	165.457	0	29258.6	5	1	18	4.23	6487	0	1104			Green	1882 1901 1902 1906 1909 1910 1912 1917 1922 1929 1930 1931 1935 1936 1977 1980 1992 1995 2001 2006 2007 2048 2049 2054 2057 2060 2062 2064 2066 2069 2070 2076 2080 2081 2091 2096 2100 2129 2130 2131 2132 2133 2137 2142 2143 2149 2158 2886 3029 3034 3345 4775 5308 7590 7668 7687 7689 7871 8401 8693 10006 10609 11255 11258 11260 11261 11622 12050 12051 14738 14855 15210 15322 15495 15553 15757 157…
73190	A0A194AS00_SISMB	A0A194AS00	Serine proteinase 9c OS=Sistrurus miliarius barbouri PE=3 SV=1	Regular	165.457	0	28924	5	1	21	4.25	6487	0	1104			Green	1882 1901 1902 1906 1909 1910 1912 1917 1922 1929 1930 1931 1935 1936 1977 1980 1992 1995 2001 2006 2007 2048 2049 2054 2057 2060 2062 2064 2066 2069 2070 2076 2080 2081 2091 2096 2100 2129 2130 2131 2132 2133 2137 2142 2143 2149 2158 2886 3029 3034 3345 4775 5308 7590 7668 7687 7689 7871 8401 8693 10006 10609 11255 11258 11260 11261 11622 12050 12051 14738 14855 15210 15322 15495 15553 15757 157…
73080	A0A194ATP6_SISMB	A0A194ATP6	Serine proteinase 9d OS=Sistrurus miliarius barbouri PE=3 SV=1	Regular	165.457	0	28969	5	1	21	4.25	6487	0	1104			Green	1882 1901 1902 1906 1909 1910 1912 1917 1922 1929 1930 1931 1935 1936 1977 1980 1992 1995 2001 2006 2007 2048 2049 2054 2057 2060 2062 2064 2066 2069 2070 2076 2080 2081 2091 2096 2100 2129 2130 2131 2132 2133 2137 2142 2143 2149 2158 2886 3029 3034 3345 4775 5308 7590 7668 7687 7689 7871 8401 8693 10006 10609 11255 11258 11260 11261 11622 12050 12051 14738 14855 15210 15322 15495 15553 15757 157…
72885	A0A194ATQ3_SISMB	A0A194ATQ3	Serine proteinase 7c OS=Sistrurus miliarius barbouri PE=3 SV=1	Regular	165.457	0	28862.7	5	1	18	4.28	6487	0	1104			Green	1882 1901 1902 1906 1909 1910 1912 1917 1922 1929 1930 1931 1935 1936 1977 1980 1992 1995 2001 2006 2007 2048 2049 2054 2057 2060 2062 2064 2066 2069 2070 2076 2080 2081 2091 2096 2100 2129 2130 2131 2132 2133 2137 2142 2143 2149 2158 2886 3029 3034 3345 4775 5308 7590 7668 7687 7689 7871 8401 8693 10006 10609 11255 11258 11260 11261 11622 12050 12051 14738 14855 15210 15322 15495 15553 15757 157…
72711	T1E6V2_CROOH	T1E6V2	Kallikrein-CohPH-3 OS=Crotalus oreganus helleri PE=2 SV=1	Regular	165.457	0	29447.3	5	1	19	4.23	6487	0	1104			Green	1882 1901 1902 1906 1909 1910 1912 1917 1922 1929 1930 1931 1935 1936 1977 1980 1992 1995 2001 2006 2007 2048 2049 2054 2057 2060 2062 2064 2066 2069 2070 2076 2080 2081 2091 2096 2100 2129 2130 2131 2132 2133 2137 2142 2143 2149 2158 2886 3029 3034 3345 4775 5308 7590 7668 7687 7689 7871 8401 8693 10006 10609 11255 11258 11260 11261 11622 12050 12051 14738 14855 15210 15322 15495 15553 15757 157…
72666	T1E7K6_CROOH	T1E7K6	Kallikrein-CohPH-4 OS=Crotalus oreganus helleri PE=2 SV=1	Regular	165.457	0	28936.9	5	1	21	4.25	6487	0	1104			Green	1882 1901 1902 1906 1909 1910 1912 1917 1922 1929 1930 1931 1935 1936 1977 1980 1992 1995 2001 2006 2007 2048 2049 2054 2057 2060 2062 2064 2066 2069 2070 2076 2080 2081 2091 2096 2100 2129 2130 2131 2132 2133 2137 2142 2143 2149 2158 2886 3029 3034 3345 4775 5308 7590 7668 7687 7689 7871 8401 8693 10006 10609 11255 11258 11260 11261 11622 12050 12051 14738 14855 15210 15322 15495 15553 15757 157…
72347	T1E6T7_CROOH	T1E6T7	Kallikrein-CohID-1 OS=Crotalus oreganus helleri PE=2 SV=1	Regular	165.457	0	28932.5	5	1	13	4.25	6487	0	1104			Green	1882 1901 1902 1906 1909 1910 1912 1917 1922 1929 1930 1931 1935 1936 1977 1980 1992 1995 2001 2006 2007 2048 2049 2054 2057 2060 2062 2064 2066 2069 2070 2076 2080 2081 2091 2096 2100 2129 2130 2131 2132 2133 2137 2142 2143 2149 2158 2886 3029 3034 3345 4775 5308 7590 7668 7687 7689 7871 8401 8693 10006 10609 11255 11258 11260 11261 11622 12050 12051 14738 14855 15210 15322 15495 15553 15757 157…
72326	T1E6S9_CROOH	T1E6S9	Kallikrein-CohCI-4 OS=Crotalus oreganus helleri PE=2 SV=1	Regular	165.457	0	28963	5	1	21	4.25	6487	0	1104			Green	1882 1901 1902 1906 1909 1910 1912 1917 1922 1929 1930 1931 1935 1936 1977 1980 1992 1995 2001 2006 2007 2048 2049 2054 2057 2060 2062 2064 2066 2069 2070 2076 2080 2081 2091 2096 2100 2129 2130 2131 2132 2133 2137 2142 2143 2149 2158 2886 3029 3034 3345 4775 5308 7590 7668 7687 7689 7871 8401 8693 10006 10609 11255 11258 11260 11261 11622 12050 12051 14738 14855 15210 15322 15495 15553 15757 157…
72310	T1E7I9_CROOH	T1E7I9	Kallikrein-CohID-2 OS=Crotalus oreganus helleri PE=2 SV=1	Regular	165.457	0	29952.1	5	1	20	4.18	6487	0	1104			Green	1882 1901 1902 1906 1909 1910 1912 1917 1922 1929 1930 1931 1935 1936 1977 1980 1992 1995 2001 2006 2007 2048 2049 2054 2057 2060 2062 2064 2066 2069 2070 2076 2080 2081 2091 2096 2100 2129 2130 2131 2132 2133 2137 2142 2143 2149 2158 2886 3029 3034 3345 4775 5308 7590 7668 7687 7689 7871 8401 8693 10006 10609 11255 11258 11260 11261 11622 12050 12051 14738 14855 15210 15322 15495 15553 15757 157…
29763	A0A194AQC1_9SAUR	A0A194AQC1	Serine proteinase 5 OS=Agkistrodon piscivorus PE=3 SV=1	Regular	165.457	0	28785.5	5	1	14	4.26	6487	0	1104			Green	1882 1901 1902 1906 1909 1910 1912 1917 1922 1929 1930 1931 1935 1936 1977 1980 1992 1995 2001 2006 2007 2048 2049 2054 2057 2060 2062 2064 2066 2069 2070 2076 2080 2081 2091 2096 2100 2129 2130 2131 2132 2133 2137 2142 2143 2149 2158 2886 3029 3034 3345 4775 5308 7590 7668 7687 7689 7871 8401 8693 10006 10609 11255 11258 11260 11261 11622 12050 12051 14738 14855 15210 15322 15495 15553 15757 157…
29744	A0A194APD3_9SAUR	A0A194APD3	Serine proteinase 12a OS=Agkistrodon piscivorus PE=3 SV=1	Regular	165.457	0	28676.5	5	1	14	4.26	6487	0	1104			Green	1882 1901 1902 1906 1909 1910 1912 1917 1922 1929 1930 1931 1935 1936 1977 1980 1992 1995 2001 2006 2007 2048 2049 2054 2057 2060 2062 2064 2066 2069 2070 2076 2080 2081 2091 2096 2100 2129 2130 2131 2132 2133 2137 2142 2143 2149 2158 2886 3029 3034 3345 4775 5308 7590 7668 7687 7689 7871 8401 8693 10006 10609 11255 11258 11260 11261 11622 12050 12051 14738 14855 15210 15322 15495 15553 15757 157…
29268	A0A194AMB1_9SAUR	A0A194AMB1	Serine proteinase 12b OS=Agkistrodon piscivorus PE=3 SV=1	Regular	165.457	0	26152.8	5	1	12	4.68	6487	0	1104			Green	1882 1901 1902 1906 1909 1910 1912 1917 1922 1929 1930 1931 1935 1936 1977 1980 1992 1995 2001 2006 2007 2048 2049 2054 2057 2060 2062 2064 2066 2069 2070 2076 2080 2081 2091 2096 2100 2129 2130 2131 2132 2133 2137 2142 2143 2149 2158 2886 3029 3034 3345 4775 5308 7590 7668 7687 7689 7871 8401 8693 10006 10609 11255 11258 11260 11261 11622 12050 12051 14738 14855 15210 15322 15495 15553 15757 157…
25849	A0A286S0D8_GLOIT	A0A286S0D8	Venom plasminogen activator 1 OS=Gloydius intermedius GN=PA1 PE=2 SV=1	Regular	165.457	0	29199.1	5	1	24	4.26	6487	0	1104			Green	1882 1901 1902 1906 1909 1910 1912 1917 1922 1929 1930 1931 1935 1936 1977 1980 1992 1995 2001 2006 2007 2048 2049 2054 2057 2060 2062 2064 2066 2069 2070 2076 2080 2081 2091 2096 2100 2129 2130 2131 2132 2133 2137 2142 2143 2149 2158 2886 3029 3034 3345 4775 5308 7590 7668 7687 7689 7871 8401 8693 10006 10609 11255 11258 11260 11261 11622 12050 12051 14738 14855 15210 15322 15495 15553 15757 157…
25844	A0A286S0E3_GLOIT	A0A286S0E3	Serine protease 1 OS=Gloydius intermedius GN=SP1 PE=2 SV=1	Regular	165.457	0	29608.8	5	1	23	4.2	6487	0	1104			Green	1882 1901 1902 1906 1909 1910 1912 1917 1922 1929 1930 1931 1935 1936 1977 1980 1992 1995 2001 2006 2007 2048 2049 2054 2057 2060 2062 2064 2066 2069 2070 2076 2080 2081 2091 2096 2100 2129 2130 2131 2132 2133 2137 2142 2143 2149 2158 2886 3029 3034 3345 4775 5308 7590 7668 7687 7689 7871 8401 8693 10006 10609 11255 11258 11260 11261 11622 12050 12051 14738 14855 15210 15322 15495 15553 15757 157…
25771	A0A286S0F5_GLOIT	A0A286S0F5	Venom plasminogen activator 3 OS=Gloydius intermedius GN=PA3 PE=2 SV=1	Regular	165.457	0	28783.5	5	1	17	4.26	6487	0	1104			Green	1882 1901 1902 1906 1909 1910 1912 1917 1922 1929 1930 1931 1935 1936 1977 1980 1992 1995 2001 2006 2007 2048 2049 2054 2057 2060 2062 2064 2066 2069 2070 2076 2080 2081 2091 2096 2100 2129 2130 2131 2132 2133 2137 2142 2143 2149 2158 2886 3029 3034 3345 4775 5308 7590 7668 7687 7689 7871 8401 8693 10006 10609 11255 11258 11260 11261 11622 12050 12051 14738 14855 15210 15322 15495 15553 15757 157…
21148	A0A194APM6_9SAUR	A0A194APM6	Serine proteinase 10b OS=Agkistrodon piscivorus PE=3 SV=1	Regular	165.457	0	29697.6	5	1	22	4.2	6487	0	1104			Green	1882 1901 1902 1906 1909 1910 1912 1917 1922 1929 1930 1931 1935 1936 1977 1980 1992 1995 2001 2006 2007 2048 2049 2054 2057 2060 2062 2064 2066 2069 2070 2076 2080 2081 2091 2096 2100 2129 2130 2131 2132 2133 2137 2142 2143 2149 2158 2886 3029 3034 3345 4775 5308 7590 7668 7687 7689 7871 8401 8693 10006 10609 11255 11258 11260 11261 11622 12050 12051 14738 14855 15210 15322 15495 15553 15757 157…
21052	A0A194AM86_9SAUR	A0A194AM86	Serine proteinase 4 OS=Agkistrodon piscivorus PE=3 SV=1	Regular	165.457	0	28703.8	5	1	17	4.28	6487	0	1104			Green	1882 1901 1902 1906 1909 1910 1912 1917 1922 1929 1930 1931 1935 1936 1977 1980 1992 1995 2001 2006 2007 2048 2049 2054 2057 2060 2062 2064 2066 2069 2070 2076 2080 2081 2091 2096 2100 2129 2130 2131 2132 2133 2137 2142 2143 2149 2158 2886 3029 3034 3345 4775 5308 7590 7668 7687 7689 7871 8401 8693 10006 10609 11255 11258 11260 11261 11622 12050 12051 14738 14855 15210 15322 15495 15553 15757 157…
21043	A0A194ARH4_9SAUR	A0A194ARH4	Serine proteinase 2 OS=Agkistrodon piscivorus PE=3 SV=1	Regular	165.457	0	29036.1	5	1	18	4.26	6487	0	1104			Green	1882 1901 1902 1906 1909 1910 1912 1917 1922 1929 1930 1931 1935 1936 1977 1980 1992 1995 2001 2006 2007 2048 2049 2054 2057 2060 2062 2064 2066 2069 2070 2076 2080 2081 2091 2096 2100 2129 2130 2131 2132 2133 2137 2142 2143 2149 2158 2886 3029 3034 3345 4775 5308 7590 7668 7687 7689 7871 8401 8693 10006 10609 11255 11258 11260 11261 11622 12050 12051 14738 14855 15210 15322 15495 15553 15757 157…
17716	J3RY98_CROAD	J3RY98	Cadam10_SVSP-3 OS=Crotalus adamanteus PE=2 SV=1	Regular	165.457	0	36692.6	5	1	19	3.4	6487	0	1104			Green	1882 1901 1902 1906 1909 1910 1912 1917 1922 1929 1930 1931 1935 1936 1977 1980 1992 1995 2001 2006 2007 2048 2049 2054 2057 2060 2062 2064 2066 2069 2070 2076 2080 2081 2091 2096 2100 2129 2130 2131 2132 2133 2137 2142 2143 2149 2158 2886 3029 3034 3345 4775 5308 7590 7668 7687 7689 7871 8401 8693 10006 10609 11255 11258 11260 11261 11622 12050 12051 14738 14855 15210 15322 15495 15553 15757 157…
17071	F8S113_CROAD	F8S113	Serine proteinase 1 OS=Crotalus adamanteus PE=2 SV=1	Regular	165.457	0	28975.6	5	1	14	4.25	6487	0	1104			Green	1882 1901 1902 1906 1909 1910 1912 1917 1922 1929 1930 1931 1935 1936 1977 1980 1992 1995 2001 2006 2007 2048 2049 2054 2057 2060 2062 2064 2066 2069 2070 2076 2080 2081 2091 2096 2100 2129 2130 2131 2132 2133 2137 2142 2143 2149 2158 2886 3029 3034 3345 4775 5308 7590 7668 7687 7689 7871 8401 8693 10006 10609 11255 11258 11260 11261 11622 12050 12051 14738 14855 15210 15322 15495 15553 15757 157…
16479	A0A0F7Z3B1_CROAD	A0A0F7Z3B1	Cadam10_SVSP-4 OS=Crotalus adamanteus PE=2 SV=1	Regular	165.457	0	28707.6	5	1	19	4.26	6487	0	1104			Green	1882 1901 1902 1906 1909 1910 1912 1917 1922 1929 1930 1931 1935 1936 1977 1980 1992 1995 2001 2006 2007 2048 2049 2054 2057 2060 2062 2064 2066 2069 2070 2076 2080 2081 2091 2096 2100 2129 2130 2131 2132 2133 2137 2142 2143 2149 2158 2886 3029 3034 3345 4775 5308 7590 7668 7687 7689 7871 8401 8693 10006 10609 11255 11258 11260 11261 11622 12050 12051 14738 14855 15210 15322 15495 15553 15757 157…
16132	A0A194ASH9_SISTE	A0A194ASH9	Serine proteinase 13a OS=Sistrurus tergeminus PE=3 SV=1	Regular	165.457	0	28366	5	1	21	4.28	6487	0	1104			Green	1882 1901 1902 1906 1909 1910 1912 1917 1922 1929 1930 1931 1935 1936 1977 1980 1992 1995 2001 2006 2007 2048 2049 2054 2057 2060 2062 2064 2066 2069 2070 2076 2080 2081 2091 2096 2100 2129 2130 2131 2132 2133 2137 2142 2143 2149 2158 2886 3029 3034 3345 4775 5308 7590 7668 7687 7689 7871 8401 8693 10006 10609 11255 11258 11260 11261 11622 12050 12051 14738 14855 15210 15322 15495 15553 15757 157…
16113	A0A194ASG2_SISTE	A0A194ASG2	Serine proteinase 9a OS=Sistrurus tergeminus PE=3 SV=1	Regular	165.457	0	29058.2	5	1	22	4.25	6487	0	1104			Green	1882 1901 1902 1906 1909 1910 1912 1917 1922 1929 1930 1931 1935 1936 1977 1980 1992 1995 2001 2006 2007 2048 2049 2054 2057 2060 2062 2064 2066 2069 2070 2076 2080 2081 2091 2096 2100 2129 2130 2131 2132 2133 2137 2142 2143 2149 2158 2886 3029 3034 3345 4775 5308 7590 7668 7687 7689 7871 8401 8693 10006 10609 11255 11258 11260 11261 11622 12050 12051 14738 14855 15210 15322 15495 15553 15757 157…
15881	T1E3X7_CROHD	T1E3X7	Serine proteinase 1b OS=Crotalus horridus PE=2 SV=1	Regular	165.457	0	29029	5	1	20	4.25	6487	0	1104			Green	1882 1901 1902 1906 1909 1910 1912 1917 1922 1929 1930 1931 1935 1936 1977 1980 1992 1995 2001 2006 2007 2048 2049 2054 2057 2060 2062 2064 2066 2069 2070 2076 2080 2081 2091 2096 2100 2129 2130 2131 2132 2133 2137 2142 2143 2149 2158 2886 3029 3034 3345 4775 5308 7590 7668 7687 7689 7871 8401 8693 10006 10609 11255 11258 11260 11261 11622 12050 12051 14738 14855 15210 15322 15495 15553 15757 157…
15784	A0A0K8RSA4_CROHD	A0A0K8RSA4	Serine proteinase 9c OS=Crotalus horridus PE=3 SV=1	Regular	165.457	0	29022.9	5	1	18	4.25	6487	0	1104			Green	1882 1901 1902 1906 1909 1910 1912 1917 1922 1929 1930 1931 1935 1936 1977 1980 1992 1995 2001 2006 2007 2048 2049 2054 2057 2060 2062 2064 2066 2069 2070 2076 2080 2081 2091 2096 2100 2129 2130 2131 2132 2133 2137 2142 2143 2149 2158 2886 3029 3034 3345 4775 5308 7590 7668 7687 7689 7871 8401 8693 10006 10609 11255 11258 11260 11261 11622 12050 12051 14738 14855 15210 15322 15495 15553 15757 158…
15757	A0A0K8RYP4_CROHD	A0A0K8RYP4	Serine proteinase 13b OS=Crotalus horridus PE=3 SV=1	Regular	165.457	0	29005	5	1	20	4.25	6487	0	1104			Green	1882 1901 1902 1906 1909 1910 1912 1917 1922 1929 1930 1931 1935 1936 1977 1980 1992 1995 2001 2006 2007 2048 2049 2054 2057 2060 2062 2064 2066 2069 2070 2076 2080 2081 2091 2096 2100 2129 2130 2131 2132 2133 2137 2142 2143 2149 2158 2886 3029 3034 3345 4775 5308 7590 7668 7687 7689 7871 8401 8693 10006 10609 11255 11258 11260 11261 11622 12050 12051 14738 14855 15210 15322 15495 15553 15784 158…
15553	A0A0K8RS90_CROHD	A0A0K8RS90	Serine proteinase 9d OS=Crotalus horridus PE=3 SV=1	Regular	165.457	0	29002	5	1	19	4.25	6487	0	1104			Green	1882 1901 1902 1906 1909 1910 1912 1917 1922 1929 1930 1931 1935 1936 1977 1980 1992 1995 2001 2006 2007 2048 2049 2054 2057 2060 2062 2064 2066 2069 2070 2076 2080 2081 2091 2096 2100 2129 2130 2131 2132 2133 2137 2142 2143 2149 2158 2886 3029 3034 3345 4775 5308 7590 7668 7687 7689 7871 8401 8693 10006 10609 11255 11258 11260 11261 11622 12050 12051 14738 14855 15210 15322 15495 15757 15784 158…
15210	T1E3C3_CROHD	T1E3C3	Serine proteinase 13a OS=Crotalus horridus PE=2 SV=1	Regular	165.457	0	29006	5	1	19	4.25	6487	0	1104			Green	1882 1901 1902 1906 1909 1910 1912 1917 1922 1929 1930 1931 1935 1936 1977 1980 1992 1995 2001 2006 2007 2048 2049 2054 2057 2060 2062 2064 2066 2069 2070 2076 2080 2081 2091 2096 2100 2129 2130 2131 2132 2133 2137 2142 2143 2149 2158 2886 3029 3034 3345 4775 5308 7590 7668 7687 7689 7871 8401 8693 10006 10609 11255 11258 11260 11261 11622 12050 12051 14738 14855 15322 15495 15553 15757 15784 158…
14855	A0A0K8S008_CROHD	A0A0K8S008	Serine protease 13d OS=Crotalus horridus PE=3 SV=1	Regular	165.457	0	28928.9	5	1	20	4.25	6487	0	1104			Green	1882 1901 1902 1906 1909 1910 1912 1917 1922 1929 1930 1931 1935 1936 1977 1980 1992 1995 2001 2006 2007 2048 2049 2054 2057 2060 2062 2064 2066 2069 2070 2076 2080 2081 2091 2096 2100 2129 2130 2131 2132 2133 2137 2142 2143 2149 2158 2886 3029 3034 3345 4775 5308 7590 7668 7687 7689 7871 8401 8693 10006 10609 11255 11258 11260 11261 11622 12050 12051 14738 15210 15322 15495 15553 15757 15784 158…
12050	A0A0K8RYN9_CROHD	A0A0K8RYN9	Serine proteinase 13c OS=Crotalus horridus PE=3 SV=1	Regular	165.457	0	28929.9	5	1	19	4.25	6487	0	1104			Green	1882 1901 1902 1906 1909 1910 1912 1917 1922 1929 1930 1931 1935 1936 1977 1980 1992 1995 2001 2006 2007 2048 2049 2054 2057 2060 2062 2064 2066 2069 2070 2076 2080 2081 2091 2096 2100 2129 2130 2131 2132 2133 2137 2142 2143 2149 2158 2886 3029 3034 3345 4775 5308 7590 7668 7687 7689 7871 8401 8693 10006 10609 11255 11258 11260 11261 11622 12051 14738 14855 15210 15322 15495 15553 15757 15784 158…
11622	A0A0K8RYQ4_CROHD	A0A0K8RYQ4	Serine proteinase 10 OS=Crotalus horridus PE=3 SV=1	Regular	165.457	0	29520.5	5	1	21	4.23	6487	0	1104			Green	1882 1901 1902 1906 1909 1910 1912 1917 1922 1929 1930 1931 1935 1936 1977 1980 1992 1995 2001 2006 2007 2048 2049 2054 2057 2060 2062 2064 2066 2069 2070 2076 2080 2081 2091 2096 2100 2129 2130 2131 2132 2133 2137 2142 2143 2149 2158 2886 3029 3034 3345 4775 5308 7590 7668 7687 7689 7871 8401 8693 10006 10609 11255 11258 11260 11261 12050 12051 14738 14855 15210 15322 15495 15553 15757 15784 158…
8693	A0A194ATE3_SISTE	A0A194ATE3	Serine proteinase 8a OS=Sistrurus tergeminus PE=3 SV=1	Regular	165.457	0	29009.8	5	1	20	4.28	6487	0	1104			Green	1882 1901 1902 1906 1909 1910 1912 1917 1922 1929 1930 1931 1935 1936 1977 1980 1992 1995 2001 2006 2007 2048 2049 2054 2057 2060 2062 2064 2066 2069 2070 2076 2080 2081 2091 2096 2100 2129 2130 2131 2132 2133 2137 2142 2143 2149 2158 2886 3029 3034 3345 4775 5308 7590 7668 7687 7689 7871 8401 10006 10609 11255 11258 11260 11261 11622 12050 12051 14738 14855 15210 15322 15495 15553 15757 15784 15…
7871	T1DML8_CROOH	T1DML8	Kallikrein-CohCI-2 OS=Crotalus oreganus helleri PE=2 SV=1	Regular	165.457	0	29461.4	5	1	19	4.23	6487	0	1104			Green	1882 1901 1902 1906 1909 1910 1912 1917 1922 1929 1930 1931 1935 1936 1977 1980 1992 1995 2001 2006 2007 2048 2049 2054 2057 2060 2062 2064 2066 2069 2070 2076 2080 2081 2091 2096 2100 2129 2130 2131 2132 2133 2137 2142 2143 2149 2158 2886 3029 3034 3345 4775 5308 7590 7668 7687 7689 8401 8693 10006 10609 11255 11258 11260 11261 11622 12050 12051 14738 14855 15210 15322 15495 15553 15757 15784 15…
7687	A0A0K8RT82_CROHD	A0A0K8RT82	Serine proteinase 4 OS=Crotalus horridus PE=3 SV=1	Regular	165.457	0	29199.9	5	1	22	4.28	6487	0	1104			Green	1882 1901 1902 1906 1909 1910 1912 1917 1922 1929 1930 1931 1935 1936 1977 1980 1992 1995 2001 2006 2007 2048 2049 2054 2057 2060 2062 2064 2066 2069 2070 2076 2080 2081 2091 2096 2100 2129 2130 2131 2132 2133 2137 2142 2143 2149 2158 2886 3029 3034 3345 4775 5308 7590 7668 7689 7871 8401 8693 10006 10609 11255 11258 11260 11261 11622 12050 12051 14738 14855 15210 15322 15495 15553 15757 15784 15…
7668	A0A0K8RYY5_CROHD	A0A0K8RYY5	Serine proteinase 13e OS=Crotalus horridus PE=3 SV=1	Regular	165.457	0	28977	5	1	20	4.25	6487	0	1104			Green	1882 1901 1902 1906 1909 1910 1912 1917 1922 1929 1930 1931 1935 1936 1977 1980 1992 1995 2001 2006 2007 2048 2049 2054 2057 2060 2062 2064 2066 2069 2070 2076 2080 2081 2091 2096 2100 2129 2130 2131 2132 2133 2137 2142 2143 2149 2158 2886 3029 3034 3345 4775 5308 7590 7687 7689 7871 8401 8693 10006 10609 11255 11258 11260 11261 11622 12050 12051 14738 14855 15210 15322 15495 15553 15757 15784 15…
7590	A0A0K8RZZ5_CROHD	A0A0K8RZZ5	Serine proteinase 8 OS=Crotalus horridus PE=3 SV=1	Regular	165.457	0	29015.6	5	1	16	4.25	6487	0	1104			Green	1882 1901 1902 1906 1909 1910 1912 1917 1922 1929 1930 1931 1935 1936 1977 1980 1992 1995 2001 2006 2007 2048 2049 2054 2057 2060 2062 2064 2066 2069 2070 2076 2080 2081 2091 2096 2100 2129 2130 2131 2132 2133 2137 2142 2143 2149 2158 2886 3029 3034 3345 4775 5308 7668 7687 7689 7871 8401 8693 10006 10609 11255 11258 11260 11261 11622 12050 12051 14738 14855 15210 15322 15495 15553 15757 15784 15…
3345	A0A194APD8_9SAUR	A0A194APD8	Serine proteinase 10d OS=Agkistrodon piscivorus PE=3 SV=1	Regular	165.457	0	29678.6	5	1	21	4.2	6487	0	1104			Green	1882 1901 1902 1906 1909 1910 1912 1917 1922 1929 1930 1931 1935 1936 1977 1980 1992 1995 2001 2006 2007 2048 2049 2054 2057 2060 2062 2064 2066 2069 2070 2076 2080 2081 2091 2096 2100 2129 2130 2131 2132 2133 2137 2142 2143 2149 2158 2886 3029 3034 4775 5308 7590 7668 7687 7689 7871 8401 8693 10006 10609 11255 11258 11260 11261 11622 12050 12051 14738 14855 15210 15322 15495 15553 15757 15784 15…
3034	A0A194AM83_9SAUR	A0A194AM83	Serine proteinase 8a OS=Agkistrodon piscivorus PE=3 SV=1	Regular	165.457	0	29476.6	5	1	16	4.23	6487	0	1104			Green	1882 1901 1902 1906 1909 1910 1912 1917 1922 1929 1930 1931 1935 1936 1977 1980 1992 1995 2001 2006 2007 2048 2049 2054 2057 2060 2062 2064 2066 2069 2070 2076 2080 2081 2091 2096 2100 2129 2130 2131 2132 2133 2137 2142 2143 2149 2158 2886 3029 3345 4775 5308 7590 7668 7687 7689 7871 8401 8693 10006 10609 11255 11258 11260 11261 11622 12050 12051 14738 14855 15210 15322 15495 15553 15757 15784 15…
3029	A0A194APM1_9SAUR	A0A194APM1	Serine proteinase 10e OS=Agkistrodon piscivorus PE=3 SV=1	Regular	165.457	0	29705.6	5	1	21	4.2	6487	0	1104			Green	1882 1901 1902 1906 1909 1910 1912 1917 1922 1929 1930 1931 1935 1936 1977 1980 1992 1995 2001 2006 2007 2048 2049 2054 2057 2060 2062 2064 2066 2069 2070 2076 2080 2081 2091 2096 2100 2129 2130 2131 2132 2133 2137 2142 2143 2149 2158 2886 3034 3345 4775 5308 7590 7668 7687 7689 7871 8401 8693 10006 10609 11255 11258 11260 11261 11622 12050 12051 14738 14855 15210 15322 15495 15553 15757 15784 15…
2886	A0A194ARK3_9SAUR	A0A194ARK3	Serine proteinase 10a OS=Agkistrodon piscivorus PE=3 SV=1	Regular	165.457	0	29670.5	5	1	22	4.2	6487	0	1104			Green	1882 1901 1902 1906 1909 1910 1912 1917 1922 1929 1930 1931 1935 1936 1977 1980 1992 1995 2001 2006 2007 2048 2049 2054 2057 2060 2062 2064 2066 2069 2070 2076 2080 2081 2091 2096 2100 2129 2130 2131 2132 2133 2137 2142 2143 2149 2158 3029 3034 3345 4775 5308 7590 7668 7687 7689 7871 8401 8693 10006 10609 11255 11258 11260 11261 11622 12050 12051 14738 14855 15210 15322 15495 15553 15757 15784 15…
2149	VSP4_PROMU	Q91510	Beta-fibrinogenase mucrofibrase-4 OS=Protobothrops mucrosquamatus PE=1 SV=1	Regular	165.457	0	28968.8	5	1	17	4.28	6487	0	1104			Green	1882 1901 1902 1906 1909 1910 1912 1917 1922 1929 1930 1931 1935 1936 1977 1980 1992 1995 2001 2006 2007 2048 2049 2054 2057 2060 2062 2064 2066 2069 2070 2076 2080 2081 2091 2096 2100 2129 2130 2131 2132 2133 2137 2142 2143 2158 2886 3029 3034 3345 4775 5308 7590 7668 7687 7689 7871 8401 8693 10006 10609 11255 11258 11260 11261 11622 12050 12051 14738 14855 15210 15322 15495 15553 15757 15784 15…
2142	VSP1_GLOBL	P81176	Thrombin-like enzyme halystase OS=Gloydius blomhoffii PE=1 SV=1	Regular	165.457	0	27167.7	5	1	21	4.62	6487	0	1104			Green	1882 1901 1902 1906 1909 1910 1912 1917 1922 1929 1930 1931 1935 1936 1977 1980 1992 1995 2001 2006 2007 2048 2049 2054 2057 2060 2062 2064 2066 2069 2070 2076 2080 2081 2091 2096 2100 2129 2130 2131 2132 2133 2137 2143 2149 2158 2886 3029 3034 3345 4775 5308 7590 7668 7687 7689 7871 8401 8693 10006 10609 11255 11258 11260 11261 11622 12050 12051 14738 14855 15210 15322 15495 15553 15757 15784 15…
2137	VSP14_TRIST	Q71QH9	Snake venom serine protease KN14 OS=Trimeresurus stejnegeri PE=2 SV=1	Regular	165.457	0	29139	5	1	20	4.23	6487	0	1104			Green	1882 1901 1902 1906 1909 1910 1912 1917 1922 1929 1930 1931 1935 1936 1977 1980 1992 1995 2001 2006 2007 2048 2049 2054 2057 2060 2062 2064 2066 2069 2070 2076 2080 2081 2091 2096 2100 2129 2130 2131 2132 2133 2142 2143 2149 2158 2886 3029 3034 3345 4775 5308 7590 7668 7687 7689 7871 8401 8693 10006 10609 11255 11258 11260 11261 11622 12050 12051 14738 14855 15210 15322 15495 15553 15757 15784 15…
2133	VSP09_TRIST	Q71QJ1	Snake venom serine protease KN9 OS=Trimeresurus stejnegeri PE=2 SV=1	Regular	165.457	0	28852.2	5	1	21	4.28	6487	0	1104			Green	1882 1901 1902 1906 1909 1910 1912 1917 1922 1929 1930 1931 1935 1936 1977 1980 1992 1995 2001 2006 2007 2048 2049 2054 2057 2060 2062 2064 2066 2069 2070 2076 2080 2081 2091 2096 2100 2129 2130 2131 2132 2137 2142 2143 2149 2158 2886 3029 3034 3345 4775 5308 7590 7668 7687 7689 7871 8401 8693 10006 10609 11255 11258 11260 11261 11622 12050 12051 14738 14855 15210 15322 15495 15553 15757 15784 15…
2132	VSP07_TRIST	Q71QI0	Snake venom serine protease KN7 homolog OS=Trimeresurus stejnegeri PE=2 SV=1	Regular	165.457	0	29405.7	5	1	23	4.23	6487	0	1104			Green	1882 1901 1902 1906 1909 1910 1912 1917 1922 1929 1930 1931 1935 1936 1977 1980 1992 1995 2001 2006 2007 2048 2049 2054 2057 2060 2062 2064 2066 2069 2070 2076 2080 2081 2091 2096 2100 2129 2130 2131 2133 2137 2142 2143 2149 2158 2886 3029 3034 3345 4775 5308 7590 7668 7687 7689 7871 8401 8693 10006 10609 11255 11258 11260 11261 11622 12050 12051 14738 14855 15210 15322 15495 15553 15757 15784 15…
2131	VSP05_TRIST	Q71QI4	Snake venom serine protease KN5 OS=Trimeresurus stejnegeri PE=2 SV=1	Regular	165.457	0	29137	5	1	20	4.23	6487	0	1104			Green	1882 1901 1902 1906 1909 1910 1912 1917 1922 1929 1930 1931 1935 1936 1977 1980 1992 1995 2001 2006 2007 2048 2049 2054 2057 2060 2062 2064 2066 2069 2070 2076 2080 2081 2091 2096 2100 2129 2130 2132 2133 2137 2142 2143 2149 2158 2886 3029 3034 3345 4775 5308 7590 7668 7687 7689 7871 8401 8693 10006 10609 11255 11258 11260 11261 11622 12050 12051 14738 14855 15210 15322 15495 15553 15757 15784 15…
2130	VSP03_TRIST	Q71QI5	Snake venom serine protease KN3 OS=Trimeresurus stejnegeri PE=2 SV=1	Regular	165.457	0	28783.1	5	1	18	4.28	6487	0	1104			Green	1882 1901 1902 1906 1909 1910 1912 1917 1922 1929 1930 1931 1935 1936 1977 1980 1992 1995 2001 2006 2007 2048 2049 2054 2057 2060 2062 2064 2066 2069 2070 2076 2080 2081 2091 2096 2100 2129 2131 2132 2133 2137 2142 2143 2149 2158 2886 3029 3034 3345 4775 5308 7590 7668 7687 7689 7871 8401 8693 10006 10609 11255 11258 11260 11261 11622 12050 12051 14738 14855 15210 15322 15495 15553 15757 15784 15…
2129	VSP01_TRIST	Q71QJ3	Snake venom serine protease KN1 OS=Trimeresurus stejnegeri PE=2 SV=1	Regular	165.457	0	28817.2	5	1	21	4.28	6487	0	1104			Green	1882 1901 1902 1906 1909 1910 1912 1917 1922 1929 1930 1931 1935 1936 1977 1980 1992 1995 2001 2006 2007 2048 2049 2054 2057 2060 2062 2064 2066 2069 2070 2076 2080 2081 2091 2096 2100 2130 2131 2132 2133 2137 2142 2143 2149 2158 2886 3029 3034 3345 4775 5308 7590 7668 7687 7689 7871 8401 8693 10006 10609 11255 11258 11260 11261 11622 12050 12051 14738 14855 15210 15322 15495 15553 15757 15784 15…
2100	VSP1M_TRIST	Q8AY82	Snake venom serine protease 1 homolog OS=Trimeresurus stejnegeri PE=2 SV=1	Regular	165.457	0	29394.6	5	1	23	4.23	6487	0	1104			Green	1882 1901 1902 1906 1909 1910 1912 1917 1922 1929 1930 1931 1935 1936 1977 1980 1992 1995 2001 2006 2007 2048 2049 2054 2057 2060 2062 2064 2066 2069 2070 2076 2080 2081 2091 2096 2129 2130 2131 2132 2133 2137 2142 2143 2149 2158 2886 3029 3034 3345 4775 5308 7590 7668 7687 7689 7871 8401 8693 10006 10609 11255 11258 11260 11261 11622 12050 12051 14738 14855 15210 15322 15495 15553 15757 15784 15…
2096	VSP10_TRIST	Q71QI8	Snake venom serine protease KN10 OS=Trimeresurus stejnegeri PE=2 SV=1	Regular	165.457	0	28825.2	5	1	21	4.28	6487	0	1104			Green	1882 1901 1902 1906 1909 1910 1912 1917 1922 1929 1930 1931 1935 1936 1977 1980 1992 1995 2001 2006 2007 2048 2049 2054 2057 2060 2062 2064 2066 2069 2070 2076 2080 2081 2091 2100 2129 2130 2131 2132 2133 2137 2142 2143 2149 2158 2886 3029 3034 3345 4775 5308 7590 7668 7687 7689 7871 8401 8693 10006 10609 11255 11258 11260 11261 11622 12050 12051 14738 14855 15210 15322 15495 15553 15757 15784 15…
2080	VSPD_GLOUS	Q7SZE2	Bradykinin-releasing enzyme KR-E-1 OS=Gloydius ussuriensis PE=1 SV=1	Regular	165.457	0	26036	5	1	16	4.7	6487	0	1104			Green	1882 1901 1902 1906 1909 1910 1912 1917 1922 1929 1930 1931 1935 1936 1977 1980 1992 1995 2001 2006 2007 2048 2049 2054 2057 2060 2062 2064 2066 2069 2070 2076 2081 2091 2096 2100 2129 2130 2131 2132 2133 2137 2142 2143 2149 2158 2886 3029 3034 3345 4775 5308 7590 7668 7687 7689 7871 8401 8693 10006 10609 11255 11258 11260 11261 11622 12050 12051 14738 14855 15210 15322 15495 15553 15757 15784 15…
2076	VSPB_GLOBL	Q9PT51	Beta-fibrinogenase brevinase OS=Gloydius blomhoffii PE=1 SV=1	Regular	165.457	0	26409.5	5	1	16	4.72	6487	0	1104			Green	1882 1901 1902 1906 1909 1910 1912 1917 1922 1929 1930 1931 1935 1936 1977 1980 1992 1995 2001 2006 2007 2048 2049 2054 2057 2060 2062 2064 2066 2069 2070 2080 2081 2091 2096 2100 2129 2130 2131 2132 2133 2137 2142 2143 2149 2158 2886 3029 3034 3345 4775 5308 7590 7668 7687 7689 7871 8401 8693 10006 10609 11255 11258 11260 11261 11622 12050 12051 14738 14855 15210 15322 15495 15553 15757 15784 15…
2070	VSP7_PROMU	Q9DG84	Snake venom serine protease serpentokallikrein-2 OS=Protobothrops mucrosquamatus PE=2 SV=1	Regular	165.457	0	29005	5	1	18	4.28	6487	0	1104			Green	1882 1901 1902 1906 1909 1910 1912 1917 1922 1929 1930 1931 1935 1936 1977 1980 1992 1995 2001 2006 2007 2048 2049 2054 2057 2060 2062 2064 2066 2069 2076 2080 2081 2091 2096 2100 2129 2130 2131 2132 2133 2137 2142 2143 2149 2158 2886 3029 3034 3345 4775 5308 7590 7668 7687 7689 7871 8401 8693 10006 10609 11255 11258 11260 11261 11622 12050 12051 14738 14855 15210 15322 15495 15553 15757 15784 15…
2069	VSP5_PROMU	Q91511	Beta-fibrinogenase mucrofibrase-5 OS=Protobothrops mucrosquamatus PE=1 SV=1	Regular	165.457	0	28848.8	5	1	18	4.28	6487	0	1104			Green	1882 1901 1902 1906 1909 1910 1912 1917 1922 1929 1930 1931 1935 1936 1977 1980 1992 1995 2001 2006 2007 2048 2049 2054 2057 2060 2062 2064 2066 2070 2076 2080 2081 2091 2096 2100 2129 2130 2131 2132 2133 2137 2142 2143 2149 2158 2886 3029 3034 3345 4775 5308 7590 7668 7687 7689 7871 8401 8693 10006 10609 11255 11258 11260 11261 11622 12050 12051 14738 14855 15210 15322 15495 15553 15757 15784 15…
2064	VSP2_PROEL	P84787	Thrombin-like enzyme elegaxobin-2 OS=Protobothrops elegans PE=1 SV=1	Regular	165.457	0	26275.4	5	1	15	4.72	6487	0	1104			Green	1882 1901 1902 1906 1909 1910 1912 1917 1922 1929 1930 1931 1935 1936 1977 1980 1992 1995 2001 2006 2007 2048 2049 2054 2057 2060 2062 2066 2069 2070 2076 2080 2081 2091 2096 2100 2129 2130 2131 2132 2133 2137 2142 2143 2149 2158 2886 3029 3034 3345 4775 5308 7590 7668 7687 7689 7871 8401 8693 10006 10609 11255 11258 11260 11261 11622 12050 12051 14738 14855 15210 15322 15495 15553 15757 15784 15…
2060	VSP2_CROAD	J3S833	Snake venom serine proteinase 2 OS=Crotalus adamanteus PE=1 SV=1	Regular	165.457	0	29001.1	5	1	20	4.25	6487	0	1104			Green	1882 1901 1902 1906 1909 1910 1912 1917 1922 1929 1930 1931 1935 1936 1977 1980 1992 1995 2001 2006 2007 2048 2049 2054 2057 2062 2064 2066 2069 2070 2076 2080 2081 2091 2096 2100 2129 2130 2131 2132 2133 2137 2142 2143 2149 2158 2886 3029 3034 3345 4775 5308 7590 7668 7687 7689 7871 8401 8693 10006 10609 11255 11258 11260 11261 11622 12050 12051 14738 14855 15210 15322 15495 15553 15757 15784 15…
2057	VSP1_PROMU	Q91507	Beta-fibrinogenase mucrofibrase-1 OS=Protobothrops mucrosquamatus PE=1 SV=1	Regular	165.457	0	28840.7	5	1	21	4.28	6487	0	1104			Green	1882 1901 1902 1906 1909 1910 1912 1917 1922 1929 1930 1931 1935 1936 1977 1980 1992 1995 2001 2006 2007 2048 2049 2054 2060 2062 2064 2066 2069 2070 2076 2080 2081 2091 2096 2100 2129 2130 2131 2132 2133 2137 2142 2143 2149 2158 2886 3029 3034 3345 4775 5308 7590 7668 7687 7689 7871 8401 8693 10006 10609 11255 11258 11260 11261 11622 12050 12051 14738 14855 15210 15322 15495 15553 15757 15784 15…
2054	VSP1_CROAT	Q8QHK3	Snake venom serine protease catroxase-1 OS=Crotalus atrox PE=1 SV=1	Regular	165.457	0	29309.3	5	1	21	4.2	6487	0	1104			Green	1882 1901 1902 1906 1909 1910 1912 1917 1922 1929 1930 1931 1935 1936 1977 1980 1992 1995 2001 2006 2007 2048 2049 2057 2060 2062 2064 2066 2069 2070 2076 2080 2081 2091 2096 2100 2129 2130 2131 2132 2133 2137 2142 2143 2149 2158 2886 3029 3034 3345 4775 5308 7590 7668 7687 7689 7871 8401 8693 10006 10609 11255 11258 11260 11261 11622 12050 12051 14738 14855 15210 15322 15495 15553 15757 15784 15…
2049	VSP08_TRIST	Q71QH5	Snake venom serine protease KN8 OS=Trimeresurus stejnegeri PE=2 SV=1	Regular	165.457	0	28860.3	5	1	21	4.28	6487	0	1104			Green	1882 1901 1902 1906 1909 1910 1912 1917 1922 1929 1930 1931 1935 1936 1977 1980 1992 1995 2001 2006 2007 2048 2054 2057 2060 2062 2064 2066 2069 2070 2076 2080 2081 2091 2096 2100 2129 2130 2131 2132 2133 2137 2142 2143 2149 2158 2886 3029 3034 3345 4775 5308 7590 7668 7687 7689 7871 8401 8693 10006 10609 11255 11258 11260 11261 11622 12050 12051 14738 14855 15210 15322 15495 15553 15757 15784 15…
2048	VSP06_TRIST	Q71QJ2	Snake venom serine protease KN6 OS=Trimeresurus stejnegeri PE=2 SV=1	Regular	165.457	0	29168	5	1	20	4.23	6487	0	1104			Green	1882 1901 1902 1906 1909 1910 1912 1917 1922 1929 1930 1931 1935 1936 1977 1980 1992 1995 2001 2006 2007 2049 2054 2057 2060 2062 2064 2066 2069 2070 2076 2080 2081 2091 2096 2100 2129 2130 2131 2132 2133 2137 2142 2143 2149 2158 2886 3029 3034 3345 4775 5308 7590 7668 7687 7689 7871 8401 8693 10006 10609 11255 11258 11260 11261 11622 12050 12051 14738 14855 15210 15322 15495 15553 15757 15784 15…
2007	VSPSA_GLOBR	Q9PTL3	Snake venom serine protease salmonase OS=Gloydius brevicaudus PE=2 SV=1	Regular	165.457	0	29548.5	5	1	21	4.28	6487	0	1104			Green	1882 1901 1902 1906 1909 1910 1912 1917 1922 1929 1930 1931 1935 1936 1977 1980 1992 1995 2001 2006 2048 2049 2054 2057 2060 2062 2064 2066 2069 2070 2076 2080 2081 2091 2096 2100 2129 2130 2131 2132 2133 2137 2142 2143 2149 2158 2886 3029 3034 3345 4775 5308 7590 7668 7687 7689 7871 8401 8693 10006 10609 11255 11258 11260 11261 11622 12050 12051 14738 14855 15210 15322 15495 15553 15757 15784 15…
2006	VSPS1_CROAD	Q8UUK2	Snake venom serine proteinase Sp1 OS=Crotalus adamanteus PE=2 SV=1	Regular	165.457	0	29001.1	5	1	20	4.25	6487	0	1104			Green	1882 1901 1902 1906 1909 1910 1912 1917 1922 1929 1930 1931 1935 1936 1977 1980 1992 1995 2001 2007 2048 2049 2054 2057 2060 2062 2064 2066 2069 2070 2076 2080 2081 2091 2096 2100 2129 2130 2131 2132 2133 2137 2142 2143 2149 2158 2886 3029 3034 3345 4775 5308 7590 7668 7687 7689 7871 8401 8693 10006 10609 11255 11258 11260 11261 11622 12050 12051 14738 14855 15210 15322 15495 15553 15757 15784 15…
2001	VSPH_PROJR	B0ZT25	Snake venom serine protease homolog OS=Protobothrops jerdonii PE=1 SV=1	Regular	165.457	0	29478.7	5	1	23	4.23	6487	0	1104			Green	1882 1901 1902 1906 1909 1910 1912 1917 1922 1929 1930 1931 1935 1936 1977 1980 1992 1995 2006 2007 2048 2049 2054 2057 2060 2062 2064 2066 2069 2070 2076 2080 2081 2091 2096 2100 2129 2130 2131 2132 2133 2137 2142 2143 2149 2158 2886 3029 3034 3345 4775 5308 7590 7668 7687 7689 7871 8401 8693 10006 10609 11255 11258 11260 11261 11622 12050 12051 14738 14855 15210 15322 15495 15553 15757 15784 15…
1995	VSPD_CROAD	J3SBQ3	Inactive snake venom serine proteinase 13 OS=Crotalus adamanteus PE=1 SV=1	Regular	165.457	0	29262	5	1	15	4.2	6487	0	1104			Green	1882 1901 1902 1906 1909 1910 1912 1917 1922 1929 1930 1931 1935 1936 1977 1980 1992 2001 2006 2007 2048 2049 2054 2057 2060 2062 2064 2066 2069 2070 2076 2080 2081 2091 2096 2100 2129 2130 2131 2132 2133 2137 2142 2143 2149 2158 2886 3029 3034 3345 4775 5308 7590 7668 7687 7689 7871 8401 8693 10006 10609 11255 11258 11260 11261 11622 12050 12051 14738 14855 15210 15322 15495 15553 15757 15784 15…
1980	VSP2_AGKCO	P82981	Thrombin-like enzyme contortrixobin OS=Agkistrodon contortrix contortrix PE=1 SV=1	Regular	165.457	0	26097.2	5	1	14	4.7	6487	0	1104			Green	1882 1901 1902 1906 1909 1910 1912 1917 1922 1929 1930 1931 1935 1936 1977 1992 1995 2001 2006 2007 2048 2049 2054 2057 2060 2062 2064 2066 2069 2070 2076 2080 2081 2091 2096 2100 2129 2130 2131 2132 2133 2137 2142 2143 2149 2158 2886 3029 3034 3345 4775 5308 7590 7668 7687 7689 7871 8401 8693 10006 10609 11255 11258 11260 11261 11622 12050 12051 14738 14855 15210 15322 15495 15553 15757 15784 15…
1936	VSP_LACST	Q072L7	Snake venom serine protease OS=Lachesis stenophrys PE=2 SV=1	Regular	165.457	0	28498.5	5	1	21	4.26	6487	0	1104			Green	1882 1901 1902 1906 1909 1910 1912 1917 1922 1929 1930 1931 1935 1977 1980 1992 1995 2001 2006 2007 2048 2049 2054 2057 2060 2062 2064 2066 2069 2070 2076 2080 2081 2091 2096 2100 2129 2130 2131 2132 2133 2137 2142 2143 2149 2158 2886 3029 3034 3345 4775 5308 7590 7668 7687 7689 7871 8401 8693 10006 10609 11255 11258 11260 11261 11622 12050 12051 14738 14855 15210 15322 15495 15553 15757 15784 15…
1931	VSPUA_GLOUS	Q8UUJ1	Snake venom serine protease ussurase OS=Gloydius ussuriensis PE=2 SV=2	Regular	165.457	0	26700.9	5	1	21	4.72	6487	0	1104			Green	1882 1901 1902 1906 1909 1910 1912 1917 1922 1929 1930 1935 1936 1977 1980 1992 1995 2001 2006 2007 2048 2049 2054 2057 2060 2062 2064 2066 2069 2070 2076 2080 2081 2091 2096 2100 2129 2130 2131 2132 2133 2137 2142 2143 2149 2158 2886 3029 3034 3345 4775 5308 7590 7668 7687 7689 7871 8401 8693 10006 10609 11255 11258 11260 11261 11622 12050 12051 14738 14855 15210 15322 15495 15553 15757 15784 15…
1930	VSPSX_GLOSA	Q7SZE1	Thrombin-like enzyme saxthrombin OS=Gloydius saxatilis PE=1 SV=1	Regular	165.457	0	28856.6	5	1	17	4.26	6487	0	1104			Green	1882 1901 1902 1906 1909 1910 1912 1917 1922 1929 1931 1935 1936 1977 1980 1992 1995 2001 2006 2007 2048 2049 2054 2057 2060 2062 2064 2066 2069 2070 2076 2080 2081 2091 2096 2100 2129 2130 2131 2132 2133 2137 2142 2143 2149 2158 2886 3029 3034 3345 4775 5308 7590 7668 7687 7689 7871 8401 8693 10006 10609 11255 11258 11260 11261 11622 12050 12051 14738 14855 15210 15322 15495 15553 15757 15784 15…
1917	VSPA_TRIGA	O13060	Snake venom serine protease 2A homolog OS=Trimeresurus gramineus GN=TLG2A PE=2 SV=1	Regular	165.457	0	29379.6	5	1	23	4.23	6487	0	1104			Green	1882 1901 1902 1906 1909 1910 1912 1922 1929 1930 1931 1935 1936 1977 1980 1992 1995 2001 2006 2007 2048 2049 2054 2057 2060 2062 2064 2066 2069 2070 2076 2080 2081 2091 2096 2100 2129 2130 2131 2132 2133 2137 2142 2143 2149 2158 2886 3029 3034 3345 4775 5308 7590 7668 7687 7689 7871 8401 8693 10006 10609 11255 11258 11260 11261 11622 12050 12051 14738 14855 15210 15322 15495 15553 15757 15784 15…
1912	VSP8_CROAD	J3S835	Snake venom serine proteinase 8 OS=Crotalus adamanteus PE=1 SV=1	Regular	165.457	0	28734.6	5	1	20	4.26	6487	0	1104			Green	1882 1901 1902 1906 1909 1910 1917 1922 1929 1930 1931 1935 1936 1977 1980 1992 1995 2001 2006 2007 2048 2049 2054 2057 2060 2062 2064 2066 2069 2070 2076 2080 2081 2091 2096 2100 2129 2130 2131 2132 2133 2137 2142 2143 2149 2158 2886 3029 3034 3345 4775 5308 7590 7668 7687 7689 7871 8401 8693 10006 10609 11255 11258 11260 11261 11622 12050 12051 14738 14855 15210 15322 15495 15553 15757 15784 15…
1910	VSP5_CROAD	F8S116	Snake venom serine proteinase 5 OS=Crotalus adamanteus PE=1 SV=1	Regular	165.457	0	28707.6	5	1	19	4.26	6487	0	1104			Green	1882 1901 1902 1906 1909 1912 1917 1922 1929 1930 1931 1935 1936 1977 1980 1992 1995 2001 2006 2007 2048 2049 2054 2057 2060 2062 2064 2066 2069 2070 2076 2080 2081 2091 2096 2100 2129 2130 2131 2132 2133 2137 2142 2143 2149 2158 2886 3029 3034 3345 4775 5308 7590 7668 7687 7689 7871 8401 8693 10006 10609 11255 11258 11260 11261 11622 12050 12051 14738 14855 15210 15322 15495 15553 15757 15784 15…
1909	VSP4_CRODO	C0HK18	Thrombin-like enzyme collinein-4 (Fragments) OS=Crotalus durissus collilineatus PE=1 SV=1	Regular	165.457	0	7357.03	5	1	6	17.19	6487	0	1104			Green	1882 1901 1902 1906 1910 1912 1917 1922 1929 1930 1931 1935 1936 1977 1980 1992 1995 2001 2006 2007 2048 2049 2054 2057 2060 2062 2064 2066 2069 2070 2076 2080 2081 2091 2096 2100 2129 2130 2131 2132 2133 2137 2142 2143 2149 2158 2886 3029 3034 3345 4775 5308 7590 7668 7687 7689 7871 8401 8693 10006 10609 11255 11258 11260 11261 11622 12050 12051 14738 14855 15210 15322 15495 15553 15757 15784 15…
1906	VSP3_PROMU	Q91509	Beta-fibrinogenase mucrofibrase-3 OS=Protobothrops mucrosquamatus PE=1 SV=1	Regular	165.457	0	28843.7	5	1	21	4.28	6487	0	1104			Green	1882 1901 1902 1909 1910 1912 1917 1922 1929 1930 1931 1935 1936 1977 1980 1992 1995 2001 2006 2007 2048 2049 2054 2057 2060 2062 2064 2066 2069 2070 2076 2080 2081 2091 2096 2100 2129 2130 2131 2132 2133 2137 2142 2143 2149 2158 2886 3029 3034 3345 4775 5308 7590 7668 7687 7689 7871 8401 8693 10006 10609 11255 11258 11260 11261 11622 12050 12051 14738 14855 15210 15322 15495 15553 15757 15784 15…
1902	VSP2_PROMU	Q91508	Beta-fibrinogenase mucrofibrase-2 OS=Protobothrops mucrosquamatus PE=1 SV=1	Regular	165.457	0	28833.7	5	1	19	4.28	6487	0	1104			Green	1882 1901 1906 1909 1910 1912 1917 1922 1929 1930 1931 1935 1936 1977 1980 1992 1995 2001 2006 2007 2048 2049 2054 2057 2060 2062 2064 2066 2069 2070 2076 2080 2081 2091 2096 2100 2129 2130 2131 2132 2133 2137 2142 2143 2149 2158 2886 3029 3034 3345 4775 5308 7590 7668 7687 7689 7871 8401 8693 10006 10609 11255 11258 11260 11261 11622 12050 12051 14738 14855 15210 15322 15495 15553 15757 15784 15…
1901	VSP2_PROFL	O13057	Snake venom serine protease 2 OS=Protobothrops flavoviridis GN=TLF2 PE=2 SV=1	Regular	165.457	0	29325.6	5	1	23	4.23	6487	0	1104			Green	1882 1902 1906 1909 1910 1912 1917 1922 1929 1930 1931 1935 1936 1977 1980 1992 1995 2001 2006 2007 2048 2049 2054 2057 2060 2062 2064 2066 2069 2070 2076 2080 2081 2091 2096 2100 2129 2130 2131 2132 2133 2137 2142 2143 2149 2158 2886 3029 3034 3345 4775 5308 7590 7668 7687 7689 7871 8401 8693 10006 10609 11255 11258 11260 11261 11622 12050 12051 14738 14855 15210 15322 15495 15553 15757 15784 15…
188147	A0A1L8D5T9_BOTAT	A0A1L8D5T9	BATXSVSP20 OS=Bothrops atrox PE=2 SV=1	Regular	161.097	0	28728.4	11	2	23	13.57	13062	12199.5	9933	18.6161	0.5348	Green	2160 7623 10609 11566 29238 72317 75082 75127 113336 117484 176788 176890 176898 189203 192722
2160	VSPL_BOTAS	Q072L6	Thrombin-like enzyme asperase OS=Bothrops asper PE=1 SV=1	Regular	161.097	0	28703.2	11	2	24	13.51	13062	0	9933			Green	7623 10609 11566 29238 72317 75082 75127 113336 117484 176788 176890 176898 188147 189203 192722
192741	A0A1L8D5X6_BOTAT	A0A1L8D5X6	BATXSVMPIII15 OS=Bothrops atrox PE=2 SV=1	Regular	159.973	0	70083.8	8	1	53	4.3	11764	0	4064			Green	2565 2569 39712 50428
2569	VM3LB_BOTLC	P86092	Zinc metalloproteinase leucurolysin-B (Fragment) OS=Bothrops leucurus PE=1 SV=1	Regular	159.973	0	38143.9	8	1	24	8.02	11764	0	4064			Green	2565 39712 50428 192741
21163	A0A194APL9_9SAUR	A0A194APL9	Snake venom 5'-nucleotidase OS=Agkistrodon piscivorus PE=3 SV=1	Regular	158.077	0	65229.3	12	4	46	12.41	21099	0	5162			Yellow	2353 2357 2914 3348 12803 15783 16893 36370 37836 44019 59027 73319 74590 74830 75612 84475 103257 113041 147182 176892 188335
117472	B0VXT8_SISCA	B0VXT8	Serine proteinase isoform 6 (Fragment) OS=Sistrurus catenatus edwardsii PE=2 SV=1	Regular	151.816	0	27616	5	1	19	3.31	3655	0	1066			Green	1881 1885 1933 1935 1987 1999 2081 2089 2105 2161 2162 2917 3347 4775 5308 7623 7689 8495 10006 10609 10611 11255 11259 11260 11261 11566 12051 14738 15019 15322 15495 15557 15877 15879 16091 16444 21017 21019 21035 21195 25851 29107 29213 29241 29452 29487 29846 56977 72317 72383 72568 72824 73005 73039 73180 73338 73393 75082 75127 78341 78507 78509 83547 84179 113303 113305 113336 115851 11745…
83547	A0A194ALW4_AGKCO	A0A194ALW4	Serine proteinase 2a OS=Agkistrodon contortrix contortrix PE=3 SV=1	Regular	151.816	0	28725.4	5	1	23	3.1	3655	0	1066			Green	1881 1885 1933 1935 1987 1999 2081 2089 2105 2161 2162 2917 3347 4775 5308 7623 7689 8495 10006 10609 10611 11255 11259 11260 11261 11566 12051 14738 15019 15322 15495 15557 15877 15879 16091 16444 21017 21019 21035 21195 25851 29107 29213 29241 29452 29487 29846 56977 72317 72383 72568 72824 73005 73039 73180 73338 73393 75082 75127 78341 78507 78509 84179 113303 113305 113336 115851 117450 1174…
78341	T1DED9_CROOH	T1DED9	Kallikrein-CohPH-8 OS=Crotalus oreganus helleri PE=2 SV=1	Regular	151.816	0	28463.3	5	1	18	3.1	3655	0	1066			Green	1881 1885 1933 1935 1987 1999 2081 2089 2105 2161 2162 2917 3347 4775 5308 7623 7689 8495 10006 10609 10611 11255 11259 11260 11261 11566 12051 14738 15019 15322 15495 15557 15877 15879 16091 16444 21017 21019 21035 21195 25851 29107 29213 29241 29452 29487 29846 56977 72317 72383 72568 72824 73005 73039 73180 73338 73393 75082 75127 78507 78509 83547 84179 113303 113305 113336 115851 117450 1174…
73393	A0A286S0E1_GLOIT	A0A286S0E1	Venom plasminogen activator 4 OS=Gloydius intermedius GN=PA4 PE=2 SV=1	Regular	151.816	0	28767.5	5	1	22	3.1	3655	0	1066			Green	1881 1885 1933 1935 1987 1999 2081 2089 2105 2161 2162 2917 3347 4775 5308 7623 7689 8495 10006 10609 10611 11255 11259 11260 11261 11566 12051 14738 15019 15322 15495 15557 15877 15879 16091 16444 21017 21019 21035 21195 25851 29107 29213 29241 29452 29487 29846 56977 72317 72383 72568 72824 73005 73039 73180 73338 75082 75127 78341 78507 78509 83547 84179 113303 113305 113336 115851 117450 1174…
56977	T2HQK6_OVOOK	T2HQK6	Serine protease (Fragment) OS=Ovophis okinavensis PE=2 SV=1	Regular	151.816	0	8560.62	5	1	14	10.81	3655	0	1066			Green	1881 1885 1933 1935 1987 1999 2081 2089 2105 2161 2162 2917 3347 4775 5308 7623 7689 8495 10006 10609 10611 11255 11259 11260 11261 11566 12051 14738 15019 15322 15495 15557 15877 15879 16091 16444 21017 21019 21035 21195 25851 29107 29213 29241 29452 29487 29846 72317 72383 72568 72824 73005 73039 73180 73338 73393 75082 75127 78341 78507 78509 83547 84179 113303 113305 113336 115851 117450 1174…
29487	A0A194AM96_9SAUR	A0A194AM96	Serine proteinase 17 OS=Agkistrodon piscivorus PE=3 SV=1	Regular	151.816	0	28444.4	5	1	23	3.1	3655	0	1066			Green	1881 1885 1933 1935 1987 1999 2081 2089 2105 2161 2162 2917 3347 4775 5308 7623 7689 8495 10006 10609 10611 11255 11259 11260 11261 11566 12051 14738 15019 15322 15495 15557 15877 15879 16091 16444 21017 21019 21035 21195 25851 29107 29213 29241 29452 29846 56977 72317 72383 72568 72824 73005 73039 73180 73338 73393 75082 75127 78341 78507 78509 83547 84179 113303 113305 113336 115851 117450 1174…
21019	A0A194AQC9_9SAUR	A0A194AQC9	Serine proteinase 18a OS=Agkistrodon piscivorus PE=3 SV=1	Regular	151.816	0	28384.3	5	1	23	3.1	3655	0	1066			Green	1881 1885 1933 1935 1987 1999 2081 2089 2105 2161 2162 2917 3347 4775 5308 7623 7689 8495 10006 10609 10611 11255 11259 11260 11261 11566 12051 14738 15019 15322 15495 15557 15877 15879 16091 16444 21017 21035 21195 25851 29107 29213 29241 29452 29487 29846 56977 72317 72383 72568 72824 73005 73039 73180 73338 73393 75082 75127 78341 78507 78509 83547 84179 113303 113305 113336 115851 117450 1174…
15879	T1DJX9_CROHD	T1DJX9	Serine proteinase 11a OS=Crotalus horridus PE=2 SV=1	Regular	151.816	0	28301.1	5	1	18	3.1	3655	0	1066			Green	1881 1885 1933 1935 1987 1999 2081 2089 2105 2161 2162 2917 3347 4775 5308 7623 7689 8495 10006 10609 10611 11255 11259 11260 11261 11566 12051 14738 15019 15322 15495 15557 15877 16091 16444 21017 21019 21035 21195 25851 29107 29213 29241 29452 29487 29846 56977 72317 72383 72568 72824 73005 73039 73180 73338 73393 75082 75127 78341 78507 78509 83547 84179 113303 113305 113336 115851 117450 1174…
15557	A0A0K8S017_CROHD	A0A0K8S017	Serine proteinase 11b OS=Crotalus horridus PE=3 SV=1	Regular	151.816	0	28176.8	5	1	17	3.1	3655	0	1066			Green	1881 1885 1933 1935 1987 1999 2081 2089 2105 2161 2162 2917 3347 4775 5308 7623 7689 8495 10006 10609 10611 11255 11259 11260 11261 11566 12051 14738 15019 15322 15495 15877 15879 16091 16444 21017 21019 21035 21195 25851 29107 29213 29241 29452 29487 29846 56977 72317 72383 72568 72824 73005 73039 73180 73338 73393 75082 75127 78341 78507 78509 83547 84179 113303 113305 113336 115851 117450 1174…
15019	A0A0K8RYZ4_CROHD	A0A0K8RYZ4	Serine proteinase 11c OS=Crotalus horridus PE=3 SV=1	Regular	151.816	0	28218.9	5	1	17	3.1	3655	0	1066			Green	1881 1885 1933 1935 1987 1999 2081 2089 2105 2161 2162 2917 3347 4775 5308 7623 7689 8495 10006 10609 10611 11255 11259 11260 11261 11566 12051 14738 15322 15495 15557 15877 15879 16091 16444 21017 21019 21035 21195 25851 29107 29213 29241 29452 29487 29846 56977 72317 72383 72568 72824 73005 73039 73180 73338 73393 75082 75127 78341 78507 78509 83547 84179 113303 113305 113336 115851 117450 1174…
11259	T1E3X4_CROHD	T1E3X4	Serine proteinase 2a OS=Crotalus horridus PE=2 SV=1	Regular	151.816	0	28260	5	1	18	3.1	3655	0	1066			Green	1881 1885 1933 1935 1987 1999 2081 2089 2105 2161 2162 2917 3347 4775 5308 7623 7689 8495 10006 10609 10611 11255 11260 11261 11566 12051 14738 15019 15322 15495 15557 15877 15879 16091 16444 21017 21019 21035 21195 25851 29107 29213 29241 29452 29487 29846 56977 72317 72383 72568 72824 73005 73039 73180 73338 73393 75082 75127 78341 78507 78509 83547 84179 113303 113305 113336 115851 117450 1174…
10611	A0A194ATG3_SISTE	A0A194ATG3	Serine proteinase 11a OS=Sistrurus tergeminus PE=3 SV=1	Regular	151.816	0	28432.6	5	1	20	3.1	3655	0	1066			Green	1881 1885 1933 1935 1987 1999 2081 2089 2105 2161 2162 2917 3347 4775 5308 7623 7689 8495 10006 10609 11255 11259 11260 11261 11566 12051 14738 15019 15322 15495 15557 15877 15879 16091 16444 21017 21019 21035 21195 25851 29107 29213 29241 29452 29487 29846 56977 72317 72383 72568 72824 73005 73039 73180 73338 73393 75082 75127 78341 78507 78509 83547 84179 113303 113305 113336 115851 117450 1174…
8495	T1DP86_CROOH	T1DP86	Kallikrein-CohCI-5 OS=Crotalus oreganus helleri PE=2 SV=1	Regular	151.816	0	28767.5	5	1	25	3.1	3655	0	1066			Green	1881 1885 1933 1935 1987 1999 2081 2089 2105 2161 2162 2917 3347 4775 5308 7623 7689 10006 10609 10611 11255 11259 11260 11261 11566 12051 14738 15019 15322 15495 15557 15877 15879 16091 16444 21017 21019 21035 21195 25851 29107 29213 29241 29452 29487 29846 56977 72317 72383 72568 72824 73005 73039 73180 73338 73393 75082 75127 78341 78507 78509 83547 84179 113303 113305 113336 115851 117450 117…
3347	A0A194ARJ3_9SAUR	A0A194ARJ3	Serine proteinase 13c OS=Agkistrodon piscivorus PE=3 SV=1	Regular	151.816	0	28687.4	5	1	20	3.1	3655	0	1066			Green	1881 1885 1933 1935 1987 1999 2081 2089 2105 2161 2162 2917 4775 5308 7623 7689 8495 10006 10609 10611 11255 11259 11260 11261 11566 12051 14738 15019 15322 15495 15557 15877 15879 16091 16444 21017 21019 21035 21195 25851 29107 29213 29241 29452 29487 29846 56977 72317 72383 72568 72824 73005 73039 73180 73338 73393 75082 75127 78341 78507 78509 83547 84179 113303 113305 113336 115851 117450 117…
2162	VSPPA_LACMU	Q27J47	Venom plasminogen activator LV-PA OS=Lachesis muta muta PE=1 SV=1	Regular	151.816	0	28746.4	5	1	27	3.1	3655	0	1066			Green	1881 1885 1933 1935 1987 1999 2081 2089 2105 2161 2917 3347 4775 5308 7623 7689 8495 10006 10609 10611 11255 11259 11260 11261 11566 12051 14738 15019 15322 15495 15557 15877 15879 16091 16444 21017 21019 21035 21195 25851 29107 29213 29241 29452 29487 29846 56977 72317 72383 72568 72824 73005 73039 73180 73338 73393 75082 75127 78341 78507 78509 83547 84179 113303 113305 113336 115851 117450 117…
2105	VSP1_DEIAC	Q9I8X2	Thrombin-like enzyme acutobin OS=Deinagkistrodon acutus PE=1 SV=1	Regular	151.816	0	29499.4	5	1	22	3.08	3655	0	1066			Green	1881 1885 1933 1935 1987 1999 2081 2089 2161 2162 2917 3347 4775 5308 7623 7689 8495 10006 10609 10611 11255 11259 11260 11261 11566 12051 14738 15019 15322 15495 15557 15877 15879 16091 16444 21017 21019 21035 21195 25851 29107 29213 29241 29452 29487 29846 56977 72317 72383 72568 72824 73005 73039 73180 73338 73393 75082 75127 78341 78507 78509 83547 84179 113303 113305 113336 115851 117450 117…
2089	VSPPA_GLOBR	Q9YGJ8	Venom plasminogen activator Haly-PA OS=Gloydius brevicaudus PE=1 SV=2	Regular	151.816	0	28497.2	5	1	22	3.1	3655	0	1066			Green	1881 1885 1933 1935 1987 1999 2081 2105 2161 2162 2917 3347 4775 5308 7623 7689 8495 10006 10609 10611 11255 11259 11260 11261 11566 12051 14738 15019 15322 15495 15557 15877 15879 16091 16444 21017 21019 21035 21195 25851 29107 29213 29241 29452 29487 29846 56977 72317 72383 72568 72824 73005 73039 73180 73338 73393 75082 75127 78341 78507 78509 83547 84179 113303 113305 113336 115851 117450 117…
1999	VSPF5_MACLB	Q9PT41	Factor V activator OS=Macrovipera lebetina PE=1 SV=1	Regular	151.816	0	29279.4	5	1	20	3.09	3655	0	1066			Green	1881 1885 1933 1935 1987 2081 2089 2105 2161 2162 2917 3347 4775 5308 7623 7689 8495 10006 10609 10611 11255 11259 11260 11261 11566 12051 14738 15019 15322 15495 15557 15877 15879 16091 16444 21017 21019 21035 21195 25851 29107 29213 29241 29452 29487 29846 56977 72317 72383 72568 72824 73005 73039 73180 73338 73393 75082 75127 78341 78507 78509 83547 84179 113303 113305 113336 115851 117450 117…
1987	VSP3_PROJR	Q9DF66	Snake venom serine protease 3 OS=Protobothrops jerdonii PE=2 SV=1	Regular	151.816	0	28709.4	5	1	23	3.1	3655	0	1066			Green	1881 1885 1933 1935 1999 2081 2089 2105 2161 2162 2917 3347 4775 5308 7623 7689 8495 10006 10609 10611 11255 11259 11260 11261 11566 12051 14738 15019 15322 15495 15557 15877 15879 16091 16444 21017 21019 21035 21195 25851 29107 29213 29241 29452 29487 29846 56977 72317 72383 72568 72824 73005 73039 73180 73338 73393 75082 75127 78341 78507 78509 83547 84179 113303 113305 113336 115851 117450 117…
1933	VSP_BOTBA	K4LLQ2	Thrombin-like enzyme barnettobin (Fragment) OS=Bothrops barnetti PE=1 SV=1	Regular	151.816	0	28269	5	1	25	3.21	3655	0	1066			Green	1881 1885 1935 1987 1999 2081 2089 2105 2161 2162 2917 3347 4775 5308 7623 7689 8495 10006 10609 10611 11255 11259 11260 11261 11566 12051 14738 15019 15322 15495 15557 15877 15879 16091 16444 21017 21019 21035 21195 25851 29107 29213 29241 29452 29487 29846 56977 72317 72383 72568 72824 73005 73039 73180 73338 73393 75082 75127 78341 78507 78509 83547 84179 113303 113305 113336 115851 117450 117…
1885	VSP_BOTIN	Q8QG86	Snake venom serine protease BITS01A OS=Bothrops insularis PE=2 SV=1	Regular	151.816	0	29041.3	5	1	22	3.11	3655	0	1066			Green	1881 1933 1935 1987 1999 2081 2089 2105 2161 2162 2917 3347 4775 5308 7623 7689 8495 10006 10609 10611 11255 11259 11260 11261 11566 12051 14738 15019 15322 15495 15557 15877 15879 16091 16444 21017 21019 21035 21195 25851 29107 29213 29241 29452 29487 29846 56977 72317 72383 72568 72824 73005 73039 73180 73338 73393 75082 75127 78341 78507 78509 83547 84179 113303 113305 113336 115851 117450 117…
187941	A0A1L8D5Z8_BOTAT	A0A1L8D5Z8	BATXSVMPI2 OS=Bothrops atrox PE=2 SV=1	Regular	151.559	0	43610	19	4	35	6.79	43034	0	10397			Green	1939 2198 2214 2323 2340 2350 2408 2419 2497 2510 2519 2520 2551 2565 2568 2575 14488 14914 14954 15942 73288 188422 188428 189147 189739 189745 192748
2520	VM1B_BOTIN	Q8QG89	Snake venom metalloproteinase BITM02A OS=Bothrops insularis PE=2 SV=1	Regular	151.559	0	46727.5	19	4	38	6.36	43034	0	10397			Green	1939 2198 2214 2323 2340 2350 2408 2419 2497 2510 2519 2551 2565 2568 2575 14488 14914 14954 15942 73288 187941 188422 188428 189147 189739 189745 192748
188335	A0A1L8D667_BOTAT	A0A1L8D667	BATXNUC1 OS=Bothrops atrox PE=2 SV=1	Regular	140.727	0	62041.5	10	3	42	10.52	16864	0	4638			Yellow	2353 2357 2914 3348 12803 15783 16893 21163 36370 37836 44019 59027 73319 74590 74830 75612 84475 103257 113041 147182 176892
188156	A0A1L8D6B7_BOTAT	A0A1L8D6B7	BATXPDE1 OS=Bothrops atrox PE=2 SV=1	Regular	106.234	0	93285	17	6	59	12.35	16787	11533	4721	17.599	1.6417	Yellow	314 315 3141 3555 4199 7862 14989 15604 26771 41035 55209 56942 58780 72396 73165 74603 76592 77029 78709 98007 112980 114410 125745 174984 184999 192206
188626	A0A1W7RB94_CROAD	A0A1W7RB94	Phospholipase B-like OS=Crotalus adamanteus PE=3 SV=1	Regular	79.9217	0	64452.5	10	2	44	6.15	12968	0	1255			Yellow	273 3823 40931 56465 75294 77480 84079 113240 116139 188235
188235	A0A0F7Z632_CROAD	A0A0F7Z632	Phospholipase B-like OS=Crotalus adamanteus PE=2 SV=1	Regular	79.9217	0	64433.5	10	2	43	6.15	12968	0	1255			Yellow	273 3823 40931 56465 75294 77480 84079 113240 116139 188626
116139	T1DLW3_CROHD	T1DLW3	Phospholipase B-like OS=Crotalus horridus PE=2 SV=1	Regular	79.9217	0	64522.7	10	2	43	6.15	12968	0	1255			Yellow	273 3823 40931 56465 75294 77480 84079 113240 188235 188626
113240	A0A077L7E7_PROEL	A0A077L7E7	Phospholipase B-like OS=Protobothrops elegans PE=2 SV=1	Regular	79.9217	0	64457.4	10	2	43	6.15	12968	0	1255			Yellow	273 3823 40931 56465 75294 77480 84079 116139 188235 188626
84079	A0A1W7RER1_AGKCO	A0A1W7RER1	Phospholipase B-like OS=Agkistrodon contortrix contortrix PE=3 SV=1	Regular	79.9217	0	64471.6	10	2	43	6.15	12968	0	1255			Yellow	273 3823 40931 56465 75294 77480 113240 116139 188235 188626
3823	T2HP68_PROFL	T2HP68	Phospholipase B-like OS=Protobothrops flavoviridis PE=2 SV=1	Regular	79.9217	0	64575.6	10	2	44	6.15	12968	0	1255			Yellow	273 40931 56465 75294 77480 84079 113240 116139 188235 188626
273	PLB_CROAD	F8S101	Phospholipase B OS=Crotalus adamanteus PE=1 SV=1	Regular	79.9217	0	64391.4	10	2	43	6.15	12968	19452	1255	29.6832	1.9113	Yellow	3823 40931 56465 75294 77480 84079 113240 116139 188235 188626
189721	A0A1L8D691_BOTAT	A0A1L8D691	BATXSVMPIII14 OS=Bothrops atrox PE=2 SV=1	Regular	75.8091	0	70198.3	9	1	53	1.98	14431	39867	3426	60.8359	4.2706	Yellow
147182	A0A2D4EWH8_MICCO	A0A2D4EWH8	Uncharacterized protein (Fragment) OS=Micrurus corallinus PE=4 SV=1	Regular	74.517	0	61277.8	3	1	45	2.18	4304	0	1258			Yellow	2357 2914 3348 12803 21163 36370 37836 44019 59027 74590 74830 75612 84475 103257 113041 188335
103257	V8NYW9_OPHHA	V8NYW9	5'-nucleotidase (Fragment) OS=Ophiophagus hannah GN=NT5E PE=4 SV=1	Regular	74.517	0	28162.1	3	1	19	4.72	4304	0	1258			Yellow	2357 2914 3348 12803 21163 36370 37836 44019 59027 74590 74830 75612 84475 113041 147182 188335
74830	A0A194AS98_9SAUR	A0A194AS98	Ecto-5'-nucleotidase OS=Micrurus tener PE=3 SV=1	Regular	74.517	0	63696.6	3	1	47	2.09	4304	0	1258			Yellow	2357 2914 3348 12803 21163 36370 37836 44019 59027 74590 75612 84475 103257 113041 147182 188335
59027	A0A2D4IU97_MICLE	A0A2D4IU97	Uncharacterized protein OS=Micrurus lemniscatus lemniscatus PE=4 SV=1	Regular	74.517	0	20935.2	3	1	14	6.35	4304	0	1258			Yellow	2357 2914 3348 12803 21163 36370 37836 44019 74590 74830 75612 84475 103257 113041 147182 188335
44019	A0A2D4IU81_MICLE	A0A2D4IU81	Uncharacterized protein OS=Micrurus lemniscatus lemniscatus PE=4 SV=1	Regular	74.517	0	20949.2	3	1	14	6.35	4304	0	1258			Yellow	2357 2914 3348 12803 21163 36370 37836 59027 74590 74830 75612 84475 103257 113041 147182 188335
36370	A0A2D4IUA1_MICLE	A0A2D4IUA1	Uncharacterized protein (Fragment) OS=Micrurus lemniscatus lemniscatus PE=4 SV=1	Regular	74.517	0	51867.2	3	1	34	2.56	4304	0	1258			Yellow	2357 2914 3348 12803 21163 37836 44019 59027 74590 74830 75612 84475 103257 113041 147182 188335
12803	A0A2D4N480_9SAUR	A0A2D4N480	Uncharacterized protein OS=Micrurus spixii PE=4 SV=1	Regular	74.517	0	65322.4	3	1	44	2.04	4304	0	1258			Yellow	2357 2914 3348 21163 36370 37836 44019 59027 74590 74830 75612 84475 103257 113041 147182 188335
3348	A0A0F7YZM6_MICFL	A0A0F7YZM6	Ecto-5'-nucleotidase 1a OS=Micrurus fulvius PE=2 SV=1	Regular	74.517	0	63709.7	3	1	47	2.09	4304	0	1258			Yellow	2357 2914 12803 21163 36370 37836 44019 59027 74590 74830 75612 84475 103257 113041 147182 188335
2914	U3FYP9_MICFL	U3FYP9	Ecto-5'-nucleotidase 1 OS=Micrurus fulvius PE=2 SV=1	Regular	74.517	0	63667.6	3	1	47	2.09	4304	0	1258			Yellow	2357 3348 12803 21163 36370 37836 44019 59027 74590 74830 75612 84475 103257 113041 147182 188335
192735	A0A1L8D5X8_BOTAT	A0A1L8D5X8	BATXSVMPIII2 OS=Bothrops atrox PE=2 SV=1	Regular	65.0462	0	69882.3	7	1	47	2.61	13700	0	6815			Red	2481 77281
77281	Q7T1T5_BOTJR	Q7T1T5	Metalloprotease BOJUMET II (Fragment) OS=Bothrops jararacussu PE=2 SV=1	Regular	65.0462	0	37862.5	7	1	24	4.86	13700	41100	6815	62.7175	2.3746	Red	2481 192735
2481	VM31_BOTAT	C5H5D2	Zinc metalloproteinase-disintegrin-like batroxstatin-1 OS=Bothrops atrox PE=2 SV=1	Regular	65.0462	0	48310.2	7	1	28	3.78	13700	0	6815			Red	77281 192735
120741	T2HQ43_OVOOK	T2HQ43	Serine protease (Fragment) OS=Ovophis okinavensis PE=2 SV=1	Regular	63.0883	0	10409.1	3	1	8	12.22	3941	0	526			Yellow	1992
77480	A0A098LWY9_PANGU	A0A098LWY9	Phospholipase B-like OS=Pantherophis guttatus PE=2 SV=1	Regular	59.8684	0	64613.4	3	1	40	3.44	4905	0	342			Yellow	273 3823 40931 56465 75294 84079 113240 116139 188235 188626
75294	A0A098LYE7_9SAUR	A0A098LYE7	Phospholipase B-like OS=Opheodrys aestivus PE=2 SV=1	Regular	59.8684	0	64248.9	3	1	41	3.44	4905	0	342			Yellow	273 3823 40931 56465 77480 84079 113240 116139 188235 188626
56465	T2HQ75_OVOOK	T2HQ75	Phospholipase B-like OS=Ovophis okinavensis PE=2 SV=1	Regular	59.8684	0	64475.7	3	1	43	3.44	4905	0	342			Yellow	273 3823 40931 75294 77480 84079 113240 116139 188235 188626
40931	A0A0B8RQP5_BOIIR	A0A0B8RQP5	Phospholipase B-like OS=Boiga irregularis PE=3 SV=1	Regular	59.8684	0	64430.2	3	1	39	3.44	4905	0	342			Yellow	273 3823 56465 75294 77480 84079 113240 116139 188235 188626
192722	A0A1L8D626_BOTAT	A0A1L8D626	BATXSVSP19 OS=Bothrops atrox PE=2 SV=1	Regular	45.5334	0	28937.8	3	1	22	4.26	4929	0	296			Green	2160 7623 10609 11566 29238 72317 75082 75127 113336 117484 176788 176890 176898 188147 189203
29238	A0A194APJ3_9SAUR	A0A194APJ3	Serine proteinase 6 OS=Agkistrodon piscivorus PE=3 SV=1	Regular	45.5334	0	28817.5	3	1	20	4.26	4929	0	296			Green	2160 7623 10609 11566 72317 75082 75127 113336 117484 176788 176890 176898 188147 189203 192722
78287	A0A194AQ32_SISMB	A0A194AQ32	Metalloproteinase type II 5d OS=Sistrurus miliarius barbouri PE=3 SV=1	Regular	37.114	0	55191.5	7	1	40	7.95	3886	0	2082			Red	73289 73291 73294
73294	A0A194AS52_SISMB	A0A194AS52	Metalloproteinase type II 5a OS=Sistrurus miliarius barbouri PE=3 SV=1	Regular	37.114	0	55247.5	7	1	40	7.95	3886	0	2082			Red	73289 73291 78287
73291	A0A194ATS8_SISMB	A0A194ATS8	Metalloproteinase type II 5b OS=Sistrurus miliarius barbouri PE=3 SV=1	Regular	37.114	0	55219.5	7	1	40	7.95	3886	0	2082			Red	73289 73294 78287
73289	A0A194ARY4_SISMB	A0A194ARY4	Metalloproteinase type II 5c OS=Sistrurus miliarius barbouri PE=3 SV=1	Regular	37.114	0	55219.5	7	1	40	7.95	3886	11658	2082	17.7898	0.9823	Red	73291 73294 78287
192750	A0A1L8D632_BOTAT	A0A1L8D632	BATXCTL39 OS=Bothrops atrox PE=2 SV=1	Regular	36.6861	0	17858.1	3	1	12	5.13	4325	0	420			Yellow	71 182 194 35367 187926 187931 187936 187939 188146 188159 188160 188347 188427 189145 189157 189159 189162 189166 189169 189727 189758 189770 192719 192729 192742
192742	A0A1L8D629_BOTAT	A0A1L8D629	BATXCTL25 OS=Bothrops atrox PE=2 SV=1	Regular	36.6861	0	17084.1	3	1	12	5.56	4325	0	420			Yellow	71 182 194 35367 187926 187931 187936 187939 188146 188159 188160 188347 188427 189145 189157 189159 189162 189166 189169 189727 189758 189770 192719 192729 192750
192729	A0A1L8D687_BOTAT	A0A1L8D687	BATXCTL43 OS=Bothrops atrox PE=2 SV=1	Regular	36.6861	0	18006.2	3	1	12	5.16	4325	0	420			Yellow	71 182 194 35367 187926 187931 187936 187939 188146 188159 188160 188347 188427 189145 189157 189159 189162 189166 189169 189727 189758 189770 192719 192742 192750
192719	A0A1L8D645_BOTAT	A0A1L8D645	BATXCTL19 OS=Bothrops atrox PE=2 SV=1	Regular	36.6861	0	17308.5	3	1	11	5.48	4325	0	420			Yellow	71 182 194 35367 187926 187931 187936 187939 188146 188159 188160 188347 188427 189145 189157 189159 189162 189166 189169 189727 189758 189770 192729 192742 192750
189770	A0A1L8D6G9_BOTAT	A0A1L8D6G9	BATXCTL18 OS=Bothrops atrox PE=2 SV=1	Regular	36.6861	0	17469.6	3	1	12	5.48	4325	0	420			Yellow	71 182 194 35367 187926 187931 187936 187939 188146 188159 188160 188347 188427 189145 189157 189159 189162 189166 189169 189727 189758 192719 192729 192742 192750
189727	A0A1L8D6A6_BOTAT	A0A1L8D6A6	BATXCTL51 OS=Bothrops atrox PE=2 SV=1	Regular	36.6861	0	17847	3	1	12	5.16	4325	0	420			Yellow	71 182 194 35367 187926 187931 187936 187939 188146 188159 188160 188347 188427 189145 189157 189159 189162 189166 189169 189758 189770 192719 192729 192742 192750
189159	A0A1L8D624_BOTAT	A0A1L8D624	BATXCTL50 OS=Bothrops atrox PE=2 SV=1	Regular	36.6861	0	17819	3	1	12	5.16	4325	0	420			Yellow	71 182 194 35367 187926 187931 187936 187939 188146 188159 188160 188347 188427 189145 189157 189162 189166 189169 189727 189758 189770 192719 192729 192742 192750
189145	A0A1L8D622_BOTAT	A0A1L8D622	BATXCTL49 OS=Bothrops atrox PE=2 SV=1	Regular	36.6861	0	17948.2	3	1	12	5.16	4325	0	420			Yellow	71 182 194 35367 187926 187931 187936 187939 188146 188159 188160 188347 188427 189157 189159 189162 189166 189169 189727 189758 189770 192719 192729 192742 192750
188347	A0A1L8D634_BOTAT	A0A1L8D634	BATXCTL40 OS=Bothrops atrox PE=2 SV=1	Regular	36.6861	0	18112.5	3	1	15	5.13	4325	0	420			Yellow	71 182 194 35367 187926 187931 187936 187939 188146 188159 188160 188427 189145 189157 189159 189162 189166 189169 189727 189758 189770 192719 192729 192742 192750
188159	A0A1L8D631_BOTAT	A0A1L8D631	BATXCTL26 OS=Bothrops atrox PE=2 SV=1	Regular	36.6861	0	17112.1	3	1	12	5.56	4325	0	420			Yellow	71 182 194 35367 187926 187931 187936 187939 188146 188160 188347 188427 189145 189157 189159 189162 189166 189169 189727 189758 189770 192719 192729 192742 192750
187939	A0A1L8D697_BOTAT	A0A1L8D697	BATXCTL33 OS=Bothrops atrox PE=2 SV=1	Regular	36.6861	0	17853	3	1	6	5.16	4325	0	420			Yellow	71 182 194 35367 187926 187931 187936 188146 188159 188160 188347 188427 189145 189157 189159 189162 189166 189169 189727 189758 189770 192719 192729 192742 192750
187936	A0A1L8D6E9_BOTAT	A0A1L8D6E9	BATXCTL38 OS=Bothrops atrox PE=2 SV=1	Regular	36.6861	0	18480.8	3	1	11	5.06	4325	0	420			Yellow	71 182 194 35367 187926 187931 187939 188146 188159 188160 188347 188427 189145 189157 189159 189162 189166 189169 189727 189758 189770 192719 192729 192742 192750
187926	A0A1L8D618_BOTAT	A0A1L8D618	BATXCTL52 OS=Bothrops atrox PE=2 SV=1	Regular	36.6861	0	17849	3	1	12	5.16	4325	0	420			Yellow	71 182 194 35367 187931 187936 187939 188146 188159 188160 188347 188427 189145 189157 189159 189162 189166 189169 189727 189758 189770 192719 192729 192742 192750
35367	M1V359_BOTJA	M1V359	Botrocetin-2 alpha OS=Bothrops jararaca GN=bot-2A PE=2 SV=1	Regular	36.6861	0	17829.1	3	1	13	5.16	4325	0	420			Yellow	71 182 194 187926 187931 187936 187939 188146 188159 188160 188347 188427 189145 189157 189159 189162 189166 189169 189727 189758 189770 192719 192729 192742 192750
182	SLEA_BOTJA	P22029	Snaclec botrocetin subunit alpha OS=Bothrops jararaca PE=1 SV=2	Regular	36.6861	0	15614.4	3	1	15	6.02	4325	0	420			Yellow	71 194 35367 187926 187931 187936 187939 188146 188159 188160 188347 188427 189145 189157 189159 189162 189166 189169 189727 189758 189770 192719 192729 192742 192750
2328	VM2MC_GLOBR	Q9YI19	Zinc metalloproteinase/disintegrin OS=Gloydius brevicaudus PE=1 SV=1	Regular	32.4328	0	54056.5	7	1	35	3.57	8394	25182	2374	38.427	2.0772	Red
192206	A0A1W7RBB0_CROAD	A0A1W7RBB0	Cadam10_PDE-1 OS=Crotalus adamanteus PE=4 SV=1	Regular	30.6432	0	93177.6	15	5	58	9.38	255025	0	54070			Red	314 315 3141 3555 4199 7862 14989 15604 26771 41035 55209 56942 58780 72396 73165 74603 76592 77029 78709 98007 112980 114410 125745 174984 184999 188156
114410	T1DJT5_CROHD	T1DJT5	Ectonucleotide pyrophosphatase/phosphodiesterase family member 3-like protein OS=Crotalus horridus PE=2 SV=1	Regular	30.6432	0	95180.1	15	5	59	9.19	255025	0	54070			Red	314 315 3141 3555 4199 7862 14989 15604 26771 41035 55209 56942 58780 72396 73165 74603 76592 77029 78709 98007 112980 125745 174984 184999 188156 192206
14989	T1D6P7_CROHD	T1D6P7	Phosphodiesterase OS=Crotalus horridus PE=2 SV=1	Regular	30.6432	0	98269	15	5	61	8.93	255025	0	54070			Red	314 315 3141 3555 4199 7862 15604 26771 41035 55209 56942 58780 72396 73165 74603 76592 77029 78709 98007 112980 114410 125745 174984 184999 188156 192206
7862	A0A0F7Z2Q3_CROAD	A0A0F7Z2Q3	Phosphodiesterase OS=Crotalus adamanteus PE=2 SV=1	Regular	30.6432	0	98255	15	5	61	8.93	255025	0	54070			Red	314 315 3141 3555 4199 14989 15604 26771 41035 55209 56942 58780 72396 73165 74603 76592 77029 78709 98007 112980 114410 125745 174984 184999 188156 192206
315	PDE1_CROAD	J3SEZ3	Venom phosphodiesterase 1 OS=Crotalus adamanteus PE=1 SV=2	Regular	30.6432	0	98255	15	5	61	8.93	255025	0	54070			Red	314 3141 3555 4199 7862 14989 15604 26771 41035 55209 56942 58780 72396 73165 74603 76592 77029 78709 98007 112980 114410 125745 174984 184999 188156 192206
314	PDE2_CROAD	J3SBP3	Venom phosphodiesterase 2 OS=Crotalus adamanteus PE=1 SV=1	Regular	30.6432	0	93177.6	15	5	58	9.38	255025	244358	54070	372.884	34.7444	Red	315 3141 3555 4199 7862 14989 15604 26771 41035 55209 56942 58780 72396 73165 74603 76592 77029 78709 98007 112980 114410 125745 174984 184999 188156 192206
78679	W8EFS0_MACLB	W8EFS0	5'-nucleotidase (Fragment) OS=Macrovipera lebetina PE=2 SV=1	Regular	27.074	0	45429.8	4	1	30	3.43	7339	0	1196			Yellow	2357 37836
73165	A0A194AS02_SISMB	A0A194AS02	Phosphodiesterase OS=Sistrurus miliarius barbouri PE=4 SV=1	Regular	26.3542	0	93192.6	12	4	58	6.67	253355	0	52725			Red	314 315 3141 3555 4199 7862 14989 15604 26771 41035 55209 56942 58780 72396 74603 76592 77029 78709 98007 112980 114410 125745 174984 184999 188156 192206
112980	A0A077LA64_PROEL	A0A077LA64	Phosphodiesterase OS=Protobothrops elegans PE=2 SV=1	Regular	19.3465	0	93324.9	9	3	55	4.69	8997	0	2163			Red	314 315 3141 3555 4199 7862 14989 15604 26771 41035 55209 56942 58780 72396 73165 74603 76592 77029 78709 98007 114410 125745 174984 184999 188156 192206
77029	T2HRT4_PROFL	T2HRT4	Phosphodiesterase OS=Protobothrops flavoviridis PE=2 SV=1	Regular	19.3465	0	93335.9	9	3	56	4.69	8997	0	2163			Red	314 315 3141 3555 4199 7862 14989 15604 26771 41035 55209 56942 58780 72396 73165 74603 76592 78709 98007 112980 114410 125745 174984 184999 188156 192206
76592	T2HQA0_PROFL	T2HQA0	Phosphodiesterase OS=Protobothrops flavoviridis PE=2 SV=1	Regular	19.3465	0	93555.2	9	3	56	4.69	8997	0	2163			Red	314 315 3141 3555 4199 7862 14989 15604 26771 41035 55209 56942 58780 72396 73165 74603 77029 78709 98007 112980 114410 125745 174984 184999 188156 192206
74603	T2HPD6_PROFL	T2HPD6	Phosphodiesterase OS=Protobothrops flavoviridis PE=2 SV=1	Regular	19.3465	0	98689.6	9	3	59	4.46	8997	0	2163			Red	314 315 3141 3555 4199 7862 14989 15604 26771 41035 55209 56942 58780 72396 73165 76592 77029 78709 98007 112980 114410 125745 174984 184999 188156 192206
58780	U3TBJ5_OVOOK	U3TBJ5	Phosphodiesterase OS=Ovophis okinavensis PE=2 SV=1	Regular	19.3465	0	102818	9	3	67	4.27	8997	0	2163			Red	314 315 3141 3555 4199 7862 14989 15604 26771 41035 55209 56942 72396 73165 74603 76592 77029 78709 98007 112980 114410 125745 174984 184999 188156 192206
56942	U3TAI7_OVOOK	U3TAI7	Phosphodiesterase OS=Ovophis okinavensis PE=2 SV=1	Regular	19.3465	0	97721.7	9	3	64	4.48	8997	0	2163			Red	314 315 3141 3555 4199 7862 14989 15604 26771 41035 55209 58780 72396 73165 74603 76592 77029 78709 98007 112980 114410 125745 174984 184999 188156 192206
3555	T2HP62_PROFL	T2HP62	Phosphodiesterase OS=Protobothrops flavoviridis PE=2 SV=1	Regular	19.3465	0	98470.3	9	3	59	4.47	8997	0	2163			Red	314 315 3141 4199 7862 14989 15604 26771 41035 55209 56942 58780 72396 73165 74603 76592 77029 78709 98007 112980 114410 125745 174984 184999 188156 192206
25951	A0A286S0E4_GLOIT	A0A286S0E4	Serine protease 2 OS=Gloydius intermedius GN=SP2 PE=2 SV=1	Regular	19.2002	0	29261.2	2	1	17	3.46	1852	0	214			Yellow	1882 1929 1977 2062 2084 2091 2157 2158 71925 74395 75425 189193 189724
2157	VSPG_GLOUS	Q8UVX1	Snake venom serine protease gussurobin OS=Gloydius ussuriensis PE=2 SV=1	Regular	19.2002	0	29214.2	2	1	17	3.46	1852	0	214			Yellow	1882 1929 1977 2062 2084 2091 2158 25951 71925 74395 75425 189193 189724
2084	VSPGL_GLOSH	P0C5B4	Thrombin-like enzyme gloshedobin OS=Gloydius shedaoensis PE=1 SV=2	Regular	19.2002	0	29300.2	2	1	17	3.46	1852	0	214			Yellow	1882 1929 1977 2062 2091 2157 2158 25951 71925 74395 75425 189193 189724
188162	A0A1L8D668_BOTAT	A0A1L8D668	BATXSVSP2 OS=Bothrops atrox PE=2 SV=1	Regular	11.5748	0	28953	3	1	19	3.13	1327	0	444			Yellow	1881 1915
1915	VSPA_BOTJA	P81661	Thrombin-like enzyme bothrombin OS=Bothrops jararaca PE=1 SV=1	Regular	11.5748	0	26268.7	3	1	18	3.45	1327	0	444			Yellow	1881 188162
184999	A0A2D4P571_MICSU	A0A2D4P571	Uncharacterized protein (Fragment) OS=Micrurus surinamensis PE=4 SV=1	Regular	10.8024	0	76100.1	5	2	48	3.32	4660	0	1125			Red	314 315 3141 3555 4199 7862 14989 15604 26771 41035 55209 56942 58780 72396 73165 74603 76592 77029 78709 98007 112980 114410 125745 174984 188156 192206
174984	A0A2D4LJE6_9SAUR	A0A2D4LJE6	Uncharacterized protein OS=Micrurus spixii PE=4 SV=1	Regular	10.8024	0	103044	5	2	68	2.47	4660	0	1125			Red	314 315 3141 3555 4199 7862 14989 15604 26771 41035 55209 56942 58780 72396 73165 74603 76592 77029 78709 98007 112980 114410 125745 184999 188156 192206
125745	A0A2D4HS27_MICLE	A0A2D4HS27	Uncharacterized protein (Fragment) OS=Micrurus lemniscatus lemniscatus PE=4 SV=1	Regular	10.8024	0	98161.9	5	2	65	2.6	4660	0	1125			Red	314 315 3141 3555 4199 7862 14989 15604 26771 41035 55209 56942 58780 72396 73165 74603 76592 77029 78709 98007 112980 114410 174984 184999 188156 192206
98007	A0A2D4K5D9_9SAUR	A0A2D4K5D9	Uncharacterized protein (Fragment) OS=Micrurus paraensis PE=4 SV=1	Regular	10.8024	0	101589	5	2	65	2.51	4660	0	1125			Red	314 315 3141 3555 4199 7862 14989 15604 26771 41035 55209 56942 58780 72396 73165 74603 76592 77029 78709 112980 114410 125745 174984 184999 188156 192206
78709	W8E7D1_MACLB	W8E7D1	Phosphodiesterase OS=Macrovipera lebetina PE=2 SV=1	Regular	10.8024	0	98062.8	5	2	58	2.59	4660	0	1125			Red	314 315 3141 3555 4199 7862 14989 15604 26771 41035 55209 56942 58780 72396 73165 74603 76592 77029 98007 112980 114410 125745 174984 184999 188156 192206
72396	A0A194ARD7_9SAUR	A0A194ARD7	Phosphodiesterase OS=Micrurus tener PE=4 SV=1	Regular	10.8024	0	98963.8	5	2	65	2.58	4660	0	1125			Red	314 315 3141 3555 4199 7862 14989 15604 26771 41035 55209 56942 58780 73165 74603 76592 77029 78709 98007 112980 114410 125745 174984 184999 188156 192206
55209	A0A2D4P521_MICSU	A0A2D4P521	Uncharacterized protein (Fragment) OS=Micrurus surinamensis PE=4 SV=1	Regular	10.8024	0	60166.1	5	2	41	4.2	4660	0	1125			Red	314 315 3141 3555 4199 7862 14989 15604 26771 41035 56942 58780 72396 73165 74603 76592 77029 78709 98007 112980 114410 125745 174984 184999 188156 192206
26771	A0A2D4FR34_MICCO	A0A2D4FR34	Uncharacterized protein OS=Micrurus corallinus PE=4 SV=1	Regular	10.8024	0	101504	5	2	67	2.51	4660	0	1125			Red	314 315 3141 3555 4199 7862 14989 15604 41035 55209 56942 58780 72396 73165 74603 76592 77029 78709 98007 112980 114410 125745 174984 184999 188156 192206
15604	A0A2D0TC04_NAJAT	A0A2D0TC04	Snake venom phosphodiesterase (PDE) OS=Naja atra PE=1 SV=1	Regular	10.8024	0	96498.1	5	2	65	2.65	4660	0	1125			Red	314 315 3141 3555 4199 7862 14989 26771 41035 55209 56942 58780 72396 73165 74603 76592 77029 78709 98007 112980 114410 125745 174984 184999 188156 192206
4199	U3FAB3_MICFL	U3FAB3	Ectonucleotide pyrophosphatase/phosphodiesterase family member 3 OS=Micrurus fulvius PE=2 SV=1	Regular	10.8024	0	98963.8	5	2	65	2.58	4660	0	1125			Red	314 315 3141 3555 7862 14989 15604 26771 41035 55209 56942 58780 72396 73165 74603 76592 77029 78709 98007 112980 114410 125745 174984 184999 188156 192206
3141	A0A0F7YYZ8_MICFL	A0A0F7YYZ8	Phosphodiesterase OS=Micrurus fulvius PE=2 SV=1	Regular	10.8024	0	98591.2	5	2	66	2.59	4660	0	1125			Red	314 315 3555 4199 7862 14989 15604 26771 41035 55209 56942 58780 72396 73165 74603 76592 77029 78709 98007 112980 114410 125745 174984 184999 188156 192206
41035	A0A0B8RU55_BOIIR	A0A0B8RU55	Ectonucleotide pyrophosphatase/phosphodiesterase family member 3 OS=Boiga irregularis PE=4 SV=1	Regular	6.5378	0	102728	3	1	64	1.35	2564	0	415			Red	314 315 3141 3555 4199 7862 14989 15604 26771 55209 56942 58780 72396 73165 74603 76592 77029 78709 98007 112980 114410 125745 174984 184999 188156 192206

## Sheet: Run2
protein.key	protein.Entry	protein.Accession	protein.Description	protein.dataBaseType	protein.score	protein.falsePositiveRate	protein.avgMass	protein.MatchedProducts	protein.matchedPeptides	protein.digestPeps	protein.seqCover(%)	protein.MatchedPeptideIntenSum	protein.top3MatchedPeptideIntenSum	protein.MatchedProductIntenSum	protein.fmolOnColumn	protein.ngramOnColumn	protein.AutoCurate	protein.Key_ForHomologs
189147	A0A1L8D600_BOTAT	A0A1L8D600	BATXSVMPII1 OS=Bothrops atrox PE=2 SV=1	Regular	13172.9	0	54822.1	41	2	37	8.39	312107	0	131291			Green	1963 2320 2322 2323 2329 2336 2340 2408 2419 2420 2421 2533 2535 2539 2543 2547 2551 2553 14914 14954 39648 75401 77358 77495 112385 112839 113300 113301 117469 176770 176886 177007
77358	Q7T1T3_BOTJR	Q7T1T3	Metalloprotease BOJUMET III (Fragment) OS=Bothrops jararacussu PE=2 SV=1	Regular	13172.9	0	27971	41	2	15	16.46	312107	468160	131291	1320.14	36.9256	Green	1963 2320 2322 2323 2329 2336 2340 2408 2419 2420 2421 2533 2535 2539 2543 2547 2551 2553 14914 14954 39648 75401 77495 112385 112839 113300 113301 117469 176770 176886 177007 189147
39648	E3UJM0_BOTNU	E3UJM0	MP_IIa SVMP (Fragment) OS=Bothrops neuwiedi PE=2 SV=1	Regular	13172.9	0	35980.9	41	2	18	12.78	312107	0	131291			Green	1963 2320 2322 2323 2329 2336 2340 2408 2419 2420 2421 2533 2535 2539 2543 2547 2551 2553 14914 14954 75401 77358 77495 112385 112839 113300 113301 117469 176770 176886 177007 189147
2323	VM2JC_BOTJA	P31989	Zinc metalloproteinase/disintegrin (Fragment) OS=Bothrops jararaca PE=1 SV=2	Regular	12663.6	0	18581.3	36	3	10	26.09	328333	34290	136024	96.6923	1.7967	Green	1939 1963 2320 2322 2329 2336 2340 2408 2419 2420 2421 2519 2520 2533 2535 2539 2543 2547 2551 2553 14914 14954 39648 75401 77358 77495 112385 112839 113300 113301 117469 176770 176886 177007 187941 188422 188428 189147 189745 192748
2408	VM2J2_BOTJA	Q98SP2	Zinc metalloproteinase/disintegrin OS=Bothrops jararaca PE=1 SV=1	Regular	12548.2	0	54752.2	28	2	46	6.92	304178	0	132910			Green	1939 1963 2320 2322 2323 2329 2336 2340 2419 2420 2421 2519 2520 2533 2535 2539 2543 2547 2551 2553 14914 14954 39648 75401 77358 77495 112385 112839 113300 113301 117469 176770 176886 177007 187941 188422 188428 189147 189745 192748
117469	B0VXU8_SISCA	B0VXU8	Metalloproteinase isoform 6 (Fragment) OS=Sistrurus catenatus edwardsii PE=2 SV=1	Regular	12513.3	0	51297.6	28	2	26	7.88	301097	10581	126947	29.8367	1.5306	Green	1963 2320 2322 2323 2328 2329 2336 2340 2408 2419 2420 2421 2533 2535 2539 2543 2547 2551 2553 14914 14954 28901 39648 73289 73291 73294 75401 77358 77495 78287 112385 112839 113300 113301 176770 176886 177007 188166 189147 192741
177007	A0A194ARL4_SISTE	A0A194ARL4	Metalloproteinase type II 6a OS=Sistrurus tergeminus PE=3 SV=1	Regular	12512.4	0	54931.9	28	2	29	7.32	301097	0	126947			Green	1963 2320 2322 2323 2328 2329 2336 2340 2408 2419 2420 2421 2533 2535 2539 2543 2547 2551 2553 14914 14954 28901 39648 73289 73291 73294 75401 77358 77495 78287 112385 112839 113300 113301 117469 176770 176886 188166 189147 192741
176886	A0A194APQ3_SISTE	A0A194APQ3	Metalloproteinase type II 6b OS=Sistrurus tergeminus PE=3 SV=1	Regular	12512.4	0	54926.9	28	2	30	7.32	301097	0	126947			Green	1963 2320 2322 2323 2328 2329 2336 2340 2408 2419 2420 2421 2533 2535 2539 2543 2547 2551 2553 14914 14954 28901 39648 73289 73291 73294 75401 77358 77495 78287 112385 112839 113300 113301 117469 176770 177007 188166 189147 192741
176770	A0A194ASK9_SISTE	A0A194ASK9	Metalloproteinase type II 6c OS=Sistrurus tergeminus PE=3 SV=1	Regular	12512.4	0	54942.9	28	2	29	7.32	301097	0	126947			Green	1963 2320 2322 2323 2328 2329 2336 2340 2408 2419 2420 2421 2533 2535 2539 2543 2547 2551 2553 14914 14954 28901 39648 73289 73291 73294 75401 77358 77495 78287 112385 112839 113300 113301 117469 176886 177007 188166 189147 192741
113301	A0A194ATI6_SISTE	A0A194ATI6	Metalloproteinase type II 6e OS=Sistrurus tergeminus PE=3 SV=1	Regular	12512.4	0	55013	28	2	29	7.32	301097	0	126947			Green	1963 2320 2322 2323 2328 2329 2336 2340 2408 2419 2420 2421 2533 2535 2539 2543 2547 2551 2553 14914 14954 28901 39648 73289 73291 73294 75401 77358 77495 78287 112385 112839 113300 117469 176770 176886 177007 188166 189147 192741
113300	A0A194ARS8_SISTE	A0A194ARS8	Metalloproteinase type II 6d OS=Sistrurus tergeminus PE=3 SV=1	Regular	12512.4	0	54947.9	28	2	29	7.32	301097	0	126947			Green	1963 2320 2322 2323 2328 2329 2336 2340 2408 2419 2420 2421 2533 2535 2539 2543 2547 2551 2553 14914 14954 28901 39648 73289 73291 73294 75401 77358 77495 78287 112385 112839 113301 117469 176770 176886 177007 188166 189147 192741
77495	A0A194ASW7_SISMB	A0A194ASW7	Metalloproteinase type II 4 OS=Sistrurus miliarius barbouri PE=3 SV=1	Regular	12512.4	0	55008.1	28	2	29	7.32	301097	0	126947			Green	1963 2320 2322 2323 2328 2329 2336 2340 2408 2419 2420 2421 2533 2535 2539 2543 2547 2551 2553 14914 14954 28901 39648 73289 73291 73294 75401 77358 78287 112385 112839 113300 113301 117469 176770 176886 177007 188166 189147 192741
112839	Q92119_PROMU	Q92119	Atrolysin e (Fragment) OS=Protobothrops mucrosquamatus PE=2 SV=1	Regular	12497.9	0	56093.6	25	1	40	3.49	294043	0	125731			Green	1963 2320 2322 2323 2329 2336 2340 2408 2419 2420 2421 2533 2535 2539 2543 2547 2551 2553 14914 14954 39648 75401 77358 77495 112385 113300 113301 117469 176770 176886 177007 189147
112385	Q7T1S0_PROMU	Q7T1S0	Trimucrin (Fragment) OS=Protobothrops mucrosquamatus PE=2 SV=1	Regular	12497.9	0	8560.12	25	1	4	23.29	294043	0	125731			Green	1963 2320 2322 2323 2329 2336 2340 2408 2419 2420 2421 2533 2535 2539 2543 2547 2551 2553 14914 14954 39648 75401 77358 77495 112839 113300 113301 117469 176770 176886 177007 189147
75401	Q90222_GLOHA	Q90222	Prepro-halystatin 3 (Fragment) OS=Gloydius halys PE=4 SV=1	Regular	12497.9	0	13188	25	1	4	14.78	294043	0	125731			Green	1963 2320 2322 2323 2329 2336 2340 2408 2419 2420 2421 2533 2535 2539 2543 2547 2551 2553 14914 14954 39648 77358 77495 112385 112839 113300 113301 117469 176770 176886 177007 189147
14954	A0A0K8RT96_CROHD	A0A0K8RT96	Metalloproteinase (Type II) 1 OS=Crotalus horridus PE=3 SV=1	Regular	12497.9	0	55244.3	25	1	30	3.56	294043	0	125731			Green	1963 2320 2322 2323 2329 2336 2340 2408 2419 2420 2421 2533 2535 2539 2543 2547 2551 2553 14914 39648 75401 77358 77495 112385 112839 113300 113301 117469 176770 176886 177007 189147
14914	A0A0K8RYV7_CROHD	A0A0K8RYV7	Metalloproteinase (Type II) 2 OS=Crotalus horridus PE=3 SV=1	Regular	12497.9	0	55320.5	25	1	32	3.56	294043	0	125731			Green	1963 2320 2322 2323 2329 2336 2340 2408 2419 2420 2421 2533 2535 2539 2543 2547 2551 2553 14954 39648 75401 77358 77495 112385 112839 113300 113301 117469 176770 176886 177007 189147
2553	VM2_GLOHA	Q9DGH6	Disintegrin saxatilin OS=Gloydius halys PE=1 SV=1	Regular	12497.9	0	8410.05	25	1	5	23.29	294043	0	125731			Green	1963 2320 2322 2323 2329 2336 2340 2408 2419 2420 2421 2533 2535 2539 2543 2547 2551 14914 14954 39648 75401 77358 77495 112385 112839 113300 113301 117469 176770 176886 177007 189147
2551	VM2_BOTAS	Q072L5	Zinc metalloproteinase/disintegrin OS=Bothrops asper PE=1 SV=1	Regular	12497.9	0	54818.9	25	1	38	3.56	294043	0	125731			Green	1963 2320 2322 2323 2329 2336 2340 2408 2419 2420 2421 2533 2535 2539 2543 2547 2553 14914 14954 39648 75401 77358 77495 112385 112839 113300 113301 117469 176770 176886 177007 189147
2547	VM2T3_PROMU	O57413	Zinc metalloproteinase/disintegrin OS=Protobothrops mucrosquamatus PE=1 SV=1	Regular	12497.9	0	55489.9	25	1	40	3.53	294043	0	125731			Green	1963 2320 2322 2323 2329 2336 2340 2408 2419 2420 2421 2533 2535 2539 2543 2551 2553 14914 14954 39648 75401 77358 77495 112385 112839 113300 113301 117469 176770 176886 177007 189147
2543	VM2P2_PROMU	E9NW27	Zinc metalloproteinase/disintegrin PMMP-2 OS=Protobothrops mucrosquamatus PE=2 SV=1	Regular	12497.9	0	55667.3	25	1	35	3.51	294043	0	125731			Green	1963 2320 2322 2323 2329 2336 2340 2408 2419 2420 2421 2533 2535 2539 2547 2551 2553 14914 14954 39648 75401 77358 77495 112385 112839 113300 113301 117469 176770 176886 177007 189147
2539	VM2JA_BOTJA	Q0NZX5	Disintegrin jarastatin (Fragment) OS=Bothrops jararaca PE=1 SV=1	Regular	12497.9	0	10007.7	25	1	6	19.32	294043	0	125731			Green	1963 2320 2322 2323 2329 2336 2340 2408 2419 2420 2421 2533 2535 2543 2547 2551 2553 14914 14954 39648 75401 77358 77495 112385 112839 113300 113301 117469 176770 176886 177007 189147
2535	VM2I_CROBA	P31981	Disintegrin basilicin OS=Crotalus basiliscus PE=1 SV=1	Regular	12497.9	0	8387.99	25	1	4	23.61	294043	0	125731			Green	1963 2320 2322 2323 2329 2336 2340 2408 2419 2420 2421 2533 2539 2543 2547 2551 2553 14914 14954 39648 75401 77358 77495 112385 112839 113300 113301 117469 176770 176886 177007 189147
2533	VM2H2_GLOHA	Q90221	Zinc metalloproteinase/disintegrin (Fragment) OS=Gloydius halys PE=2 SV=1	Regular	12497.9	0	13484.4	25	1	4	14.53	294043	0	125731			Green	1963 2320 2322 2323 2329 2336 2340 2408 2419 2420 2421 2535 2539 2543 2547 2551 2553 14914 14954 39648 75401 77358 77495 112385 112839 113300 113301 117469 176770 176886 177007 189147
2421	VM2_BOTCO	P31988	Disintegrin cotiarin OS=Bothrops cotiara PE=1 SV=1	Regular	12497.9	0	8393.91	25	1	4	23.61	294043	0	125731			Green	1963 2320 2322 2323 2329 2336 2340 2408 2419 2420 2533 2535 2539 2543 2547 2551 2553 14914 14954 39648 75401 77358 77495 112385 112839 113300 113301 117469 176770 176886 177007 189147
2420	VM2_BOTAL	Q801Z4	Disintegrin DisBa-01 OS=Bothrops alternatus PE=1 SV=2	Regular	12497.9	0	8920.57	25	1	5	21.79	294043	0	125731			Green	1963 2320 2322 2323 2329 2336 2340 2408 2419 2421 2533 2535 2539 2543 2547 2551 2553 14914 14954 39648 75401 77358 77495 112385 112839 113300 113301 117469 176770 176886 177007 189147
2419	VM2V2_CROVV	C9E1R9	Zinc metalloproteinase/disintegrin VMP-II OS=Crotalus viridis viridis PE=2 SV=1	Regular	12497.9	0	55068.2	25	1	33	3.56	294043	0	125731			Green	1963 2320 2322 2323 2329 2336 2340 2408 2420 2421 2533 2535 2539 2543 2547 2551 2553 14914 14954 39648 75401 77358 77495 112385 112839 113300 113301 117469 176770 176886 177007 189147
2340	VM3B1_BOTJR	Q1PHZ4	Zinc metalloproteinase-disintegrin-like BjussuMP-1 (Fragment) OS=Bothrops jararacussu PE=1 SV=1	Regular	12497.9	0	63923.8	25	1	40	3.11	294043	0	125731			Green	1963 2320 2322 2323 2329 2336 2408 2419 2420 2421 2533 2535 2539 2543 2547 2551 2553 14914 14954 39648 75401 77358 77495 112385 112839 113300 113301 117469 176770 176886 177007 189147
2336	VM2_CERSA	C0HJM5	Disintegrin sasaimin OS=Cerrophidion sasai PE=1 SV=1	Regular	12497.9	0	8298.82	25	1	5	23.61	294043	0	125731			Green	1963 2320 2322 2323 2329 2340 2408 2419 2420 2421 2533 2535 2539 2543 2547 2551 2553 14914 14954 39648 75401 77358 77495 112385 112839 113300 113301 117469 176770 176886 177007 189147
2329	VM2MD_GLOBR	Q9PVK9	Zinc metalloproteinase/disintegrin OS=Gloydius brevicaudus PE=2 SV=1	Regular	12497.9	0	54607.4	25	1	31	3.53	294043	0	125731			Green	1963 2320 2322 2323 2336 2340 2408 2419 2420 2421 2533 2535 2539 2543 2547 2551 2553 14914 14954 39648 75401 77358 77495 112385 112839 113300 113301 117469 176770 176886 177007 189147
2322	VM2I_LACMU	P31990	Disintegrin lachesin OS=Lachesis muta muta PE=1 SV=1	Regular	12497.9	0	8449.02	25	1	4	23.29	294043	0	125731			Green	1963 2320 2323 2329 2336 2340 2408 2419 2420 2421 2533 2535 2539 2543 2547 2551 2553 14914 14954 39648 75401 77358 77495 112385 112839 113300 113301 117469 176770 176886 177007 189147
2320	VM2I_CROCE	P31985	Disintegrin cereberin OS=Crotalus cerberus PE=1 SV=1	Regular	12497.9	0	8465.07	25	1	4	23.61	294043	0	125731			Green	1963 2322 2323 2329 2336 2340 2408 2419 2420 2421 2533 2535 2539 2543 2547 2551 2553 14914 14954 39648 75401 77358 77495 112385 112839 113300 113301 117469 176770 176886 177007 189147
1963	VM2_BOTAT	P18618	Disintegrin batroxostatin OS=Bothrops atrox PE=1 SV=2	Regular	12497.9	0	8419.94	25	1	4	23.61	294043	0	125731			Green	2320 2322 2323 2329 2336 2340 2408 2419 2420 2421 2533 2535 2539 2543 2547 2551 2553 14914 14954 39648 75401 77358 77495 112385 112839 113300 113301 117469 176770 176886 177007 189147
138	SL1B_BOTJA	Q9PSM5	Snaclec GPIB-binding protein subunit beta OS=Bothrops jararaca PE=1 SV=1	Regular	8189.96	0	14697.1	49	3	8	34.15	308718	308718	59419	870.535	12.7943	Green	189161
3	PYGM_RABIT	P00489	Glycogen phosphorylase_ muscle form OS=Oryctolagus cuniculus GN=PYGM PE=1 SV=3	Regular	7030.9	0	97802.8	427	42	83	52.43	1705730	341863	489779	963.999	94.2818	Green	3078 6660 12385 13690 15809 16186 16249 41050 42078 50314 61474 62203 81329 82490 86399 87258 104741 106347 109915 115998 128273 132036 132507 149784 158284 166464 168493 174340 178233 186372 192553
73288	A0A194ASW0_SISMB	A0A194ASW0	Metalloproteinase type III 1 OS=Sistrurus miliarius barbouri PE=3 SV=1	Regular	6942.2	0	70481.2	99	9	46	17.54	1032482	835535	359844	2356.07	166.059	Green	2198 2200 2207 2208 2214 2341 2344 2350 2490 2497 2507 2510 2511 2565 2568 2570 2575 7711 14488 15942 28901 29052 74778 176726 176989 188165 188166 189155 189156 189722 189733 189738 189739
176989	A0A194ARR3_SISTE	A0A194ARR3	Metalloproteinase type III 3b OS=Sistrurus tergeminus PE=3 SV=1	Regular	6935.68	0	70336	92	7	47	11.48	993879	0	353795			Green	2198 2200 2207 2208 2214 2341 2344 2350 2490 2497 2507 2510 2511 2565 2568 2570 2575 7711 14488 15942 28901 29052 73288 74778 176726 188165 188166 189155 189156 189722 189733 189738 189739
2198	VM36A_BOTIN	Q8QG88	Zinc metalloproteinase-disintegrin-like BITM06A OS=Bothrops insularis PE=2 SV=1	Regular	6813.54	0	70508.3	103	9	49	16.72	1176212	15556	369903	43.8654	3.0929	Green	2200 2207 2208 2214 2341 2344 2350 2490 2497 2507 2510 2511 2565 2568 2570 2575 7711 14488 15942 28901 29052 73288 74778 176726 176989 188165 188166 189155 189156 189722 189733 189738 189739
189722	A0A1S6K7T1_BOTAT	A0A1S6K7T1	Atroxlysin-III OS=Bothrops atrox PE=2 SV=1	Regular	6811.9	0	70541.5	96	8	49	13.77	1142446	0	368972			Green	2198 2200 2207 2208 2214 2341 2344 2350 2490 2497 2507 2510 2511 2565 2568 2570 2575 7711 14488 15942 28901 29052 73288 74778 176726 176989 188165 188166 189155 189156 189733 189738 189739
2568	VM3JA_BOTJA	P30431	Zinc metalloproteinase-disintegrin-like jararhagin (Fragment) OS=Bothrops jararaca PE=1 SV=1	Regular	6811.9	0	66150	96	8	43	14.71	1142446	0	368972			Green	2198 2200 2207 2208 2214 2341 2344 2350 2490 2497 2507 2510 2511 2565 2570 2575 7711 14488 15942 28901 29052 73288 74778 176726 176989 188165 188166 189155 189156 189722 189733 189738 189739
2497	VM3BP_BOTJA	O93523	Zinc metalloproteinase-disintegrin-like bothropasin OS=Bothrops jararaca PE=1 SV=2	Regular	6811.9	0	70437.2	96	8	49	13.77	1142446	0	368972			Green	2198 2200 2207 2208 2214 2341 2344 2350 2490 2507 2510 2511 2565 2568 2570 2575 7711 14488 15942 28901 29052 73288 74778 176726 176989 188165 188166 189155 189156 189722 189733 189738 189739
7711	A0A0K2JNB8_BOTAT	A0A0K2JNB8	BATROXRHAGIN OS=Bothrops atrox PE=2 SV=1	Regular	6612.71	0	70514.4	70	6	47	12.13	924894	0	338592			Green	2198 2200 2207 2208 2214 2341 2344 2350 2490 2497 2507 2510 2511 2565 2568 2570 2575 14488 15942 28901 29052 73288 74778 176726 176989 188165 188166 189155 189156 189722 189733 189738 189739
176726	A0A194ASJ6_SISTE	A0A194ASJ6	Metalloproteinase type III 3a OS=Sistrurus tergeminus PE=3 SV=1	Regular	6607.52	0	70412.1	67	5	47	9.18	922589	0	338316			Green	2198 2200 2207 2208 2214 2341 2344 2350 2490 2497 2507 2510 2511 2565 2568 2570 2575 7711 14488 15942 28901 29052 73288 74778 176989 188165 188166 189155 189156 189722 189733 189738 189739
74778	T1E6U1_CROOH	T1E6U1	SVMP-CohPH-3 OS=Crotalus oreganus helleri PE=2 SV=1	Regular	6607.52	0	51723.1	67	5	30	12.61	922589	0	338316			Green	2198 2200 2207 2208 2214 2341 2344 2350 2490 2497 2507 2510 2511 2565 2568 2570 2575 7711 14488 15942 28901 29052 73288 176726 176989 188165 188166 189155 189156 189722 189733 189738 189739
2575	VM3V3_CROVV	C9E1R8	Zinc metalloproteinase-disintegrin-like VMP-III OS=Crotalus viridis viridis PE=2 SV=1	Regular	6607.52	0	70588.3	67	5	45	9.2	922589	0	338316			Green	2198 2200 2207 2208 2214 2341 2344 2350 2490 2497 2507 2510 2511 2565 2568 2570 7711 14488 15942 28901 29052 73288 74778 176726 176989 188165 188166 189155 189156 189722 189733 189738 189739
2510	VM3VA_CROAT	A4PBQ9	Zinc metalloproteinase-disintegrin-like VAP2A OS=Crotalus atrox PE=1 SV=1	Regular	6607.52	0	70201.8	67	5	47	9.23	922589	0	338316			Green	2198 2200 2207 2208 2214 2341 2344 2350 2490 2497 2507 2511 2565 2568 2570 2575 7711 14488 15942 28901 29052 73288 74778 176726 176989 188165 188166 189155 189156 189722 189733 189738 189739
2350	VM3VB_CROAT	Q90282	Zinc metalloproteinase-disintegrin-like VAP2B OS=Crotalus atrox PE=1 SV=1	Regular	6607.52	0	70472.2	67	5	45	9.2	922589	0	338316			Green	2198 2200 2207 2208 2214 2341 2344 2490 2497 2507 2510 2511 2565 2568 2570 2575 7711 14488 15942 28901 29052 73288 74778 176726 176989 188165 188166 189155 189156 189722 189733 189738 189739
2214	VM3_CRODD	Q2QA02	Zinc metalloproteinase-disintegrin-like OS=Crotalus durissus durissus PE=2 SV=1	Regular	6607.52	0	70515.3	67	5	46	9.2	922589	0	338316			Green	2198 2200 2207 2208 2341 2344 2350 2490 2497 2507 2510 2511 2565 2568 2570 2575 7711 14488 15942 28901 29052 73288 74778 176726 176989 188165 188166 189155 189156 189722 189733 189738 189739
2490	VM3AH_DEIAC	Q9W6M5	Zinc metalloproteinase-disintegrin-like acurhagin OS=Deinagkistrodon acutus PE=1 SV=2	Regular	6513.09	0	70766.7	83	6	47	8.52	1006036	0	331370			Green	2198 2200 2207 2208 2214 2341 2344 2350 2497 2507 2510 2511 2568 2570 2575 7711 14488 15942 28901 29052 73288 74778 176726 176989 188165 188166 189155 189156 189722 189733 189738 189739
15942	A0A0K8RYQ1_CROHD	A0A0K8RYQ1	Metalloproteinase (Type III) 4a OS=Crotalus horridus PE=3 SV=1	Regular	6313.91	0	70463.1	57	4	45	6.9	788484	0	300990			Green	2198 2200 2207 2208 2214 2341 2344 2350 2490 2497 2507 2510 2511 2568 2570 2575 7711 14488 28901 29052 73288 74778 176726 176989 188165 188166 189155 189156 189722 189733 189738 189739
14488	A0A0K8S022_CROHD	A0A0K8S022	Metalloproteinase (Type III) 4b OS=Crotalus horridus PE=3 SV=1	Regular	6313.91	0	70433.1	57	4	45	6.9	788484	0	300990			Green	2198 2200 2207 2208 2214 2341 2344 2350 2490 2497 2507 2510 2511 2568 2570 2575 7711 15942 28901 29052 73288 74778 176726 176989 188165 188166 189155 189156 189722 189733 189738 189739
2511	VM3V_CROVV	A2CJE3	Zinc metalloproteinase-disintegrin-like viristiarin (Fragment) OS=Crotalus viridis viridis PE=2 SV=1	Regular	6313.91	0	20889.4	57	4	13	23.73	788484	0	300990			Green	2198 2200 2207 2208 2214 2341 2344 2350 2490 2497 2507 2510 2568 2570 2575 7711 14488 15942 28901 29052 73288 74778 176726 176989 188165 188166 189155 189156 189722 189733 189738 189739
2507	VM3S_CROSS	A2CJE2	Zinc metalloproteinase-disintegrin-like scutiarin (Fragment) OS=Crotalus scutulatus scutulatus PE=2 SV=1	Regular	6313.91	0	20889.4	57	4	13	23.73	788484	0	300990			Green	2198 2200 2207 2208 2214 2341 2344 2350 2490 2497 2510 2511 2568 2570 2575 7711 14488 15942 28901 29052 73288 74778 176726 176989 188165 188166 189155 189156 189722 189733 189738 189739
2344	VM3C_CROAT	A2CJE4	Zinc metalloproteinase-disintegrin-like catroriarin (Fragment) OS=Crotalus atrox PE=2 SV=1	Regular	6055.35	0	20694.1	49	3	13	19.43	774164	0	285213			Green	2198 2200 2207 2208 2214 2350 2490 2497 2507 2510 2511 2568 2570 2575 7711 14488 15942 28901 29052 73288 74778 176726 176989 188165 188166 189156 189722 189733 189738 189739
190	SL9B_BOTJA	Q9PS06	Snaclec coagulation factor IX/factor X-binding protein subunit B (Fragment) OS=Bothrops jararaca PE=1 SV=2	Regular	4950.65	0	3752.95	14	1	2	50	228223	684669	47076	1930.66	7.2457	Green
189152	A0A1L8D673_BOTAT	A0A1L8D673	BATXCRISP1 OS=Bothrops atrox PE=2 SV=1	Regular	4088.33	0	27748.1	36	5	18	25	84758	75348	21370	212.469	5.8956	Green	985 992 997 1017 1018 1022 1023 1028 1029 1084 1086 1251 8340 15573 16087 20907 21273 22099 22121 25660 25873 29438 39658 58881 71820 72106 72312 73176 73357 74814 75139 75260 77167 78348 78351 102273 102515 112941 112975 112990 113257 114708 115165 115239 115308 116192 135919 176597 176766 187834 188815 190968 192812
188166	A0A1L8D633_BOTAT	A0A1L8D633	BATXSVMPIII19 OS=Bothrops atrox PE=2 SV=1	Regular	3958.19	0	71010.1	31	5	52	10.62	229807	5910	75877	16.6653	1.1834	Green	2198 2200 2207 2208 2214 2328 2341 2344 2350 2490 2497 2507 2510 2511 2565 2568 2570 2575 7711 14488 15942 28901 29052 73288 73289 73291 73294 74778 77495 78287 113300 113301 117469 176726 176770 176886 176989 177007 188165 189155 189156 189722 189733 189738 189739 192741
189156	A0A1L8D677_BOTAT	A0A1L8D677	BATXSVMPIII20 OS=Bothrops atrox PE=2 SV=1	Regular	3943.72	0	70982.9	28	4	47	7.68	222753	0	74661			Green	2198 2200 2207 2208 2214 2341 2344 2350 2490 2497 2507 2510 2511 2565 2568 2570 2575 7711 14488 15942 28901 29052 73288 74778 176726 176989 188165 188166 189155 189722 189733 189738 189739
192812	F2Q6G0_DEIAC	F2Q6G0	Cysteine-rich seceretory protein Da-CRPa (Fragment) OS=Deinagkistrodon acutus PE=2 SV=1	Regular	3934.38	0	25769.4	25	2	18	13.18	69493	0	14882			Green	985 992 997 1017 1018 1022 1023 1028 1029 1084 1086 1251 8340 15573 16087 20907 21273 22099 22121 25660 25873 29438 39658 58881 71820 72106 72312 73176 73357 74814 75139 75260 77167 78348 78351 102273 102515 112941 112975 112990 113257 114708 115165 115239 115308 116192 135919 176597 176766 187834 188815 189152 190968
188815	F2Q6G1_DEIAC	F2Q6G1	Cysteine-rich seceretory protein Da-CRPb (Fragment) OS=Deinagkistrodon acutus PE=2 SV=1	Regular	3934.38	0	25660.3	25	2	18	13.12	69493	0	14882			Green	985 992 997 1017 1018 1022 1023 1028 1029 1084 1086 1251 8340 15573 16087 20907 21273 22099 22121 25660 25873 29438 39658 58881 71820 72106 72312 73176 73357 74814 75139 75260 77167 78348 78351 102273 102515 112941 112975 112990 113257 114708 115165 115239 115308 116192 135919 176597 176766 187834 189152 190968 192812
116192	F2Q6E5_CROHD	F2Q6E5	Cysteine-rich seceretory protein Ch-CRPKa (Fragment) OS=Crotalus horridus PE=2 SV=1	Regular	3934.38	0	25654.4	25	2	19	13.12	69493	0	14882			Green	985 992 997 1017 1018 1022 1023 1028 1029 1084 1086 1251 8340 15573 16087 20907 21273 22099 22121 25660 25873 29438 39658 58881 71820 72106 72312 73176 73357 74814 75139 75260 77167 78348 78351 102273 102515 112941 112975 112990 113257 114708 115165 115239 115308 135919 176597 176766 187834 188815 189152 190968 192812
115308	F2Q6E6_CROHD	F2Q6E6	Cysteine-rich seceretory protein Ch-CRPKb (Fragment) OS=Crotalus horridus PE=2 SV=1	Regular	3934.38	0	25625.3	25	2	19	13.12	69493	0	14882			Green	985 992 997 1017 1018 1022 1023 1028 1029 1084 1086 1251 8340 15573 16087 20907 21273 22099 22121 25660 25873 29438 39658 58881 71820 72106 72312 73176 73357 74814 75139 75260 77167 78348 78351 102273 102515 112941 112975 112990 113257 114708 115165 115239 116192 135919 176597 176766 187834 188815 189152 190968 192812
115239	F2Q6E9_CROHD	F2Q6E9	Cysteine-rich seceretory protein Ch-CRPIb (Fragment) OS=Crotalus horridus PE=2 SV=1	Regular	3934.38	0	25615.3	25	2	19	13.12	69493	0	14882			Green	985 992 997 1017 1018 1022 1023 1028 1029 1084 1086 1251 8340 15573 16087 20907 21273 22099 22121 25660 25873 29438 39658 58881 71820 72106 72312 73176 73357 74814 75139 75260 77167 78348 78351 102273 102515 112941 112975 112990 113257 114708 115165 115308 116192 135919 176597 176766 187834 188815 189152 190968 192812
115165	F2Q6E8_CROHD	F2Q6E8	Cysteine-rich seceretory protein Ch-CRPIa (Fragment) OS=Crotalus horridus PE=2 SV=1	Regular	3934.38	0	25657.4	25	2	19	13.12	69493	0	14882			Green	985 992 997 1017 1018 1022 1023 1028 1029 1084 1086 1251 8340 15573 16087 20907 21273 22099 22121 25660 25873 29438 39658 58881 71820 72106 72312 73176 73357 74814 75139 75260 77167 78348 78351 102273 102515 112941 112975 112990 113257 114708 115239 115308 116192 135919 176597 176766 187834 188815 189152 190968 192812
114708	F2Q6E7_CROHD	F2Q6E7	Cysteine-rich seceretory protein Ch-CRPKc (Fragment) OS=Crotalus horridus PE=2 SV=1	Regular	3934.38	0	25704.4	25	2	19	13.12	69493	0	14882			Green	985 992 997 1017 1018 1022 1023 1028 1029 1084 1086 1251 8340 15573 16087 20907 21273 22099 22121 25660 25873 29438 39658 58881 71820 72106 72312 73176 73357 74814 75139 75260 77167 78348 78351 102273 102515 112941 112975 112990 113257 115165 115239 115308 116192 135919 176597 176766 187834 188815 189152 190968 192812
112941	A0A223PK22_9SAUR	A0A223PK22	Cysteine rich secretory protein (Fragment) OS=Daboia russelii PE=2 SV=1	Regular	3934.38	0	25616.9	25	2	15	11.28	69493	0	14882			Green	985 992 997 1017 1018 1022 1023 1028 1029 1084 1086 1251 8340 15573 16087 20907 21273 22099 22121 25660 25873 29438 39658 58881 71820 72106 72312 73176 73357 74814 75139 75260 77167 78348 78351 102273 102515 112975 112990 113257 114708 115165 115239 115308 116192 135919 176597 176766 187834 188815 189152 190968 192812
75260	F2Q6E4_BOTSC	F2Q6E4	Cysteine-rich seceretory protein Bs-CRP OS=Bothriechis schlegelii PE=2 SV=1	Regular	3934.38	0	27858	25	2	20	12.08	69493	0	14882			Green	985 992 997 1017 1018 1022 1023 1028 1029 1084 1086 1251 8340 15573 16087 20907 21273 22099 22121 25660 25873 29438 39658 58881 71820 72106 72312 73176 73357 74814 75139 77167 78348 78351 102273 102515 112941 112975 112990 113257 114708 115165 115239 115308 116192 135919 176597 176766 187834 188815 189152 190968 192812
72106	F2Q6E3_AZEFE	F2Q6E3	Cysteine-rich seceretory protein Az-CRP OS=Azemiops feae PE=2 SV=1	Regular	3934.38	0	27594.5	25	2	18	12.08	69493	0	14882			Green	985 992 997 1017 1018 1022 1023 1028 1029 1084 1086 1251 8340 15573 16087 20907 21273 22099 22121 25660 25873 29438 39658 58881 71820 72312 73176 73357 74814 75139 75260 77167 78348 78351 102273 102515 112941 112975 112990 113257 114708 115165 115239 115308 116192 135919 176597 176766 187834 188815 189152 190968 192812
58881	T2HPR8_OVOOK	T2HPR8	Cysteine rich secretory protein OS=Ovophis okinavensis PE=2 SV=1	Regular	3934.38	0	27850	25	2	21	12.08	69493	0	14882			Green	985 992 997 1017 1018 1022 1023 1028 1029 1084 1086 1251 8340 15573 16087 20907 21273 22099 22121 25660 25873 29438 39658 71820 72106 72312 73176 73357 74814 75139 75260 77167 78348 78351 102273 102515 112941 112975 112990 113257 114708 115165 115239 115308 116192 135919 176597 176766 187834 188815 189152 190968 192812
21273	F2Q6F4_TRIGS	F2Q6F4	Cysteine-rich seceretory protein Og-CRPa OS=Trimeresurus gracilis PE=2 SV=1	Regular	3934.38	0	27872	25	2	20	12.08	69493	0	14882			Green	985 992 997 1017 1018 1022 1023 1028 1029 1084 1086 1251 8340 15573 16087 20907 22099 22121 25660 25873 29438 39658 58881 71820 72106 72312 73176 73357 74814 75139 75260 77167 78348 78351 102273 102515 112941 112975 112990 113257 114708 115165 115239 115308 116192 135919 176597 176766 187834 188815 189152 190968 192812
15573	A0A0K8S072_CROHD	A0A0K8S072	Cysteine-rich secretory protein OS=Crotalus horridus PE=3 SV=1	Regular	3934.38	0	27610.8	25	2	20	12.08	69493	0	14882			Green	985 992 997 1017 1018 1022 1023 1028 1029 1084 1086 1251 8340 16087 20907 21273 22099 22121 25660 25873 29438 39658 58881 71820 72106 72312 73176 73357 74814 75139 75260 77167 78348 78351 102273 102515 112941 112975 112990 113257 114708 115165 115239 115308 116192 135919 176597 176766 187834 188815 189152 190968 192812
1018	CRVP_GLOBL	Q8JI40	Cysteine-rich venom protein ablomin OS=Gloydius blomhoffii PE=1 SV=1	Regular	3934.38	0	27826.8	25	2	15	12.08	70894	0	14993			Green	985 992 997 1017 1022 1023 1028 1029 1084 1086 1251 8340 15573 16087 20907 21273 22099 22121 25660 25873 29438 39658 58881 71820 72106 72312 73176 73357 74814 75139 75260 77167 78348 78351 102273 102515 112941 112975 112990 113257 114708 115165 115239 115308 116192 135919 176597 176766 187834 188815 189152 190968 192812
189738	A0A1L8D656_BOTAT	A0A1L8D656	BATXSVMPIII17 OS=Bothrops atrox PE=2 SV=1	Regular	3844.5	0	70839.9	25	3	50	4.9	216843	0	73758			Green	2198 2200 2207 2208 2214 2341 2344 2350 2490 2497 2507 2510 2511 2565 2568 2570 2575 7711 14488 15942 28901 29052 73288 74778 176726 176989 188165 188166 189155 189156 189722 189733 189739
2208	VM3H_GLOHA	Q90Y44	Disintegrin-like halysetin OS=Gloydius halys PE=1 SV=1	Regular	3844.5	0	24698.4	25	3	15	14.15	216843	0	73758			Green	2198 2200 2207 2214 2341 2344 2350 2490 2497 2507 2510 2511 2565 2568 2570 2575 7711 14488 15942 28901 29052 73288 74778 176726 176989 188165 188166 189155 189156 189722 189733 189738 189739
2207	VM3H6_GLOBR	P0C7B0	Zinc metalloproteinase-disintegrin-like brevilysin H6 OS=Gloydius brevicaudus PE=1 SV=2	Regular	3844.5	0	70442	25	3	46	4.92	216843	0	73758			Green	2198 2200 2208 2214 2341 2344 2350 2490 2497 2507 2510 2511 2565 2568 2570 2575 7711 14488 15942 28901 29052 73288 74778 176726 176989 188165 188166 189155 189156 189722 189733 189738 189739
189161	A0A1L8D6F6_BOTAT	A0A1L8D6F6	BATXCTL24 OS=Bothrops atrox PE=2 SV=1	Regular	3812.52	0	16865.6	19	1	9	8.9	152236	0	29435			Green	138
178233	A0A2D4NXP8_MICSU	A0A2D4NXP8	Uncharacterized protein (Fragment) OS=Micrurus surinamensis PE=4 SV=1	Regular	3664.08	0	99701.1	104	9	83	12.3	549563	0	173650			Green	3 3078 6660 12385 13690 15809 16186 16249 41050 42078 50314 61474 62203 81329 82490 86399 87258 104741 106347 109915 115998 128273 132036 132507 149784 158284 166464 168493 174340 186372 192553
132507	A0A2D4KXA6_9SAUR	A0A2D4KXA6	Uncharacterized protein (Fragment) OS=Micrurus paraensis PE=4 SV=1	Regular	3664.08	0	97593.7	104	9	81	12.59	549563	0	173650			Green	3 3078 6660 12385 13690 15809 16186 16249 41050 42078 50314 61474 62203 81329 82490 86399 87258 104741 106347 109915 115998 128273 132036 149784 158284 166464 168493 174340 178233 186372 192553
189733	A0A1L8D5W6_BOTAT	A0A1L8D5W6	BATXSVMPIII21 OS=Bothrops atrox PE=2 SV=1	Regular	3550.88	0	70734.9	20	3	54	4.25	88035	0	38225			Green	2198 2200 2207 2208 2214 2341 2344 2350 2490 2497 2507 2510 2511 2568 2570 2575 7711 14488 15942 28901 29052 73288 74778 176726 176989 188165 188166 189155 189156 189722 189738 189739
188165	A0A1L8D5X1_BOTAT	A0A1L8D5X1	BATXSVMPIII18 OS=Bothrops atrox PE=2 SV=1	Regular	3550.88	0	71139.3	15	2	49	2.61	82738	0	36432			Green	2198 2200 2207 2208 2214 2341 2344 2350 2490 2497 2507 2510 2511 2568 2570 2575 7711 14488 15942 28901 29052 73288 74778 176726 176989 188166 189155 189156 189722 189733 189738 189739
2200	VM3A_BOTAL	P0C6R9	Zinc metalloproteinase-disintegrin-like alternagin (Fragment) OS=Bothrops alternatus PE=1 SV=2	Regular	3491.51	0	21655.2	15	2	11	9.18	81669	0	24330			Green	2198 2207 2208 2214 2344 2350 2490 2497 2507 2510 2511 2568 2570 2575 7711 14488 15942 28901 29052 73288 74778 176726 176989 188165 188166 189156 189722 189733 189738 189739
190968	F2Q6F3_9SAUR	F2Q6F3	Cysteine-rich seceretory protein Dr-CRPB (Fragment) OS=Daboia russelii PE=2 SV=1	Regular	3421.19	0	25956.9	9	1	23	5.88	17332	0	6713			Green	985 992 997 1017 1018 1022 1023 1029 1084 1086 1251 8340 15573 16087 20907 21273 29438 39658 58881 71820 72106 72312 73176 73357 74814 75139 75260 77167 78348 78351 102273 102515 112941 112975 112990 114708 115165 115239 115308 116192 135919 176597 176766 187834 188815 189152 192812
187834	A0A194ARS4_SISTE	A0A194ARS4	Cysteine-rich secretory protein 1b OS=Sistrurus tergeminus PE=3 SV=1	Regular	3421.19	0	27715	9	1	20	5.42	17332	0	6713			Green	985 992 997 1017 1018 1022 1023 1029 1084 1086 1251 8340 15573 16087 20907 21273 29438 39658 58881 71820 72106 72312 73176 73357 74814 75139 75260 77167 78348 78351 102273 102515 112941 112975 112990 114708 115165 115239 115308 116192 135919 176597 176766 188815 189152 190968 192812
176766	A0A194APW7_SISTE	A0A194APW7	Cysteine-rich secretory protein 1c OS=Sistrurus tergeminus PE=3 SV=1	Regular	3421.19	0	27717	9	1	20	5.42	17332	0	6713			Green	985 992 997 1017 1018 1022 1023 1029 1084 1086 1251 8340 15573 16087 20907 21273 29438 39658 58881 71820 72106 72312 73176 73357 74814 75139 75260 77167 78348 78351 102273 102515 112941 112975 112990 114708 115165 115239 115308 116192 135919 176597 187834 188815 189152 190968 192812
176597	F2Q6E2_ATHNI	F2Q6E2	Cysteine-rich seceretory protein An-CRP OS=Atheris nitschei PE=2 SV=1	Regular	3421.19	0	27891.3	9	1	24	5.42	17332	0	6713			Green	985 992 997 1017 1018 1022 1023 1029 1084 1086 1251 8340 15573 16087 20907 21273 29438 39658 58881 71820 72106 72312 73176 73357 74814 75139 75260 77167 78348 78351 102273 102515 112941 112975 112990 114708 115165 115239 115308 116192 135919 176766 187834 188815 189152 190968 192812
135919	A0A0A1WCN2_ECHCO	A0A0A1WCN2	Cysteine-Rich Secretory Protein B OS=Echis coloratus PE=2 SV=1	Regular	3421.19	0	27598.8	9	1	22	5.44	17332	0	6713			Green	985 992 997 1017 1018 1022 1023 1029 1084 1086 1251 8340 15573 16087 20907 21273 29438 39658 58881 71820 72106 72312 73176 73357 74814 75139 75260 77167 78348 78351 102273 102515 112941 112975 112990 114708 115165 115239 115308 116192 176597 176766 187834 188815 189152 190968 192812
112990	F2Q6F2_9SAUR	F2Q6F2	Cysteine-rich seceretory protein Dr-CRPK OS=Daboia russelii PE=2 SV=1	Regular	3421.19	0	27600.8	9	1	19	5.44	17332	0	6713			Green	985 992 997 1017 1018 1022 1023 1029 1084 1086 1251 8340 15573 16087 20907 21273 29438 39658 58881 71820 72106 72312 73176 73357 74814 75139 75260 77167 78348 78351 102273 102515 112941 112975 114708 115165 115239 115308 116192 135919 176597 176766 187834 188815 189152 190968 192812
112975	A0A077LA61_PROEL	A0A077LA61	Cysteine-rich venom protein OS=Protobothrops elegans PE=2 SV=1	Regular	3421.19	0	27809.8	9	1	20	5.42	17332	0	6713			Green	985 992 997 1017 1018 1022 1023 1029 1084 1086 1251 8340 15573 16087 20907 21273 29438 39658 58881 71820 72106 72312 73176 73357 74814 75139 75260 77167 78348 78351 102273 102515 112941 112990 114708 115165 115239 115308 116192 135919 176597 176766 187834 188815 189152 190968 192812
102515	F2Q6F6_CERGO	F2Q6F6	Cysteine-rich seceretory protein Pg-CRP OS=Cerrophidion godmani PE=2 SV=1	Regular	3421.19	0	27683.9	9	1	19	5.42	17332	0	6713			Green	985 992 997 1017 1018 1022 1023 1029 1084 1086 1251 8340 15573 16087 20907 21273 29438 39658 58881 71820 72106 72312 73176 73357 74814 75139 75260 77167 78348 78351 102273 112941 112975 112990 114708 115165 115239 115308 116192 135919 176597 176766 187834 188815 189152 190968 192812
102273	A0A1I9KNM0_VIPAA	A0A1I9KNM0	Cysteine-rich secretory protein CRISP-1 OS=Vipera ammodytes ammodytes PE=2 SV=1	Regular	3421.19	0	27429.2	9	1	17	5.44	17332	0	6713			Green	985 992 997 1017 1018 1022 1023 1029 1084 1086 1251 8340 15573 16087 20907 21273 29438 39658 58881 71820 72106 72312 73176 73357 74814 75139 75260 77167 78348 78351 102515 112941 112975 112990 114708 115165 115239 115308 116192 135919 176597 176766 187834 188815 189152 190968 192812
78351	G9DCH4_CROOH	G9DCH4	Cysteine-rich secretory protein 1 OS=Crotalus oreganus helleri PE=2 SV=1	Regular	3421.19	0	27462.8	9	1	22	5.46	17332	0	6713			Green	985 992 997 1017 1018 1022 1023 1029 1084 1086 1251 8340 15573 16087 20907 21273 29438 39658 58881 71820 72106 72312 73176 73357 74814 75139 75260 77167 78348 102273 102515 112941 112975 112990 114708 115165 115239 115308 116192 135919 176597 176766 187834 188815 189152 190968 192812
78348	G9DCH5_CROOH	G9DCH5	Cysteine-rich secretory protein 2 OS=Crotalus oreganus helleri PE=2 SV=1	Regular	3421.19	0	27370.8	9	1	22	5.46	17332	0	6713			Green	985 992 997 1017 1018 1022 1023 1029 1084 1086 1251 8340 15573 16087 20907 21273 29438 39658 58881 71820 72106 72312 73176 73357 74814 75139 75260 77167 78351 102273 102515 112941 112975 112990 114708 115165 115239 115308 116192 135919 176597 176766 187834 188815 189152 190968 192812
77167	T2HP25_PROFL	T2HP25	Cysteine rich secretory protein OS=Protobothrops flavoviridis PE=2 SV=1	Regular	3421.19	0	27649.8	9	1	22	5.42	17332	0	6713			Green	985 992 997 1017 1018 1022 1023 1029 1084 1086 1251 8340 15573 16087 20907 21273 29438 39658 58881 71820 72106 72312 73176 73357 74814 75139 75260 78348 78351 102273 102515 112941 112975 112990 114708 115165 115239 115308 116192 135919 176597 176766 187834 188815 189152 190968 192812
75139	T1E6W3_CROOH	T1E6W3	CRiSP-CohLL-1 OS=Crotalus oreganus helleri PE=2 SV=1	Regular	3421.19	0	27689.1	9	1	21	5.42	17332	0	6713			Green	985 992 997 1017 1018 1022 1023 1029 1084 1086 1251 8340 15573 16087 20907 21273 29438 39658 58881 71820 72106 72312 73176 73357 74814 75260 77167 78348 78351 102273 102515 112941 112975 112990 114708 115165 115239 115308 116192 135919 176597 176766 187834 188815 189152 190968 192812
74814	F2Q6F1_CROVI	F2Q6F1	Cysteine-rich seceretory protein Cv-CRP (Fragment) OS=Crotalus viridis PE=2 SV=1	Regular	3421.19	0	25773.6	9	1	20	5.88	17332	0	6713			Green	985 992 997 1017 1018 1022 1023 1029 1084 1086 1251 8340 15573 16087 20907 21273 29438 39658 58881 71820 72106 72312 73176 73357 75139 75260 77167 78348 78351 102273 102515 112941 112975 112990 114708 115165 115239 115308 116192 135919 176597 176766 187834 188815 189152 190968 192812
73357	A0A194AS36_SISMB	A0A194AS36	Cysteine-rich secretory protein 1a OS=Sistrurus miliarius barbouri PE=3 SV=1	Regular	3421.19	0	27687.9	9	1	20	5.42	17332	0	6713			Green	985 992 997 1017 1018 1022 1023 1029 1084 1086 1251 8340 15573 16087 20907 21273 29438 39658 58881 71820 72106 72312 73176 74814 75139 75260 77167 78348 78351 102273 102515 112941 112975 112990 114708 115165 115239 115308 116192 135919 176597 176766 187834 188815 189152 190968 192812
73176	A0A194AQ87_SISMB	A0A194AQ87	Cysteine-rich secretory protein 1b OS=Sistrurus miliarius barbouri PE=3 SV=1	Regular	3421.19	0	27702	9	1	20	5.42	17332	0	6713			Green	985 992 997 1017 1018 1022 1023 1029 1084 1086 1251 8340 15573 16087 20907 21273 29438 39658 58881 71820 72106 72312 73357 74814 75139 75260 77167 78348 78351 102273 102515 112941 112975 112990 114708 115165 115239 115308 116192 135919 176597 176766 187834 188815 189152 190968 192812
72312	T1DMM9_CROOH	T1DMM9	CRiSP-CohID-1 OS=Crotalus oreganus helleri PE=2 SV=1	Regular	3421.19	0	21743.2	9	1	15	6.99	17332	0	6713			Green	985 992 997 1017 1018 1022 1023 1029 1084 1086 1251 8340 15573 16087 20907 21273 29438 39658 58881 71820 72106 73176 73357 74814 75139 75260 77167 78348 78351 102273 102515 112941 112975 112990 114708 115165 115239 115308 116192 135919 176597 176766 187834 188815 189152 190968 192812
71820	A0A077L7I7_PROFL	A0A077L7I7	Cysteine-rich venom protein (Fragment) OS=Protobothrops flavoviridis PE=2 SV=1	Regular	3421.19	0	29855.4	9	1	22	5.02	17332	0	6713			Green	985 992 997 1017 1018 1022 1023 1029 1084 1086 1251 8340 15573 16087 20907 21273 29438 39658 58881 72106 72312 73176 73357 74814 75139 75260 77167 78348 78351 102273 102515 112941 112975 112990 114708 115165 115239 115308 116192 135919 176597 176766 187834 188815 189152 190968 192812
39658	F2Q6F0_CALRH	F2Q6F0	Cysteine-rich seceretory protein Cr-CRP OS=Calloselasma rhodostoma PE=2 SV=1	Regular	3421.19	0	27742.1	9	1	22	5.42	17332	0	6713			Green	985 992 997 1017 1018 1022 1023 1029 1084 1086 1251 8340 15573 16087 20907 21273 29438 58881 71820 72106 72312 73176 73357 74814 75139 75260 77167 78348 78351 102273 102515 112941 112975 112990 114708 115165 115239 115308 116192 135919 176597 176766 187834 188815 189152 190968 192812
29438	A0A194AMN4_9SAUR	A0A194AMN4	Cysteine-rich secretory protein 2 OS=Agkistrodon piscivorus PE=3 SV=1	Regular	3421.19	0	27594	9	1	18	5.42	17332	0	6713			Green	985 992 997 1017 1018 1022 1023 1029 1084 1086 1251 8340 15573 16087 20907 21273 39658 58881 71820 72106 72312 73176 73357 74814 75139 75260 77167 78348 78351 102273 102515 112941 112975 112990 114708 115165 115239 115308 116192 135919 176597 176766 187834 188815 189152 190968 192812
20907	A0A194APP6_9SAUR	A0A194APP6	Cysteine-rich secretory protein 1 OS=Agkistrodon piscivorus PE=3 SV=1	Regular	3421.19	0	27593.8	9	1	17	5.42	17332	0	6713			Green	985 992 997 1017 1018 1022 1023 1029 1084 1086 1251 8340 15573 16087 21273 29438 39658 58881 71820 72106 72312 73176 73357 74814 75139 75260 77167 78348 78351 102273 102515 112941 112975 112990 114708 115165 115239 115308 116192 135919 176597 176766 187834 188815 189152 190968 192812
16087	T1D6R8_CROHD	T1D6R8	Cysteine-rich secretory protein OS=Crotalus horridus PE=2 SV=1	Regular	3421.19	0	27670	9	1	21	5.42	17332	0	6713			Green	985 992 997 1017 1018 1022 1023 1029 1084 1086 1251 8340 15573 20907 21273 29438 39658 58881 71820 72106 72312 73176 73357 74814 75139 75260 77167 78348 78351 102273 102515 112941 112975 112990 114708 115165 115239 115308 116192 135919 176597 176766 187834 188815 189152 190968 192812
8340	T1DP88_CROOH	T1DP88	CRiSP-CohCI-1 OS=Crotalus oreganus helleri PE=2 SV=1	Regular	3421.19	0	27690.1	9	1	22	5.42	17332	0	6713			Green	985 992 997 1017 1018 1022 1023 1029 1084 1086 1251 15573 16087 20907 21273 29438 39658 58881 71820 72106 72312 73176 73357 74814 75139 75260 77167 78348 78351 102273 102515 112941 112975 112990 114708 115165 115239 115308 116192 135919 176597 176766 187834 188815 189152 190968 192812
1251	CRVP_AGKPI	Q7ZTA0	Cysteine-rich venom protein piscivorin OS=Agkistrodon piscivorus piscivorus PE=1 SV=1	Regular	3421.19	0	27594	9	1	18	5.42	17332	0	6713			Green	985 992 997 1017 1018 1022 1023 1029 1084 1086 8340 15573 16087 20907 21273 29438 39658 58881 71820 72106 72312 73176 73357 74814 75139 75260 77167 78348 78351 102273 102515 112941 112975 112990 114708 115165 115239 115308 116192 135919 176597 176766 187834 188815 189152 190968 192812
1086	CRVP_ERYPO	Q2XXQ0	Cysteine-rich venom protein LIO1 (Fragment) OS=Erythrolamprus poecilogyrus PE=2 SV=1	Regular	3421.19	0	27383.2	9	1	13	5.58	17332	0	6713			Green	985 992 997 1017 1018 1022 1023 1029 1084 1251 8340 15573 16087 20907 21273 29438 39658 58881 71820 72106 72312 73176 73357 74814 75139 75260 77167 78348 78351 102273 102515 112941 112975 112990 114708 115165 115239 115308 116192 135919 176597 176766 187834 188815 189152 190968 192812
1084	CRVP_CROAT	Q7ZT99	Cysteine-rich venom protein catrin OS=Crotalus atrox PE=1 SV=1	Regular	3421.19	0	27559	9	1	21	5.42	17332	0	6713			Green	985 992 997 1017 1018 1022 1023 1029 1086 1251 8340 15573 16087 20907 21273 29438 39658 58881 71820 72106 72312 73176 73357 74814 75139 75260 77167 78348 78351 102273 102515 112941 112975 112990 114708 115165 115239 115308 116192 135919 176597 176766 187834 188815 189152 190968 192812
1029	CRVP_VIPNI	B7FDI0	Cysteine-rich venom protein (Fragment) OS=Vipera nikolskii PE=2 SV=1	Regular	3421.19	0	25524.1	9	1	20	5.88	17332	0	6713			Green	985 992 997 1017 1018 1022 1023 1084 1086 1251 8340 15573 16087 20907 21273 29438 39658 58881 71820 72106 72312 73176 73357 74814 75139 75260 77167 78348 78351 102273 102515 112941 112975 112990 114708 115165 115239 115308 116192 135919 176597 176766 187834 188815 189152 190968 192812
1023	CRVP_PROMU	P79845	Cysteine-rich venom protein OS=Protobothrops mucrosquamatus PE=2 SV=2	Regular	3421.19	0	27600.6	9	1	18	5.42	17332	0	6713			Green	985 992 997 1017 1018 1022 1029 1084 1086 1251 8340 15573 16087 20907 21273 29438 39658 58881 71820 72106 72312 73176 73357 74814 75139 75260 77167 78348 78351 102273 102515 112941 112975 112990 114708 115165 115239 115308 116192 135919 176597 176766 187834 188815 189152 190968 192812
1022	CRVP_PROJR	Q7ZZN9	Cysteine-rich venom protein OS=Protobothrops jerdonii PE=1 SV=1	Regular	3421.19	0	27777.8	9	1	19	5.42	17332	0	6713			Green	985 992 997 1017 1018 1023 1029 1084 1086 1251 8340 15573 16087 20907 21273 29438 39658 58881 71820 72106 72312 73176 73357 74814 75139 75260 77167 78348 78351 102273 102515 112941 112975 112990 114708 115165 115239 115308 116192 135919 176597 176766 187834 188815 189152 190968 192812
1017	CRVP_ECHCO	P0DMT4	Cysteine-rich venom protein OS=Echis coloratus PE=1 SV=1	Regular	3421.19	0	25611.3	9	1	21	5.91	17332	0	6713			Green	985 992 997 1018 1022 1023 1029 1084 1086 1251 8340 15573 16087 20907 21273 29438 39658 58881 71820 72106 72312 73176 73357 74814 75139 75260 77167 78348 78351 102273 102515 112941 112975 112990 114708 115165 115239 115308 116192 135919 176597 176766 187834 188815 189152 190968 192812
997	CRVP_VIPBE	B7FDI1	Cysteine-rich venom protein OS=Vipera berus PE=1 SV=1	Regular	3421.19	0	27421.4	9	1	20	5.44	17332	0	6713			Green	985 992 1017 1018 1022 1023 1029 1084 1086 1251 8340 15573 16087 20907 21273 29438 39658 58881 71820 72106 72312 73176 73357 74814 75139 75260 77167 78348 78351 102273 102515 112941 112975 112990 114708 115165 115239 115308 116192 135919 176597 176766 187834 188815 189152 190968 192812
992	CRVP_PROFL	Q8JI39	Cysteine-rich venom protein triflin OS=Protobothrops flavoviridis PE=1 SV=1	Regular	3421.19	0	27664.8	9	1	22	5.42	17332	0	6713			Green	985 997 1017 1018 1022 1023 1029 1084 1086 1251 8340 15573 16087 20907 21273 29438 39658 58881 71820 72106 72312 73176 73357 74814 75139 75260 77167 78348 78351 102273 102515 112941 112975 112990 114708 115165 115239 115308 116192 135919 176597 176766 187834 188815 189152 190968 192812
985	CRVP_HELAG	P0DJG8	Helicopsin (Fragments) OS=Helicops angulatus PE=1 SV=1	Regular	3421.19	0	2619.94	9	1	3	61.9	17332	0	6713			Green	992 997 1017 1018 1022 1023 1029 1084 1086 1251 8340 15573 16087 20907 21273 29438 39658 58881 71820 72106 72312 73176 73357 74814 75139 75260 77167 78348 78351 102273 102515 112941 112975 112990 114708 115165 115239 115308 116192 135919 176597 176766 187834 188815 189152 190968 192812
28901	A0A194APN1_9SAUR	A0A194APN1	Metalloproteinase type III 7 OS=Agkistrodon piscivorus PE=3 SV=1	Regular	3306.8	0	70907.5	10	2	56	4.25	75472	0	21871			Green	2198 2200 2207 2208 2214 2328 2344 2350 2490 2497 2507 2510 2511 2568 2570 2575 7711 14488 15942 29052 73288 73289 73291 73294 74778 77495 78287 113300 113301 117469 176726 176770 176886 176989 177007 188165 188166 189156 189722 189733 189738 189739 192741
189739	A0A1L8D5V7_BOTAT	A0A1L8D5V7	BATXSVMPIII26 OS=Bothrops atrox PE=2 SV=1	Regular	3292.32	0	70899.1	7	1	51	1.31	68418	0	20655			Green	2198 2200 2207 2208 2214 2344 2350 2490 2497 2507 2510 2511 2568 2570 2575 7711 14488 15942 28901 29052 73288 74778 176726 176989 188165 188166 189156 189722 189733 189738
29052	A0A194ARL7_9SAUR	A0A194ARL7	Metalloproteinase type III 13 OS=Agkistrodon piscivorus PE=3 SV=1	Regular	3292.32	0	70469	7	1	57	1.31	68418	0	20655			Green	2198 2200 2207 2208 2214 2344 2350 2490 2497 2507 2510 2511 2568 2570 2575 7711 14488 15942 28901 73288 74778 176726 176989 188165 188166 189156 189722 189733 189738 189739
2570	VM3PN_PROSR	P85005	Zinc metalloproteinase-disintegrin-like proatherocytin (Fragments) OS=Proatheris superciliaris PE=1 SV=1	Regular	3292.32	0	1851	7	1	2	53.33	68418	0	20655			Green	2198 2200 2207 2208 2214 2344 2350 2490 2497 2507 2510 2511 2568 2575 7711 14488 15942 28901 29052 73288 74778 176726 176989 188165 188166 189156 189722 189733 189738 189739
50314	A0A2D4NXS8_MICSU	A0A2D4NXS8	Uncharacterized protein (Fragment) OS=Micrurus surinamensis PE=4 SV=1	Regular	3100.86	0	94531.4	87	8	82	11.06	523366	0	168547			Green	3 3078 6660 12385 13690 15809 16186 16249 41050 42078 61474 62203 81329 82490 86399 87258 104741 106347 109915 115998 128273 132036 132507 149784 158284 166464 168493 174340 178233 186372 192553
28	SL1A_BOTJA	Q9PSM6	Snaclec GPIB-binding protein subunit alpha OS=Bothrops jararaca PE=1 SV=1	Regular	3039.65	0	17118.9	47	3	12	21.13	383261	346684	49829	977.595	16.7354	Green	188423
158284	A0A2D4MIQ4_9SAUR	A0A2D4MIQ4	Uncharacterized protein (Fragment) OS=Micrurus spixii PE=4 SV=1	Regular	2870.17	0	75600.6	96	8	54	14.48	532030	0	169503			Green	3 3078 6660 12385 13690 15809 16186 16249 41050 42078 50314 62203 82490 86399 87258 104741 106347 109915 115998 132036 132507 149784 166464 168493 174340 178233 186372 192553
104741	A0A2D4KXA8_9SAUR	A0A2D4KXA8	Uncharacterized protein OS=Micrurus paraensis PE=4 SV=1	Regular	2870.17	0	86722.3	96	8	66	12.63	532030	0	169503			Green	3 3078 6660 12385 13690 15809 16186 16249 41050 42078 50314 62203 82490 86399 87258 106347 109915 115998 132036 132507 149784 158284 166464 168493 174340 178233 186372 192553
192730	A0A1L8D5V4_BOTAT	A0A1L8D5V4	BATXSVSP13 OS=Bothrops atrox PE=2 SV=1	Regular	2836.23	0	28428.1	53	4	16	29.07	306684	287717	71305	811.316	23.0641	Green	1922 2066 2136 2143 2161 2917 7623 7683 8401 11258 11566 14916 14918 15120 15546 15880 17232 17432 17612 21195 25851 29241 29846 72136 72317 72824 72989 75127 114359 188419 188420 188634 189203 191537
132036	A0A2D4JUN0_9SAUR	A0A2D4JUN0	Uncharacterized protein (Fragment) OS=Micrurus paraensis PE=4 SV=1	Regular	2166.04	0	93553.9	75	7	74	10.53	460171	0	136380			Green	3 3078 6660 12385 13690 15809 16186 16249 41050 42078 50314 62203 82490 86399 87258 104741 106347 109915 115998 132507 149784 158284 166464 168493 174340 178233 186372 192553
86399	V8P8G9_OPHHA	V8P8G9	Alpha-1_4 glucan phosphorylase (Fragment) OS=Ophiophagus hannah GN=PYGB PE=3 SV=1	Regular	2166.04	0	97697.6	75	7	79	10.08	460171	0	136380			Green	3 3078 6660 12385 13690 15809 16186 16249 41050 42078 50314 62203 82490 87258 104741 106347 109915 115998 132036 132507 149784 158284 166464 168493 174340 178233 186372 192553
62203	A0A2D4HEH5_MICLE	A0A2D4HEH5	Uncharacterized protein OS=Micrurus lemniscatus lemniscatus PE=4 SV=1	Regular	2166.04	0	97597.6	75	7	79	10.08	460171	0	136380			Green	3 3078 6660 12385 13690 15809 16186 16249 41050 42078 50314 82490 86399 87258 104741 106347 109915 115998 132036 132507 149784 158284 166464 168493 174340 178233 186372 192553
41050	A0A0B8RUK3_BOIIR	A0A0B8RUK3	Alpha-1_4 glucan phosphorylase OS=Boiga irregularis PE=3 SV=1	Regular	2166.04	0	97659.7	75	7	77	10.08	460171	0	136380			Green	3 3078 6660 12385 13690 15809 16186 16249 42078 50314 62203 82490 86399 87258 104741 106347 109915 115998 132036 132507 149784 158284 166464 168493 174340 178233 186372 192553
72824	T2HPV4_PROFL	T2HPV4	Serine protease (Fragment) OS=Protobothrops flavoviridis PE=2 SV=1	Regular	2054.52	0	24126.2	28	3	17	21.56	164830	12848	37155	36.2293	0.8741	Green	1881 1882 1885 1901 1902 1906 1909 1910 1912 1917 1922 1929 1930 1931 1933 1935 1936 1977 1980 1987 1992 1995 1999 2001 2006 2007 2048 2049 2054 2057 2060 2062 2064 2066 2069 2070 2076 2080 2081 2089 2091 2096 2100 2105 2129 2130 2131 2132 2133 2137 2142 2143 2149 2158 2161 2162 2886 2917 3029 3034 3345 3347 4775 5308 7590 7623 7668 7683 7687 7689 7871 8401 8495 8693 10006 10609 10611 11255 11258…
25851	A0A286S0D3_GLOIT	A0A286S0D3	Serine protease 3 OS=Gloydius intermedius GN=SP3 PE=2 SV=1	Regular	2054.52	0	28750.7	28	3	23	18.22	164830	0	37155			Green	1881 1882 1885 1901 1902 1906 1909 1910 1912 1917 1922 1929 1930 1931 1933 1935 1936 1977 1980 1987 1992 1995 1999 2001 2006 2007 2048 2049 2054 2057 2060 2062 2064 2066 2069 2070 2076 2080 2081 2089 2091 2096 2100 2105 2129 2130 2131 2132 2133 2137 2142 2143 2149 2158 2161 2162 2886 2917 3029 3034 3345 3347 4775 5308 7590 7623 7668 7683 7687 7689 7871 8401 8495 8693 10006 10609 10611 11255 11258…
192553	A0A0F7ZDU6_CROAD	A0A0F7ZDU6	Alpha-1_4 glucan phosphorylase OS=Crotalus adamanteus PE=2 SV=1	Regular	2040.1	0	99322.7	48	5	86	5.82	309040	0	84338			Green	3 3078 6660 12385 15809 16186 16249 41050 42078 50314 61474 62203 81329 82490 86399 87258 104741 106347 109915 115998 128273 132036 132507 149784 158284 166464 168493 174340 178233 186372
115998	A0A0K8S1S9_CROHD	A0A0K8S1S9	Alpha-1_4 glucan phosphorylase OS=Crotalus horridus PE=3 SV=1	Regular	2040.1	0	99360.8	48	5	87	5.82	309040	0	84338			Green	3 3078 6660 12385 15809 16186 16249 41050 42078 50314 61474 62203 81329 82490 86399 87258 104741 106347 109915 128273 132036 132507 149784 158284 166464 168493 174340 178233 186372 192553
82490	A0A1W7RH38_AGKCO	A0A1W7RH38	Alpha-1_4 glucan phosphorylase OS=Agkistrodon contortrix contortrix PE=3 SV=1	Regular	2040.1	0	99296.6	48	5	84	5.82	309040	0	84338			Green	3 3078 6660 12385 15809 16186 16249 41050 42078 50314 61474 62203 81329 86399 87258 104741 106347 109915 115998 128273 132036 132507 149784 158284 166464 168493 174340 178233 186372 192553
42078	A0A0B8RYR6_BOIIR	A0A0B8RYR6	Alpha-1_4 glucan phosphorylase OS=Boiga irregularis PE=3 SV=1	Regular	2040.1	0	99441	48	5	87	5.82	309040	0	84338			Green	3 3078 6660 12385 15809 16186 16249 41050 50314 61474 62203 81329 82490 86399 87258 104741 106347 109915 115998 128273 132036 132507 149784 158284 166464 168493 174340 178233 186372 192553
15809	T1DMY7_CROHD	T1DMY7	Alpha-1_4 glucan phosphorylase OS=Crotalus horridus PE=2 SV=1	Regular	2040.1	0	99345.8	48	5	87	5.82	309040	0	84338			Green	3 3078 6660 12385 16186 16249 41050 42078 50314 61474 62203 81329 82490 86399 87258 104741 106347 109915 115998 128273 132036 132507 149784 158284 166464 168493 174340 178233 186372 192553
3078	U3F856_MICFL	U3F856	Alpha-1_4 glucan phosphorylase OS=Micrurus fulvius PE=2 SV=1	Regular	2040.1	0	99333.9	48	5	88	5.82	309040	0	84338			Green	3 6660 12385 15809 16186 16249 41050 42078 50314 61474 62203 81329 82490 86399 87258 104741 106347 109915 115998 128273 132036 132507 149784 158284 166464 168493 174340 178233 186372 192553
191537	F8S119_CROAD	F8S119	Serine proteinase 7 (Fragment) OS=Crotalus adamanteus PE=2 SV=1	Regular	1971.26	0	24176.3	24	2	18	18.31	159723	0	34836			Green	1882 1901 1902 1906 1909 1910 1912 1917 1922 1929 1930 1931 1935 1936 1977 1980 1992 1995 2001 2006 2007 2048 2049 2054 2057 2060 2062 2064 2066 2069 2070 2076 2080 2081 2091 2096 2100 2129 2130 2131 2132 2133 2137 2142 2143 2149 2158 2161 2886 2917 3029 3034 3345 4775 5308 7590 7623 7668 7683 7687 7689 7871 8401 8693 10006 10609 11255 11258 11260 11261 11566 11622 12050 12051 14738 14855 14916 1…
188634	A0A1W7RB99_CROAD	A0A1W7RB99	Cadam10_SVSP-1 OS=Crotalus adamanteus PE=3 SV=1	Regular	1971.26	0	29584.6	24	2	20	15	159723	0	34836			Green	1882 1901 1902 1906 1909 1910 1912 1917 1922 1929 1930 1931 1935 1936 1977 1980 1992 1995 2001 2006 2007 2048 2049 2054 2057 2060 2062 2064 2066 2069 2070 2076 2080 2081 2091 2096 2100 2129 2130 2131 2132 2133 2137 2142 2143 2149 2158 2161 2886 2917 3029 3034 3345 4775 5308 7590 7623 7668 7683 7687 7689 7871 8401 8693 10006 10609 11255 11258 11260 11261 11566 11622 12050 12051 14738 14855 14916 1…
114359	T1E3X0_CROHD	T1E3X0	Serine proteinase 8 OS=Crotalus horridus PE=2 SV=1	Regular	1971.26	0	29431.4	24	2	19	15	159723	0	34836			Green	1882 1901 1902 1906 1909 1910 1912 1917 1922 1929 1930 1931 1935 1936 1977 1980 1992 1995 2001 2006 2007 2048 2049 2054 2057 2060 2062 2064 2066 2069 2070 2076 2080 2081 2091 2096 2100 2129 2130 2131 2132 2133 2137 2142 2143 2149 2158 2161 2886 2917 3029 3034 3345 4775 5308 7590 7623 7668 7683 7687 7689 7871 8401 8693 10006 10609 11255 11258 11260 11261 11566 11622 12050 12051 14738 14855 14916 1…
72989	A0A194ARW1_SISMB	A0A194ARW1	Serine proteinase 10 OS=Sistrurus miliarius barbouri PE=3 SV=1	Regular	1971.26	0	29433.5	24	2	19	15	159723	0	34836			Green	1882 1901 1902 1906 1909 1910 1912 1917 1922 1929 1930 1931 1935 1936 1977 1980 1992 1995 2001 2006 2007 2048 2049 2054 2057 2060 2062 2064 2066 2069 2070 2076 2080 2081 2091 2096 2100 2129 2130 2131 2132 2133 2137 2142 2143 2149 2158 2161 2886 2917 3029 3034 3345 4775 5308 7590 7623 7668 7683 7687 7689 7871 8401 8693 10006 10609 11255 11258 11260 11261 11566 11622 12050 12051 14738 14855 14916 1…
72136	T1DP95_CROOH	T1DP95	Kallikrein-CohLL-2 OS=Crotalus oreganus helleri PE=2 SV=1	Regular	1971.26	0	29753.8	24	2	20	14.83	159723	0	34836			Green	1882 1901 1902 1906 1909 1910 1912 1917 1922 1929 1930 1931 1935 1936 1977 1980 1992 1995 2001 2006 2007 2048 2049 2054 2057 2060 2062 2064 2066 2069 2070 2076 2080 2081 2091 2096 2100 2129 2130 2131 2132 2133 2137 2142 2143 2149 2158 2161 2886 2917 3029 3034 3345 4775 5308 7590 7623 7668 7683 7687 7689 7871 8401 8693 10006 10609 11255 11258 11260 11261 11566 11622 12050 12051 14738 14855 14916 1…
17612	F8S118_CROAD	F8S118	Cadam10_SVSP-2 OS=Crotalus adamanteus PE=2 SV=1	Regular	1971.26	0	29725.7	24	2	20	14.83	159723	0	34836			Green	1882 1901 1902 1906 1909 1910 1912 1917 1922 1929 1930 1931 1935 1936 1977 1980 1992 1995 2001 2006 2007 2048 2049 2054 2057 2060 2062 2064 2066 2069 2070 2076 2080 2081 2091 2096 2100 2129 2130 2131 2132 2133 2137 2142 2143 2149 2158 2161 2886 2917 3029 3034 3345 4775 5308 7590 7623 7668 7683 7687 7689 7871 8401 8693 10006 10609 11255 11258 11260 11261 11566 11622 12050 12051 14738 14855 14916 1…
17432	J3S3W6_CROAD	J3S3W6	Serine proteinase 3b OS=Crotalus adamanteus PE=2 SV=1	Regular	1971.26	0	29593.6	24	2	20	15	159723	0	34836			Green	1882 1901 1902 1906 1909 1910 1912 1917 1922 1929 1930 1931 1935 1936 1977 1980 1992 1995 2001 2006 2007 2048 2049 2054 2057 2060 2062 2064 2066 2069 2070 2076 2080 2081 2091 2096 2100 2129 2130 2131 2132 2133 2137 2142 2143 2149 2158 2161 2886 2917 3029 3034 3345 4775 5308 7590 7623 7668 7683 7687 7689 7871 8401 8693 10006 10609 11255 11258 11260 11261 11566 11622 12050 12051 14738 14855 14916 1…
17232	A0A0F7Z790_CROAD	A0A0F7Z790	Serine proteinase 3c OS=Crotalus adamanteus PE=2 SV=1	Regular	1971.26	0	29552.5	24	2	19	15	159723	0	34836			Green	1882 1901 1902 1906 1909 1910 1912 1917 1922 1929 1930 1931 1935 1936 1977 1980 1992 1995 2001 2006 2007 2048 2049 2054 2057 2060 2062 2064 2066 2069 2070 2076 2080 2081 2091 2096 2100 2129 2130 2131 2132 2133 2137 2142 2143 2149 2158 2161 2886 2917 3029 3034 3345 4775 5308 7590 7623 7668 7683 7687 7689 7871 8401 8693 10006 10609 11255 11258 11260 11261 11566 11622 12050 12051 14738 14855 14916 1…
15880	A0A0K8RSB6_CROHD	A0A0K8RSB6	Serine proteinase 10 OS=Crotalus horridus PE=3 SV=1	Regular	1971.26	0	29538.4	24	2	20	15	159723	0	34836			Green	1882 1901 1902 1906 1909 1910 1912 1917 1922 1929 1930 1931 1935 1936 1977 1980 1992 1995 2001 2006 2007 2048 2049 2054 2057 2060 2062 2064 2066 2069 2070 2076 2080 2081 2091 2096 2100 2129 2130 2131 2132 2133 2137 2142 2143 2149 2158 2161 2886 2917 3029 3034 3345 4775 5308 7590 7623 7668 7683 7687 7689 7871 8401 8693 10006 10609 11255 11258 11260 11261 11566 11622 12050 12051 14738 14855 14916 1…
11258	T1DH10_CROHD	T1DH10	Serine proteinase 10 OS=Crotalus horridus PE=2 SV=1	Regular	1971.26	0	28524.2	24	2	20	15.12	159723	0	34836			Green	1882 1901 1902 1906 1909 1910 1912 1917 1922 1929 1930 1931 1935 1936 1977 1980 1992 1995 2001 2006 2007 2048 2049 2054 2057 2060 2062 2064 2066 2069 2070 2076 2080 2081 2091 2096 2100 2129 2130 2131 2132 2133 2137 2142 2143 2149 2158 2161 2886 2917 3029 3034 3345 4775 5308 7590 7623 7668 7683 7687 7689 7871 8401 8693 10006 10609 11255 11260 11261 11566 11622 12050 12051 14738 14855 14916 14918 1…
8401	A0A0F7Z1J2_CROAD	A0A0F7Z1J2	Serine proteinase 3a OS=Crotalus adamanteus PE=2 SV=1	Regular	1971.26	0	29607.6	24	2	20	15	159723	0	34836			Green	1882 1901 1902 1906 1909 1910 1912 1917 1922 1929 1930 1931 1935 1936 1977 1980 1992 1995 2001 2006 2007 2048 2049 2054 2057 2060 2062 2064 2066 2069 2070 2076 2080 2081 2091 2096 2100 2129 2130 2131 2132 2133 2137 2142 2143 2149 2158 2161 2886 2917 3029 3034 3345 4775 5308 7590 7623 7668 7683 7687 7689 7871 8693 10006 10609 11255 11258 11260 11261 11566 11622 12050 12051 14738 14855 14916 14918 …
2143	VSP1_GLOUS	Q91053	Thrombin-like enzyme calobin-1 OS=Gloydius ussuriensis PE=1 SV=1	Regular	1971.26	0	29592.5	24	2	22	14.89	159723	0	34836			Green	1882 1901 1902 1906 1909 1910 1912 1917 1922 1929 1930 1931 1935 1936 1977 1980 1992 1995 2001 2006 2007 2048 2049 2054 2057 2060 2062 2064 2066 2069 2070 2076 2080 2081 2091 2096 2100 2129 2130 2131 2132 2133 2137 2142 2149 2158 2161 2886 2917 3029 3034 3345 4775 5308 7590 7623 7668 7683 7687 7689 7871 8401 8693 10006 10609 11255 11258 11260 11261 11566 11622 12050 12051 14738 14855 14916 14918 …
2066	VSP4_CROAD	J3SDX0	Snake venom serine proteinase 4a OS=Crotalus adamanteus PE=1 SV=1	Regular	1971.26	0	29607.6	24	2	20	15	159723	0	34836			Green	1882 1901 1902 1906 1909 1910 1912 1917 1922 1929 1930 1931 1935 1936 1977 1980 1992 1995 2001 2006 2007 2048 2049 2054 2057 2060 2062 2064 2069 2070 2076 2080 2081 2091 2096 2100 2129 2130 2131 2132 2133 2137 2142 2143 2149 2158 2161 2886 2917 3029 3034 3345 4775 5308 7590 7623 7668 7683 7687 7689 7871 8401 8693 10006 10609 11255 11258 11260 11261 11566 11622 12050 12051 14738 14855 14916 14918 …
1922	VSPC_CROAD	J3RY93	Snake venom serine proteinase 12 OS=Crotalus adamanteus PE=1 SV=1	Regular	1971.26	0	29411.4	24	2	19	15	159723	0	34836			Green	1882 1901 1902 1906 1909 1910 1912 1917 1929 1930 1931 1935 1936 1977 1980 1992 1995 2001 2006 2007 2048 2049 2054 2057 2060 2062 2064 2066 2069 2070 2076 2080 2081 2091 2096 2100 2129 2130 2131 2132 2133 2137 2142 2143 2149 2158 2161 2886 2917 3029 3034 3345 4775 5308 7590 7623 7668 7683 7687 7689 7871 8401 8693 10006 10609 11255 11258 11260 11261 11566 11622 12050 12051 14738 14855 14916 14918 …
188420	A0A1L8D674_BOTAT	A0A1L8D674	BATXSVSP6 OS=Bothrops atrox PE=2 SV=1	Regular	1935.74	0	28560.4	31	4	19	18.22	186441	165264	42414	466.017	13.3097	Green	1881 1885 1922 1933 1935 1987 1999 2066 2081 2089 2105 2143 2161 2162 2917 3347 4775 5308 7623 7683 7689 8401 8495 10006 10609 10611 11255 11258 11259 11260 11261 11566 12051 14738 14916 14918 15019 15120 15322 15495 15546 15557 15877 15879 15880 16091 16444 17232 17432 17612 21017 21019 21035 21195 25851 29107 29213 29241 29452 29487 29846 56977 72136 72317 72383 72568 72824 72989 73005 73039 73…
189169	A0A1L8D6D7_BOTAT	A0A1L8D6D7	BATXCTL44 OS=Bothrops atrox PE=2 SV=1	Regular	1898.92	0	18120.3	20	2	11	21.29	177629	505779	22687	1426.22	25.8435	Green	187931
16186	A0A2D4GRE8_MICCO	A0A2D4GRE8	Uncharacterized protein (Fragment) OS=Micrurus corallinus PE=4 SV=1	Regular	1860.89	0	76808	67	6	59	11.48	422071	0	127832			Green	3 3078 6660 12385 15809 16249 41050 42078 50314 62203 82490 86399 87258 104741 106347 109915 115998 132036 132507 149784 158284 166464 168493 174340 178233 186372 192553
189203	A0A1W7RB69_CROAD	A0A1W7RB69	Cadam10_SVSP-9 OS=Crotalus adamanteus PE=3 SV=1	Regular	1860.17	0	28706.3	26	3	26	18.29	162081	4992	36276	14.0766	0.4041	Green	1881 1885 1922 1933 1935 1987 1999 2066 2081 2089 2105 2143 2160 2161 2162 2917 3347 4775 5308 7623 7683 7689 8401 8495 10006 10609 10611 11255 11258 11259 11260 11261 11566 12051 14738 14916 14918 15019 15120 15322 15495 15546 15557 15877 15879 15880 16091 16444 17232 17432 17612 21017 21019 21035 21195 25851 29107 29213 29238 29241 29452 29487 29846 56977 72136 72317 72383 72568 72824 72989 730…
75127	A0A0U2UH64_CROVE	A0A0U2UH64	Serine protease OS=Crotalus vegrandis PE=2 SV=1	Regular	1860.17	0	28846.5	26	3	27	18.22	162081	0	36276			Green	1881 1885 1922 1933 1935 1987 1999 2066 2081 2089 2105 2143 2160 2161 2162 2917 3347 4775 5308 7623 7683 7689 8401 8495 10006 10609 10611 11255 11258 11259 11260 11261 11566 12051 14738 14916 14918 15019 15120 15322 15495 15546 15557 15877 15879 15880 16091 16444 17232 17432 17612 21017 21019 21035 21195 25851 29107 29213 29238 29241 29452 29487 29846 56977 72136 72317 72383 72568 72824 72989 730…
72317	T1DP94_CROOH	T1DP94	Kallikrein-CohLL-7 OS=Crotalus oreganus helleri PE=2 SV=1	Regular	1860.17	0	28816.6	26	3	28	18.22	162081	0	36276			Green	1881 1885 1922 1933 1935 1987 1999 2066 2081 2089 2105 2143 2160 2161 2162 2917 3347 4775 5308 7623 7683 7689 8401 8495 10006 10609 10611 11255 11258 11259 11260 11261 11566 12051 14738 14916 14918 15019 15120 15322 15495 15546 15557 15877 15879 15880 16091 16444 17232 17432 17612 21017 21019 21035 21195 25851 29107 29213 29238 29241 29452 29487 29846 56977 72136 72383 72568 72824 72989 73005 730…
11566	A0A0K8RYS0_CROHD	A0A0K8RYS0	Serine proteinase 5 OS=Crotalus horridus PE=3 SV=1	Regular	1860.17	0	28827.5	26	3	24	18.22	162081	0	36276			Green	1881 1885 1922 1933 1935 1987 1999 2066 2081 2089 2105 2143 2160 2161 2162 2917 3347 4775 5308 7623 7683 7689 8401 8495 10006 10609 10611 11255 11258 11259 11260 11261 12051 14738 14916 14918 15019 15120 15322 15495 15546 15557 15877 15879 15880 16091 16444 17232 17432 17612 21017 21019 21035 21195 25851 29107 29213 29238 29241 29452 29487 29846 56977 72136 72317 72383 72568 72824 72989 73005 730…
7623	T1E3B5_CROHD	T1E3B5	Serine proteinase 7 OS=Crotalus horridus PE=2 SV=1	Regular	1860.17	0	28836.5	26	3	24	18.22	162081	0	36276			Green	1881 1885 1922 1933 1935 1987 1999 2066 2081 2089 2105 2143 2160 2161 2162 2917 3347 4775 5308 7683 7689 8401 8495 10006 10609 10611 11255 11258 11259 11260 11261 11566 12051 14738 14916 14918 15019 15120 15322 15495 15546 15557 15877 15879 15880 16091 16444 17232 17432 17612 21017 21019 21035 21195 25851 29107 29213 29238 29241 29452 29487 29846 56977 72136 72317 72383 72568 72824 72989 73005 73…
29846	A0A194AQD7_9SAUR	A0A194AQD7	Serine proteinase 13f OS=Agkistrodon piscivorus PE=3 SV=1	Regular	1832.31	0	28641.4	24	2	20	13.95	157089	0	35956			Green	1881 1885 1922 1933 1935 1987 1999 2066 2081 2089 2105 2143 2161 2162 2917 3347 4775 5308 7623 7683 7689 8401 8495 10006 10609 10611 11255 11258 11259 11260 11261 11566 12051 14738 14916 14918 15019 15120 15322 15495 15546 15557 15877 15879 15880 16091 16444 17232 17432 17612 21017 21019 21035 21195 25851 29107 29213 29241 29452 29487 56977 72136 72317 72383 72568 72824 72989 73005 73039 73180 73…
29241	A0A194APL5_9SAUR	A0A194APL5	Serine proteinase 13b OS=Agkistrodon piscivorus PE=3 SV=1	Regular	1832.31	0	28628.3	24	2	20	13.95	157089	0	35956			Green	1881 1885 1922 1933 1935 1987 1999 2066 2081 2089 2105 2143 2161 2162 2917 3347 4775 5308 7623 7683 7689 8401 8495 10006 10609 10611 11255 11258 11259 11260 11261 11566 12051 14738 14916 14918 15019 15120 15322 15495 15546 15557 15877 15879 15880 16091 16444 17232 17432 17612 21017 21019 21035 21195 25851 29107 29213 29452 29487 29846 56977 72136 72317 72383 72568 72824 72989 73005 73039 73180 73…
21195	A0A194APC8_9SAUR	A0A194APC8	Serine proteinase 13d OS=Agkistrodon piscivorus PE=3 SV=1	Regular	1832.31	0	28671.3	24	2	22	13.95	157089	0	35956			Green	1881 1885 1922 1933 1935 1987 1999 2066 2081 2089 2105 2143 2161 2162 2917 3347 4775 5308 7623 7683 7689 8401 8495 10006 10609 10611 11255 11258 11259 11260 11261 11566 12051 14738 14916 14918 15019 15120 15322 15495 15546 15557 15877 15879 15880 16091 16444 17232 17432 17612 21017 21019 21035 25851 29107 29213 29241 29452 29487 29846 56977 72136 72317 72383 72568 72824 72989 73005 73039 73180 73…
2917	A0A194APL0_9SAUR	A0A194APL0	Serine proteinase 13a OS=Agkistrodon piscivorus PE=3 SV=1	Regular	1832.31	0	28670.3	24	2	20	13.95	157089	0	35956			Green	1881 1885 1922 1933 1935 1987 1999 2066 2081 2089 2105 2143 2161 2162 3347 4775 5308 7623 7683 7689 8401 8495 10006 10609 10611 11255 11258 11259 11260 11261 11566 12051 14738 14916 14918 15019 15120 15322 15495 15546 15557 15877 15879 15880 16091 16444 17232 17432 17612 21017 21019 21035 21195 25851 29107 29213 29241 29452 29487 29846 56977 72136 72317 72383 72568 72824 72989 73005 73039 73180 7…
2161	VSPPA_AGKPL	E5L0E5	Venom plasminogen activator OS=Agkistrodon piscivorus leucostoma PE=2 SV=1	Regular	1832.31	0	28762.3	24	2	24	13.95	157089	0	35956			Green	1881 1885 1922 1933 1935 1987 1999 2066 2081 2089 2105 2143 2162 2917 3347 4775 5308 7623 7683 7689 8401 8495 10006 10609 10611 11255 11258 11259 11260 11261 11566 12051 14738 14916 14918 15019 15120 15322 15495 15546 15557 15877 15879 15880 16091 16444 17232 17432 17612 21017 21019 21035 21195 25851 29107 29213 29241 29452 29487 29846 56977 72136 72317 72383 72568 72824 72989 73005 73039 73180 7…
15546	A0A0K8RYP3_CROHD	A0A0K8RYP3	Serine proteinase 12b OS=Crotalus horridus PE=3 SV=1	Regular	1749.05	0	29602.6	20	1	20	10.65	151982	0	33637			Green	1922 2066 2143 2161 2917 7623 7683 8401 11258 11566 14916 14918 15120 15880 17232 17432 17612 21195 25851 29241 29846 72136 72317 72824 72989 75127 114359 188420 188634 189203 191537 192730
15120	A0A0K8RS96_CROHD	A0A0K8RS96	Serine proteinase 3c OS=Crotalus horridus PE=3 SV=1	Regular	1749.05	0	29731.7	20	1	20	10.65	151982	0	33637			Green	1922 2066 2143 2161 2917 7623 7683 8401 11258 11566 14916 14918 15546 15880 17232 17432 17612 21195 25851 29241 29846 72136 72317 72824 72989 75127 114359 188420 188634 189203 191537 192730
14918	T1DH01_CROHD	T1DH01	Serine proteinase 2b OS=Crotalus horridus PE=2 SV=1	Regular	1749.05	0	29662.7	20	1	20	10.65	151982	0	33637			Green	1922 2066 2143 2161 2917 7623 7683 8401 11258 11566 14916 15120 15546 15880 17232 17432 17612 21195 25851 29241 29846 72136 72317 72824 72989 75127 114359 188420 188634 189203 191537 192730
[truncated: 613 more rows]

## Sheet: Run3
protein.key	protein.Entry	protein.Accession	protein.Description	protein.dataBaseType	protein.score	protein.falsePositiveRate	protein.avgMass	protein.MatchedProducts	protein.matchedPeptides	protein.digestPeps	protein.seqCover(%)	protein.MatchedPeptideIntenSum	protein.top3MatchedPeptideIntenSum	protein.MatchedProductIntenSum	protein.fmolOnColumn	protein.ngramOnColumn	protein.AutoCurate	protein.Key_ForHomologs
[truncated: 720 more rows]
