# Supplementary material for: Preliminary Insights of Brazilian Snake Venom Metalloproteomics
Source: Toxins (Basel). 2023 Nov 10;15(11):648. doi: 10.3390/toxins15110648 (PMC10675094; doi:10.3390/toxins15110648)
Supplement: Supplementary file 1 [file toxins-15-00648-s001.zip › Supplementary Material Table S4_Bothrops jararacussu Shotgun proteomics.xlsx]

## Sheet: Run1
protein.key	protein.Entry	protein.Accession	protein.Description	protein.dataBaseType	protein.score	protein.falsePositiveRate	protein.avgMass	protein.MatchedProducts	protein.matchedPeptides	protein.digestPeps	protein.seqCover(%)	protein.MatchedPeptideIntenSum	protein.top3MatchedPeptideIntenSum	protein.MatchedProductIntenSum	protein.fmolOnColumn	protein.ngramOnColumn	protein.AutoCurate	protein.Key_ForHomologs
442	PA2A_BOTJR	Q8AXY1	Acidic phospholipase A2 BthA-1 OS=Bothrops jararacussu PE=1 SV=1	Regular	12145.5	0	16254.1	44	5	15	49.28	215782	209213	45679	484.469	7.8746	Green	272 305 343 344 350 352 357 362 365 367 369 372 380 391 396 400 412 430 432 434 435 441 459 460 472 482 523 524 525 527 528 531 534 535 538 544 546 550 560 566 569 581 619 624 625 626 629 637 642 644 649 650 652 655 658 659 660 661 662 663 664 665 669 670 673 675 682 696 730 737 738 741 742 745 751 752 755 756 757 760 762 777 781 782 2656 2764 2936 4243 4952 7395 7526 7956 8397 8419 8608 8615 872…
664	PA2A_BOTLC	P0DJ62	Acidic phospholipase A2 (Fragment) OS=Bothrops leucurus PE=1 SV=1	Regular	11699.2	0	6954.68	32	2	4	76.67	202089	0	43416			Green	272 305 343 344 350 352 357 362 365 367 369 372 380 391 396 400 412 430 432 434 435 441 442 459 460 472 482 523 524 525 527 528 531 534 535 538 544 546 550 560 566 569 581 619 624 625 626 629 637 642 644 649 650 652 655 658 659 660 661 662 663 665 669 670 673 675 682 696 730 737 738 741 742 745 751 752 755 756 757 760 762 777 781 782 2656 2764 2936 4243 4952 7395 7526 7956 8397 8419 8608 8615 872…
586	PA2H1_BOTPI	P58399	Basic phospholipase A2 homolog piratoxin-1 OS=Bothrops pirajai PE=1 SV=2	Regular	10882.2	0	14527.4	105	10	17	61.98	1394846	0	550801			Green	277 278 279 281 282 283 291 292 485 486 488 503 504 506 507 508 509 510 514 516 543 585 587 588 591 592 593 677 763 796 799 801 4271 20897 24828 25743 29124 29216 29466 29472 29727 29831 29867 29887 58695 72895 74159 78881 82858 90715 116260 187940 188954 189149
488	PA2H2_BOTPI	P82287	Basic phospholipase A2 homolog piratoxin-2 OS=Bothrops pirajai PE=1 SV=1	Regular	10882.2	0	14542.4	114	11	18	63.64	1423502	1017903	556367	2357.13	34.2784	Green	277 278 279 281 282 283 291 292 485 486 503 504 506 507 508 509 510 514 516 543 585 586 587 588 591 592 593 677 763 796 799 801 4271 20897 24828 25743 29124 29216 29466 29472 29727 29831 29867 29887 58695 72895 74159 78881 82858 90715 116260 187940 188954 189149
782	PA2BD_BOTLC	P86974	Basic phospholipase A2 OS=Bothrops leucurus PE=1 SV=1	Regular	10261.5	0	14509.2	70	6	13	59.84	496683	256103	141385	593.051	8.6047	Green	272 305 343 344 350 352 357 362 365 367 369 372 380 391 396 400 412 430 432 434 435 441 442 459 460 472 482 523 524 525 527 528 531 534 535 536 538 544 546 550 560 566 569 581 619 624 625 626 629 637 642 644 649 650 652 655 658 659 660 661 662 663 664 665 669 670 673 675 682 696 730 737 738 741 742 745 751 752 755 756 757 760 762 774 777 781 2656 2764 2936 4243 4952 7395 7526 7956 8397 8419 8608 …
189147	A0A1L8D600_BOTAT	A0A1L8D600	BATXSVMPII1 OS=Bothrops atrox PE=2 SV=1	Regular	9602.86	0	54822.1	46	2	37	8.39	183406	0	68363			Green	1963 2320 2322 2323 2329 2336 2340 2408 2419 2420 2421 2533 2535 2539 2543 2547 2551 2553 14914 14954 39648 75401 77358 77495 112385 112839 113300 113301 117469 176770 176886 177007
77358	Q7T1T3_BOTJR	Q7T1T3	Metalloprotease BOJUMET III (Fragment) OS=Bothrops jararacussu PE=2 SV=1	Regular	9602.86	0	27971	46	2	15	16.46	183406	275109	68363	637.062	17.8193	Green	1963 2320 2322 2323 2329 2336 2340 2408 2419 2420 2421 2533 2535 2539 2543 2547 2551 2553 14914 14954 39648 75401 77495 112385 112839 113300 113301 117469 176770 176886 177007 189147
39648	E3UJM0_BOTNU	E3UJM0	MP_IIa SVMP (Fragment) OS=Bothrops neuwiedi PE=2 SV=1	Regular	9602.86	0	35980.9	46	2	18	12.78	183406	0	68363			Green	1963 2320 2322 2323 2329 2336 2340 2408 2419 2420 2421 2533 2535 2539 2543 2547 2551 2553 14914 14954 75401 77358 77495 112385 112839 113300 113301 117469 176770 176886 177007 189147
544	PA2B2_BOTJR	P45881	Basic phospholipase A2 bothropstoxin-2 OS=Bothrops jararacussu PE=1 SV=1	Regular	8718.33	0	16563.8	60	6	13	45.65	443307	0	128736			Green	272 305 343 344 350 352 357 362 365 367 369 372 380 391 396 400 412 430 432 434 435 441 442 459 460 472 482 523 524 525 527 528 531 534 535 538 546 550 560 566 569 581 619 624 625 626 629 637 642 644 649 650 652 655 658 659 660 661 662 663 664 665 669 670 673 675 682 696 730 737 738 741 742 745 751 752 755 756 757 760 762 777 781 782 2656 2764 2936 4243 4952 7395 7526 7956 8397 8419 8608 8615 872…
763	PA2B1_BOTJR	Q90249	Basic phospholipase A2 homolog bothropstoxin-1 OS=Bothrops jararacussu PE=1 SV=3	Regular	8089.98	0	16295.7	101	10	18	51.09	1279275	0	497960			Green	277 278 279 281 282 283 291 292 485 486 488 503 504 506 507 508 509 510 514 516 543 585 586 587 588 591 592 593 677 796 799 801 4271 20897 24828 25743 29124 29216 29466 29472 29727 29831 29867 29887 58695 72895 74159 78881 82858 90715 116260 187940 188954 189149
516	PA2H_BOTPA	Q9IAT9	Basic phospholipase A2 homolog BnSP-7 OS=Bothrops pauloensis PE=1 SV=2	Regular	8089.98	0	14412.2	101	10	18	58.33	1279275	0	497960			Green	277 278 279 281 282 283 291 292 485 486 488 503 504 506 507 508 509 510 514 543 585 586 587 588 591 592 593 677 763 796 799 801 4271 20897 24828 25743 29124 29216 29466 29472 29727 29831 29867 29887 58695 72895 74159 78881 82858 90715 116260 187940 188954 189149
591	PA2HB_BOTLC	P86975	Basic phospholipase A2 homolog OS=Bothrops leucurus PE=1 SV=1	Regular	7859.27	0	14515.4	83	9	18	48.76	632902	0	277208			Green	277 278 279 281 282 283 291 292 485 486 488 503 504 506 507 508 509 510 514 516 543 585 586 587 588 592 593 677 763 796 799 801 4271 20897 24828 25743 29124 29216 29466 29472 29727 29831 29867 29887 58695 72895 74159 78881 82858 90715 116260 187940 188954 189149
116779	Q6T5K9_GLOSH	Q6T5K9	Acidic phospholipase A2 (Fragment) OS=Gloydius shedaoensis PE=2 SV=1	Regular	7690.38	0	14448.7	41	3	14	18.03	285479	0	56075			Green	272 305 343 344 350 352 357 362 365 367 369 372 380 391 396 400 412 430 432 434 435 441 442 459 460 472 482 523 524 525 527 528 531 534 535 538 544 546 550 560 566 569 581 619 624 625 626 629 637 642 644 649 650 652 655 658 659 660 661 662 663 664 665 669 670 673 675 682 696 730 737 738 741 742 745 751 752 755 756 757 760 762 777 781 782 2656 2764 2936 4243 4952 7395 7526 7956 8397 8419 8608 8615…
665	PA2A_BOTPC	Q9I8F8	Acidic phospholipase A2 OS=Bothrops pictus PE=2 SV=1	Regular	7690.38	0	14530.7	41	3	13	18.03	285479	119985	56075	277.846	4.0373	Green	272 305 343 344 350 352 357 362 365 367 369 372 380 391 396 400 412 430 432 434 435 441 442 459 460 472 482 523 524 525 527 528 531 534 535 538 544 546 550 560 566 569 581 619 624 625 626 629 637 642 644 649 650 652 655 658 659 660 661 662 663 664 669 670 673 675 682 696 730 737 738 741 742 745 751 752 755 756 757 760 762 777 781 782 2656 2764 2936 4243 4952 7395 7526 7956 8397 8419 8608 8615 872…
2340	VM3B1_BOTJR	Q1PHZ4	Zinc metalloproteinase-disintegrin-like BjussuMP-1 (Fragment) OS=Bothrops jararacussu PE=1 SV=1	Regular	7471.82	0	63923.8	33	2	40	4.94	147616	27046.5	55900	62.6308	4.0036	Green	1943 1963 2320 2322 2323 2329 2336 2408 2419 2420 2421 2533 2535 2539 2543 2547 2551 2553 14914 14954 39648 75401 77358 77495 112385 112839 113300 113301 117469 176770 176886 177007 189147
25282	I2DAL5_BOTDP	I2DAL5	Acidic secretory phospholipase A2 sPLA2-II OS=Bothrops diporus PE=2 SV=1	Regular	7210.06	0	16203.8	23	2	14	27.54	182270	0	41156			Green	272 305 343 344 350 352 357 362 365 367 369 372 380 391 396 400 412 430 432 434 435 441 442 459 460 472 482 523 524 525 527 528 531 534 535 538 544 546 550 560 566 569 581 619 624 625 626 629 637 642 644 649 650 652 655 658 659 660 661 662 663 664 665 669 670 673 675 682 696 730 737 738 741 742 745 751 752 755 756 757 760 762 777 781 782 2656 2764 2936 4243 4952 7395 7526 7956 8397 8419 8608 8615…
24837	I2DAL4_BOTDP	I2DAL4	Acidic secretory phospholipase A2 sPLA2-I OS=Bothrops diporus PE=2 SV=1	Regular	7210.06	0	16232.9	23	2	15	27.54	182270	0	41156			Green	272 305 343 344 350 352 357 362 365 367 369 372 380 391 396 400 412 430 432 434 435 441 442 459 460 472 482 523 524 525 527 528 531 534 535 538 544 546 550 560 566 569 581 619 624 625 626 629 637 642 644 649 650 652 655 658 659 660 661 662 663 664 665 669 670 673 675 682 696 730 737 738 741 742 745 751 752 755 756 757 760 762 777 781 782 2656 2764 2936 4243 4952 7395 7526 7956 8397 8419 8608 8615…
752	PA2A_BOTPA	D0UGJ0	Acidic phospholipase A2 BpPLA2-TXI OS=Bothrops pauloensis PE=1 SV=1	Regular	7210.06	0	16079	23	2	11	27.34	182270	0	41156			Green	272 305 343 344 350 352 357 362 365 367 369 372 380 391 396 400 412 430 432 434 435 441 442 459 460 472 482 523 524 525 527 528 531 534 535 538 544 546 550 560 566 569 581 619 624 625 626 629 637 642 644 649 650 652 655 658 659 660 661 662 663 664 665 669 670 673 675 682 696 730 737 738 741 742 745 751 755 756 757 760 762 777 781 782 2656 2764 2936 4243 4952 7395 7526 7956 8397 8419 8608 8615 872…
441	PA2A_BOTER	Q2HZ28	Acidic phospholipase A2 BE-I-PLA2 OS=Bothrops erythromelas PE=1 SV=1	Regular	7210.06	0	16233.8	23	2	14	27.54	182270	40908	41156	94.7295	1.5378	Green	272 305 343 344 350 352 357 362 365 367 369 372 380 391 396 400 412 430 432 434 435 442 459 460 472 482 523 524 525 527 528 531 534 535 538 544 546 550 560 566 569 581 619 624 625 626 629 637 642 644 649 650 652 655 658 659 660 661 662 663 664 665 669 670 673 675 682 696 730 737 738 741 742 745 751 752 755 756 757 760 762 777 781 782 2656 2764 2936 4243 4952 7395 7526 7956 8397 8419 8608 8615 872…
177007	A0A194ARL4_SISTE	A0A194ARL4	Metalloproteinase type II 6a OS=Sistrurus tergeminus PE=3 SV=1	Regular	7187.86	0	54931.9	22	1	29	3.56	129585	0	50376			Green	1963 2320 2322 2323 2329 2336 2340 2408 2419 2420 2421 2533 2535 2539 2543 2547 2551 2553 14914 14954 39648 75401 77358 77495 112385 112839 113300 113301 117469 176770 176886 189147
176886	A0A194APQ3_SISTE	A0A194APQ3	Metalloproteinase type II 6b OS=Sistrurus tergeminus PE=3 SV=1	Regular	7187.86	0	54926.9	22	1	30	3.56	129585	0	50376			Green	1963 2320 2322 2323 2329 2336 2340 2408 2419 2420 2421 2533 2535 2539 2543 2547 2551 2553 14914 14954 39648 75401 77358 77495 112385 112839 113300 113301 117469 176770 177007 189147
176770	A0A194ASK9_SISTE	A0A194ASK9	Metalloproteinase type II 6c OS=Sistrurus tergeminus PE=3 SV=1	Regular	7187.86	0	54942.9	22	1	29	3.56	129585	0	50376			Green	1963 2320 2322 2323 2329 2336 2340 2408 2419 2420 2421 2533 2535 2539 2543 2547 2551 2553 14914 14954 39648 75401 77358 77495 112385 112839 113300 113301 117469 176886 177007 189147
117469	B0VXU8_SISCA	B0VXU8	Metalloproteinase isoform 6 (Fragment) OS=Sistrurus catenatus edwardsii PE=2 SV=1	Regular	7187.86	0	51297.6	22	1	26	3.83	129585	0	50376			Green	1963 2320 2322 2323 2329 2336 2340 2408 2419 2420 2421 2533 2535 2539 2543 2547 2551 2553 14914 14954 39648 75401 77358 77495 112385 112839 113300 113301 176770 176886 177007 189147
113301	A0A194ATI6_SISTE	A0A194ATI6	Metalloproteinase type II 6e OS=Sistrurus tergeminus PE=3 SV=1	Regular	7187.86	0	55013	22	1	29	3.56	129585	0	50376			Green	1963 2320 2322 2323 2329 2336 2340 2408 2419 2420 2421 2533 2535 2539 2543 2547 2551 2553 14914 14954 39648 75401 77358 77495 112385 112839 113300 117469 176770 176886 177007 189147
113300	A0A194ARS8_SISTE	A0A194ARS8	Metalloproteinase type II 6d OS=Sistrurus tergeminus PE=3 SV=1	Regular	7187.86	0	54947.9	22	1	29	3.56	129585	0	50376			Green	1963 2320 2322 2323 2329 2336 2340 2408 2419 2420 2421 2533 2535 2539 2543 2547 2551 2553 14914 14954 39648 75401 77358 77495 112385 112839 113301 117469 176770 176886 177007 189147
112839	Q92119_PROMU	Q92119	Atrolysin e (Fragment) OS=Protobothrops mucrosquamatus PE=2 SV=1	Regular	7187.86	0	56093.6	22	1	40	3.49	129585	0	50376			Green	1963 2320 2322 2323 2329 2336 2340 2408 2419 2420 2421 2533 2535 2539 2543 2547 2551 2553 14914 14954 39648 75401 77358 77495 112385 113300 113301 117469 176770 176886 177007 189147
112385	Q7T1S0_PROMU	Q7T1S0	Trimucrin (Fragment) OS=Protobothrops mucrosquamatus PE=2 SV=1	Regular	7187.86	0	8560.12	22	1	4	23.29	129585	0	50376			Green	1963 2320 2322 2323 2329 2336 2340 2408 2419 2420 2421 2533 2535 2539 2543 2547 2551 2553 14914 14954 39648 75401 77358 77495 112839 113300 113301 117469 176770 176886 177007 189147
77495	A0A194ASW7_SISMB	A0A194ASW7	Metalloproteinase type II 4 OS=Sistrurus miliarius barbouri PE=3 SV=1	Regular	7187.86	0	55008.1	22	1	29	3.56	129585	0	50376			Green	1963 2320 2322 2323 2329 2336 2340 2408 2419 2420 2421 2533 2535 2539 2543 2547 2551 2553 14914 14954 39648 75401 77358 112385 112839 113300 113301 117469 176770 176886 177007 189147
75401	Q90222_GLOHA	Q90222	Prepro-halystatin 3 (Fragment) OS=Gloydius halys PE=4 SV=1	Regular	7187.86	0	13188	22	1	4	14.78	129585	0	50376			Green	1963 2320 2322 2323 2329 2336 2340 2408 2419 2420 2421 2533 2535 2539 2543 2547 2551 2553 14914 14954 39648 77358 77495 112385 112839 113300 113301 117469 176770 176886 177007 189147
14954	A0A0K8RT96_CROHD	A0A0K8RT96	Metalloproteinase (Type II) 1 OS=Crotalus horridus PE=3 SV=1	Regular	7187.86	0	55244.3	22	1	30	3.56	129585	0	50376			Green	1963 2320 2322 2323 2329 2336 2340 2408 2419 2420 2421 2533 2535 2539 2543 2547 2551 2553 14914 39648 75401 77358 77495 112385 112839 113300 113301 117469 176770 176886 177007 189147
14914	A0A0K8RYV7_CROHD	A0A0K8RYV7	Metalloproteinase (Type II) 2 OS=Crotalus horridus PE=3 SV=1	Regular	7187.86	0	55320.5	22	1	32	3.56	129585	0	50376			Green	1963 2320 2322 2323 2329 2336 2340 2408 2419 2420 2421 2533 2535 2539 2543 2547 2551 2553 14954 39648 75401 77358 77495 112385 112839 113300 113301 117469 176770 176886 177007 189147
2553	VM2_GLOHA	Q9DGH6	Disintegrin saxatilin OS=Gloydius halys PE=1 SV=1	Regular	7187.86	0	8410.05	22	1	5	23.29	129585	0	50376			Green	1963 2320 2322 2323 2329 2336 2340 2408 2419 2420 2421 2533 2535 2539 2543 2547 2551 14914 14954 39648 75401 77358 77495 112385 112839 113300 113301 117469 176770 176886 177007 189147
2551	VM2_BOTAS	Q072L5	Zinc metalloproteinase/disintegrin OS=Bothrops asper PE=1 SV=1	Regular	7187.86	0	54818.9	22	1	38	3.56	129585	0	50376			Green	1963 2320 2322 2323 2329 2336 2340 2408 2419 2420 2421 2533 2535 2539 2543 2547 2553 14914 14954 39648 75401 77358 77495 112385 112839 113300 113301 117469 176770 176886 177007 189147
2547	VM2T3_PROMU	O57413	Zinc metalloproteinase/disintegrin OS=Protobothrops mucrosquamatus PE=1 SV=1	Regular	7187.86	0	55489.9	22	1	40	3.53	129585	0	50376			Green	1963 2320 2322 2323 2329 2336 2340 2408 2419 2420 2421 2533 2535 2539 2543 2551 2553 14914 14954 39648 75401 77358 77495 112385 112839 113300 113301 117469 176770 176886 177007 189147
2543	VM2P2_PROMU	E9NW27	Zinc metalloproteinase/disintegrin PMMP-2 OS=Protobothrops mucrosquamatus PE=2 SV=1	Regular	7187.86	0	55667.3	22	1	35	3.51	129585	0	50376			Green	1963 2320 2322 2323 2329 2336 2340 2408 2419 2420 2421 2533 2535 2539 2547 2551 2553 14914 14954 39648 75401 77358 77495 112385 112839 113300 113301 117469 176770 176886 177007 189147
2539	VM2JA_BOTJA	Q0NZX5	Disintegrin jarastatin (Fragment) OS=Bothrops jararaca PE=1 SV=1	Regular	7187.86	0	10007.7	22	1	6	19.32	129585	0	50376			Green	1963 2320 2322 2323 2329 2336 2340 2408 2419 2420 2421 2533 2535 2543 2547 2551 2553 14914 14954 39648 75401 77358 77495 112385 112839 113300 113301 117469 176770 176886 177007 189147
2535	VM2I_CROBA	P31981	Disintegrin basilicin OS=Crotalus basiliscus PE=1 SV=1	Regular	7187.86	0	8387.99	22	1	4	23.61	129585	0	50376			Green	1963 2320 2322 2323 2329 2336 2340 2408 2419 2420 2421 2533 2539 2543 2547 2551 2553 14914 14954 39648 75401 77358 77495 112385 112839 113300 113301 117469 176770 176886 177007 189147
2533	VM2H2_GLOHA	Q90221	Zinc metalloproteinase/disintegrin (Fragment) OS=Gloydius halys PE=2 SV=1	Regular	7187.86	0	13484.4	22	1	4	14.53	129585	0	50376			Green	1963 2320 2322 2323 2329 2336 2340 2408 2419 2420 2421 2535 2539 2543 2547 2551 2553 14914 14954 39648 75401 77358 77495 112385 112839 113300 113301 117469 176770 176886 177007 189147
2421	VM2_BOTCO	P31988	Disintegrin cotiarin OS=Bothrops cotiara PE=1 SV=1	Regular	7187.86	0	8393.91	22	1	4	23.61	129585	0	50376			Green	1963 2320 2322 2323 2329 2336 2340 2408 2419 2420 2533 2535 2539 2543 2547 2551 2553 14914 14954 39648 75401 77358 77495 112385 112839 113300 113301 117469 176770 176886 177007 189147
2420	VM2_BOTAL	Q801Z4	Disintegrin DisBa-01 OS=Bothrops alternatus PE=1 SV=2	Regular	7187.86	0	8920.57	22	1	5	21.79	129585	0	50376			Green	1963 2320 2322 2323 2329 2336 2340 2408 2419 2421 2533 2535 2539 2543 2547 2551 2553 14914 14954 39648 75401 77358 77495 112385 112839 113300 113301 117469 176770 176886 177007 189147
2419	VM2V2_CROVV	C9E1R9	Zinc metalloproteinase/disintegrin VMP-II OS=Crotalus viridis viridis PE=2 SV=1	Regular	7187.86	0	55068.2	22	1	33	3.56	129585	0	50376			Green	1963 2320 2322 2323 2329 2336 2340 2408 2420 2421 2533 2535 2539 2543 2547 2551 2553 14914 14954 39648 75401 77358 77495 112385 112839 113300 113301 117469 176770 176886 177007 189147
2408	VM2J2_BOTJA	Q98SP2	Zinc metalloproteinase/disintegrin OS=Bothrops jararaca PE=1 SV=1	Regular	7187.86	0	54752.2	22	1	46	3.56	129585	0	50376			Green	1963 2320 2322 2323 2329 2336 2340 2419 2420 2421 2533 2535 2539 2543 2547 2551 2553 14914 14954 39648 75401 77358 77495 112385 112839 113300 113301 117469 176770 176886 177007 189147
2336	VM2_CERSA	C0HJM5	Disintegrin sasaimin OS=Cerrophidion sasai PE=1 SV=1	Regular	7187.86	0	8298.82	22	1	5	23.61	129585	0	50376			Green	1963 2320 2322 2323 2329 2340 2408 2419 2420 2421 2533 2535 2539 2543 2547 2551 2553 14914 14954 39648 75401 77358 77495 112385 112839 113300 113301 117469 176770 176886 177007 189147
2329	VM2MD_GLOBR	Q9PVK9	Zinc metalloproteinase/disintegrin OS=Gloydius brevicaudus PE=2 SV=1	Regular	7187.86	0	54607.4	22	1	31	3.53	129585	0	50376			Green	1963 2320 2322 2323 2336 2340 2408 2419 2420 2421 2533 2535 2539 2543 2547 2551 2553 14914 14954 39648 75401 77358 77495 112385 112839 113300 113301 117469 176770 176886 177007 189147
2323	VM2JC_BOTJA	P31989	Zinc metalloproteinase/disintegrin (Fragment) OS=Bothrops jararaca PE=1 SV=2	Regular	7187.86	0	18581.3	22	1	10	10.56	129585	0	50376			Green	1963 2320 2322 2329 2336 2340 2408 2419 2420 2421 2533 2535 2539 2543 2547 2551 2553 14914 14954 39648 75401 77358 77495 112385 112839 113300 113301 117469 176770 176886 177007 189147
2322	VM2I_LACMU	P31990	Disintegrin lachesin OS=Lachesis muta muta PE=1 SV=1	Regular	7187.86	0	8449.02	22	1	4	23.29	129585	0	50376			Green	1963 2320 2323 2329 2336 2340 2408 2419 2420 2421 2533 2535 2539 2543 2547 2551 2553 14914 14954 39648 75401 77358 77495 112385 112839 113300 113301 117469 176770 176886 177007 189147
2320	VM2I_CROCE	P31985	Disintegrin cereberin OS=Crotalus cerberus PE=1 SV=1	Regular	7187.86	0	8465.07	22	1	4	23.61	129585	0	50376			Green	1963 2322 2323 2329 2336 2340 2408 2419 2420 2421 2533 2535 2539 2543 2547 2551 2553 14914 14954 39648 75401 77358 77495 112385 112839 113300 113301 117469 176770 176886 177007 189147
1963	VM2_BOTAT	P18618	Disintegrin batroxostatin OS=Bothrops atrox PE=1 SV=2	Regular	7187.86	0	8419.94	22	1	4	23.61	129585	0	50376			Green	2320 2322 2323 2329 2336 2340 2408 2419 2420 2421 2533 2535 2539 2543 2547 2551 2553 14914 14954 39648 75401 77358 77495 112385 112839 113300 113301 117469 176770 176886 177007 189147
619	PA2A1_BOTPI	C9DPL5	Acidic phospholipase A2 BpirPLA2-I OS=Bothrops pirajai PE=1 SV=1	Regular	6501.44	0	14434.7	24	3	17	21.31	166858	0	27603			Green	272 305 343 344 350 352 357 362 365 367 369 372 380 391 396 400 412 430 432 434 435 441 442 459 460 472 482 523 524 525 527 528 531 534 535 538 544 546 550 560 566 569 581 624 625 626 629 637 642 644 649 650 652 655 658 659 660 661 662 663 664 665 669 670 673 675 682 696 730 737 738 741 742 745 751 752 755 756 757 760 762 777 781 782 2656 2764 2936 4243 4952 7395 7526 7956 8397 8419 8608 8615 872…
550	PA2B3_BOTAS	P20474	Basic phospholipase A2 myotoxin III OS=Bothrops asper PE=1 SV=2	Regular	6428.42	0	16549.9	22	2	14	23.91	168901	0	30979			Green	272 305 343 344 350 352 357 362 365 367 369 372 380 391 396 400 412 430 432 434 435 441 442 459 460 472 482 523 524 525 527 528 531 534 535 538 544 546 560 566 569 581 619 624 625 626 629 637 642 644 649 650 652 655 658 659 660 661 662 663 664 665 669 670 673 675 682 696 730 737 738 741 742 745 751 752 755 756 757 760 762 777 781 782 2656 2764 2936 4243 4952 7395 7526 7956 8397 8419 8608 8615 872…
629	PA2A2_BOTAS	P86389	Acidic phospholipase A2 2 OS=Bothrops asper PE=1 SV=1	Regular	6420.09	0	14992.4	21	2	18	14.52	162122	0	27116			Green	272 305 343 344 350 352 357 362 365 367 369 372 380 391 396 400 412 430 432 434 435 441 442 459 460 472 482 523 524 525 527 528 531 534 535 538 544 546 550 560 566 569 581 619 624 625 626 637 642 644 649 650 652 655 658 659 660 661 662 663 664 665 669 670 673 675 682 696 730 737 738 741 742 745 751 752 755 756 757 760 762 777 781 782 2656 2764 2936 4243 4952 7395 7526 7956 8397 8419 8608 8615 872…
192747	A0A1L8D602_BOTAT	A0A1L8D602	BATXPLA5 OS=Bothrops atrox PE=2 SV=1	Regular	6251.73	0	16313.3	16	1	17	7.97	154998	0	25970			Green	272 305 343 344 350 352 357 362 365 367 369 372 380 391 396 400 412 430 432 434 435 441 442 459 460 472 482 523 524 525 527 528 531 534 535 538 544 546 550 560 566 569 581 619 624 625 626 629 637 642 644 649 650 652 655 658 659 660 661 662 663 664 665 669 670 673 675 682 696 730 737 738 741 742 745 751 752 755 756 757 760 762 777 781 782 2656 2764 2936 4243 4952 7395 7526 7956 8397 8419 8608 8615…
192737	A0A1L8D605_BOTAT	A0A1L8D605	BATXPLA6 OS=Bothrops atrox PE=2 SV=1	Regular	6251.73	0	16471.7	16	1	17	7.97	154998	0	25970			Green	272 305 343 344 350 352 357 362 365 367 369 372 380 391 396 400 412 430 432 434 435 441 442 459 460 472 482 523 524 525 527 528 531 534 535 538 544 546 550 560 566 569 581 619 624 625 626 629 637 642 644 649 650 652 655 658 659 660 661 662 663 664 665 669 670 673 675 682 696 730 737 738 741 742 745 751 752 755 756 757 760 762 777 781 782 2656 2764 2936 4243 4952 7395 7526 7956 8397 8419 8608 8615…
192355	J3SDW0_CROAD	J3SDW0	Phospholipase A2 5 OS=Crotalus adamanteus PE=2 SV=1	Regular	6251.73	0	16125.9	16	1	10	7.97	154998	0	25970			Green	272 305 343 344 350 352 357 362 365 367 369 372 380 391 396 400 412 430 432 434 435 441 442 459 460 472 482 523 524 525 527 528 531 534 535 538 544 546 550 560 566 569 581 619 624 625 626 629 637 642 644 649 650 652 655 658 659 660 661 662 663 664 665 669 670 673 675 682 696 730 737 738 741 742 745 751 752 755 756 757 760 762 777 781 782 2656 2764 2936 4243 4952 7395 7526 7956 8397 8419 8608 8615…
192246	J3S823_CROAD	J3S823	Phospholipase A2 2 OS=Crotalus adamanteus PE=2 SV=1	Regular	6251.73	0	16124.9	16	1	11	7.97	154998	0	25970			Green	272 305 343 344 350 352 357 362 365 367 369 372 380 391 396 400 412 430 432 434 435 441 442 459 460 472 482 523 524 525 527 528 531 534 535 538 544 546 550 560 566 569 581 619 624 625 626 629 637 642 644 649 650 652 655 658 659 660 661 662 663 664 665 669 670 673 675 682 696 730 737 738 741 742 745 751 752 755 756 757 760 762 777 781 782 2656 2764 2936 4243 4952 7395 7526 7956 8397 8419 8608 8615…
190116	J3SBP4_CROAD	J3SBP4	Phospholipase A2 4 OS=Crotalus adamanteus PE=2 SV=1	Regular	6251.73	0	16110.8	16	1	10	7.97	154998	0	25970			Green	272 305 343 344 350 352 357 362 365 367 369 372 380 391 396 400 412 430 432 434 435 441 442 459 460 472 482 523 524 525 527 528 531 534 535 538 544 546 550 560 566 569 581 619 624 625 626 629 637 642 644 649 650 652 655 658 659 660 661 662 663 664 665 669 670 673 675 682 696 730 737 738 741 742 745 751 752 755 756 757 760 762 777 781 782 2656 2764 2936 4243 4952 7395 7526 7956 8397 8419 8608 8615…
190055	J3S3V6_CROAD	J3S3V6	Phospholipase A2 6 OS=Crotalus adamanteus PE=2 SV=1	Regular	6251.73	0	16319	16	1	11	7.97	154998	0	25970			Green	272 305 343 344 350 352 357 362 365 367 369 372 380 391 396 400 412 430 432 434 435 441 442 459 460 472 482 523 524 525 527 528 531 534 535 538 544 546 550 560 566 569 581 619 624 625 626 629 637 642 644 649 650 652 655 658 659 660 661 662 663 664 665 669 670 673 675 682 696 730 737 738 741 742 745 751 752 755 756 757 760 762 777 781 782 2656 2764 2936 4243 4952 7395 7526 7956 8397 8419 8608 8615…
188582	A0A1L8D6C4_BOTAT	A0A1L8D6C4	BATXPLA4 OS=Bothrops atrox PE=2 SV=1	Regular	6251.73	0	16287.1	16	1	15	7.97	154998	0	25970			Green	272 305 343 344 350 352 357 362 365 367 369 372 380 391 396 400 412 430 432 434 435 441 442 459 460 472 482 523 524 525 527 528 531 534 535 538 544 546 550 560 566 569 581 619 624 625 626 629 637 642 644 649 650 652 655 658 659 660 661 662 663 664 665 669 670 673 675 682 696 730 737 738 741 742 745 751 752 755 756 757 760 762 777 781 782 2656 2764 2936 4243 4952 7395 7526 7956 8397 8419 8608 8615…
188433	A0A0D3S151_ATHCH	A0A0D3S151	Phospholipase A2 OS=Atheris chlorechis PE=2 SV=1	Regular	6251.73	0	16503.1	16	1	10	8.03	154998	0	25970			Green	272 305 343 344 350 352 357 362 365 367 369 372 380 391 396 400 412 430 432 434 435 441 442 459 460 472 482 523 524 525 527 528 531 534 535 538 544 546 550 560 566 569 581 619 624 625 626 629 637 642 644 649 650 652 655 658 659 660 661 662 663 664 665 669 670 673 675 682 696 730 737 738 741 742 745 751 752 755 756 757 760 762 777 781 782 2656 2764 2936 4243 4952 7395 7526 7956 8397 8419 8608 8615…
188189	A0A1L8D5Z4_BOTAT	A0A1L8D5Z4	BATXPLA1 OS=Bothrops atrox PE=2 SV=1	Regular	6251.73	0	16263	16	1	14	7.97	154998	0	25970			Green	272 305 343 344 350 352 357 362 365 367 369 372 380 391 396 400 412 430 432 434 435 441 442 459 460 472 482 523 524 525 527 528 531 534 535 538 544 546 550 560 566 569 581 619 624 625 626 629 637 642 644 649 650 652 655 658 659 660 661 662 663 664 665 669 670 673 675 682 696 730 737 738 741 742 745 751 752 755 756 757 760 762 777 781 782 2656 2764 2936 4243 4952 7395 7526 7956 8397 8419 8608 8615…
187829	A0A194ART7_SISTE	A0A194ART7	Phospholipase A2 2d OS=Sistrurus tergeminus PE=3 SV=1	Regular	6251.73	0	16391.1	16	1	11	7.97	154998	0	25970			Green	272 305 343 344 350 352 357 362 365 367 369 372 380 391 396 400 412 430 432 434 435 441 442 459 460 472 482 523 524 525 527 528 531 534 535 538 544 546 550 560 566 569 581 619 624 625 626 629 637 642 644 649 650 652 655 658 659 660 661 662 663 664 665 669 670 673 675 682 696 730 737 738 741 742 745 751 752 755 756 757 760 762 777 781 782 2656 2764 2936 4243 4952 7395 7526 7956 8397 8419 8608 8615…
176771	A0A194APR3_SISTE	A0A194APR3	Phospholipase A2 2b OS=Sistrurus tergeminus PE=3 SV=1	Regular	6251.73	0	16438.2	16	1	11	7.97	154998	0	25970			Green	272 305 343 344 350 352 357 362 365 367 369 372 380 391 396 400 412 430 432 434 435 441 442 459 460 472 482 523 524 525 527 528 531 534 535 538 544 546 550 560 566 569 581 619 624 625 626 629 637 642 644 649 650 652 655 658 659 660 661 662 663 664 665 669 670 673 675 682 696 730 737 738 741 742 745 751 752 755 756 757 760 762 777 781 782 2656 2764 2936 4243 4952 7395 7526 7956 8397 8419 8608 8615…
133490	A0A0S2C1J6_PROTO	A0A0S2C1J6	Asp49 phospholipase A2 isozyme OS=Protobothrops tokarensis GN=Asp49 PE=2 SV=1	Regular	6251.73	0	16347.2	16	1	12	7.97	154998	0	25970			Green	272 305 343 344 350 352 357 362 365 367 369 372 380 391 396 400 412 430 432 434 435 441 442 459 460 472 482 523 524 525 527 528 531 534 535 538 544 546 550 560 566 569 581 619 624 625 626 629 637 642 644 649 650 652 655 658 659 660 661 662 663 664 665 669 670 673 675 682 696 730 737 738 741 742 745 751 752 755 756 757 760 762 777 781 782 2656 2764 2936 4243 4952 7395 7526 7956 8397 8419 8608 8615…
118198	A0A193CHK7_CROBA	A0A193CHK7	Phospholipase A2_3 Crotoxin-like basic B subunit OS=Crotalus basiliscus PE=2 SV=1	Regular	6251.73	0	16705.9	16	1	12	7.97	154998	0	25970			Green	272 305 343 344 350 352 357 362 365 367 369 372 380 391 396 400 412 430 432 434 435 441 442 459 460 472 482 523 524 525 527 528 531 534 535 538 544 546 550 560 566 569 581 619 624 625 626 629 637 642 644 649 650 652 655 658 659 660 661 662 663 664 665 669 670 673 675 682 696 730 737 738 741 742 745 751 752 755 756 757 760 762 777 781 782 2656 2764 2936 4243 4952 7395 7526 7956 8397 8419 8608 8615…
117833	A0A193CHK6_CROBA	A0A193CHK6	Phospholipase A2_2 OS=Crotalus basiliscus PE=2 SV=1	Regular	6251.73	0	16143.9	16	1	11	7.97	154998	0	25970			Green	272 305 343 344 350 352 357 362 365 367 369 372 380 391 396 400 412 430 432 434 435 441 442 459 460 472 482 523 524 525 527 528 531 534 535 538 544 546 550 560 566 569 581 619 624 625 626 629 637 642 644 649 650 652 655 658 659 660 661 662 663 664 665 669 670 673 675 682 696 730 737 738 741 742 745 751 752 755 756 757 760 762 777 781 782 2656 2764 2936 4243 4952 7395 7526 7956 8397 8419 8608 8615…
117358	B0LSG2_SISCA	B0LSG2	Phospholipase A2 OS=Sistrurus catenatus edwardsii GN=PLA2 PE=3 SV=1	Regular	6251.73	0	16412.1	16	1	11	7.97	154998	0	25970			Green	272 305 343 344 350 352 357 362 365 367 369 372 380 391 396 400 412 430 432 434 435 441 442 459 460 472 482 523 524 525 527 528 531 534 535 538 544 546 550 560 566 569 581 619 624 625 626 629 637 642 644 649 650 652 655 658 659 660 661 662 663 664 665 669 670 673 675 682 696 730 737 738 741 742 745 751 752 755 756 757 760 762 777 781 782 2656 2764 2936 4243 4952 7395 7526 7956 8397 8419 8608 8615…
116853	A0A193CHL0_CROBA	A0A193CHL0	Phospholipase A2_1 OS=Crotalus basiliscus PE=2 SV=1	Regular	6251.73	0	16468.5	16	1	13	7.97	154998	0	25970			Green	272 305 343 344 350 352 357 362 365 367 369 372 380 391 396 400 412 430 432 434 435 441 442 459 460 472 482 523 524 525 527 528 531 534 535 538 544 546 550 560 566 569 581 619 624 625 626 629 637 642 644 649 650 652 655 658 659 660 661 662 663 664 665 669 670 673 675 682 696 730 737 738 741 742 745 751 752 755 756 757 760 762 777 781 782 2656 2764 2936 4243 4952 7395 7526 7956 8397 8419 8608 8615…
114265	A0A1J0R055_CROSS	A0A1J0R055	Phospholipase A2_ group IIG_ acidic-Pla2-gA1 OS=Crotalus scutulatus scutulatus GN=Pla2g2gA1 PE=3 SV=1	Regular	6251.73	0	16210.2	16	1	13	7.97	154998	0	25970			Green	272 305 343 344 350 352 357 362 365 367 369 372 380 391 396 400 412 430 432 434 435 441 442 459 460 472 482 523 524 525 527 528 531 534 535 538 544 546 550 560 566 569 581 619 624 625 626 629 637 642 644 649 650 652 655 658 659 660 661 662 663 664 665 669 670 673 675 682 696 730 737 738 741 742 745 751 752 755 756 757 760 762 777 781 782 2656 2764 2936 4243 4952 7395 7526 7956 8397 8419 8608 8615…
113007	A0A0H3U209_9SAUR	A0A0H3U209	Phospholipase A2 OS=Ovophis makazayazaya PE=3 SV=1	Regular	6251.73	0	16427.2	16	1	14	7.91	154998	0	25970			Green	272 305 343 344 350 352 357 362 365 367 369 372 380 391 396 400 412 430 432 434 435 441 442 459 460 472 482 523 524 525 527 528 531 534 535 538 544 546 550 560 566 569 581 619 624 625 626 629 637 642 644 649 650 652 655 658 659 660 661 662 663 664 665 669 670 673 675 682 696 730 737 738 741 742 745 751 752 755 756 757 760 762 777 781 782 2656 2764 2936 4243 4952 7395 7526 7956 8397 8419 8608 8615…
112902	A0A077L6K1_PROEL	A0A077L6K1	Phospholipase A2 2 (Fragment) OS=Protobothrops elegans PE=2 SV=1	Regular	6251.73	0	15163.7	16	1	13	8.46	154998	0	25970			Green	272 305 343 344 350 352 357 362 365 367 369 372 380 391 396 400 412 430 432 434 435 441 442 459 460 472 482 523 524 525 527 528 531 534 535 538 544 546 550 560 566 569 581 619 624 625 626 629 637 642 644 649 650 652 655 658 659 660 661 662 663 664 665 669 670 673 675 682 696 730 737 738 741 742 745 751 752 755 756 757 760 762 777 781 782 2656 2764 2936 4243 4952 7395 7526 7956 8397 8419 8608 8615…
112880	A0A0H3U1W3_9SAUR	A0A0H3U1W3	Phospholipase A2 OS=Ovophis makazayazaya PE=3 SV=1	Regular	6251.73	0	16505.2	16	1	15	7.91	154998	0	25970			Green	272 305 343 344 350 352 357 362 365 367 369 372 380 391 396 400 412 430 432 434 435 441 442 459 460 472 482 523 524 525 527 528 531 534 535 538 544 546 550 560 566 569 581 619 624 625 626 629 637 642 644 649 650 652 655 658 659 660 661 662 663 664 665 669 670 673 675 682 696 730 737 738 741 742 745 751 752 755 756 757 760 762 777 781 782 2656 2764 2936 4243 4952 7395 7526 7956 8397 8419 8608 8615…
112675	T1DJY7_CROHD	T1DJY7	Phospholipase A2 7 OS=Crotalus horridus PE=2 SV=1	Regular	6251.73	0	16350.1	16	1	15	7.97	154998	0	25970			Green	272 305 343 344 350 352 357 362 365 367 369 372 380 391 396 400 412 430 432 434 435 441 442 459 460 472 482 523 524 525 527 528 531 534 535 538 544 546 550 560 566 569 581 619 624 625 626 629 637 642 644 649 650 652 655 658 659 660 661 662 663 664 665 669 670 673 675 682 696 730 737 738 741 742 745 751 752 755 756 757 760 762 777 781 782 2656 2764 2936 4243 4952 7395 7526 7956 8397 8419 8608 8615…
112317	A0A193CHI9_9SAUR	A0A193CHI9	Phospholipase A2 OS=Crotalus cerastes PE=2 SV=1	Regular	6251.73	0	16553.3	16	1	11	7.97	154998	0	25970			Green	272 305 343 344 350 352 357 362 365 367 369 372 380 391 396 400 412 430 432 434 435 441 442 459 460 472 482 523 524 525 527 528 531 534 535 538 544 546 550 560 566 569 581 619 624 625 626 629 637 642 644 649 650 652 655 658 659 660 661 662 663 664 665 669 670 673 675 682 696 730 737 738 741 742 745 751 752 755 756 757 760 762 777 781 782 2656 2764 2936 4243 4952 7395 7526 7956 8397 8419 8608 8615…
112121	A0A1J0R046_CROSS	A0A1J0R046	Phospholipase A2_ group IIG B2_ Mojave toxin B-subunit OS=Crotalus scutulatus scutulatus GN=Pla2g2gB2 PE=3 SV=1	Regular	6251.73	0	16705.9	16	1	12	7.97	154998	0	25970			Green	272 305 343 344 350 352 357 362 365 367 369 372 380 391 396 400 412 430 432 434 435 441 442 459 460 472 482 523 524 525 527 528 531 534 535 538 544 546 550 560 566 569 581 619 624 625 626 629 637 642 644 649 650 652 655 658 659 660 661 662 663 664 665 669 670 673 675 682 696 730 737 738 741 742 745 751 752 755 756 757 760 762 777 781 782 2656 2764 2936 4243 4952 7395 7526 7956 8397 8419 8608 8615…
102522	A8E2V6_CERGO	A8E2V6	D1E6b phospholipase A2 OS=Cerrophidion godmani PE=2 SV=1	Regular	6251.73	0	16768.7	16	1	15	7.91	154998	0	25970			Green	272 305 343 344 350 352 357 362 365 367 369 372 380 391 396 400 412 430 432 434 435 441 442 459 460 472 482 523 524 525 527 528 531 534 535 538 544 546 550 560 566 569 581 619 624 625 626 629 637 642 644 649 650 652 655 658 659 660 661 662 663 664 665 669 670 673 675 682 696 730 737 738 741 742 745 751 752 755 756 757 760 762 777 781 782 2656 2764 2936 4243 4952 7395 7526 7956 8397 8419 8608 8615…
102252	A0A0H3U1V8_PROMB	A0A0H3U1V8	Phospholipase A2 OS=Protobothrops mangshanensis PE=3 SV=1	Regular	6251.73	0	16530.4	16	1	20	7.97	154998	0	25970			Green	272 305 343 344 350 352 357 362 365 367 369 372 380 391 396 400 412 430 432 434 435 441 442 459 460 472 482 523 524 525 527 528 531 534 535 538 544 546 550 560 566 569 581 619 624 625 626 629 637 642 644 649 650 652 655 658 659 660 661 662 663 664 665 669 670 673 675 682 696 730 737 738 741 742 745 751 752 755 756 757 760 762 777 781 782 2656 2764 2936 4243 4952 7395 7526 7956 8397 8419 8608 8615…
100554	A8E2V5_CERGO	A8E2V5	N1E6a phospholipase A2 OS=Cerrophidion godmani PE=2 SV=1	Regular	6251.73	0	16820.7	16	1	14	7.91	154998	0	25970			Green	272 305 343 344 350 352 357 362 365 367 369 372 380 391 396 400 412 430 432 434 435 441 442 459 460 472 482 523 524 525 527 528 531 534 535 538 544 546 550 560 566 569 581 619 624 625 626 629 637 642 644 649 650 652 655 658 659 660 661 662 663 664 665 669 670 673 675 682 696 730 737 738 741 742 745 751 752 755 756 757 760 762 777 781 782 2656 2764 2936 4243 4952 7395 7526 7956 8397 8419 8608 8615…
99578	A0A1W7RJZ3_AGKCO	A0A1W7RJZ3	Phospholipase A2 2 OS=Agkistrodon contortrix contortrix PE=3 SV=1	Regular	6251.73	0	16407.2	16	1	11	7.97	154998	0	25970			Green	272 305 343 344 350 352 357 362 365 367 369 372 380 391 396 400 412 430 432 434 435 441 442 459 460 472 482 523 524 525 527 528 531 534 535 538 544 546 550 560 566 569 581 619 624 625 626 629 637 642 644 649 650 652 655 658 659 660 661 662 663 664 665 669 670 673 675 682 696 730 737 738 741 742 745 751 752 755 756 757 760 762 777 781 782 2656 2764 2936 4243 4952 7395 7526 7956 8397 8419 8608 8615…
82547	A0A1W7RJX0_AGKCO	A0A1W7RJX0	Phospholipase A2 4 OS=Agkistrodon contortrix contortrix PE=3 SV=1	Regular	6251.73	0	16350.1	16	1	15	7.97	154998	0	25970			Green	272 305 343 344 350 352 357 362 365 367 369 372 380 391 396 400 412 430 432 434 435 441 442 459 460 472 482 523 524 525 527 528 531 534 535 538 544 546 550 560 566 569 581 619 624 625 626 629 637 642 644 649 650 652 655 658 659 660 661 662 663 664 665 669 670 673 675 682 696 730 737 738 741 742 745 751 752 755 756 757 760 762 777 781 782 2656 2764 2936 4243 4952 7395 7526 7956 8397 8419 8608 8615…
78807	A0A193CHK0_CROMN	A0A193CHK0	Phospholipase A2_1 OS=Crotalus molossus nigrescens PE=2 SV=1	Regular	6251.73	0	16331.2	16	1	14	7.97	154998	0	25970			Green	272 305 343 344 350 352 357 362 365 367 369 372 380 391 396 400 412 430 432 434 435 441 442 459 460 472 482 523 524 525 527 528 531 534 535 538 544 546 550 560 566 569 581 619 624 625 626 629 637 642 644 649 650 652 655 658 659 660 661 662 663 664 665 669 670 673 675 682 696 730 737 738 741 742 745 751 752 755 756 757 760 762 777 781 782 2656 2764 2936 4243 4952 7395 7526 7956 8397 8419 8608 8615…
78387	A0A193CHK1_CROOO	A0A193CHK1	Phospholipase A2_2 Mojave toxin-like basic B chain OS=Crotalus oreganus concolor PE=2 SV=1	Regular	6251.73	0	16730.9	16	1	11	7.97	154998	0	25970			Green	272 305 343 344 350 352 357 362 365 367 369 372 380 391 396 400 412 430 432 434 435 441 442 459 460 472 482 523 524 525 527 528 531 534 535 538 544 546 550 560 566 569 581 619 624 625 626 629 637 642 644 649 650 652 655 658 659 660 661 662 663 664 665 669 670 673 675 682 696 730 737 738 741 742 745 751 752 755 756 757 760 762 777 781 782 2656 2764 2936 4243 4952 7395 7526 7956 8397 8419 8608 8615…
78383	A0A193CHK2_CROOO	A0A193CHK2	Phospholipase A2_3 OS=Crotalus oreganus concolor PE=2 SV=1	Regular	6251.73	0	16094.9	16	1	11	7.97	154998	0	25970			Green	272 305 343 344 350 352 357 362 365 367 369 372 380 391 396 400 412 430 432 434 435 441 442 459 460 472 482 523 524 525 527 528 531 534 535 538 544 546 550 560 566 569 581 619 624 625 626 629 637 642 644 649 650 652 655 658 659 660 661 662 663 664 665 669 670 673 675 682 696 730 737 738 741 742 745 751 752 755 756 757 760 762 777 781 782 2656 2764 2936 4243 4952 7395 7526 7956 8397 8419 8608 8615…
78352	T1DE90_CROOH	T1DE90	PLA2-CohID-4 OS=Crotalus oreganus helleri PE=2 SV=1	Regular	6251.73	0	16709.9	16	1	12	7.97	154998	0	25970			Green	272 305 343 344 350 352 357 362 365 367 369 372 380 391 396 400 412 430 432 434 435 441 442 459 460 472 482 523 524 525 527 528 531 534 535 538 544 546 550 560 566 569 581 619 624 625 626 629 637 642 644 649 650 652 655 658 659 660 661 662 663 664 665 669 670 673 675 682 696 730 737 738 741 742 745 751 752 755 756 757 760 762 777 781 782 2656 2764 2936 4243 4952 7395 7526 7956 8397 8419 8608 8615…
78163	A0A193CHK3_CROCE	A0A193CHK3	Phospholipase A2_1 OS=Crotalus cerberus PE=2 SV=1	Regular	6251.73	0	16143	16	1	11	7.97	154998	0	25970			Green	272 305 343 344 350 352 357 362 365 367 369 372 380 391 396 400 412 430 432 434 435 441 442 459 460 472 482 523 524 525 527 528 531 534 535 538 544 546 550 560 566 569 581 619 624 625 626 629 637 642 644 649 650 652 655 658 659 660 661 662 663 664 665 669 670 673 675 682 696 730 737 738 741 742 745 751 752 755 756 757 760 762 777 781 782 2656 2764 2936 4243 4952 7395 7526 7956 8397 8419 8608 8615…
77502	A0A0H3U1X1_9SAUR	A0A0H3U1X1	Phospholipase A2 OS=Trimeresurus popeiorum PE=3 SV=1	Regular	6251.73	0	16182	16	1	17	7.97	154998	0	25970			Green	272 305 343 344 350 352 357 362 365 367 369 372 380 391 396 400 412 430 432 434 435 441 442 459 460 472 482 523 524 525 527 528 531 534 535 538 544 546 550 560 566 569 581 619 624 625 626 629 637 642 644 649 650 652 655 658 659 660 661 662 663 664 665 669 670 673 675 682 696 730 737 738 741 742 745 751 752 755 756 757 760 762 777 781 782 2656 2764 2936 4243 4952 7395 7526 7956 8397 8419 8608 8615…
77490	A0A0H3U1V5_TRIBO	A0A0H3U1V5	Phospholipase A2 OS=Trimeresurus borneensis PE=3 SV=1	Regular	6251.73	0	16105	16	1	10	8.03	154998	0	25970			Green	272 305 343 344 350 352 357 362 365 367 369 372 380 391 396 400 412 430 432 434 435 441 442 459 460 472 482 523 524 525 527 528 531 534 535 538 544 546 550 560 566 569 581 619 624 625 626 629 637 642 644 649 650 652 655 658 659 660 661 662 663 664 665 669 670 673 675 682 696 730 737 738 741 742 745 751 752 755 756 757 760 762 777 781 782 2656 2764 2936 4243 4952 7395 7526 7956 8397 8419 8608 8615…
76972	A0A0B4U779_PROFL	A0A0B4U779	Phospholipase A2 OS=Protobothrops flavoviridis GN=PfPLA-B' PE=3 SV=1	Regular	6251.73	0	16531.7	16	1	13	7.97	154998	0	25970			Green	272 305 343 344 350 352 357 362 365 367 369 372 380 391 396 400 412 430 432 434 435 441 442 459 460 472 482 523 524 525 527 528 531 534 535 538 544 546 550 560 566 569 581 619 624 625 626 629 637 642 644 649 650 652 655 658 659 660 661 662 663 664 665 669 670 673 675 682 696 730 737 738 741 742 745 751 752 755 756 757 760 762 777 781 782 2656 2764 2936 4243 4952 7395 7526 7956 8397 8419 8608 8615…
76070	A0A1J0R063_CROAT	A0A1J0R063	Phospholipase A2_ group IIG_ acidic-Pla2-gA1 OS=Crotalus atrox GN=Pla2g2gA1 PE=3 SV=1	Regular	6251.73	0	16158.9	16	1	11	7.97	154998	0	25970			Green	272 305 343 344 350 352 357 362 365 367 369 372 380 391 396 400 412 430 432 434 435 441 442 459 460 472 482 523 524 525 527 528 531 534 535 538 544 546 550 560 566 569 581 619 624 625 626 629 637 642 644 649 650 652 655 658 659 660 661 662 663 664 665 669 670 673 675 682 696 730 737 738 741 742 745 751 752 755 756 757 760 762 777 781 782 2656 2764 2936 4243 4952 7395 7526 7956 8397 8419 8608 8615…
75162	A0A0A1ENR3_LACMT	A0A0A1ENR3	Phospholipase A2 OS=Lachesis muta PE=2 SV=1	Regular	6251.73	0	16325.3	16	1	23	7.97	154998	0	25970			Green	272 305 343 344 350 352 357 362 365 367 369 372 380 391 396 400 412 430 432 434 435 441 442 459 460 472 482 523 524 525 527 528 531 534 535 538 544 546 550 560 566 569 581 619 624 625 626 629 637 642 644 649 650 652 655 658 659 660 661 662 663 664 665 669 670 673 675 682 696 730 737 738 741 742 745 751 752 755 756 757 760 762 777 781 782 2656 2764 2936 4243 4952 7395 7526 7956 8397 8419 8608 8615…
75157	D3IVZ4_LACMT	D3IVZ4	Phospholipase A2 OS=Lachesis muta GN=PLA2 PE=2 SV=1	Regular	6251.73	0	14542.9	16	1	21	9.17	154998	0	25970			Green	272 305 343 344 350 352 357 362 365 367 369 372 380 391 396 400 412 430 432 434 435 441 442 459 460 472 482 523 524 525 527 528 531 534 535 538 544 546 550 560 566 569 581 619 624 625 626 629 637 642 644 649 650 652 655 658 659 660 661 662 663 664 665 669 670 673 675 682 696 730 737 738 741 742 745 751 752 755 756 757 760 762 777 781 782 2656 2764 2936 4243 4952 7395 7526 7956 8397 8419 8608 8615…
74967	A0A193CHJ1_CROTA	A0A193CHJ1	Phospholipase A2_2 OS=Crotalus tzabcan PE=2 SV=1	Regular	6251.73	0	16143.9	16	1	11	7.97	154998	0	25970			Green	272 305 343 344 350 352 357 362 365 367 369 372 380 391 396 400 412 430 432 434 435 441 442 459 460 472 482 523 524 525 527 528 531 534 535 538 544 546 550 560 566 569 581 619 624 625 626 629 637 642 644 649 650 652 655 658 659 660 661 662 663 664 665 669 670 673 675 682 696 730 737 738 741 742 745 751 752 755 756 757 760 762 777 781 782 2656 2764 2936 4243 4952 7395 7526 7956 8397 8419 8608 8615…
74607	A8E2V4_BOTSC	A8E2V4	Acidic phospholipase A2 OS=Bothriechis schlegelii PE=2 SV=1	Regular	6251.73	0	16243.8	16	1	15	7.97	154998	0	25970			Green	272 305 343 344 350 352 357 362 365 367 369 372 380 391 396 400 412 430 432 434 435 441 442 459 460 472 482 523 524 525 527 528 531 534 535 538 544 546 550 560 566 569 581 619 624 625 626 629 637 642 644 649 650 652 655 658 659 660 661 662 663 664 665 669 670 673 675 682 696 730 737 738 741 742 745 751 752 755 756 757 760 762 777 781 782 2656 2764 2936 4243 4952 7395 7526 7956 8397 8419 8608 8615…
73401	A0A096XPP8_GLOIT	A0A096XPP8	Basic phospholipase A2 OS=Gloydius intermedius PE=2 SV=1	Regular	6251.73	0	16774	16	1	15	7.97	154998	0	25970			Green	272 305 343 344 350 352 357 362 365 367 369 372 380 391 396 400 412 430 432 434 435 441 442 459 460 472 482 523 524 525 527 528 531 534 535 538 544 546 550 560 566 569 581 619 624 625 626 629 637 642 644 649 650 652 655 658 659 660 661 662 663 664 665 669 670 673 675 682 696 730 737 738 741 742 745 751 752 755 756 757 760 762 777 781 782 2656 2764 2936 4243 4952 7395 7526 7956 8397 8419 8608 8615…
73086	A0A194ARZ7_SISMB	A0A194ARZ7	Phospholipase A2 2d OS=Sistrurus miliarius barbouri PE=3 SV=1	Regular	6251.73	0	16476.2	16	1	13	7.97	154998	0	25970			Green	272 305 343 344 350 352 357 362 365 367 369 372 380 391 396 400 412 430 432 434 435 441 442 459 460 472 482 523 524 525 527 528 531 534 535 538 544 546 550 560 566 569 581 619 624 625 626 629 637 642 644 649 650 652 655 658 659 660 661 662 663 664 665 669 670 673 675 682 696 730 737 738 741 742 745 751 752 755 756 757 760 762 777 781 782 2656 2764 2936 4243 4952 7395 7526 7956 8397 8419 8608 8615…
73032	A0A194ATT4_SISMB	A0A194ATT4	Phospholipase A2 2c OS=Sistrurus miliarius barbouri PE=3 SV=1	Regular	6251.73	0	16514.3	16	1	13	7.97	154998	0	25970			Green	272 305 343 344 350 352 357 362 365 367 369 372 380 391 396 400 412 430 432 434 435 441 442 459 460 472 482 523 524 525 527 528 531 534 535 538 544 546 550 560 566 569 581 619 624 625 626 629 637 642 644 649 650 652 655 658 659 660 661 662 663 664 665 669 670 673 675 682 696 730 737 738 741 742 745 751 752 755 756 757 760 762 777 781 782 2656 2764 2936 4243 4952 7395 7526 7956 8397 8419 8608 8615…
72835	A0A1J0R081_CROAT	A0A1J0R081	Phospholipase A2_ group IIG_ acidic-Pla2-gA1-prime OS=Crotalus atrox GN=Pla2g2gA1-prime PE=3 SV=1	Regular	6251.73	0	16233.1	16	1	11	7.97	154998	0	25970			Green	272 305 343 344 350 352 357 362 365 367 369 372 380 391 396 400 412 430 432 434 435 441 442 459 460 472 482 523 524 525 527 528 531 534 535 538 544 546 550 560 566 569 581 619 624 625 626 629 637 642 644 649 650 652 655 658 659 660 661 662 663 664 665 669 670 673 675 682 696 730 737 738 741 742 745 751 752 755 756 757 760 762 777 781 782 2656 2764 2936 4243 4952 7395 7526 7956 8397 8419 8608 8615…
72770	A0A0H3U201_GLOBR	A0A0H3U201	Phospholipase A2 OS=Gloydius brevicaudus PE=3 SV=1	Regular	6251.73	0	16537.4	16	1	14	7.86	154998	0	25970			Green	272 305 343 344 350 352 357 362 365 367 369 372 380 391 396 400 412 430 432 434 435 441 442 459 460 472 482 523 524 525 527 528 531 534 535 538 544 546 550 560 566 569 581 619 624 625 626 629 637 642 644 649 650 652 655 658 659 660 661 662 663 664 665 669 670 673 675 682 696 730 737 738 741 742 745 751 752 755 756 757 760 762 777 781 782 2656 2764 2936 4243 4952 7395 7526 7956 8397 8419 8608 8615…
72743	A0A0H3U268_TRIHG	A0A0H3U268	Phospholipase A2 OS=Trimeresurus hageni PE=3 SV=1	Regular	6251.73	0	16152.9	16	1	13	7.97	154998	0	25970			Green	272 305 343 344 350 352 357 362 365 367 369 372 380 391 396 400 412 430 432 434 435 441 442 459 460 472 482 523 524 525 527 528 531 534 535 538 544 546 550 560 566 569 581 619 624 625 626 629 637 642 644 649 650 652 655 658 659 660 661 662 663 664 665 669 670 673 675 682 696 730 737 738 741 742 745 751 752 755 756 757 760 762 777 781 782 2656 2764 2936 4243 4952 7395 7526 7956 8397 8419 8608 8615…
72741	A0A0H3U1Z6_TRIHG	A0A0H3U1Z6	Phospholipase A2 OS=Trimeresurus hageni PE=3 SV=1	Regular	6251.73	0	16154.9	16	1	13	7.97	154998	0	25970			Green	272 305 343 344 350 352 357 362 365 367 369 372 380 391 396 400 412 430 432 434 435 441 442 459 460 472 482 523 524 525 527 528 531 534 535 538 544 546 550 560 566 569 581 619 624 625 626 629 637 642 644 649 650 652 655 658 659 660 661 662 663 664 665 669 670 673 675 682 696 730 737 738 741 742 745 751 752 755 756 757 760 762 777 781 782 2656 2764 2936 4243 4952 7395 7526 7956 8397 8419 8608 8615…
72739	A0A0H3U1Z7_TRIHG	A0A0H3U1Z7	Phospholipase A2 OS=Trimeresurus hageni PE=3 SV=1	Regular	6251.73	0	16182.9	16	1	13	7.97	154998	0	25970			Green	272 305 343 344 350 352 357 362 365 367 369 372 380 391 396 400 412 430 432 434 435 441 442 459 460 472 482 523 524 525 527 528 531 534 535 538 544 546 550 560 566 569 581 619 624 625 626 629 637 642 644 649 650 652 655 658 659 660 661 662 663 664 665 669 670 673 675 682 696 730 737 738 741 742 745 751 752 755 756 757 760 762 777 781 782 2656 2764 2936 4243 4952 7395 7526 7956 8397 8419 8608 8615…
72728	T1DP65_CROOH	T1DP65	PLA2-CohID-2 OS=Crotalus oreganus helleri PE=2 SV=1	Regular	6251.73	0	16166	16	1	11	7.97	154998	0	25970			Green	272 305 343 344 350 352 357 362 365 367 369 372 380 391 396 400 412 430 432 434 435 441 442 459 460 472 482 523 524 525 527 528 531 534 535 538 544 546 550 560 566 569 581 619 624 625 626 629 637 642 644 649 650 652 655 658 659 660 661 662 663 664 665 669 670 673 675 682 696 730 737 738 741 742 745 751 752 755 756 757 760 762 777 781 782 2656 2764 2936 4243 4952 7395 7526 7956 8397 8419 8608 8615…
72691	A0A0H3U1X7_9SAUR	A0A0H3U1X7	Phospholipase A2 OS=Trimeresurus malcolmi PE=3 SV=1	Regular	6251.73	0	16386.3	16	1	13	8.03	154998	0	25970			Green	272 305 343 344 350 352 357 362 365 367 369 372 380 391 396 400 412 430 432 434 435 441 442 459 460 472 482 523 524 525 527 528 531 534 535 538 544 546 550 560 566 569 581 619 624 625 626 629 637 642 644 649 650 652 655 658 659 660 661 662 663 664 665 669 670 673 675 682 696 730 737 738 741 742 745 751 752 755 756 757 760 762 777 781 782 2656 2764 2936 4243 4952 7395 7526 7956 8397 8419 8608 8615…
72651	A0A0D3N8V5_AZEFE	A0A0D3N8V5	Acidic phospholipase A2 OS=Azemiops feae PE=2 SV=1	Regular	6251.73	0	16208.9	16	1	16	7.97	154998	0	25970			Green	272 305 343 344 350 352 357 362 365 367 369 372 380 391 396 400 412 430 432 434 435 441 442 459 460 472 482 523 524 525 527 528 531 534 535 538 544 546 550 560 566 569 581 619 624 625 626 629 637 642 644 649 650 652 655 658 659 660 661 662 663 664 665 669 670 673 675 682 696 730 737 738 741 742 745 751 752 755 756 757 760 762 777 781 782 2656 2764 2936 4243 4952 7395 7526 7956 8397 8419 8608 8615…
72508	B0LSF5_9SAUR	B0LSF5	Phospholipase A2 OS=Sistrurus catenatus catenatus GN=PLA2 PE=3 SV=1	Regular	6251.73	0	16616.8	16	1	18	7.97	154998	0	25970			Green	272 305 343 344 350 352 357 362 365 367 369 372 380 391 396 400 412 430 432 434 435 441 442 459 460 472 482 523 524 525 527 528 531 534 535 538 544 546 550 560 566 569 581 619 624 625 626 629 637 642 644 649 650 652 655 658 659 660 661 662 663 664 665 669 670 673 675 682 696 730 737 738 741 742 745 751 752 755 756 757 760 762 777 781 782 2656 2764 2936 4243 4952 7395 7526 7956 8397 8419 8608 8615…
72380	A0A193CHJ5_CROTA	A0A193CHJ5	Phospholipase A2_3 OS=Crotalus tzabcan PE=2 SV=1	Regular	6251.73	0	16705.9	16	1	12	7.97	154998	0	25970			Green	272 305 343 344 350 352 357 362 365 367 369 372 380 391 396 400 412 430 432 434 435 441 442 459 460 472 482 523 524 525 527 528 531 534 535 538 544 546 550 560 566 569 581 619 624 625 626 629 637 642 644 649 650 652 655 658 659 660 661 662 663 664 665 669 670 673 675 682 696 730 737 738 741 742 745 751 752 755 756 757 760 762 777 781 782 2656 2764 2936 4243 4952 7395 7526 7956 8397 8419 8608 8615…
72298	B0LSF9_9SAUR	B0LSF9	Phospholipase A2 OS=Sistrurus catenatus catenatus GN=PLA2 PE=3 SV=1	Regular	6251.73	0	16603.4	16	1	13	7.97	154998	0	25970			Green	272 305 343 344 350 352 357 362 365 367 369 372 380 391 396 400 412 430 432 434 435 441 442 459 460 472 482 523 524 525 527 528 531 534 535 538 544 546 550 560 566 569 581 619 624 625 626 629 637 642 644 649 650 652 655 658 659 660 661 662 663 664 665 669 670 673 675 682 696 730 737 738 741 742 745 751 752 755 756 757 760 762 777 781 782 2656 2764 2936 4243 4952 7395 7526 7956 8397 8419 8608 8615…
72166	A0A0H3U1V6_TRIHG	A0A0H3U1V6	Phospholipase A2 OS=Trimeresurus hageni PE=3 SV=1	Regular	6251.73	0	16241	16	1	13	7.97	154998	0	25970			Green	272 305 343 344 350 352 357 362 365 367 369 372 380 391 396 400 412 430 432 434 435 441 442 459 460 472 482 523 524 525 527 528 531 534 535 538 544 546 550 560 566 569 581 619 624 625 626 629 637 642 644 649 650 652 655 658 659 660 661 662 663 664 665 669 670 673 675 682 696 730 737 738 741 742 745 751 752 755 756 757 760 762 777 781 782 2656 2764 2936 4243 4952 7395 7526 7956 8397 8419 8608 8615…
72140	H6BFA4_CROOH	H6BFA4	PLA2 6 OS=Crotalus oreganus helleri PE=2 SV=1	Regular	6251.73	0	16387.2	16	1	11	7.97	154998	0	25970			Green	272 305 343 344 350 352 357 362 365 367 369 372 380 391 396 400 412 430 432 434 435 441 442 459 460 472 482 523 524 525 527 528 531 534 535 538 544 546 550 560 566 569 581 619 624 625 626 629 637 642 644 649 650 652 655 658 659 660 661 662 663 664 665 669 670 673 675 682 696 730 737 738 741 742 745 751 752 755 756 757 760 762 777 781 782 2656 2764 2936 4243 4952 7395 7526 7956 8397 8419 8608 8615…
72139	H6BFA3_CROOH	H6BFA3	PLA2 5 OS=Crotalus oreganus helleri PE=2 SV=1	Regular	6251.73	0	16102.9	16	1	8	7.97	154998	0	25970			Green	272 305 343 344 350 352 357 362 365 367 369 372 380 391 396 400 412 430 432 434 435 441 442 459 460 472 482 523 524 525 527 528 531 534 535 538 544 546 550 560 566 569 581 619 624 625 626 629 637 642 644 649 650 652 655 658 659 660 661 662 663 664 665 669 670 673 675 682 696 730 737 738 741 742 745 751 752 755 756 757 760 762 777 781 782 2656 2764 2936 4243 4952 7395 7526 7956 8397 8419 8608 8615…
72096	B0LSG0_9SAUR	B0LSG0	Phospholipase A2 OS=Sistrurus catenatus catenatus GN=PLA2 PE=3 SV=1	Regular	6251.73	0	16572.3	16	1	12	7.97	154998	0	25970			Green	272 305 343 344 350 352 357 362 365 367 369 372 380 391 396 400 412 430 432 434 435 441 442 459 460 472 482 523 524 525 527 528 531 534 535 538 544 546 550 560 566 569 581 619 624 625 626 629 637 642 644 649 650 652 655 658 659 660 661 662 663 664 665 669 670 673 675 682 696 730 737 738 741 742 745 751 752 755 756 757 760 762 777 781 782 2656 2764 2936 4243 4952 7395 7526 7956 8397 8419 8608 8615…
71864	A0A1J0R076_CROAT	A0A1J0R076	Phospholipase A2_ group IIG_ acidic-Pla2-gA1 OS=Crotalus atrox GN=Pla2g2gA1 PE=3 SV=1	Regular	6251.73	0	16144.9	16	1	11	7.97	154998	0	25970			Green	272 305 343 344 350 352 357 362 365 367 369 372 380 391 396 400 412 430 432 434 435 441 442 459 460 472 482 523 524 525 527 528 531 534 535 538 544 546 550 560 566 569 581 619 624 625 626 629 637 642 644 649 650 652 655 658 659 660 661 662 663 664 665 669 670 673 675 682 696 730 737 738 741 742 745 751 752 755 756 757 760 762 777 781 782 2656 2764 2936 4243 4952 7395 7526 7956 8397 8419 8608 8615…
59947	A0A0H3U1Y1_OVOOK	A0A0H3U1Y1	Phospholipase A2 OS=Ovophis okinavensis PE=3 SV=1	Regular	6251.73	0	16369.2	16	1	16	7.91	154998	0	25970			Green	272 305 343 344 350 352 357 362 365 367 369 372 380 391 396 400 412 430 432 434 435 441 442 459 460 472 482 523 524 525 527 528 531 534 535 538 544 546 550 560 566 569 581 619 624 625 626 629 637 642 644 649 650 652 655 658 659 660 661 662 663 664 665 669 670 673 675 682 696 730 737 738 741 742 745 751 752 755 756 757 760 762 777 781 782 2656 2764 2936 4243 4952 7395 7526 7956 8397 8419 8608 8615…
59946	T2HPH7_OVOOK	T2HPH7	Phospholipase a2 OS=Ovophis okinavensis PE=2 SV=1	Regular	6251.73	0	16397.2	16	1	16	7.91	154998	0	25970			Green	272 305 343 344 350 352 357 362 365 367 369 372 380 391 396 400 412 430 432 434 435 441 442 459 460 472 482 523 524 525 527 528 531 534 535 538 544 546 550 560 566 569 581 619 624 625 626 629 637 642 644 649 650 652 655 658 659 660 661 662 663 664 665 669 670 673 675 682 696 730 737 738 741 742 745 751 752 755 756 757 760 762 777 781 782 2656 2764 2936 4243 4952 7395 7526 7956 8397 8419 8608 8615…
58856	A0A0H3U275_OVOOK	A0A0H3U275	Phospholipase A2 OS=Ovophis okinavensis PE=3 SV=1	Regular	6251.73	0	16425.3	16	1	16	7.91	154998	0	25970			Green	272 305 343 344 350 352 357 362 365 367 369 372 380 391 396 400 412 430 432 434 435 441 442 459 460 472 482 523 524 525 527 528 531 534 535 538 544 546 550 560 566 569 581 619 624 625 626 629 637 642 644 649 650 652 655 658 659 660 661 662 663 664 665 669 670 673 675 682 696 730 737 738 741 742 745 751 752 755 756 757 760 762 777 781 782 2656 2764 2936 4243 4952 7395 7526 7956 8397 8419 8608 8615…
56958	A0A0H3U1W1_OVOOK	A0A0H3U1W1	Phospholipase A2 OS=Ovophis okinavensis PE=3 SV=1	Regular	6251.73	0	16425.3	16	1	15	7.91	154998	0	25970			Green	272 305 343 344 350 352 357 362 365 367 369 372 380 391 396 400 412 430 432 434 435 441 442 459 460 472 482 523 524 525 527 528 531 534 535 538 544 546 550 560 566 569 581 619 624 625 626 629 637 642 644 649 650 652 655 658 659 660 661 662 663 664 665 669 670 673 675 682 696 730 737 738 741 742 745 751 752 755 756 757 760 762 777 781 782 2656 2764 2936 4243 4952 7395 7526 7956 8397 8419 8608 8615…
56499	A0A0H3U1W2_OVOOK	A0A0H3U1W2	Phospholipase A2 OS=Ovophis okinavensis PE=3 SV=1	Regular	6251.73	0	16420.2	16	1	16	7.91	154998	0	25970			Green	272 305 343 344 350 352 357 362 365 367 369 372 380 391 396 400 412 430 432 434 435 441 442 459 460 472 482 523 524 525 527 528 531 534 535 538 544 546 550 560 566 569 581 619 624 625 626 629 637 642 644 649 650 652 655 658 659 660 661 662 663 664 665 669 670 673 675 682 696 730 737 738 741 742 745 751 752 755 756 757 760 762 777 781 782 2656 2764 2936 4243 4952 7395 7526 7956 8397 8419 8608 8615…
56496	A0A0H3U277_OVOOK	A0A0H3U277	Phospholipase A2 OS=Ovophis okinavensis PE=3 SV=1	Regular	6251.73	0	16400.3	16	1	16	7.91	154998	0	25970			Green	272 305 343 344 350 352 357 362 365 367 369 372 380 391 396 400 412 430 432 434 435 441 442 459 460 472 482 523 524 525 527 528 531 534 535 538 544 546 550 560 566 569 581 619 624 625 626 629 637 642 644 649 650 652 655 658 659 660 661 662 663 664 665 669 670 673 675 682 696 730 737 738 741 742 745 751 752 755 756 757 760 762 777 781 782 2656 2764 2936 4243 4952 7395 7526 7956 8397 8419 8608 8615…
49662	M1TFP9_BOTNU	M1TFP9	Phospholipase A2 OS=Bothrops neuwiedi PE=2 SV=1	Regular	6251.73	0	16123.8	16	1	14	7.97	154998	0	25970			Green	272 305 343 344 350 352 357 362 365 367 369 372 380 391 396 400 412 430 432 434 435 441 442 459 460 472 482 523 524 525 527 528 531 534 535 538 544 546 550 560 566 569 581 619 624 625 626 629 637 642 644 649 650 652 655 658 659 660 661 662 663 664 665 669 670 673 675 682 696 730 737 738 741 742 745 751 752 755 756 757 760 762 777 781 782 2656 2764 2936 4243 4952 7395 7526 7956 8397 8419 8608 8615…
34783	C9E7C4_CRODC	C9E7C4	Acidic PLA2 OS=Crotalus durissus cascavella PE=2 SV=1	Regular	6251.73	0	16383.4	16	1	14	7.97	154998	0	25970			Green	272 305 343 344 350 352 357 362 365 367 369 372 380 391 396 400 412 430 432 434 435 441 442 459 460 472 482 523 524 525 527 528 531 534 535 538 544 546 550 560 566 569 581 619 624 625 626 629 637 642 644 649 650 652 655 658 659 660 661 662 663 664 665 669 670 673 675 682 696 730 737 738 741 742 745 751 752 755 756 757 760 762 777 781 782 2656 2764 2936 4243 4952 7395 7526 7956 8397 8419 8608 8615…
32459	A0A0H3U208_9SAUR	A0A0H3U208	Phospholipase A2 OS=Ovophis convictus PE=3 SV=1	Regular	6251.73	0	16228	16	1	12	7.97	154998	0	25970			Green	272 305 343 344 350 352 357 362 365 367 369 372 380 391 396 400 412 430 432 434 435 441 442 459 460 472 482 523 524 525 527 528 531 534 535 538 544 546 550 560 566 569 581 619 624 625 626 629 637 642 644 649 650 652 655 658 659 660 661 662 663 664 665 669 670 673 675 682 696 730 737 738 741 742 745 751 752 755 756 757 760 762 777 781 782 2656 2764 2936 4243 4952 7395 7526 7956 8397 8419 8608 8615…
29760	A0A194AMJ1_9SAUR	A0A194AMJ1	Phospholipase A2 1n OS=Agkistrodon piscivorus PE=3 SV=1	Regular	6251.73	0	16465.6	16	1	11	7.97	154998	0	25970			Green	272 305 343 344 350 352 357 362 365 367 369 372 380 391 396 400 412 430 432 434 435 441 442 459 460 472 482 523 524 525 527 528 531 534 535 538 544 546 550 560 566 569 581 619 624 625 626 629 637 642 644 649 650 652 655 658 659 660 661 662 663 664 665 669 670 673 675 682 696 730 737 738 741 742 745 751 752 755 756 757 760 762 777 781 782 2656 2764 2936 4243 4952 7395 7526 7956 8397 8419 8608 8615…
29736	A0A194ARR6_9SAUR	A0A194ARR6	Phospholipase A2 1g OS=Agkistrodon piscivorus PE=3 SV=1	Regular	6251.73	0	16555.7	16	1	12	7.91	154998	0	25970			Green	272 305 343 344 350 352 357 362 365 367 369 372 380 391 396 400 412 430 432 434 435 441 442 459 460 472 482 523 524 525 527 528 531 534 535 538 544 546 550 560 566 569 581 619 624 625 626 629 637 642 644 649 650 652 655 658 659 660 661 662 663 664 665 669 670 673 675 682 696 730 737 738 741 742 745 751 752 755 756 757 760 762 777 781 782 2656 2764 2936 4243 4952 7395 7526 7956 8397 8419 8608 8615…
29507	A0A194ARQ7_9SAUR	A0A194ARQ7	Phospholipase A2 1q OS=Agkistrodon piscivorus PE=3 SV=1	Regular	6251.73	0	16426.5	16	1	11	7.91	154998	0	25970			Green	272 305 343 344 350 352 357 362 365 367 369 372 380 391 396 400 412 430 432 434 435 441 442 459 460 472 482 523 524 525 527 528 531 534 535 538 544 546 550 560 566 569 581 619 624 625 626 629 637 642 644 649 650 652 655 658 659 660 661 662 663 664 665 669 670 673 675 682 696 730 737 738 741 742 745 751 752 755 756 757 760 762 777 781 782 2656 2764 2936 4243 4952 7395 7526 7956 8397 8419 8608 8615…
29453	A0A194ARR2_9SAUR	A0A194ARR2	Phospholipase A2 1l OS=Agkistrodon piscivorus PE=3 SV=1	Regular	6251.73	0	16643.8	16	1	12	7.91	154998	0	25970			Green	272 305 343 344 350 352 357 362 365 367 369 372 380 391 396 400 412 430 432 434 435 441 442 459 460 472 482 523 524 525 527 528 531 534 535 538 544 546 550 560 566 569 581 619 624 625 626 629 637 642 644 649 650 652 655 658 659 660 661 662 663 664 665 669 670 673 675 682 696 730 737 738 741 742 745 751 752 755 756 757 760 762 777 781 782 2656 2764 2936 4243 4952 7395 7526 7956 8397 8419 8608 8615…
29270	A0A194APJ6_9SAUR	A0A194APJ6	Phospholipase A2 1r OS=Agkistrodon piscivorus PE=3 SV=1	Regular	6251.73	0	16656.8	16	1	12	7.91	154998	0	25970			Green	272 305 343 344 350 352 357 362 365 367 369 372 380 391 396 400 412 430 432 434 435 441 442 459 460 472 482 523 524 525 527 528 531 534 535 538 544 546 550 560 566 569 581 619 624 625 626 629 637 642 644 649 650 652 655 658 659 660 661 662 663 664 665 669 670 673 675 682 696 730 737 738 741 742 745 751 752 755 756 757 760 762 777 781 782 2656 2764 2936 4243 4952 7395 7526 7956 8397 8419 8608 8615…
29235	A0A194AQK5_9SAUR	A0A194AQK5	Phospholipase A2 1o OS=Agkistrodon piscivorus PE=3 SV=1	Regular	6251.73	0	16531.7	16	1	12	7.91	154998	0	25970			Green	272 305 343 344 350 352 357 362 365 367 369 372 380 391 396 400 412 430 432 434 435 441 442 459 460 472 482 523 524 525 527 528 531 534 535 538 544 546 550 560 566 569 581 619 624 625 626 629 637 642 644 649 650 652 655 658 659 660 661 662 663 664 665 669 670 673 675 682 696 730 737 738 741 742 745 751 752 755 756 757 760 762 777 781 782 2656 2764 2936 4243 4952 7395 7526 7956 8397 8419 8608 8615…
29187	Q65ZR0_9SAUR	Q65ZR0	Phospholipase A2 OS=Agkistrodon piscivorus GN=AppD49 PE=3 SV=1	Regular	6251.73	0	14863.6	16	1	14	8.87	154998	0	25970			Green	272 305 343 344 350 352 357 362 365 367 369 372 380 391 396 400 412 430 432 434 435 441 442 459 460 472 482 523 524 525 527 528 531 534 535 538 544 546 550 560 566 569 581 619 624 625 626 629 637 642 644 649 650 652 655 658 659 660 661 662 663 664 665 669 670 673 675 682 696 730 737 738 741 742 745 751 752 755 756 757 760 762 777 781 782 2656 2764 2936 4243 4952 7395 7526 7956 8397 8419 8608 8615…
29178	A0A194APS0_9SAUR	A0A194APS0	Phospholipase A2 3c OS=Agkistrodon piscivorus PE=3 SV=1	Regular	6251.73	0	16455.3	16	1	14	7.97	154998	0	25970			Green	272 305 343 344 350 352 357 362 365 367 369 372 380 391 396 400 412 430 432 434 435 441 442 459 460 472 482 523 524 525 527 528 531 534 535 538 544 546 550 560 566 569 581 619 624 625 626 629 637 642 644 649 650 652 655 658 659 660 661 662 663 664 665 669 670 673 675 682 696 730 737 738 741 742 745 751 752 755 756 757 760 762 777 781 782 2656 2764 2936 4243 4952 7395 7526 7956 8397 8419 8608 8615…
29159	A0A194AMJ6_9SAUR	A0A194AMJ6	Phospholipase A2 1i OS=Agkistrodon piscivorus PE=3 SV=1	Regular	6251.73	0	16486.6	16	1	11	7.91	154998	0	25970			Green	272 305 343 344 350 352 357 362 365 367 369 372 380 391 396 400 412 430 432 434 435 441 442 459 460 472 482 523 524 525 527 528 531 534 535 538 544 546 550 560 566 569 581 619 624 625 626 629 637 642 644 649 650 652 655 658 659 660 661 662 663 664 665 669 670 673 675 682 696 730 737 738 741 742 745 751 752 755 756 757 760 762 777 781 782 2656 2764 2936 4243 4952 7395 7526 7956 8397 8419 8608 8615…
29154	A0A194APT7_9SAUR	A0A194APT7	Phospholipase A2 1k OS=Agkistrodon piscivorus PE=3 SV=1	Regular	6251.73	0	16555.7	16	1	13	7.91	154998	0	25970			Green	272 305 343 344 350 352 357 362 365 367 369 372 380 391 396 400 412 430 432 434 435 441 442 459 460 472 482 523 524 525 527 528 531 534 535 538 544 546 550 560 566 569 581 619 624 625 626 629 637 642 644 649 650 652 655 658 659 660 661 662 663 664 665 669 670 673 675 682 696 730 737 738 741 742 745 751 752 755 756 757 760 762 777 781 782 2656 2764 2936 4243 4952 7395 7526 7956 8397 8419 8608 8615…
29144	A0A194APL4_9SAUR	A0A194APL4	Phospholipase A2 1c OS=Agkistrodon piscivorus PE=3 SV=1	Regular	6251.73	0	16589.8	16	1	12	7.91	154998	0	25970			Green	272 305 343 344 350 352 357 362 365 367 369 372 380 391 396 400 412 430 432 434 435 441 442 459 460 472 482 523 524 525 527 528 531 534 535 538 544 546 550 560 566 569 581 619 624 625 626 629 637 642 644 649 650 652 655 658 659 660 661 662 663 664 665 669 670 673 675 682 696 730 737 738 741 742 745 751 752 755 756 757 760 762 777 781 782 2656 2764 2936 4243 4952 7395 7526 7956 8397 8419 8608 8615…
29082	A0A2D1UXN7_BOTAS	A0A2D1UXN7	Acidic myotoxic phospholipase A2 (Fragment) OS=Bothrops asper PE=2 SV=1	Regular	6251.73	0	14824.2	16	1	15	8.87	154998	0	25970			Green	272 305 343 344 350 352 357 362 365 367 369 372 380 391 396 400 412 430 432 434 435 441 442 459 460 472 482 523 524 525 527 528 531 534 535 538 544 546 550 560 566 569 581 619 624 625 626 629 637 642 644 649 650 652 655 658 659 660 661 662 663 664 665 669 670 673 675 682 696 730 737 738 741 742 745 751 752 755 756 757 760 762 777 781 782 2656 2764 2936 4243 4952 7395 7526 7956 8397 8419 8608 8615…
25867	A0A096XPP1_GLOIT	A0A096XPP1	Acidic phospholipase A2 isoform a OS=Gloydius intermedius PE=2 SV=1	Regular	6251.73	0	16670.4	16	1	12	7.86	154998	0	25970			Green	272 305 343 344 350 352 357 362 365 367 369 372 380 391 396 400 412 430 432 434 435 441 442 459 460 472 482 523 524 525 527 528 531 534 535 538 544 546 550 560 566 569 581 619 624 625 626 629 637 642 644 649 650 652 655 658 659 660 661 662 663 664 665 669 670 673 675 682 696 730 737 738 741 742 745 751 752 755 756 757 760 762 777 781 782 2656 2764 2936 4243 4952 7395 7526 7956 8397 8419 8608 8615…
25817	A0A096XPP6_GLOIT	A0A096XPP6	Acidic phospholipase A2 isoform b OS=Gloydius intermedius PE=2 SV=1	Regular	6251.73	0	16301.1	16	1	14	7.91	154998	0	25970			Green	272 305 343 344 350 352 357 362 365 367 369 372 380 391 396 400 412 430 432 434 435 441 442 459 460 472 482 523 524 525 527 528 531 534 535 538 544 546 550 560 566 569 581 619 624 625 626 629 637 642 644 649 650 652 655 658 659 660 661 662 663 664 665 669 670 673 675 682 696 730 737 738 741 742 745 751 752 755 756 757 760 762 777 781 782 2656 2764 2936 4243 4952 7395 7526 7956 8397 8419 8608 8615…
25692	Q6T7B8_BITGA	Q6T7B8	Phospholipase A2-1 OS=Bitis gabonica PE=2 SV=1	Regular	6251.73	0	16431	16	1	11	8.03	154998	0	25970			Green	272 305 343 344 350 352 357 362 365 367 369 372 380 391 396 400 412 430 432 434 435 441 442 459 460 472 482 523 524 525 527 528 531 534 535 538 544 546 550 560 566 569 581 619 624 625 626 629 637 642 644 649 650 652 655 658 659 660 661 662 663 664 665 669 670 673 675 682 696 730 737 738 741 742 745 751 752 755 756 757 760 762 777 781 782 2656 2764 2936 4243 4952 7395 7526 7956 8397 8419 8608 8615…
25613	A0A0H3U1Z8_9SAUR	A0A0H3U1Z8	Phospholipase A2 OS=Trimeresurus sabahi PE=3 SV=1	Regular	6251.73	0	16354.2	16	1	23	7.97	154998	0	25970			Green	272 305 343 344 350 352 357 362 365 367 369 372 380 391 396 400 412 430 432 434 435 441 442 459 460 472 482 523 524 525 527 528 531 534 535 538 544 546 550 560 566 569 581 619 624 625 626 629 637 642 644 649 650 652 655 658 659 660 661 662 663 664 665 669 670 673 675 682 696 730 737 738 741 742 745 751 752 755 756 757 760 762 777 781 782 2656 2764 2936 4243 4952 7395 7526 7956 8397 8419 8608 8615…
25524	U5HRG7_OVOMO	U5HRG7	Phospholipase A2 OS=Ovophis monticola GN=PLA2 PE=3 SV=1	Regular	6251.73	0	16427.2	16	1	14	7.91	154998	0	25970			Green	272 305 343 344 350 352 357 362 365 367 369 372 380 391 396 400 412 430 432 434 435 441 442 459 460 472 482 523 524 525 527 528 531 534 535 538 544 546 550 560 566 569 581 619 624 625 626 629 637 642 644 649 650 652 655 658 659 660 661 662 663 664 665 669 670 673 675 682 696 730 737 738 741 742 745 751 752 755 756 757 760 762 777 781 782 2656 2764 2936 4243 4952 7395 7526 7956 8397 8419 8608 8615…
21316	A0A0H3U1Y3_9SAUR	A0A0H3U1Y3	Phospholipase A2 OS=Ovophis tonkinensis PE=3 SV=1	Regular	6251.73	0	16552.3	16	1	14	7.91	154998	0	25970			Green	272 305 343 344 350 352 357 362 365 367 369 372 380 391 396 400 412 430 432 434 435 441 442 459 460 472 482 523 524 525 527 528 531 534 535 538 544 546 550 560 566 569 581 619 624 625 626 629 637 642 644 649 650 652 655 658 659 660 661 662 663 664 665 669 670 673 675 682 696 730 737 738 741 742 745 751 752 755 756 757 760 762 777 781 782 2656 2764 2936 4243 4952 7395 7526 7956 8397 8419 8608 8615…
21172	A0A193CHJ6_9SAUR	A0A193CHJ6	Phospholipase A2 OS=Crotalus pricei PE=2 SV=1	Regular	6251.73	0	16556.3	16	1	10	7.97	154998	0	25970			Green	272 305 343 344 350 352 357 362 365 367 369 372 380 391 396 400 412 430 432 434 435 441 442 459 460 472 482 523 524 525 527 528 531 534 535 538 544 546 550 560 566 569 581 619 624 625 626 629 637 642 644 649 650 652 655 658 659 660 661 662 663 664 665 669 670 673 675 682 696 730 737 738 741 742 745 751 752 755 756 757 760 762 777 781 782 2656 2764 2936 4243 4952 7395 7526 7956 8397 8419 8608 8615…
21101	B0LSG7_SISMI	B0LSG7	Phospholipase A2 OS=Sistrurus miliarius GN=PLA2 PE=3 SV=1	Regular	6251.73	0	16560.3	16	1	13	7.97	154998	0	25970			Green	272 305 343 344 350 352 357 362 365 367 369 372 380 391 396 400 412 430 432 434 435 441 442 459 460 472 482 523 524 525 527 528 531 534 535 538 544 546 550 560 566 569 581 619 624 625 626 629 637 642 644 649 650 652 655 658 659 660 661 662 663 664 665 669 670 673 675 682 696 730 737 738 741 742 745 751 752 755 756 757 760 762 777 781 782 2656 2764 2936 4243 4952 7395 7526 7956 8397 8419 8608 8615…
21038	A0A194AMK1_9SAUR	A0A194AMK1	Phospholipase A2 1d OS=Agkistrodon piscivorus PE=3 SV=1	Regular	6251.73	0	16633.9	16	1	12	7.91	154998	0	25970			Green	272 305 343 344 350 352 357 362 365 367 369 372 380 391 396 400 412 430 432 434 435 441 442 459 460 472 482 523 524 525 527 528 531 534 535 538 544 546 550 560 566 569 581 619 624 625 626 629 637 642 644 649 650 652 655 658 659 660 661 662 663 664 665 669 670 673 675 682 696 730 737 738 741 742 745 751 752 755 756 757 760 762 777 781 782 2656 2764 2936 4243 4952 7395 7526 7956 8397 8419 8608 8615…
21011	A0A194APT4_9SAUR	A0A194APT4	Phospholipase A2 1p OS=Agkistrodon piscivorus PE=3 SV=1	Regular	6251.73	0	16516.7	16	1	13	7.91	154998	0	25970			Green	272 305 343 344 350 352 357 362 365 367 369 372 380 391 396 400 412 430 432 434 435 441 442 459 460 472 482 523 524 525 527 528 531 534 535 538 544 546 550 560 566 569 581 619 624 625 626 629 637 642 644 649 650 652 655 658 659 660 661 662 663 664 665 669 670 673 675 682 696 730 737 738 741 742 745 751 752 755 756 757 760 762 777 781 782 2656 2764 2936 4243 4952 7395 7526 7956 8397 8419 8608 8615…
20898	A0A194APU2_9SAUR	A0A194APU2	Phospholipase A2 1f OS=Agkistrodon piscivorus PE=3 SV=1	Regular	6251.73	0	16558.7	16	1	12	7.91	154998	0	25970			Green	272 305 343 344 350 352 357 362 365 367 369 372 380 391 396 400 412 430 432 434 435 441 442 459 460 472 482 523 524 525 527 528 531 534 535 538 544 546 550 560 566 569 581 619 624 625 626 629 637 642 644 649 650 652 655 658 659 660 661 662 663 664 665 669 670 673 675 682 696 730 737 738 741 742 745 751 752 755 756 757 760 762 777 781 782 2656 2764 2936 4243 4952 7395 7526 7956 8397 8419 8608 8615…
17303	J3S3V5_CROAD	J3S3V5	Phospholipase A2 1b OS=Crotalus adamanteus GN=Pla2g2gA1 PE=2 SV=1	Regular	6251.73	0	16231	16	1	11	7.97	154998	0	25970			Green	272 305 343 344 350 352 357 362 365 367 369 372 380 391 396 400 412 430 432 434 435 441 442 459 460 472 482 523 524 525 527 528 531 534 535 538 544 546 550 560 566 569 581 619 624 625 626 629 637 642 644 649 650 652 655 658 659 660 661 662 663 664 665 669 670 673 675 682 696 730 737 738 741 742 745 751 752 755 756 757 760 762 777 781 782 2656 2764 2936 4243 4952 7395 7526 7956 8397 8419 8608 8615…
15565	A0A0B8RV61_CROHD	A0A0B8RV61	Phospholipase A2 1b OS=Crotalus horridus PE=3 SV=1	Regular	6251.73	0	16287.1	16	1	13	7.97	154998	0	25970			Green	272 305 343 344 350 352 357 362 365 367 369 372 380 391 396 400 412 430 432 434 435 441 442 459 460 472 482 523 524 525 527 528 531 534 535 538 544 546 550 560 566 569 581 619 624 625 626 629 637 642 644 649 650 652 655 658 659 660 661 662 663 664 665 669 670 673 675 682 696 730 737 738 741 742 745 751 752 755 756 757 760 762 777 781 782 2656 2764 2936 4243 4952 7395 7526 7956 8397 8419 8608 8615…
15368	A0A0K8RSA5_CROHD	A0A0K8RSA5	Phospholipase A2 2b OS=Crotalus horridus PE=3 SV=1	Regular	6251.73	0	16704.9	16	1	13	7.97	154998	0	25970			Green	272 305 343 344 350 352 357 362 365 367 369 372 380 391 396 400 412 430 432 434 435 441 442 459 460 472 482 523 524 525 527 528 531 534 535 538 544 546 550 560 566 569 581 619 624 625 626 629 637 642 644 649 650 652 655 658 659 660 661 662 663 664 665 669 670 673 675 682 696 730 737 738 741 742 745 751 752 755 756 757 760 762 777 781 782 2656 2764 2936 4243 4952 7395 7526 7956 8397 8419 8608 8615…
15339	A0A0K8RYR4_CROHD	A0A0K8RYR4	Phospholipase A2 1a OS=Crotalus horridus PE=3 SV=1	Regular	6251.73	0	16515.4	16	1	14	7.97	154998	0	25970			Green	272 305 343 344 350 352 357 362 365 367 369 372 380 391 396 400 412 430 432 434 435 441 442 459 460 472 482 523 524 525 527 528 531 534 535 538 544 546 550 560 566 569 581 619 624 625 626 629 637 642 644 649 650 652 655 658 659 660 661 662 663 664 665 669 670 673 675 682 696 730 737 738 741 742 745 751 752 755 756 757 760 762 777 781 782 2656 2764 2936 4243 4952 7395 7526 7956 8397 8419 8608 8615…
15200	A0A0K8RYW0_CROHD	A0A0K8RYW0	Phospholipase A2 1d OS=Crotalus horridus PE=3 SV=1	Regular	6251.73	0	16485.4	16	1	15	7.97	154998	0	25970			Green	272 305 343 344 350 352 357 362 365 367 369 372 380 391 396 400 412 430 432 434 435 441 442 459 460 472 482 523 524 525 527 528 531 534 535 538 544 546 550 560 566 569 581 619 624 625 626 629 637 642 644 649 650 652 655 658 659 660 661 662 663 664 665 669 670 673 675 682 696 730 737 738 741 742 745 751 752 755 756 757 760 762 777 781 782 2656 2764 2936 4243 4952 7395 7526 7956 8397 8419 8608 8615…
15123	A0A0K8RSG0_CROHD	A0A0K8RSG0	Phospholipase A2 1c OS=Crotalus horridus PE=3 SV=1	Regular	6251.73	0	16293.1	16	1	13	7.97	154998	0	25970			Green	272 305 343 344 350 352 357 362 365 367 369 372 380 391 396 400 412 430 432 434 435 441 442 459 460 472 482 523 524 525 527 528 531 534 535 538 544 546 550 560 566 569 581 619 624 625 626 629 637 642 644 649 650 652 655 658 659 660 661 662 663 664 665 669 670 673 675 682 696 730 737 738 741 742 745 751 752 755 756 757 760 762 777 781 782 2656 2764 2936 4243 4952 7395 7526 7956 8397 8419 8608 8615…
15100	T1DH17_CROHD	T1DH17	Phospholipase A2 1a OS=Crotalus horridus PE=2 SV=1	Regular	6251.73	0	16335.1	16	1	13	7.97	154998	0	25970			Green	272 305 343 344 350 352 357 362 365 367 369 372 380 391 396 400 412 430 432 434 435 441 442 459 460 472 482 523 524 525 527 528 531 534 535 538 544 546 550 560 566 569 581 619 624 625 626 629 637 642 644 649 650 652 655 658 659 660 661 662 663 664 665 669 670 673 675 682 696 730 737 738 741 742 745 751 752 755 756 757 760 762 777 781 782 2656 2764 2936 4243 4952 7395 7526 7956 8397 8419 8608 8615…
11537	A0A0K8RZ17_CROHD	A0A0K8RZ17	Phospholipase A2 1c OS=Crotalus horridus PE=3 SV=1	Regular	6251.73	0	16443.3	16	1	14	7.97	154998	0	25970			Green	272 305 343 344 350 352 357 362 365 367 369 372 380 391 396 400 412 430 432 434 435 441 442 459 460 472 482 523 524 525 527 528 531 534 535 538 544 546 550 560 566 569 581 619 624 625 626 629 637 642 644 649 650 652 655 658 659 660 661 662 663 664 665 669 670 673 675 682 696 730 737 738 741 742 745 751 752 755 756 757 760 762 777 781 782 2656 2764 2936 4243 4952 7395 7526 7956 8397 8419 8608 8615…
11263	T1DJY9_CROHD	T1DJY9	Phospholipase A2 2 OS=Crotalus horridus PE=2 SV=1	Regular	6251.73	0	16690.8	16	1	13	7.97	154998	0	25970			Green	272 305 343 344 350 352 357 362 365 367 369 372 380 391 396 400 412 430 432 434 435 441 442 459 460 472 482 523 524 525 527 528 531 534 535 538 544 546 550 560 566 569 581 619 624 625 626 629 637 642 644 649 650 652 655 658 659 660 661 662 663 664 665 669 670 673 675 682 696 730 737 738 741 742 745 751 752 755 756 757 760 762 777 781 782 2656 2764 2936 4243 4952 7395 7526 7956 8397 8419 8608 8615…
11262	A0A0K8RYS5_CROHD	A0A0K8RYS5	Phospholipase A2 1e OS=Crotalus horridus PE=3 SV=1	Regular	6251.73	0	16500.4	16	1	14	7.97	154998	0	25970			Green	272 305 343 344 350 352 357 362 365 367 369 372 380 391 396 400 412 430 432 434 435 441 442 459 460 472 482 523 524 525 527 528 531 534 535 538 544 546 550 560 566 569 581 619 624 625 626 629 637 642 644 649 650 652 655 658 659 660 661 662 663 664 665 669 670 673 675 682 696 730 737 738 741 742 745 751 752 755 756 757 760 762 777 781 782 2656 2764 2936 4243 4952 7395 7526 7956 8397 8419 8608 8615…
10543	Q2TU95_SISTE	Q2TU95	Phospholipase A2 OS=Sistrurus tergeminus GN=PLA2 PE=2 SV=1	Regular	6251.73	0	16407.2	16	1	11	7.97	154998	0	25970			Green	272 305 343 344 350 352 357 362 365 367 369 372 380 391 396 400 412 430 432 434 435 441 442 459 460 472 482 523 524 525 527 528 531 534 535 538 544 546 550 560 566 569 581 619 624 625 626 629 637 642 644 649 650 652 655 658 659 660 661 662 663 664 665 669 670 673 675 682 696 730 737 738 741 742 745 751 752 755 756 757 760 762 777 781 782 2656 2764 2936 4243 4952 7395 7526 7956 8397 8419 8608 8615…
9985	U5HS76_OVOMO	U5HS76	Phospholipase A2 OS=Ovophis monticola GN=PLA2 PE=3 SV=1	Regular	6251.73	0	16379.3	16	1	14	7.97	154998	0	25970			Green	272 305 343 344 350 352 357 362 365 367 369 372 380 391 396 400 412 430 432 434 435 441 442 459 460 472 482 523 524 525 527 528 531 534 535 538 544 546 550 560 566 569 581 619 624 625 626 629 637 642 644 649 650 652 655 658 659 660 661 662 663 664 665 669 670 673 675 682 696 730 737 738 741 742 745 751 752 755 756 757 760 762 777 781 782 2656 2764 2936 4243 4952 7395 7526 7956 8397 8419 8608 8615…
8728	A0A0H3U204_OVOMO	A0A0H3U204	Phospholipase A2 OS=Ovophis monticola PE=3 SV=1	Regular	6251.73	0	16394.1	16	1	15	7.91	154998	0	25970			Green	272 305 343 344 350 352 357 362 365 367 369 372 380 391 396 400 412 430 432 434 435 441 442 459 460 472 482 523 524 525 527 528 531 534 535 538 544 546 550 560 566 569 581 619 624 625 626 629 637 642 644 649 650 652 655 658 659 660 661 662 663 664 665 669 670 673 675 682 696 730 737 738 741 742 745 751 752 755 756 757 760 762 777 781 782 2656 2764 2936 4243 4952 7395 7526 7956 8397 8419 8608 8615…
8615	A0A0H3U1X6_TRIHG	A0A0H3U1X6	Phospholipase A2 OS=Trimeresurus hageni PE=3 SV=1	Regular	6251.73	0	16255	16	1	13	7.97	154998	0	25970			Green	272 305 343 344 350 352 357 362 365 367 369 372 380 391 396 400 412 430 432 434 435 441 442 459 460 472 482 523 524 525 527 528 531 534 535 538 544 546 550 560 566 569 581 619 624 625 626 629 637 642 644 649 650 652 655 658 659 660 661 662 663 664 665 669 670 673 675 682 696 730 737 738 741 742 745 751 752 755 756 757 760 762 777 781 782 2656 2764 2936 4243 4952 7395 7526 7956 8397 8419 8608 8728…
8608	B0LSG1_SISCA	B0LSG1	Phospholipase A2 OS=Sistrurus catenatus edwardsii GN=PLA2 PE=2 SV=1	Regular	6251.73	0	16424.1	16	1	11	7.97	154998	0	25970			Green	272 305 343 344 350 352 357 362 365 367 369 372 380 391 396 400 412 430 432 434 435 441 442 459 460 472 482 523 524 525 527 528 531 534 535 538 544 546 550 560 566 569 581 619 624 625 626 629 637 642 644 649 650 652 655 658 659 660 661 662 663 664 665 669 670 673 675 682 696 730 737 738 741 742 745 751 752 755 756 757 760 762 777 781 782 2656 2764 2936 4243 4952 7395 7526 7956 8397 8419 8615 8728…
8419	A0A0F7Z7A2_CROAD	A0A0F7Z7A2	Phospholipase A2 1d OS=Crotalus adamanteus PE=2 SV=1	Regular	6251.73	0	16270.1	16	1	12	7.97	154998	0	25970			Green	272 305 343 344 350 352 357 362 365 367 369 372 380 391 396 400 412 430 432 434 435 441 442 459 460 472 482 523 524 525 527 528 531 534 535 538 544 546 550 560 566 569 581 619 624 625 626 629 637 642 644 649 650 652 655 658 659 660 661 662 663 664 665 669 670 673 675 682 696 730 737 738 741 742 745 751 752 755 756 757 760 762 777 781 782 2656 2764 2936 4243 4952 7395 7526 7956 8397 8608 8615 8728…
8397	H6BFA2_CROOH	H6BFA2	PLA2 2 OS=Crotalus oreganus helleri PE=2 SV=1	Regular	6251.73	0	16231	16	1	11	7.97	154998	0	25970			Green	272 305 343 344 350 352 357 362 365 367 369 372 380 391 396 400 412 430 432 434 435 441 442 459 460 472 482 523 524 525 527 528 531 534 535 538 544 546 550 560 566 569 581 619 624 625 626 629 637 642 644 649 650 652 655 658 659 660 661 662 663 664 665 669 670 673 675 682 696 730 737 738 741 742 745 751 752 755 756 757 760 762 777 781 782 2656 2764 2936 4243 4952 7395 7526 7956 8419 8608 8615 8728…
7956	J3SDV9_CROAD	J3SDV9	Cadam10_PLA2-1 OS=Crotalus adamanteus PE=2 SV=1	Regular	6251.73	0	16230	16	1	11	7.97	154998	0	25970			Green	272 305 343 344 350 352 357 362 365 367 369 372 380 391 396 400 412 430 432 434 435 441 442 459 460 472 482 523 524 525 527 528 531 534 535 538 544 546 550 560 566 569 581 619 624 625 626 629 637 642 644 649 650 652 655 658 659 660 661 662 663 664 665 669 670 673 675 682 696 730 737 738 741 742 745 751 752 755 756 757 760 762 777 781 782 2656 2764 2936 4243 4952 7395 7526 8397 8419 8608 8615 8728…
7526	U5HS18_OVOMO	U5HS18	Phospholipase A2 OS=Ovophis monticola GN=PLA2 PE=3 SV=1	Regular	6251.73	0	16463.2	16	1	16	7.91	154998	0	25970			Green	272 305 343 344 350 352 357 362 365 367 369 372 380 391 396 400 412 430 432 434 435 441 442 459 460 472 482 523 524 525 527 528 531 534 535 538 544 546 550 560 566 569 581 619 624 625 626 629 637 642 644 649 650 652 655 658 659 660 661 662 663 664 665 669 670 673 675 682 696 730 737 738 741 742 745 751 752 755 756 757 760 762 777 781 782 2656 2764 2936 4243 4952 7395 7956 8397 8419 8608 8615 8728…
7395	A0A0H3U243_OVOOK	A0A0H3U243	Phospholipase A2 OS=Ovophis okinavensis PE=3 SV=1	Regular	6251.73	0	16429.3	16	1	16	7.91	154998	0	25970			Green	272 305 343 344 350 352 357 362 365 367 369 372 380 391 396 400 412 430 432 434 435 441 442 459 460 472 482 523 524 525 527 528 531 534 535 538 544 546 550 560 566 569 581 619 624 625 626 629 637 642 644 649 650 652 655 658 659 660 661 662 663 664 665 669 670 673 675 682 696 730 737 738 741 742 745 751 752 755 756 757 760 762 777 781 782 2656 2764 2936 4243 4952 7526 7956 8397 8419 8608 8615 8728…
4952	A0A194AQ47_SISMB	A0A194AQ47	Phospholipase A2 2a OS=Sistrurus miliarius barbouri PE=3 SV=1	Regular	6251.73	0	16560.3	16	1	13	7.97	154998	0	25970			Green	272 305 343 344 350 352 357 362 365 367 369 372 380 391 396 400 412 430 432 434 435 441 442 459 460 472 482 523 524 525 527 528 531 534 535 538 544 546 550 560 566 569 581 619 624 625 626 629 637 642 644 649 650 652 655 658 659 660 661 662 663 664 665 669 670 673 675 682 696 730 737 738 741 742 745 751 752 755 756 757 760 762 777 781 782 2656 2764 2936 4243 7395 7526 7956 8397 8419 8608 8615 8728…
4243	A0A194AQJ1_9SAUR	A0A194AQJ1	Phospholipase A2 3a OS=Agkistrodon piscivorus PE=3 SV=1	Regular	6251.73	0	16483.4	16	1	14	7.97	154998	0	25970			Green	272 305 343 344 350 352 357 362 365 367 369 372 380 391 396 400 412 430 432 434 435 441 442 459 460 472 482 523 524 525 527 528 531 534 535 538 544 546 550 560 566 569 581 619 624 625 626 629 637 642 644 649 650 652 655 658 659 660 661 662 663 664 665 669 670 673 675 682 696 730 737 738 741 742 745 751 752 755 756 757 760 762 777 781 782 2656 2764 2936 4952 7395 7526 7956 8397 8419 8608 8615 8728…
2936	A0A194AQL5_9SAUR	A0A194AQL5	Phospholipase A2 1a OS=Agkistrodon piscivorus PE=3 SV=1	Regular	6251.73	0	16585.8	16	1	12	7.91	154998	0	25970			Green	272 305 343 344 350 352 357 362 365 367 369 372 380 391 396 400 412 430 432 434 435 441 442 459 460 472 482 523 524 525 527 528 531 534 535 538 544 546 550 560 566 569 581 619 624 625 626 629 637 642 644 649 650 652 655 658 659 660 661 662 663 664 665 669 670 673 675 682 696 730 737 738 741 742 745 751 752 755 756 757 760 762 777 781 782 2656 2764 4243 4952 7395 7526 7956 8397 8419 8608 8615 8728…
2764	T2HPU3_PROFL	T2HPU3	phospholipase A2 (Fragment) OS=Protobothrops flavoviridis PE=2 SV=1	Regular	6251.73	0	10483.2	16	1	10	12.79	154998	0	25970			Green	272 305 343 344 350 352 357 362 365 367 369 372 380 391 396 400 412 430 432 434 435 441 442 459 460 472 482 523 524 525 527 528 531 534 535 538 544 546 550 560 566 569 581 619 624 625 626 629 637 642 644 649 650 652 655 658 659 660 661 662 663 664 665 669 670 673 675 682 696 730 737 738 741 742 745 751 752 755 756 757 760 762 777 781 782 2656 2936 4243 4952 7395 7526 7956 8397 8419 8608 8615 8728…
2656	S6BAM4_PROFL	S6BAM4	Phospholipase A2 OS=Protobothrops flavoviridis GN=PLA2 PE=2 SV=1	Regular	6251.73	0	16347.2	16	1	12	7.97	154998	0	25970			Green	272 305 343 344 350 352 357 362 365 367 369 372 380 391 396 400 412 430 432 434 435 441 442 459 460 472 482 523 524 525 527 528 531 534 535 538 544 546 550 560 566 569 581 619 624 625 626 629 637 642 644 649 650 652 655 658 659 660 661 662 663 664 665 669 670 673 675 682 696 730 737 738 741 742 745 751 752 755 756 757 760 762 777 781 782 2764 2936 4243 4952 7395 7526 7956 8397 8419 8608 8615 8728…
781	PA2BC_CRODU	P62022	Phospholipase A2 crotoxin basic subunit CBc OS=Crotalus durissus terrificus PE=1 SV=1	Regular	6251.73	0	16705.9	16	1	12	7.97	154998	0	25970			Green	272 305 343 344 350 352 357 362 365 367 369 372 380 391 396 400 412 430 432 434 435 441 442 459 460 472 482 523 524 525 527 528 531 534 535 538 544 546 550 560 566 569 581 619 624 625 626 629 637 642 644 649 650 652 655 658 659 660 661 662 663 664 665 669 670 673 675 682 696 730 737 738 741 742 745 751 752 755 756 757 760 762 777 782 2656 2764 2936 4243 4952 7395 7526 7956 8397 8419 8608 8615 872…
777	PA2B9_CRODM	P86805	Basic phospholipase A2 9 OS=Crotalus durissus cumanensis PE=1 SV=1	Regular	6251.73	0	14974.7	16	1	14	9.02	154998	0	25970			Green	272 305 343 344 350 352 357 362 365 367 369 372 380 391 396 400 412 430 432 434 435 441 442 459 460 472 482 523 524 525 527 528 531 534 535 538 544 546 550 560 566 569 581 619 624 625 626 629 637 642 644 649 650 652 655 658 659 660 661 662 663 664 665 669 670 673 675 682 696 730 737 738 741 742 745 751 752 755 756 757 760 762 781 782 2656 2764 2936 4243 4952 7395 7526 7956 8397 8419 8608 8615 872…
762	PA2B1_AGKPL	C0HKC3	Basic phospholipase A2 APL-D49 OS=Agkistrodon piscivorus leucostoma PE=1 SV=1	Regular	6251.73	0	16585.8	16	1	12	7.91	154998	0	25970			Green	272 305 343 344 350 352 357 362 365 367 369 372 380 391 396 400 412 430 432 434 435 441 442 459 460 472 482 523 524 525 527 528 531 534 535 538 544 546 550 560 566 569 581 619 624 625 626 629 637 642 644 649 650 652 655 658 659 660 661 662 663 664 665 669 670 673 675 682 696 730 737 738 741 742 745 751 752 755 756 757 760 777 781 782 2656 2764 2936 4243 4952 7395 7526 7956 8397 8419 8608 8615 872…
760	PA2A_TRIBO	Q2YHJ3	Acidic phospholipase A2 Tbo-E6 OS=Trimeresurus borneensis PE=1 SV=1	Regular	6251.73	0	16302.2	16	1	13	7.97	154998	0	25970			Green	272 305 343 344 350 352 357 362 365 367 369 372 380 391 396 400 412 430 432 434 435 441 442 459 460 472 482 523 524 525 527 528 531 534 535 538 544 546 550 560 566 569 581 619 624 625 626 629 637 642 644 649 650 652 655 658 659 660 661 662 663 664 665 669 670 673 675 682 696 730 737 738 741 742 745 751 752 755 756 757 762 777 781 782 2656 2764 2936 4243 4952 7395 7526 7956 8397 8419 8608 8615 872…
757	PA2A_LACST	P84651	Acidic phospholipase A2 OS=Lachesis stenophrys PE=1 SV=1	Regular	6251.73	0	14700	16	1	21	9.02	154998	0	25970			Green	272 305 343 344 350 352 357 362 365 367 369 372 380 391 396 400 412 430 432 434 435 441 442 459 460 472 482 523 524 525 527 528 531 534 535 538 544 546 550 560 566 569 581 619 624 625 626 629 637 642 644 649 650 652 655 658 659 660 661 662 663 664 665 669 670 673 675 682 696 730 737 738 741 742 745 751 752 755 756 760 762 777 781 782 2656 2764 2936 4243 4952 7395 7526 7956 8397 8419 8608 8615 872…
756	PA2A_CROAT	P00624	Acidic phospholipase A2 OS=Crotalus atrox PE=1 SV=2	Regular	6251.73	0	16144.9	16	1	11	7.97	154998	0	25970			Green	272 305 343 344 350 352 357 362 365 367 369 372 380 391 396 400 412 430 432 434 435 441 442 459 460 472 482 523 524 525 527 528 531 534 535 538 544 546 550 560 566 569 581 619 624 625 626 629 637 642 644 649 650 652 655 658 659 660 661 662 663 664 665 669 670 673 675 682 696 730 737 738 741 742 745 751 752 755 757 760 762 777 781 782 2656 2764 2936 4243 4952 7395 7526 7956 8397 8419 8608 8615 872…
755	PA2A_CROAD	P00623	Acidic phospholipase A2 beta OS=Crotalus adamanteus PE=1 SV=2	Regular	6251.73	0	16231	16	1	11	7.97	154998	0	25970			Green	272 305 343 344 350 352 357 362 365 367 369 372 380 391 396 400 412 430 432 434 435 441 442 459 460 472 482 523 524 525 527 528 531 534 535 538 544 546 550 560 566 569 581 619 624 625 626 629 637 642 644 649 650 652 655 658 659 660 661 662 663 664 665 669 670 673 675 682 696 730 737 738 741 742 745 751 752 756 757 760 762 777 781 782 2656 2764 2936 4243 4952 7395 7526 7956 8397 8419 8608 8615 872…
751	PA2A_BOTJA	P81243	Acidic phospholipase A2 OS=Bothrops jararaca PE=1 SV=1	Regular	6251.73	0	15102.4	16	1	17	8.87	154998	0	25970			Green	272 305 343 344 350 352 357 362 365 367 369 372 380 391 396 400 412 430 432 434 435 441 442 459 460 472 482 523 524 525 527 528 531 534 535 538 544 546 550 560 566 569 581 619 624 625 626 629 637 642 644 649 650 652 655 658 659 660 661 662 663 664 665 669 670 673 675 682 696 730 737 738 741 742 745 752 755 756 757 760 762 777 781 782 2656 2764 2936 4243 4952 7395 7526 7956 8397 8419 8608 8615 872…
745	PA2AE_CALRH	Q9PVF2	Acidic phospholipase A2 H1E6 OS=Calloselasma rhodostoma PE=1 SV=1	Regular	6251.73	0	16484.3	16	1	12	7.91	154998	0	25970			Green	272 305 343 344 350 352 357 362 365 367 369 372 380 391 396 400 412 430 432 434 435 441 442 459 460 472 482 523 524 525 527 528 531 534 535 538 544 546 550 560 566 569 581 619 624 625 626 629 637 642 644 649 650 652 655 658 659 660 661 662 663 664 665 669 670 673 675 682 696 730 737 738 741 742 751 752 755 756 757 760 762 777 781 782 2656 2764 2936 4243 4952 7395 7526 7956 8397 8419 8608 8615 872…
742	PA2AC_CALRH	Q9PVE9	Acidic phospholipase A2 S1E6-c OS=Calloselasma rhodostoma PE=2 SV=1	Regular	6251.73	0	16605.5	16	1	13	7.91	154998	0	25970			Green	272 305 343 344 350 352 357 362 365 367 369 372 380 391 396 400 412 430 432 434 435 441 442 459 460 472 482 523 524 525 527 528 531 534 535 538 544 546 550 560 566 569 581 619 624 625 626 629 637 642 644 649 650 652 655 658 659 660 661 662 663 664 665 669 670 673 675 682 696 730 737 738 741 745 751 752 755 756 757 760 762 777 781 782 2656 2764 2936 4243 4952 7395 7526 7956 8397 8419 8608 8615 872…
741	PA2AB_TRIPE	Q2YHJ5	Acidic phospholipase A2 Tpu-E6b OS=Trimeresurus puniceus PE=1 SV=1	Regular	6251.73	0	14740.9	16	1	16	9.02	154998	0	25970			Green	272 305 343 344 350 352 357 362 365 367 369 372 380 391 396 400 412 430 432 434 435 441 442 459 460 472 482 523 524 525 527 528 531 534 535 538 544 546 550 560 566 569 581 619 624 625 626 629 637 642 644 649 650 652 655 658 659 660 661 662 663 664 665 669 670 673 675 682 696 730 737 738 742 745 751 752 755 756 757 760 762 777 781 782 2656 2764 2936 4243 4952 7395 7526 7956 8397 8419 8608 8615 872…
738	PA2AA_TRIPE	Q2YHJ6	Acidic phospholipase A2 Tpu-E6a OS=Trimeresurus puniceus PE=1 SV=1	Regular	6251.73	0	16318.2	16	1	14	7.97	154998	0	25970			Green	272 305 343 344 350 352 357 362 365 367 369 372 380 391 396 400 412 430 432 434 435 441 442 459 460 472 482 523 524 525 527 528 531 534 535 538 544 546 550 560 566 569 581 619 624 625 626 629 637 642 644 649 650 652 655 658 659 660 661 662 663 664 665 669 670 673 675 682 696 730 737 741 742 745 751 752 755 756 757 760 762 777 781 782 2656 2764 2936 4243 4952 7395 7526 7956 8397 8419 8608 8615 872…
737	PA2AA_CALRH	Q9PVF1	Acidic phospholipase A2 S1E6-a (Fragment) OS=Calloselasma rhodostoma PE=1 SV=1	Regular	6251.73	0	15168.6	16	1	13	8.73	154998	0	25970			Green	272 305 343 344 350 352 357 362 365 367 369 372 380 391 396 400 412 430 432 434 435 441 442 459 460 472 482 523 524 525 527 528 531 534 535 538 544 546 550 560 566 569 581 619 624 625 626 629 637 642 644 649 650 652 655 658 659 660 661 662 663 664 665 669 670 673 675 682 696 730 738 741 742 745 751 752 755 756 757 760 762 777 781 782 2656 2764 2936 4243 4952 7395 7526 7956 8397 8419 8608 8615 872…
730	PA2A6_GLOHA	O42190	Acidic phospholipase A2 BA2 OS=Gloydius halys PE=2 SV=1	Regular	6251.73	0	14600	16	1	17	8.87	154998	0	25970			Green	272 305 343 344 350 352 357 362 365 367 369 372 380 391 396 400 412 430 432 434 435 441 442 459 460 472 482 523 524 525 527 528 531 534 535 538 544 546 550 560 566 569 581 619 624 625 626 629 637 642 644 649 650 652 655 658 659 660 661 662 663 664 665 669 670 673 675 682 696 737 738 741 742 745 751 752 755 756 757 760 762 777 781 782 2656 2764 2936 4243 4952 7395 7526 7956 8397 8419 8608 8615 872…
696	PA2BT_PROMU	Q90W39	Basic phospholipase A2 trimucrotoxin OS=Protobothrops mucrosquamatus PE=1 SV=1	Regular	6251.73	0	16466.7	16	1	11	7.97	154998	0	25970			Green	272 305 343 344 350 352 357 362 365 367 369 372 380 391 396 400 412 430 432 434 435 441 442 459 460 472 482 523 524 525 527 528 531 534 535 538 544 546 550 560 566 569 581 619 624 625 626 629 637 642 644 649 650 652 655 658 659 660 661 662 663 664 665 669 670 673 675 682 730 737 738 741 742 745 751 752 755 756 757 760 762 777 781 782 2656 2764 2936 4243 4952 7395 7526 7956 8397 8419 8608 8615 872…
682	PA2B1_LACMU	P0C942	Basic phospholipase A2 LmTX-I OS=Lachesis muta muta PE=1 SV=1	Regular	6251.73	0	13243.8	16	1	9	9.02	154998	0	25970			Green	272 305 343 344 350 352 357 362 365 367 369 372 380 391 396 400 412 430 432 434 435 441 442 459 460 472 482 523 524 525 527 528 531 534 535 538 544 546 550 560 566 569 581 619 624 625 626 629 637 642 644 649 650 652 655 658 659 660 661 662 663 664 665 669 670 673 675 696 730 737 738 741 742 745 751 752 755 756 757 760 762 777 781 782 2656 2764 2936 4243 4952 7395 7526 7956 8397 8419 8608 8615 872…
675	PA2A_TRIGS	A8E2V8	Acidic phospholipase A2 Tgc-E6 OS=Trimeresurus gracilis PE=1 SV=1	Regular	6251.73	0	16487.4	16	1	15	7.91	154998	0	25970			Green	272 305 343 344 350 352 357 362 365 367 369 372 380 391 396 400 412 430 432 434 435 441 442 459 460 472 482 523 524 525 527 528 531 534 535 538 544 546 550 560 566 569 581 619 624 625 626 629 637 642 644 649 650 652 655 658 659 660 661 662 663 664 665 669 670 673 682 696 730 737 738 741 742 745 751 752 755 756 757 760 762 777 781 782 2656 2764 2936 4243 4952 7395 7526 7956 8397 8419 8608 8615 872…
673	PA2A_PROEL	Q2PG83	Acidic phospholipase A2 PePLA2 OS=Protobothrops elegans PE=2 SV=1	Regular	6251.73	0	16167	16	1	13	7.97	154998	0	25970			Green	272 305 343 344 350 352 357 362 365 367 369 372 380 391 396 400 412 430 432 434 435 441 442 459 460 472 482 523 524 525 527 528 531 534 535 538 544 546 550 560 566 569 581 619 624 625 626 629 637 642 644 649 650 652 655 658 659 660 661 662 663 664 665 669 670 675 682 696 730 737 738 741 742 745 751 752 755 756 757 760 762 777 781 782 2656 2764 2936 4243 4952 7395 7526 7956 8397 8419 8608 8615 872…
670	PA2A_GLOUS	Q7LZQ4	Acidic phospholipase A2 OS=Gloydius ussuriensis PE=1 SV=1	Regular	6251.73	0	14773.1	16	1	14	8.87	154998	0	25970			Green	272 305 343 344 350 352 357 362 365 367 369 372 380 391 396 400 412 430 432 434 435 441 442 459 460 472 482 523 524 525 527 528 531 534 535 538 544 546 550 560 566 569 581 619 624 625 626 629 637 642 644 649 650 652 655 658 659 660 661 662 663 664 665 669 673 675 682 696 730 737 738 741 742 745 751 752 755 756 757 760 762 777 781 782 2656 2764 2936 4243 4952 7395 7526 7956 8397 8419 8608 8615 872…
669	PA2A_DEIAC	Q7SID6	Acidic phospholipase A2 OS=Deinagkistrodon acutus PE=1 SV=2	Regular	6251.73	0	14830.1	16	1	12	8.94	154998	0	25970			Green	272 305 343 344 350 352 357 362 365 367 369 372 380 391 396 400 412 430 432 434 435 441 442 459 460 472 482 523 524 525 527 528 531 534 535 538 544 546 550 560 566 569 581 619 624 625 626 629 637 642 644 649 650 652 655 658 659 660 661 662 663 664 665 670 673 675 682 696 730 737 738 741 742 745 751 752 755 756 757 760 762 777 781 782 2656 2764 2936 4243 4952 7395 7526 7956 8397 8419 8608 8615 872…
663	PA2A_BOTIN	Q8QG87	Acidic phospholipase A2 BITP01A OS=Bothrops insularis PE=1 SV=1	Regular	6251.73	0	16557.4	16	1	18	7.97	154998	0	25970			Green	272 305 343 344 350 352 357 362 365 367 369 372 380 391 396 400 412 430 432 434 435 441 442 459 460 472 482 523 524 525 527 528 531 534 535 538 544 546 550 560 566 569 581 619 624 625 626 629 637 642 644 649 650 652 655 658 659 660 661 662 664 665 669 670 673 675 682 696 730 737 738 741 742 745 751 752 755 756 757 760 762 777 781 782 2656 2764 2936 4243 4952 7395 7526 7956 8397 8419 8608 8615 872…
662	PA2A_BITGA	P00620	Acidic phospholipase A2 OS=Bitis gabonica PE=1 SV=1	Regular	6251.73	0	14060.2	16	1	12	9.32	154998	0	25970			Green	272 305 343 344 350 352 357 362 365 367 369 372 380 391 396 400 412 430 432 434 435 441 442 459 460 472 482 523 524 525 527 528 531 534 535 538 544 546 550 560 566 569 581 619 624 625 626 629 637 642 644 649 650 652 655 658 659 660 661 663 664 665 669 670 673 675 682 696 730 737 738 741 742 745 751 752 755 756 757 760 762 777 781 782 2656 2764 2936 4243 4952 7395 7526 7956 8397 8419 8608 8615 872…
661	PA2AI_TRIST	Q6H3C6	Acidic phospholipase A2 CTs-A3 OS=Trimeresurus stejnegeri PE=1 SV=1	Regular	6251.73	0	14588	16	1	14	9.02	154998	0	25970			Green	272 305 343 344 350 352 357 362 365 367 369 372 380 391 396 400 412 430 432 434 435 441 442 459 460 472 482 523 524 525 527 528 531 534 535 538 544 546 550 560 566 569 581 619 624 625 626 629 637 642 644 649 650 652 655 658 659 660 662 663 664 665 669 670 673 675 682 696 730 737 738 741 742 745 751 752 755 756 757 760 762 777 781 782 2656 2764 2936 4243 4952 7395 7526 7956 8397 8419 8608 8615 872…
660	PA2AH_CROVV	Q800C1	Acidic phospholipase A2 Cvv-E6h OS=Crotalus viridis viridis PE=2 SV=1	Regular	6251.73	0	16343.1	16	1	15	7.97	154998	0	25970			Green	272 305 343 344 350 352 357 362 365 367 369 372 380 391 396 400 412 430 432 434 435 441 442 459 460 472 482 523 524 525 527 528 531 534 535 538 544 546 550 560 566 569 581 619 624 625 626 629 637 642 644 649 650 652 655 658 659 661 662 663 664 665 669 670 673 675 682 696 730 737 738 741 742 745 751 752 755 756 757 760 762 777 781 782 2656 2764 2936 4243 4952 7395 7526 7956 8397 8419 8608 8615 872…
659	PA2AF_TRIST	Q6H3C8	Acidic phospholipase A2 Ts-A6 OS=Trimeresurus stejnegeri PE=1 SV=1	Regular	6251.73	0	16505.2	16	1	19	7.97	154998	0	25970			Green	272 305 343 344 350 352 357 362 365 367 369 372 380 391 396 400 412 430 432 434 435 441 442 459 460 472 482 523 524 525 527 528 531 534 535 538 544 546 550 560 566 569 581 619 624 625 626 629 637 642 644 649 650 652 655 658 660 661 662 663 664 665 669 670 673 675 682 696 730 737 738 741 742 745 751 752 755 756 757 760 762 777 781 782 2656 2764 2936 4243 4952 7395 7526 7956 8397 8419 8608 8615 872…
658	PA2AE_CROVV	Q7ZTA8	Acidic phospholipase A2 Cvv-E6e OS=Crotalus viridis viridis PE=1 SV=1	Regular	6251.73	0	16212.1	16	1	12	7.97	154998	0	25970			Green	272 305 343 344 350 352 357 362 365 367 369 372 380 391 396 400 412 430 432 434 435 441 442 459 460 472 482 523 524 525 527 528 531 534 535 538 544 546 550 560 566 569 581 619 624 625 626 629 637 642 644 649 650 652 655 659 660 661 662 663 664 665 669 670 673 675 682 696 730 737 738 741 742 745 751 752 755 756 757 760 762 777 781 782 2656 2764 2936 4243 4952 7395 7526 7956 8397 8419 8608 8615 872…
655	PA2AC_TRIPE	P0DJP4	Acidic phospholipase A2 Tpu-E6c (Fragments) OS=Trimeresurus puniceus PE=1 SV=1	Regular	6251.73	0	14606.8	16	1	17	9.02	154998	0	25970			Green	272 305 343 344 350 352 357 362 365 367 369 372 380 391 396 400 412 430 432 434 435 441 442 459 460 472 482 523 524 525 527 528 531 534 535 538 544 546 550 560 566 569 581 619 624 625 626 629 637 642 644 649 650 652 658 659 660 661 662 663 664 665 669 670 673 675 682 696 730 737 738 741 742 745 751 752 755 756 757 760 762 777 781 782 2656 2764 2936 4243 4952 7395 7526 7956 8397 8419 8608 8615 872…
652	PA2A7_GLOHA	O42191	Acidic phospholipase A2 A OS=Gloydius halys PE=1 SV=2	Regular	6251.73	0	14725.1	16	1	14	8.87	154998	0	25970			Green	272 305 343 344 350 352 357 362 365 367 369 372 380 391 396 400 412 430 432 434 435 441 442 459 460 472 482 523 524 525 527 528 531 534 535 538 544 546 550 560 566 569 581 619 624 625 626 629 637 642 644 649 650 655 658 659 660 661 662 663 664 665 669 670 673 675 682 696 730 737 738 741 742 745 751 752 755 756 757 760 762 777 781 782 2656 2764 2936 4243 4952 7395 7526 7956 8397 8419 8608 8615 872…
650	PA2A6_TRIGA	P70088	Acidic phospholipase A2 6 OS=Trimeresurus gramineus PE=3 SV=1	Regular	6251.73	0	16521.2	16	1	19	7.97	154998	0	25970			Green	272 305 343 344 350 352 357 362 365 367 369 372 380 391 396 400 412 430 432 434 435 441 442 459 460 472 482 523 524 525 527 528 531 534 535 538 544 546 550 560 566 569 581 619 624 625 626 629 637 642 644 649 652 655 658 659 660 661 662 663 664 665 669 670 673 675 682 696 730 737 738 741 742 745 751 752 755 756 757 760 762 777 781 782 2656 2764 2936 4243 4952 7395 7526 7956 8397 8419 8608 8615 872…
649	PA2A6_CROHD	D6MKR0	Acidic phospholipase A2 CH-E6' OS=Crotalus horridus PE=1 SV=1	Regular	6251.73	0	16307.1	16	1	12	7.97	154998	0	25970			Green	272 305 343 344 350 352 357 362 365 367 369 372 380 391 396 400 412 430 432 434 435 441 442 459 460 472 482 523 524 525 527 528 531 534 535 538 544 546 550 560 566 569 581 619 624 625 626 629 637 642 644 650 652 655 658 659 660 661 662 663 664 665 669 670 673 675 682 696 730 737 738 741 742 745 751 752 755 756 757 760 762 777 781 782 2656 2764 2936 4243 4952 7395 7526 7956 8397 8419 8608 8615 872…
644	PA2A4_TRIGA	P81479	Acidic phospholipase A2 4 OS=Trimeresurus gramineus PE=1 SV=1	Regular	6251.73	0	14590.8	16	1	23	9.02	154998	0	25970			Green	272 305 343 344 350 352 357 362 365 367 369 372 380 391 396 400 412 430 432 434 435 441 442 459 460 472 482 523 524 525 527 528 531 534 535 538 544 546 550 560 566 569 581 619 624 625 626 629 637 642 649 650 652 655 658 659 660 661 662 663 664 665 669 670 673 675 682 696 730 737 738 741 742 745 751 752 755 756 757 760 762 777 781 782 2656 2764 2936 4243 4952 7395 7526 7956 8397 8419 8608 8615 872…
642	PA2A4_BOTAL	P86456	Acidic phospholipase A2 SpII RP4 OS=Bothrops alternatus PE=1 SV=1	Regular	6251.73	0	14541	16	1	15	9.09	154998	0	25970			Green	272 305 343 344 350 352 357 362 365 367 369 372 380 391 396 400 412 430 432 434 435 441 442 459 460 472 482 523 524 525 527 528 531 534 535 538 544 546 550 560 566 569 581 619 624 625 626 629 637 644 649 650 652 655 658 659 660 661 662 663 664 665 669 670 673 675 682 696 730 737 738 741 742 745 751 752 755 756 757 760 762 777 781 782 2656 2764 2936 4243 4952 7395 7526 7956 8397 8419 8608 8615 872…
637	PA2A2_TRIGA	P81478	Acidic phospholipase A2 2 OS=Trimeresurus gramineus PE=1 SV=1	Regular	6251.73	0	14591.7	16	1	16	9.02	154998	0	25970			Green	272 305 343 344 350 352 357 362 365 367 369 372 380 391 396 400 412 430 432 434 435 441 442 459 460 472 482 523 524 525 527 528 531 534 535 538 544 546 550 560 566 569 581 619 624 625 626 629 642 644 649 650 652 655 658 659 660 661 662 663 664 665 669 670 673 675 682 696 730 737 738 741 742 745 751 752 755 756 757 760 762 777 781 782 2656 2764 2936 4243 4952 7395 7526 7956 8397 8419 8608 8615 872…
626	PA2A1_TRIGA	P20476	Acidic phospholipase A2 1 OS=Trimeresurus gramineus PE=1 SV=3	Regular	6251.73	0	16317	16	1	23	7.97	154998	0	25970			Green	272 305 343 344 350 352 357 362 365 367 369 372 380 391 396 400 412 430 432 434 435 441 442 459 460 472 482 523 524 525 527 528 531 534 535 538 544 546 550 560 566 569 581 619 624 625 629 637 642 644 649 650 652 655 658 659 660 661 662 663 664 665 669 670 673 675 682 696 730 737 738 741 742 745 751 752 755 756 757 760 762 777 781 782 2656 2764 2936 4243 4952 7395 7526 7956 8397 8419 8608 8615 872…
625	PA2A1_PROMU	Q91506	Acidic phospholipase A2 1 OS=Protobothrops mucrosquamatus PE=2 SV=1	Regular	6251.73	0	14413.7	16	1	13	9.02	154998	0	25970			Green	272 305 343 344 350 352 357 362 365 367 369 372 380 391 396 400 412 430 432 434 435 441 442 459 460 472 482 523 524 525 527 528 531 534 535 538 544 546 550 560 566 569 581 619 624 626 629 637 642 644 649 650 652 655 658 659 660 661 662 663 664 665 669 670 673 675 682 696 730 737 738 741 742 745 751 752 755 756 757 760 762 777 781 782 2656 2764 2936 4243 4952 7395 7526 7956 8397 8419 8608 8615 872…
624	PA2A1_OVOOK	P00625	Acidic phospholipase A2 DE-I OS=Ovophis okinavensis PE=1 SV=2	Regular	6251.73	0	16382.2	16	1	16	7.91	154998	0	25970			Green	272 305 343 344 350 352 357 362 365 367 369 372 380 391 396 400 412 430 432 434 435 441 442 459 460 472 482 523 524 525 527 528 531 534 535 538 544 546 550 560 566 569 581 619 625 626 629 637 642 644 649 650 652 655 658 659 660 661 662 663 664 665 669 670 673 675 682 696 730 737 738 741 742 745 751 752 755 756 757 760 762 777 781 782 2656 2764 2936 4243 4952 7395 7526 7956 8397 8419 8608 8615 872…
581	PA2B_TRIPE	Q2YHJ7	Basic phospholipase A2 Tpu-G6D49 OS=Trimeresurus puniceus PE=1 SV=1	Regular	6251.73	0	16497.6	16	1	15	7.97	154998	0	25970			Green	272 305 343 344 350 352 357 362 365 367 369 372 380 391 396 400 412 430 432 434 435 441 442 459 460 472 482 523 524 525 527 528 531 534 535 538 544 546 550 560 566 569 619 624 625 626 629 637 642 644 649 650 652 655 658 659 660 661 662 663 664 665 669 670 673 675 682 696 730 737 738 741 742 745 751 752 755 756 757 760 762 777 781 782 2656 2764 2936 4243 4952 7395 7526 7956 8397 8419 8608 8615 872…
569	PA2BB_SISTE	Q6EER2	Basic phospholipase A2 sistruxin B OS=Sistrurus tergeminus PE=1 SV=1	Regular	6251.73	0	16642.7	16	1	13	7.97	154998	0	25970			Green	272 305 343 344 350 352 357 362 365 367 369 372 380 391 396 400 412 430 432 434 435 441 442 459 460 472 482 523 524 525 527 528 531 534 535 538 544 546 550 560 566 581 619 624 625 626 629 637 642 644 649 650 652 655 658 659 660 661 662 663 664 665 669 670 673 675 682 696 730 737 738 741 742 745 751 752 755 756 757 760 762 777 781 782 2656 2764 2936 4243 4952 7395 7526 7956 8397 8419 8608 8615 872…
566	PA2BB_CRODU	P0CG56	Phospholipase A2 crotoxin basic subunit CBb OS=Crotalus durissus terrificus PE=1 SV=1	Regular	6251.73	0	14965.7	16	1	11	9.02	154998	0	25970			Green	272 305 343 344 350 352 357 362 365 367 369 372 380 391 396 400 412 430 432 434 435 441 442 459 460 472 482 523 524 525 527 528 531 534 535 538 544 546 550 560 569 581 619 624 625 626 629 637 642 644 649 650 652 655 658 659 660 661 662 663 664 665 669 670 673 675 682 696 730 737 738 741 742 745 751 752 755 756 757 760 762 777 781 782 2656 2764 2936 4243 4952 7395 7526 7956 8397 8419 8608 8615 872…
560	PA2BA_CRODR	P86169	Basic phospholipase A2 A OS=Crotalus durissus ruruima PE=1 SV=1	Regular	6251.73	0	14997.7	16	1	12	9.02	154998	0	25970			Green	272 305 343 344 350 352 357 362 365 367 369 372 380 391 396 400 412 430 432 434 435 441 442 459 460 472 482 523 524 525 527 528 531 534 535 538 544 546 550 566 569 581 619 624 625 626 629 637 642 644 649 650 652 655 658 659 660 661 662 663 664 665 669 670 673 675 682 696 730 737 738 741 742 745 751 752 755 756 757 760 762 777 781 782 2656 2764 2936 4243 4952 7395 7526 7956 8397 8419 8608 8615 872…
546	PA2B2_LACMU	P0C943	Basic phospholipase A2 LmTX-II OS=Lachesis muta muta PE=1 SV=1	Regular	6251.73	0	12856.3	16	1	9	9.02	154998	0	25970			Green	272 305 343 344 350 352 357 362 365 367 369 372 380 391 396 400 412 430 432 434 435 441 442 459 460 472 482 523 524 525 527 528 531 534 535 538 544 550 560 566 569 581 619 624 625 626 629 637 642 644 649 650 652 655 658 659 660 661 662 663 664 665 669 670 673 675 682 696 730 737 738 741 742 745 751 752 755 756 757 760 762 777 781 782 2656 2764 2936 4243 4952 7395 7526 7956 8397 8419 8608 8615 872…
538	PA2B1_CROSS	P62023	Basic phospholipase A2 Mtx-b OS=Crotalus scutulatus scutulatus PE=1 SV=1	Regular	6251.73	0	16705.9	16	1	12	7.97	154998	0	25970			Green	272 305 343 344 350 352 357 362 365 367 369 372 380 391 396 400 412 430 432 434 435 441 442 459 460 472 482 523 524 525 527 528 531 534 535 544 546 550 560 566 569 581 619 624 625 626 629 637 642 644 649 650 652 655 658 659 660 661 662 663 664 665 669 670 673 675 682 696 730 737 738 741 742 745 751 752 755 756 757 760 762 777 781 782 2656 2764 2936 4243 4952 7395 7526 7956 8397 8419 8608 8615 872…
535	PA2B1_AGKPI	P51972	Basic phospholipase A2 APP-D49 OS=Agkistrodon piscivorus piscivorus PE=1 SV=2	Regular	6251.73	0	14787.5	16	1	12	8.94	154998	0	25970			Green	272 305 343 344 350 352 357 362 365 367 369 372 380 391 396 400 412 430 432 434 435 441 442 459 460 472 482 523 524 525 527 528 531 534 538 544 546 550 560 566 569 581 619 624 625 626 629 637 642 644 649 650 652 655 658 659 660 661 662 663 664 665 669 670 673 675 682 696 730 737 738 741 742 745 751 752 755 756 757 760 762 777 781 782 2656 2764 2936 4243 4952 7395 7526 7956 8397 8419 8608 8615 872…
534	PA2B1_AGKPC	C0HKC4	Basic phospholipase A2 APC-D49 OS=Agkistrodon piscivorus conanti PE=1 SV=1	Regular	6251.73	0	14787.5	16	1	12	8.94	154998	0	25970			Green	272 305 343 344 350 352 357 362 365 367 369 372 380 391 396 400 412 430 432 434 435 441 442 459 460 472 482 523 524 525 527 528 531 535 538 544 546 550 560 566 569 581 619 624 625 626 629 637 642 644 649 650 652 655 658 659 660 661 662 663 664 665 669 670 673 675 682 696 730 737 738 741 742 745 751 752 755 756 757 760 762 777 781 782 2656 2764 2936 4243 4952 7395 7526 7956 8397 8419 8608 8615 872…
531	PA2A_PROJR	Q8JIY9	Acidic phospholipase A2 jerdoxin OS=Protobothrops jerdonii PE=1 SV=1	Regular	6251.73	0	16437.3	16	1	18	7.97	154998	0	25970			Green	272 305 343 344 350 352 357 362 365 367 369 372 380 391 396 400 412 430 432 434 435 441 442 459 460 472 482 523 524 525 527 528 534 535 538 544 546 550 560 566 569 581 619 624 625 626 629 637 642 644 649 650 652 655 658 659 660 661 662 663 664 665 669 670 673 675 682 696 730 737 738 741 742 745 751 752 755 756 757 760 762 777 781 782 2656 2764 2936 4243 4952 7395 7526 7956 8397 8419 8608 8615 872…
528	PA2A_GLOHA	P14418	Acidic phospholipase A2 OS=Gloydius halys PE=1 SV=1	Regular	6251.73	0	14772.2	16	1	14	8.87	154998	0	25970			Green	272 305 343 344 350 352 357 362 365 367 369 372 380 391 396 400 412 430 432 434 435 441 442 459 460 472 482 523 524 525 527 531 534 535 538 544 546 550 560 566 569 581 619 624 625 626 629 637 642 644 649 650 652 655 658 659 660 661 662 663 664 665 669 670 673 675 682 696 730 737 738 741 742 745 751 752 755 756 757 760 762 777 781 782 2656 2764 2936 4243 4952 7395 7526 7956 8397 8419 8608 8615 872…
527	PA2A_GLOBL	P20249	Acidic phospholipase A2 OS=Gloydius blomhoffii PE=1 SV=1	Regular	6251.73	0	14462.7	16	1	14	9.02	154998	0	25970			Green	272 305 343 344 350 352 357 362 365 367 369 372 380 391 396 400 412 430 432 434 435 441 442 459 460 472 482 523 524 525 528 531 534 535 538 544 546 550 560 566 569 581 619 624 625 626 629 637 642 644 649 650 652 655 658 659 660 661 662 663 664 665 669 670 673 675 682 696 730 737 738 741 742 745 751 752 755 756 757 760 762 777 781 782 2656 2764 2936 4243 4952 7395 7526 7956 8397 8419 8608 8615 872…
525	PA2A_BOTMO	G3DT18	Acidic phospholipase A2 BmooPLA2 OS=Bothrops moojeni PE=1 SV=1	Regular	6251.73	0	16478.1	16	1	14	7.97	154998	0	25970			Green	272 305 343 344 350 352 357 362 365 367 369 372 380 391 396 400 412 430 432 434 435 441 442 459 460 472 482 523 524 527 528 531 534 535 538 544 546 550 560 566 569 581 619 624 625 626 629 637 642 644 649 650 652 655 658 659 660 661 662 663 664 665 669 670 673 675 682 696 730 737 738 741 742 745 751 752 755 756 757 760 762 777 781 782 2656 2764 2936 4243 4952 7395 7526 7956 8397 8419 8608 8615 872…
524	PA2A_BOTAM	P86907	Acidic phospholipase A2 OS=Bothrops ammodytoides PE=1 SV=1	Regular	6251.73	0	14666.1	16	1	14	9.02	154998	0	25970			Green	272 305 343 344 350 352 357 362 365 367 369 372 380 391 396 400 412 430 432 434 435 441 442 459 460 472 482 523 525 527 528 531 534 535 538 544 546 550 560 566 569 581 619 624 625 626 629 637 642 644 649 650 652 655 658 659 660 661 662 663 664 665 669 670 673 675 682 696 730 737 738 741 742 745 751 752 755 756 757 760 762 777 781 782 2656 2764 2936 4243 4952 7395 7526 7956 8397 8419 8608 8615 872…
523	PA2AG_CROVV	Q800C2	Acidic phospholipase A2 Cvv-E6g OS=Crotalus viridis viridis PE=2 SV=1	Regular	6251.73	0	16354.2	16	1	14	7.97	154998	0	25970			Green	272 305 343 344 350 352 357 362 365 367 369 372 380 391 396 400 412 430 432 434 435 441 442 459 460 472 482 524 525 527 528 531 534 535 538 544 546 550 560 566 569 581 619 624 625 626 629 637 642 644 649 650 652 655 658 659 660 661 662 663 664 665 669 670 673 675 682 696 730 737 738 741 742 745 751 752 755 756 757 760 762 777 781 782 2656 2764 2936 4243 4952 7395 7526 7956 8397 8419 8608 8615 872…
482	PA2B_TRIBO	Q2YHJ2	Basic phospholipase A2 Tbo-G6D49 OS=Trimeresurus borneensis PE=1 SV=1	Regular	6251.73	0	16540.6	16	1	17	7.97	154998	0	25970			Green	272 305 343 344 350 352 357 362 365 367 369 372 380 391 396 400 412 430 432 434 435 441 442 459 460 472 523 524 525 527 528 531 534 535 538 544 546 550 560 566 569 581 619 624 625 626 629 637 642 644 649 650 652 655 658 659 660 661 662 663 664 665 669 670 673 675 682 696 730 737 738 741 742 745 751 752 755 756 757 760 762 777 781 782 2656 2764 2936 4243 4952 7395 7526 7956 8397 8419 8608 8615 872…
472	PA2BQ_PROFL	Q8JIG0	Basic phospholipase A2 PLA-B' OS=Protobothrops flavoviridis PE=2 SV=1	Regular	6251.73	0	16501.6	16	1	13	7.97	154998	0	25970			Green	272 305 343 344 350 352 357 362 365 367 369 372 380 391 396 400 412 430 432 434 435 441 442 459 460 482 523 524 525 527 528 531 534 535 538 544 546 550 560 566 569 581 619 624 625 626 629 637 642 644 649 650 652 655 658 659 660 661 662 663 664 665 669 670 673 675 682 696 730 737 738 741 742 745 751 752 755 756 757 760 762 777 781 782 2656 2764 2936 4243 4952 7395 7526 7956 8397 8419 8608 8615 872…
460	PA2BA_CRODU	P24027	Phospholipase A2 crotoxin basic chain CBa2 OS=Crotalus durissus terrificus PE=1 SV=1	Regular	6251.73	0	16766.9	16	1	13	7.97	154998	0	25970			Green	272 305 343 344 350 352 357 362 365 367 369 372 380 391 396 400 412 430 432 434 435 441 442 459 472 482 523 524 525 527 528 531 534 535 538 544 546 550 560 566 569 581 619 624 625 626 629 637 642 644 649 650 652 655 658 659 660 661 662 663 664 665 669 670 673 675 682 696 730 737 738 741 742 745 751 752 755 756 757 760 762 777 781 782 2656 2764 2936 4243 4952 7395 7526 7956 8397 8419 8608 8615 872…
459	PA2BA_CRODM	P86806	Basic phospholipase A2 10 OS=Crotalus durissus cumanensis PE=1 SV=1	Regular	6251.73	0	15027.8	16	1	14	9.02	154998	0	25970			Green	272 305 343 344 350 352 357 362 365 367 369 372 380 391 396 400 412 430 432 434 435 441 442 460 472 482 523 524 525 527 528 531 534 535 538 544 546 550 560 566 569 581 619 624 625 626 629 637 642 644 649 650 652 655 658 659 660 661 662 663 664 665 669 670 673 675 682 696 730 737 738 741 742 745 751 752 755 756 757 760 762 777 781 782 2656 2764 2936 4243 4952 7395 7526 7956 8397 8419 8608 8615 872…
435	PA2AB_CROVV	Q7ZTA6	Acidic phospholipase A2 Cvv-E6b OS=Crotalus viridis viridis PE=1 SV=1	Regular	6251.73	0	16238.1	16	1	12	7.97	154998	0	25970			Green	272 305 343 344 350 352 357 362 365 367 369 372 380 391 396 400 412 430 432 434 441 442 459 460 472 482 523 524 525 527 528 531 534 535 538 544 546 550 560 566 569 581 619 624 625 626 629 637 642 644 649 650 652 655 658 659 660 661 662 663 664 665 669 670 673 675 682 696 730 737 738 741 742 745 751 752 755 756 757 760 762 777 781 782 2656 2764 2936 4243 4952 7395 7526 7956 8397 8419 8608 8615 872…
434	PA2AA_TRIST	Q6H3D0	Acidic phospholipase A2 Ts-A1 OS=Trimeresurus stejnegeri PE=1 SV=1	Regular	6251.73	0	16332	16	1	23	7.97	154998	0	25970			Green	272 305 343 344 350 352 357 362 365 367 369 372 380 391 396 400 412 430 432 435 441 442 459 460 472 482 523 524 525 527 528 531 534 535 538 544 546 550 560 566 569 581 619 624 625 626 629 637 642 644 649 650 652 655 658 659 660 661 662 663 664 665 669 670 673 675 682 696 730 737 738 741 742 745 751 752 755 756 757 760 762 777 781 782 2656 2764 2936 4243 4952 7395 7526 7956 8397 8419 8608 8615 872…
432	PA2AA_CROVV	Q800C4	Acidic phospholipase A2 Cvv-E6a OS=Crotalus viridis viridis PE=1 SV=1	Regular	6251.73	0	16031.8	16	1	10	7.97	154998	0	25970			Green	272 305 343 344 350 352 357 362 365 367 369 372 380 391 396 400 412 430 434 435 441 442 459 460 472 482 523 524 525 527 528 531 534 535 538 544 546 550 560 566 569 581 619 624 625 626 629 637 642 644 649 650 652 655 658 659 660 661 662 663 664 665 669 670 673 675 682 696 730 737 738 741 742 745 751 752 755 756 757 760 762 777 781 782 2656 2764 2936 4243 4952 7395 7526 7956 8397 8419 8608 8615 872…
430	PA2A8_GLOHA	O42192	Acidic phospholipase A2 A' OS=Gloydius halys PE=2 SV=1	Regular	6251.73	0	14464.8	16	1	14	9.02	154998	0	25970			Green	272 305 343 344 350 352 357 362 365 367 369 372 380 391 396 400 412 432 434 435 441 442 459 460 472 482 523 524 525 527 528 531 534 535 538 544 546 550 560 566 569 581 619 624 625 626 629 637 642 644 649 650 652 655 658 659 660 661 662 663 664 665 669 670 673 675 682 696 730 737 738 741 742 745 751 752 755 756 757 760 762 777 781 782 2656 2764 2936 4243 4952 7395 7526 7956 8397 8419 8608 8615 872…
412	PA2_LACMR	B3EWP6	Phospholipase A2 (Fragment) OS=Lachesis muta rhombeata PE=1 SV=1	Regular	6251.73	0	7138.93	16	1	5	18.33	154998	0	25970			Green	272 305 343 344 350 352 357 362 365 367 369 372 380 391 396 400 430 432 434 435 441 442 459 460 472 482 523 524 525 527 528 531 534 535 538 544 546 550 560 566 569 581 619 624 625 626 629 637 642 644 649 650 652 655 658 659 660 661 662 663 664 665 669 670 673 675 682 696 730 737 738 741 742 745 751 752 755 756 757 760 762 777 781 782 2656 2764 2936 4243 4952 7395 7526 7956 8397 8419 8608 8615 872…
400	PA2B_BITCA	P00622	Basic phospholipase A2 caudoxin OS=Bitis caudalis PE=1 SV=1	Regular	6251.73	0	14161.8	16	1	9	9.09	154998	0	25970			Green	272 305 343 344 350 352 357 362 365 367 369 372 380 391 396 412 430 432 434 435 441 442 459 460 472 482 523 524 525 527 528 531 534 535 538 544 546 550 560 566 569 581 619 624 625 626 629 637 642 644 649 650 652 655 658 659 660 661 662 663 664 665 669 670 673 675 682 696 730 737 738 741 742 745 751 752 755 756 757 760 762 777 781 782 2656 2764 2936 4243 4952 7395 7526 7956 8397 8419 8608 8615 872…
396	PA2BE_CRODU	P0CAS5	Basic phospholipase A2 F15 OS=Crotalus durissus terrificus PE=1 SV=1	Regular	6251.73	0	15278.2	16	1	14	9.02	154998	0	25970			Green	272 305 343 344 350 352 357 362 365 367 369 372 380 391 400 412 430 432 434 435 441 442 459 460 472 482 523 524 525 527 528 531 534 535 538 544 546 550 560 566 569 581 619 624 625 626 629 637 642 644 649 650 652 655 658 659 660 661 662 663 664 665 669 670 673 675 682 696 730 737 738 741 742 745 751 752 755 756 757 760 762 777 781 782 2656 2764 2936 4243 4952 7395 7526 7956 8397 8419 8608 8615 872…
391	PA2BB_TRIST	Q6H3C5	Basic phospholipase A2 Ts-G6D49 OS=Trimeresurus stejnegeri PE=1 SV=2	Regular	6251.73	0	14617.1	16	1	18	9.02	154998	0	25970			Green	272 305 343 344 350 352 357 362 365 367 369 372 380 396 400 412 430 432 434 435 441 442 459 460 472 482 523 524 525 527 528 531 534 535 538 544 546 550 560 566 569 581 619 624 625 626 629 637 642 644 649 650 652 655 658 659 660 661 662 663 664 665 669 670 673 675 682 696 730 737 738 741 742 745 751 752 755 756 757 760 762 777 781 782 2656 2764 2936 4243 4952 7395 7526 7956 8397 8419 8608 8615 872…
380	PA2B6_CRODO	P0CAS2	Phospholipase A2 crotoxin basic chain OS=Crotalus durissus collilineatus PE=1 SV=1	Regular	6251.73	0	15062.8	16	1	11	9.02	154998	0	25970			Green	272 305 343 344 350 352 357 362 365 367 369 372 391 396 400 412 430 432 434 435 441 442 459 460 472 482 523 524 525 527 528 531 534 535 538 544 546 550 560 566 569 581 619 624 625 626 629 637 642 644 649 650 652 655 658 659 660 661 662 663 664 665 669 670 673 675 682 696 730 737 738 741 742 745 751 752 755 756 757 760 762 777 781 782 2656 2764 2936 4243 4952 7395 7526 7956 8397 8419 8608 8615 872…
372	PA2AP_PROFL	Q92147	Acidic phospholipase A2 pgPLA 1b/pgPLA 2b OS=Protobothrops flavoviridis PE=3 SV=1	Regular	6251.73	0	16506.3	16	1	18	7.97	154998	0	25970			Green	272 305 343 344 350 352 357 362 365 367 369 380 391 396 400 412 430 432 434 435 441 442 459 460 472 482 523 524 525 527 528 531 534 535 538 544 546 550 560 566 569 581 619 624 625 626 629 637 642 644 649 650 652 655 658 659 660 661 662 663 664 665 669 670 673 675 682 696 730 737 738 741 742 745 751 752 755 756 757 760 762 777 781 782 2656 2764 2936 4243 4952 7395 7526 7956 8397 8419 8608 8615 872…
369	PA2AF_CROVV	Q800C3	Acidic phospholipase A2 Cvv-E6f OS=Crotalus viridis viridis PE=1 SV=1	Regular	6251.73	0	16440.3	16	1	15	7.97	154998	0	25970			Green	272 305 343 344 350 352 357 362 365 367 372 380 391 396 400 412 430 432 434 435 441 442 459 460 472 482 523 524 525 527 528 531 534 535 538 544 546 550 560 566 569 581 619 624 625 626 629 637 642 644 649 650 652 655 658 659 660 661 662 663 664 665 669 670 673 675 682 696 730 737 738 741 742 745 751 752 755 756 757 760 762 777 781 782 2656 2764 2936 4243 4952 7395 7526 7956 8397 8419 8608 8615 872…
367	PA2AD_TRIST	Q6H3C7	Acidic phospholipase A2 Ts-A4 OS=Trimeresurus stejnegeri PE=1 SV=1	Regular	6251.73	0	16469.3	16	1	12	7.91	154998	0	25970			Green	272 305 343 344 350 352 357 362 365 369 372 380 391 396 400 412 430 432 434 435 441 442 459 460 472 482 523 524 525 527 528 531 534 535 538 544 546 550 560 566 569 581 619 624 625 626 629 637 642 644 649 650 652 655 658 659 660 661 662 663 664 665 669 670 673 675 682 696 730 737 738 741 742 745 751 752 755 756 757 760 762 777 781 782 2656 2764 2936 4243 4952 7395 7526 7956 8397 8419 8608 8615 872…
365	PA2AC_TRIST	Q6H3C9	Acidic phospholipase A2 Ts-A3 OS=Trimeresurus stejnegeri PE=1 SV=1	Regular	6251.73	0	16346.3	16	1	14	7.97	154998	0	25970			Green	272 305 343 344 350 352 357 362 367 369 372 380 391 396 400 412 430 432 434 435 441 442 459 460 472 482 523 524 525 527 528 531 534 535 538 544 546 550 560 566 569 581 619 624 625 626 629 637 642 644 649 650 652 655 658 659 660 661 662 663 664 665 669 670 673 675 682 696 730 737 738 741 742 745 751 752 755 756 757 760 762 777 781 782 2656 2764 2936 4243 4952 7395 7526 7956 8397 8419 8608 8615 872…
362	PA2AB_CALRH	Q9PVF0	Acidic phospholipase A2 S1E6-b (Fragment) OS=Calloselasma rhodostoma PE=1 SV=1	Regular	6251.73	0	15150.6	16	1	13	8.73	154998	0	25970			Green	272 305 343 344 350 352 357 365 367 369 372 380 391 396 400 412 430 432 434 435 441 442 459 460 472 482 523 524 525 527 528 531 534 535 538 544 546 550 560 566 569 581 619 624 625 626 629 637 642 644 649 650 652 655 658 659 660 661 662 663 664 665 669 670 673 675 682 696 730 737 738 741 742 745 751 752 755 756 757 760 762 777 781 782 2656 2764 2936 4243 4952 7395 7526 7956 8397 8419 8608 8615 872…
357	PA2A5_TRIST	P82896	Acidic phospholipase A2 5 OS=Trimeresurus stejnegeri PE=1 SV=1	Regular	6251.73	0	14678	16	1	14	9.02	154998	0	25970			Green	272 305 343 344 350 352 362 365 367 369 372 380 391 396 400 412 430 432 434 435 441 442 459 460 472 482 523 524 525 527 528 531 534 535 538 544 546 550 560 566 569 581 619 624 625 626 629 637 642 644 649 650 652 655 658 659 660 661 662 663 664 665 669 670 673 675 682 696 730 737 738 741 742 745 751 752 755 756 757 760 762 777 781 782 2656 2764 2936 4243 4952 7395 7526 7956 8397 8419 8608 8615 872…
352	PA2A3_TRIGA	P81480	Acidic phospholipase A2 3 OS=Trimeresurus gramineus PE=1 SV=1	Regular	6251.73	0	14523.7	16	1	23	9.02	154998	0	25970			Green	272 305 343 344 350 357 362 365 367 369 372 380 391 396 400 412 430 432 434 435 441 442 459 460 472 482 523 524 525 527 528 531 534 535 538 544 546 550 560 566 569 581 619 624 625 626 629 637 642 644 649 650 652 655 658 659 660 661 662 663 664 665 669 670 673 675 682 696 730 737 738 741 742 745 751 752 755 756 757 760 762 777 781 782 2656 2764 2936 4243 4952 7395 7526 7956 8397 8419 8608 8615 872…
350	PA2A2_PROMU	Q9I968	Acidic phospholipase A2 2 OS=Protobothrops mucrosquamatus PE=2 SV=1	Regular	6251.73	0	16537.5	16	1	19	7.97	154998	0	25970			Green	272 305 343 344 352 357 362 365 367 369 372 380 391 396 400 412 430 432 434 435 441 442 459 460 472 482 523 524 525 527 528 531 534 535 538 544 546 550 560 566 569 581 619 624 625 626 629 637 642 644 649 650 652 655 658 659 660 661 662 663 664 665 669 670 673 675 682 696 730 737 738 741 742 745 751 752 755 756 757 760 762 777 781 782 2656 2764 2936 4243 4952 7395 7526 7956 8397 8419 8608 8615 872…
344	PA2A2_BITNA	P00621	Acidic phospholipase A2 CM-II OS=Bitis nasicornis PE=1 SV=1	Regular	6251.73	0	14349.6	16	1	13	9.24	154998	0	25970			Green	272 305 343 350 352 357 362 365 367 369 372 380 391 396 400 412 430 432 434 435 441 442 459 460 472 482 523 524 525 527 528 531 534 535 538 544 546 550 560 566 569 581 619 624 625 626 629 637 642 644 649 650 652 655 658 659 660 661 662 663 664 665 669 670 673 675 682 696 730 737 738 741 742 745 751 752 755 756 757 760 762 777 781 782 2656 2764 2936 4243 4952 7395 7526 7956 8397 8419 8608 8615 872…
343	PA2A1_PROFL	P06859	Acidic phospholipase A2 1 OS=Protobothrops flavoviridis PE=1 SV=2	Regular	6251.73	0	16333.1	16	1	12	7.97	154998	0	25970			Green	272 305 344 350 352 357 362 365 367 369 372 380 391 396 400 412 430 432 434 435 441 442 459 460 472 482 523 524 525 527 528 531 534 535 538 544 546 550 560 566 569 581 619 624 625 626 629 637 642 644 649 650 652 655 658 659 660 661 662 663 664 665 669 670 673 675 682 696 730 737 738 741 742 745 751 752 755 756 757 760 762 777 781 782 2656 2764 2936 4243 4952 7395 7526 7956 8397 8419 8608 8615 872…
305	PA2_BOTLA	C0HJC1	Acidic phospholipase A2 BlatPLA2 OS=Bothriechis lateralis PE=1 SV=1	Regular	6251.73	0	14689.1	16	1	16	9.02	154998	0	25970			Green	272 343 344 350 352 357 362 365 367 369 372 380 391 396 400 412 430 432 434 435 441 442 459 460 472 482 523 524 525 527 528 531 534 535 538 544 546 550 560 566 569 581 619 624 625 626 629 637 642 644 649 650 652 655 658 659 660 661 662 663 664 665 669 670 673 675 682 696 730 737 738 741 742 745 751 752 755 756 757 760 762 777 781 782 2656 2764 2936 4243 4952 7395 7526 7956 8397 8419 8608 8615 872…
272	PLA23_BOTDP	C0HJP9	Phospholipase A2 3 (Fragments) OS=Bothrops diporus PE=1 SV=1	Regular	6251.73	0	5713.39	16	1	5	24.44	154998	0	25970			Green	305 343 344 350 352 357 362 365 367 369 372 380 391 396 400 412 430 432 434 435 441 442 459 460 472 482 523 524 525 527 528 531 534 535 538 544 546 550 560 566 569 581 619 624 625 626 629 637 642 644 649 650 652 655 658 659 660 661 662 663 664 665 669 670 673 675 682 696 730 737 738 741 742 745 751 752 755 756 757 760 762 777 781 782 2656 2764 2936 4243 4952 7395 7526 7956 8397 8419 8608 8615 872…
3	PYGM_RABIT	P00489	Glycogen phosphorylase_ muscle form OS=Oryctolagus cuniculus GN=PYGM PE=1 SV=3	Regular	6235.52	0	97802.8	394	39	83	48.04	1359850	286062	361419	662.426	64.7871	Green	3078 6660 12385 13690 15809 16186 16249 41050 42078 50314 61474 62203 81329 82490 86399 87258 104741 106347 109915 115998 128273 132036 132507 149784 158284 166464 168493 174340 178233 186372 192553
72895	I6L8L6_9SAUR	I6L8L6	MTX-II chain A OS=Bothrops brazili PE=1 SV=1	Regular	6209.94	0	14648.4	53	6	18	37.7	910783	0	394698			Green	277 278 279 281 282 283 291 292 485 486 488 503 504 506 507 508 509 510 514 516 543 585 586 587 588 591 592 593 677 763 796 799 801 4271 20897 24828 25743 29124 29216 29466 29472 29727 29831 29867 29887 58695 74159 78881 82858 90715 116260 187940 188954 189149
277	PA2H2_BOTAS	P24605	Basic phospholipase A2 homolog 2 OS=Bothrops asper PE=1 SV=3	Regular	6209.94	0	16307.7	65	6	18	33.58	1058739	0	400312			Green	278 279 281 282 283 291 292 485 486 488 503 504 506 507 508 509 510 514 516 543 585 586 587 588 591 592 593 677 763 796 799 801 4271 20897 24828 25743 29124 29216 29466 29472 29727 29831 29867 29887 58695 72895 74159 78881 82858 90715 116260 187940 188954 189149
503	PA2H2_BOTMO	Q9I834	Basic phospholipase A2 homolog 2 OS=Bothrops moojeni PE=1 SV=2	Regular	5979.22	0	14685.5	49	6	18	31.97	395719	0	217147			Green	277 278 279 281 282 283 291 292 485 486 488 504 506 507 508 509 510 514 516 543 585 586 587 588 591 592 593 677 763 796 799 801 4271 20897 24828 25743 29124 29216 29466 29472 29727 29831 29867 29887 58695 72895 74159 78881 82858 90715 116260 187940 188954 189149
282	PA2HB_BOTAL	P86453	Basic phospholipase A2 homolog BaTX OS=Bothrops alternatus PE=1 SV=1	Regular	5979.22	0	14695.5	52	6	18	32.23	546623	0	223419			Green	277 278 279 281 283 291 292 485 486 488 503 504 506 507 508 509 510 514 516 543 585 586 587 588 591 592 593 677 763 796 799 801 4271 20897 24828 25743 29124 29216 29466 29472 29727 29831 29867 29887 58695 72895 74159 78881 82858 90715 116260 187940 188954 189149
585	PA2H1_BOTMO	P82114	Basic phospholipase A2 homolog 1 OS=Bothrops moojeni PE=1 SV=1	Regular	5873	0	14536.4	41	4	15	27.27	869580	0	377798			Green	277 278 279 281 282 283 291 292 485 486 488 503 504 506 507 508 509 510 514 516 543 586 587 588 591 592 593 763 796 799 801 4271 20897 24828 25743 29124 29216 29466 29472 29727 29831 29867 29887 58695 72895 74159 78881 82858 90715 116260 187940 188954 189149
593	PA2H_BOTMA	P0DI92	Phospholipase A2 homolog (Fragment) OS=Bothrops marajoensis PE=1 SV=1	Regular	5420.4	0	3619.21	19	2	3	66.67	660066	0	236910			Green	277 278 279 281 282 283 291 292 485 486 488 503 504 506 507 508 509 510 514 516 543 585 586 587 588 591 592 763 796 799 801 4271 20897 25743 29124 29216 29466 29727 29831 29867 29887 58695 72895 74159 78881 82858 90715 116260 188954 189149
587	PA2H2_BOTMT	P0DMK0	Basic phospholipase A2 homolog BmatTX-II (Fragment) OS=Bothrops matogrossensis PE=1 SV=1	Regular	5189.69	0	3137.51	15	2	3	53.57	145002	0	59359			Green	277 278 279 281 282 283 291 292 485 486 488 503 504 506 507 508 509 510 514 516 543 585 586 588 591 592 593 763 796 799 801 4271 20897 25743 29124 29216 29466 29727 29831 29867 29887 58695 72895 74159 78881 82858 90715 116260 188954 189149
1947	VM1_BOTPI	P0DL29	Snake venom metalloproteinase BpirMP (Fragment) OS=Bothrops pirajai PE=1 SV=1	Regular	4971.52	0	20367.1	53	4	21	31.31	256271	249791	78798	578.434	11.781	Green	1943 1944
928	LECG_BOTPA	P86970	C-type lectin BpLec OS=Bothrops pauloensis PE=1 SV=2	Regular	4620.21	0	16736.5	65	8	16	61.48	261673	206275	55380	477.665	7.9945	Green	239 240 241 242 255 256 259 927 929 930 938 21182 56945 79122 84477 112945 112972
241	LECG_BOTJR	P83519	C-type lectin BJcuL OS=Bothrops jararacussu PE=1 SV=2	Regular	4404.58	0	19280.5	81	11	17	74.21	335256	226306	66744	524.051	10.104	Green	239 240 242 255 256 259 927 928 929 930 938 21182 56945 79122 84477 112945 112972
938	LEC_BOTJA	Q9PRY7	C-type lectin BjL OS=Bothrops jararaca PE=1 SV=2	Regular	3797.76	0	16661.5	38	5	16	32.59	168279	0	44031			Green	239 240 241 242 255 256 259 927 928 929 930 21182 56945 79122 84477 112945 112972
930	LECG_LACST	Q9PSM4	C-type lectin LmsL OS=Lachesis stenophrys PE=1 SV=1	Regular	3797.76	0	16736.5	38	5	16	32.59	168279	0	44031			Green	239 240 241 242 255 256 259 927 928 929 938 21182 56945 79122 84477 112945 112972
178233	A0A2D4NXP8_MICSU	A0A2D4NXP8	Uncharacterized protein (Fragment) OS=Micrurus surinamensis PE=4 SV=1	Regular	3448.64	0	99701.1	107	9	83	12.3	441615	0	115582			Green	3 3078 6660 12385 13690 15809 16186 16249 41050 42078 50314 61474 62203 81329 82490 86399 87258 104741 106347 109915 115998 128273 132036 132507 149784 158284 166464 168493 174340 186372 192553
132507	A0A2D4KXA6_9SAUR	A0A2D4KXA6	Uncharacterized protein (Fragment) OS=Micrurus paraensis PE=4 SV=1	Regular	3448.64	0	97593.7	107	9	81	12.59	441615	0	115582			Green	3 3078 6660 12385 13690 15809 16186 16249 41050 42078 50314 61474 62203 81329 82490 86399 87258 104741 106347 109915 115998 128273 132036 149784 158284 166464 168493 174340 178233 186372 192553
2158	VSPH_BOTJR	Q7T229	Snake venom serine protease homolog OS=Bothrops jararacussu PE=1 SV=1	Regular	3385.97	0	29338.4	79	9	21	45	164907	121372	65595	281.058	8.2458	Green	1882 1900 1901 1902 1906 1909 1910 1912 1914 1917 1918 1922 1923 1929 1930 1931 1935 1936 1977 1980 1986 1992 1995 2001 2006 2007 2046 2047 2048 2049 2054 2057 2060 2062 2064 2066 2069 2070 2075 2076 2080 2081 2084 2091 2096 2100 2113 2120 2129 2130 2131 2132 2133 2134 2137 2142 2143 2149 2157 2160 2161 2162 2886 2917 3029 3034 3345 4775 5308 5309 7590 7623 7668 7683 7687 7689 7871 8401 8693 1000…
189193	A0A1L8D5U9_BOTAT	A0A1L8D5U9	BATXSVSP10 OS=Bothrops atrox PE=2 SV=1	Regular	3270.66	0	29308.4	73	8	21	36.92	153986	0	63845			Green	1882 1900 1901 1902 1906 1909 1910 1912 1914 1917 1918 1922 1923 1929 1930 1931 1935 1936 1977 1980 1986 1992 1995 2001 2006 2007 2046 2047 2048 2049 2054 2057 2060 2062 2064 2066 2069 2070 2075 2076 2080 2081 2084 2091 2096 2100 2113 2120 2129 2130 2131 2132 2133 2134 2137 2142 2143 2149 2157 2158 2160 2161 2162 2886 2917 3029 3034 3345 4775 5308 5309 7590 7623 7668 7683 7687 7689 7871 8401 8693…
240	LECG_BOTIN	Q6QX33	C-type lectin BiL OS=Bothrops insularis PE=1 SV=1	Regular	3258.21	0	19149.4	48	7	17	40.51	227613	0	49592			Green	239 241 242 255 256 259 927 928 929 930 938 21182 56945 79122 84477 112945 112972
927	LECG_BOTAT	P0DM53	C-type lectin galatrox (Fragments) OS=Bothrops atrox PE=1 SV=1	Regular	3216.64	0	9470.65	25	3	9	33.77	142828	0	38538			Green	239 240 241 242 255 256 259 928 929 930 938 21182 79122 84477 112945 112972
189149	A0A1L8D5Z7_BOTAT	A0A1L8D5Z7	BATXPLA2 OS=Bothrops atrox PE=2 SV=1	Regular	3186.97	0	16413.8	27	4	17	20.29	129387	0	117491			Green	277 278 279 281 282 283 291 292 485 486 488 503 504 506 507 508 509 510 514 516 543 585 586 587 588 591 592 593 677 763 796 799 801 4271 20897 24828 25743 29124 29216 29466 29472 29727 29831 29867 29887 58695 72895 74159 78881 82858 90715 116260 187940 188954
116260	T1E3C7_CROHD	T1E3C7	Phospholipase A2 5 OS=Crotalus horridus PE=2 SV=1	Regular	3186.97	0	16625.9	22	3	17	15.33	123817	0	116834			Green	277 278 279 281 282 283 291 292 485 486 488 503 504 506 507 508 509 510 514 516 543 585 586 587 588 591 592 593 677 763 796 799 801 4271 20897 24828 25743 29124 29216 29466 29472 29727 29831 29867 29887 58695 72895 74159 78881 82858 90715 187940 188954 189149
82858	A0A194AQ70_AGKCO	A0A194AQ70	Phospholipase A2 3a OS=Agkistrodon contortrix contortrix PE=3 SV=1	Regular	3186.97	0	16625.9	22	3	17	15.33	123817	0	116834			Green	277 278 279 281 282 283 291 292 485 486 488 503 504 506 507 508 509 510 514 516 543 585 586 587 588 591 592 593 677 763 796 799 801 4271 20897 24828 25743 29124 29216 29466 29472 29727 29831 29867 29887 58695 72895 74159 78881 90715 116260 187940 188954 189149
74159	A0A1S5XW05_BOTMO	A0A1S5XW05	BomoTx OS=Bothrops moojeni PE=2 SV=1	Regular	3186.97	0	16416.7	27	4	18	20.29	129387	0	117491			Green	277 278 279 281 282 283 291 292 485 486 488 503 504 506 507 508 509 510 514 516 543 585 586 587 588 591 592 593 677 763 796 799 801 4271 20897 24828 25743 29124 29216 29466 29472 29727 29831 29867 29887 58695 72895 78881 82858 90715 116260 187940 188954 189149
58695	L7VGC1_BOTAN	L7VGC1	Myotoxic protein PLA2K49 OS=Bothrocophias andianus PE=2 SV=1	Regular	3186.97	0	16364.7	41	5	18	23.36	260696	0	160692			Green	277 278 279 281 282 283 291 292 485 486 488 503 504 506 507 508 509 510 514 516 543 585 586 587 588 591 592 593 677 763 796 799 801 4271 20897 24828 25743 29124 29216 29466 29472 29727 29831 29867 29887 72895 74159 78881 82858 90715 116260 187940 188954 189149
29887	A0A194AQJ6_9SAUR	A0A194AQJ6	Phospholipase A2 2f OS=Agkistrodon piscivorus PE=3 SV=1	Regular	3186.97	0	16492.9	22	3	14	15.33	123817	0	116834			Green	277 278 279 281 282 283 291 292 485 486 488 503 504 506 507 508 509 510 514 516 543 585 586 587 588 591 592 593 677 763 796 799 801 4271 20897 24828 25743 29124 29216 29466 29472 29727 29831 29867 58695 72895 74159 78881 82858 90715 116260 187940 188954 189149
29867	A0A194API6_9SAUR	A0A194API6	Phospholipase A2 2i OS=Agkistrodon piscivorus PE=3 SV=1	Regular	3186.97	0	16386.7	22	3	15	15.33	123817	0	116834			Green	277 278 279 281 282 283 291 292 485 486 488 503 504 506 507 508 509 510 514 516 543 585 586 587 588 591 592 593 677 763 796 799 801 4271 20897 24828 25743 29124 29216 29466 29472 29727 29831 29887 58695 72895 74159 78881 82858 90715 116260 187940 188954 189149
29831	A0A194ARP8_9SAUR	A0A194ARP8	Phospholipase A2 2h OS=Agkistrodon piscivorus PE=3 SV=1	Regular	3186.97	0	16445.8	22	3	15	15.33	123817	0	116834			Green	277 278 279 281 282 283 291 292 485 486 488 503 504 506 507 508 509 510 514 516 543 585 586 587 588 591 592 593 677 763 796 799 801 4271 20897 24828 25743 29124 29216 29466 29472 29727 29867 29887 58695 72895 74159 78881 82858 90715 116260 187940 188954 189149
29727	A0A194ARQ3_9SAUR	A0A194ARQ3	Phospholipase A2 2c OS=Agkistrodon piscivorus PE=3 SV=1	Regular	3186.97	0	16495.8	22	3	15	15.33	123817	0	116834			Green	277 278 279 281 282 283 291 292 485 486 488 503 504 506 507 508 509 510 514 516 543 585 586 587 588 591 592 593 677 763 796 799 801 4271 20897 24828 25743 29124 29216 29466 29472 29831 29867 29887 58695 72895 74159 78881 82858 90715 116260 187940 188954 189149
29466	A0A194AQK1_9SAUR	A0A194AQK1	Phospholipase A2 2a OS=Agkistrodon piscivorus PE=3 SV=1	Regular	3186.97	0	16511.8	22	3	15	15.33	123817	0	116834			Green	277 278 279 281 282 283 291 292 485 486 488 503 504 506 507 508 509 510 514 516 543 585 586 587 588 591 592 593 677 763 796 799 801 4271 20897 24828 25743 29124 29216 29472 29727 29831 29867 29887 58695 72895 74159 78881 82858 90715 116260 187940 188954 189149
29216	A0A194APS4_9SAUR	A0A194APS4	Phospholipase A2 2g OS=Agkistrodon piscivorus PE=3 SV=1	Regular	3186.97	0	16351.6	22	3	15	15.44	123817	0	116834			Green	277 278 279 281 282 283 291 292 485 486 488 503 504 506 507 508 509 510 514 516 543 585 586 587 588 591 592 593 677 763 796 799 801 4271 20897 24828 25743 29124 29466 29472 29727 29831 29867 29887 58695 72895 74159 78881 82858 90715 116260 187940 188954 189149
29124	A0A194AMI1_9SAUR	A0A194AMI1	Phospholipase A2 2e OS=Agkistrodon piscivorus PE=3 SV=1	Regular	3186.97	0	16485.7	22	3	15	15.33	123817	0	116834			Green	277 278 279 281 282 283 291 292 485 486 488 503 504 506 507 508 509 510 514 516 543 585 586 587 588 591 592 593 677 763 796 799 801 4271 20897 24828 25743 29216 29466 29472 29727 29831 29867 29887 58695 72895 74159 78881 82858 90715 116260 187940 188954 189149
20897	A0A194APJ1_9SAUR	A0A194APJ1	Phospholipase A2 2d OS=Agkistrodon piscivorus PE=3 SV=1	Regular	3186.97	0	16498.8	22	3	15	15.33	123817	0	116834			Green	277 278 279 281 282 283 291 292 485 486 488 503 504 506 507 508 509 510 514 516 543 585 586 587 588 591 592 593 677 763 796 799 801 4271 24828 25743 29124 29216 29466 29472 29727 29831 29867 29887 58695 72895 74159 78881 82858 90715 116260 187940 188954 189149
796	PA2H1_AGKCL	P49121	Basic phospholipase A2 homolog MT1 OS=Agkistrodon contortrix laticinctus PE=1 SV=1	Regular	3186.97	0	16573.9	22	3	15	15.33	123817	0	116834			Green	277 278 279 281 282 283 291 292 485 486 488 503 504 506 507 508 509 510 514 516 543 585 586 587 588 591 592 593 677 763 799 801 4271 20897 24828 25743 29124 29216 29466 29472 29727 29831 29867 29887 58695 72895 74159 78881 82858 90715 116260 187940 188954 189149
508	PA2HB_AGKPL	C0HKC2	Basic phospholipase A2 homolog OS=Agkistrodon piscivorus leucostoma PE=1 SV=1	Regular	3186.97	0	16511.8	22	3	15	15.33	123817	0	116834			Green	277 278 279 281 282 283 291 292 485 486 488 503 504 506 507 509 510 514 516 543 585 586 587 588 591 592 593 677 763 796 799 801 4271 20897 24828 25743 29124 29216 29466 29472 29727 29831 29867 29887 58695 72895 74159 78881 82858 90715 116260 187940 188954 189149
507	PA2HB_AGKPC	C0HKC1	Basic phospholipase A2 homolog OS=Agkistrodon piscivorus conanti PE=1 SV=1	Regular	3186.97	0	14759.6	22	3	15	17.36	123817	0	116834			Green	277 278 279 281 282 283 291 292 485 486 488 503 504 506 508 509 510 514 516 543 585 586 587 588 591 592 593 677 763 796 799 801 4271 20897 24828 25743 29124 29216 29466 29472 29727 29831 29867 29887 58695 72895 74159 78881 82858 90715 116260 187940 188954 189149
485	PA2H1_BOTAT	Q6JK69	Phospholipase A2 homolog 1 OS=Bothrops atrox PE=1 SV=1	Regular	3186.97	0	16381.7	27	4	18	20.29	129387	0	117491			Green	277 278 279 281 282 283 291 292 486 488 503 504 506 507 508 509 510 514 516 543 585 586 587 588 591 592 593 677 763 796 799 801 4271 20897 24828 25743 29124 29216 29466 29472 29727 29831 29867 29887 58695 72895 74159 78881 82858 90715 116260 187940 188954 189149
283	PA2HB_CERGO	Q8UVU7	Basic phospholipase A2 homolog Pgo-K49 OS=Cerrophidion godmani PE=1 SV=1	Regular	3186.97	0	16313.6	22	3	15	15.33	123817	0	116834			Green	277 278 279 281 282 291 292 485 486 488 503 504 506 507 508 509 510 514 516 543 585 586 587 588 591 592 593 677 763 796 799 801 4271 20897 24828 25743 29124 29216 29466 29472 29727 29831 29867 29887 58695 72895 74159 78881 82858 90715 116260 187940 188954 189149
281	PA2HB_AGKPI	P04361	Basic phospholipase A2 homolog OS=Agkistrodon piscivorus piscivorus PE=1 SV=1	Regular	3186.97	0	14759.6	22	3	15	17.36	123817	0	116834			Green	277 278 279 282 283 291 292 485 486 488 503 504 506 507 508 509 510 514 516 543 585 586 587 588 591 592 593 677 763 796 799 801 4271 20897 24828 25743 29124 29216 29466 29472 29727 29831 29867 29887 58695 72895 74159 78881 82858 90715 116260 187940 188954 189149
279	PA2HA_BOTAS	P0C616	Basic phospholipase A2 homolog 4a OS=Bothrops asper PE=1 SV=1	Regular	3186.97	0	16486.8	27	4	16	20.44	129387	0	117491			Green	277 278 281 282 283 291 292 485 486 488 503 504 506 507 508 509 510 514 516 543 585 586 587 588 591 592 593 677 763 796 799 801 4271 20897 24828 25743 29124 29216 29466 29472 29727 29831 29867 29887 58695 72895 74159 78881 82858 90715 116260 187940 188954 189149
278	PA2H3_BOTAS	Q9PVE3	Basic phospholipase A2 homolog M1-3-3 OS=Bothrops asper PE=2 SV=1	Regular	3186.97	0	16357.7	27	4	18	20.29	129387	0	117491			Green	277 279 281 282 283 291 292 485 486 488 503 504 506 507 508 509 510 514 516 543 585 586 587 588 591 592 593 677 763 796 799 801 4271 20897 24828 25743 29124 29216 29466 29472 29727 29831 29867 29887 58695 72895 74159 78881 82858 90715 116260 187940 188954 189149
256	LECG_BOTPI	P0DL30	C-type lectin BPL OS=Bothrops pirajai PE=1 SV=1	Regular	3123.51	0	16630.4	37	4	15	20.74	166742	0	43010			Green	239 240 241 242 255 259 927 928 929 930 938 21182 56945 79122 84477 112945 112972
50314	A0A2D4NXS8_MICSU	A0A2D4NXS8	Uncharacterized protein (Fragment) OS=Micrurus surinamensis PE=4 SV=1	Regular	3059	0	94531.4	92	8	82	11.06	421614	0	112161			Green	3 3078 6660 12385 13690 15809 16186 16249 41050 42078 61474 62203 81329 82490 86399 87258 104741 106347 109915 115998 128273 132036 132507 149784 158284 166464 168493 174340 178233 186372 192553
158284	A0A2D4MIQ4_9SAUR	A0A2D4MIQ4	Uncharacterized protein (Fragment) OS=Micrurus spixii PE=4 SV=1	Regular	2936.8	0	75600.6	99	8	54	14.48	429887	0	112915			Green	3 3078 6660 12385 13690 15809 16186 16249 41050 42078 50314 62203 82490 86399 87258 104741 106347 109915 115998 132036 132507 149784 166464 168493 174340 178233 186372 192553
104741	A0A2D4KXA8_9SAUR	A0A2D4KXA8	Uncharacterized protein OS=Micrurus paraensis PE=4 SV=1	Regular	2936.8	0	86722.3	99	8	66	12.63	429887	0	112915			Green	3 3078 6660 12385 13690 15809 16186 16249 41050 42078 50314 62203 82490 86399 87258 106347 109915 115998 132036 132507 149784 158284 166464 168493 174340 178233 186372 192553
255	LECG_AGKPI	P0DM36	C-type lectin APL OS=Agkistrodon piscivorus piscivorus PE=1 SV=1	Regular	2935.72	0	16718.5	33	4	14	20.74	161797	0	42174			Green	239 240 241 242 256 259 927 928 929 930 938 21182 56945 79122 84477 112945 112972
90715	A8E2V7_CERGO	A8E2V7	R6K49 phospholipase A2 (Fragment) OS=Cerrophidion godmani PE=2 SV=1	Regular	2850.03	0	14303.1	15	2	14	12.4	88184	0	100591			Green	277 278 279 281 282 283 291 292 485 486 488 503 504 506 507 508 509 510 514 516 543 585 586 587 588 591 592 593 763 796 799 801 4271 20897 24828 25743 29124 29216 29466 29472 29727 29831 29867 29887 58695 72895 74159 78881 82858 116260 187940 188954 189149
78881	A0A193CHJ8_CROMN	A0A193CHJ8	Phospholipase A2_2 OS=Crotalus molossus nigrescens PE=2 SV=1	Regular	2850.03	0	16251.6	15	2	16	10.95	88184	0	100591			Green	277 278 279 281 282 283 291 292 485 486 488 503 504 506 507 508 509 510 514 516 543 585 586 587 588 591 592 593 763 796 799 801 4271 20897 24828 25743 29124 29216 29466 29472 29727 29831 29867 29887 58695 72895 74159 82858 90715 116260 187940 188954 189149
4271	A0A1J0R080_CROAT	A0A1J0R080	Phospholipase A2_ group IIG_ basic-Pla2-gK49 OS=Crotalus atrox GN=Pla2g2gK PE=3 SV=1	Regular	2850.03	0	16395.8	15	2	16	10.95	88184	0	100591			Green	277 278 279 281 282 283 291 292 485 486 488 503 504 506 507 508 509 510 514 516 543 585 586 587 588 591 592 593 763 796 799 801 20897 24828 25743 29124 29216 29466 29472 29727 29831 29867 29887 58695 72895 74159 78881 82858 90715 116260 187940 188954 189149
509	PA2HB_ATRNM	P82950	Basic phospholipase A2 homolog OS=Atropoides nummifer PE=1 SV=1	Regular	2850.03	0	14510.2	15	2	16	12.4	88184	0	100591			Green	277 278 279 281 282 283 291 292 485 486 488 503 504 506 507 508 510 514 516 543 585 586 587 588 591 592 593 763 796 799 801 4271 20897 24828 25743 29124 29216 29466 29472 29727 29831 29867 29887 58695 72895 74159 78881 82858 90715 116260 187940 188954 189149
504	PA2H2_CERGO	P81165	Basic phospholipase A2 homolog OS=Cerrophidion godmani PE=1 SV=1	Regular	2850.03	0	14512.3	15	2	14	12.4	88184	0	100591			Green	277 278 279 281 282 283 291 292 485 486 488 503 506 507 508 509 510 514 516 543 585 586 587 588 591 592 593 763 796 799 801 4271 20897 24828 25743 29124 29216 29466 29472 29727 29831 29867 29887 58695 72895 74159 78881 82858 90715 116260 187940 188954 189149
292	PA2H_CROAT	Q8UVZ7	Basic phospholipase A2 homolog Cax-K49 OS=Crotalus atrox PE=1 SV=1	Regular	2850.03	0	16395.8	15	2	16	10.95	88184	0	100591			Green	277 278 279 281 282 283 291 485 486 488 503 504 506 507 508 509 510 514 516 543 585 586 587 588 591 592 593 763 796 799 801 4271 20897 24828 25743 29124 29216 29466 29472 29727 29831 29867 29887 58695 72895 74159 78881 82858 90715 116260 187940 188954 189149
112972	A0A077LA68_PROEL	A0A077LA68	Galactose-binding Lectin (Fragment) OS=Protobothrops elegans PE=2 SV=1	Regular	2813.9	0	17882.9	27	3	18	12.33	148458	0	38577			Green	239 240 241 242 255 256 259 927 928 929 930 938 21182 56945 79122 84477 112945
112945	G8FML6_AGKPL	G8FML6	C-type lectin OS=Agkistrodon piscivorus leucostoma PE=2 SV=1	Regular	2813.9	0	19139.4	27	3	15	11.39	148458	0	38577			Green	239 240 241 242 255 256 259 927 928 929 930 938 21182 56945 79122 84477 112972
84477	A0A194AP78_AGKCO	A0A194AP78	C-type lectin 9a OS=Agkistrodon contortrix contortrix PE=4 SV=1	Regular	2813.9	0	19182.5	27	3	15	11.39	148458	0	38577			Green	239 240 241 242 255 256 259 927 928 929 930 938 21182 56945 79122 112945 112972
79122	T2HP42_PROFL	T2HP42	Galactose binding lectin (Fragment) OS=Protobothrops flavoviridis PE=2 SV=1	Regular	2813.9	0	18236.3	27	3	17	12.16	148458	0	38577			Green	239 240 241 242 255 256 259 927 928 929 930 938 21182 56945 84477 112945 112972
21182	A0A194APP2_9SAUR	A0A194APP2	C-type lectin 2 OS=Agkistrodon piscivorus PE=4 SV=1	Regular	2813.9	0	19169.5	27	3	15	11.39	148458	0	38577			Green	239 240 241 242 255 256 259 927 928 929 930 938 56945 79122 84477 112945 112972
239	LECG_BITAR	Q9PSN0	C-type lectin PAL OS=Bitis arietans PE=1 SV=1	Regular	2813.9	0	16671.4	27	3	14	13.33	148458	0	38577			Green	240 241 242 255 256 259 927 928 929 930 938 21182 56945 79122 84477 112945 112972
189724	A0A1L8D635_BOTAT	A0A1L8D635	BATXSVSP9 OS=Bothrops atrox PE=2 SV=1	Regular	2773.94	0	29421.6	62	7	22	32.69	117959	0	55609			Green	1882 1900 1901 1902 1906 1909 1910 1912 1914 1917 1918 1922 1923 1929 1930 1931 1935 1936 1977 1980 1986 1992 1995 2001 2006 2007 2046 2047 2048 2049 2054 2057 2060 2062 2064 2066 2069 2070 2075 2076 2080 2081 2084 2091 2096 2100 2113 2120 2129 2130 2131 2132 2133 2134 2137 2142 2143 2149 2157 2158 2886 3029 3034 3345 4775 5308 5309 7590 7668 7683 7687 7689 7871 8401 8693 10006 10609 11255 11258 …
801	PA2HS_ECHCS	P0DMT2	Phospholipase A2 homolog OS=Echis carinatus sochureki PE=1 SV=1	Regular	2767.66	0	14663.3	7	1	14	6.56	9979	0	2904			Green	277 278 279 281 282 283 291 292 485 486 488 503 504 506 507 508 509 510 514 516 543 585 586 587 588 591 592 593 763 796 799 4271 20897 25743 29124 29216 29466 29727 29831 29867 29887 58695 72895 74159 78881 82858 90715 116260 188954 189149
514	PA2HS_ECHCA	P48650	Basic phospholipase A2 homolog ecarpholin S OS=Echis carinatus PE=1 SV=1	Regular	2767.66	0	14617.2	7	1	14	6.56	9979	0	2904			Green	277 278 279 281 282 283 291 292 485 486 488 503 504 506 507 508 509 510 516 543 585 586 587 588 591 592 593 763 796 799 801 4271 20897 25743 29124 29216 29466 29727 29831 29867 29887 58695 72895 74159 78881 82858 90715 116260 188954 189149
291	PA2HS_ECHOC	B5U6Y4	Phospholipase A2 homolog OS=Echis ocellatus PE=1 SV=1	Regular	2767.66	0	16432.4	7	1	15	5.8	9979	0	2904			Green	277 278 279 281 282 283 292 485 486 488 503 504 506 507 508 509 510 514 516 543 585 586 587 588 591 592 593 763 796 799 801 4271 20897 25743 29124 29216 29466 29727 29831 29867 29887 58695 72895 74159 78881 82858 90715 116260 188954 189149
1992	VSPBH_BOTAL	P0CG03	Thrombin-like enzyme bhalternin OS=Bothrops alternatus PE=1 SV=1	Regular	2503.09	0	28672.5	47	4	19	23.08	98375	0	51082			Green	1882 1901 1902 1906 1909 1910 1912 1917 1922 1929 1930 1931 1935 1936 1977 1980 1995 2001 2006 2007 2048 2049 2054 2057 2060 2062 2064 2066 2069 2070 2076 2080 2081 2091 2096 2100 2129 2130 2131 2132 2133 2137 2142 2143 2149 2158 2886 3029 3034 3345 4775 5308 7590 7668 7687 7689 7871 8401 8693 10006 10609 11255 11258 11260 11261 11622 12050 12051 14738 14855 15210 15322 15495 15553 15757 15784 15…
929	LECG_CRORU	P84987	C-type Lectin CRL OS=Crotalus ruber ruber PE=1 SV=1	Regular	2476.42	0	16787.7	26	3	16	14.81	149685	0	40278			Green	239 240 241 242 255 256 259 927 928 930 938 21182 79122 84477 112945 112972
242	LECG_CROAT	P21963	C-type lectin Cal OS=Crotalus atrox PE=1 SV=1	Regular	2476.42	0	16804.6	26	3	17	14.81	149685	0	40278			Green	239 240 241 255 256 259 927 928 929 930 938 21182 79122 84477 112945 112972
188954	A0A0H3U273_9SAUR	A0A0H3U273	Phospholipase A2 OS=Trimeresurus gumprechti PE=3 SV=1	Regular	2397.43	0	16173.6	7	1	15	5.84	9979	0	2904			Green	277 278 279 281 282 283 291 292 485 486 488 503 504 506 507 508 509 510 514 516 543 585 586 587 588 591 592 593 763 796 799 801 4271 20897 25743 29124 29216 29466 29727 29831 29867 29887 58695 72895 74159 78881 82858 90715 116260 189149
25743	A0A0H3U232_9SAUR	A0A0H3U232	Phospholipase A2 OS=Trimeresurus sabahi PE=3 SV=1	Regular	2397.43	0	16262.9	7	1	17	5.8	9979	0	2904			Green	277 278 279 281 282 283 291 292 485 486 488 503 504 506 507 508 509 510 514 516 543 585 586 587 588 591 592 593 763 796 799 801 4271 20897 29124 29216 29466 29727 29831 29867 29887 58695 72895 74159 78881 82858 90715 116260 188954 189149
799	PA2HK_TRIST	P0DJQ2	Basic phospholipase A2 homolog CTs-K49c (Fragment) OS=Trimeresurus stejnegeri PE=1 SV=1	Regular	2397.43	0	2485.89	7	1	3	34.78	9979	0	2904			Green	277 278 279 281 282 283 291 292 485 486 488 503 504 506 507 508 509 510 514 516 543 585 586 587 588 591 592 593 763 796 801 4271 20897 25743 29124 29216 29466 29727 29831 29867 29887 58695 72895 74159 78881 82858 90715 116260 188954 189149
592	PA2HB_TRIBO	Q2YHJ4	Basic phospholipase A2 homolog Tbo-K49 OS=Trimeresurus borneensis PE=1 SV=1	Regular	2397.43	0	16502	7	1	17	5.8	9979	0	2904			Green	277 278 279 281 282 283 291 292 485 486 488 503 504 506 507 508 509 510 514 516 543 585 586 587 588 591 593 763 796 799 801 4271 20897 25743 29124 29216 29466 29727 29831 29867 29887 58695 72895 74159 78881 82858 90715 116260 188954 189149
588	PA2H4_BOTAS	Q9PRT7	Phospholipase A2 homolog 4 (Fragment) OS=Bothrops asper PE=1 SV=1	Regular	2397.43	0	2511.92	7	1	3	34.78	9979	0	2904			Green	277 278 279 281 282 283 291 292 485 486 488 503 504 506 507 508 509 510 514 516 543 585 586 587 591 592 593 763 796 799 801 4271 20897 25743 29124 29216 29466 29727 29831 29867 29887 58695 72895 74159 78881 82858 90715 116260 188954 189149
543	PA2B2_AGKBI	Q9PSF9	Basic phospholipase A2 2 (Fragment) OS=Agkistrodon bilineatus PE=1 SV=1	Regular	2397.43	0	4325.9	7	1	4	20.51	9979	0	2904			Green	277 278 279 281 282 283 291 292 485 486 488 503 504 506 507 508 509 510 514 516 585 586 587 588 591 592 593 763 796 799 801 4271 20897 25743 29124 29216 29466 29727 29831 29867 29887 58695 72895 74159 78881 82858 90715 116260 188954 189149
510	PA2HB_TRIPE	Q2YHJ8	Basic phospholipase A2 homolog Tpu-K49b OS=Trimeresurus puniceus PE=1 SV=1	Regular	2397.43	0	16582.1	7	1	17	5.8	9979	0	2904			Green	277 278 279 281 282 283 291 292 485 486 488 503 504 506 507 508 509 514 516 543 585 586 587 588 591 592 593 763 796 799 801 4271 20897 25743 29124 29216 29466 29727 29831 29867 29887 58695 72895 74159 78881 82858 90715 116260 188954 189149
506	PA2HA_TRIPE	Q2YHJ9	Basic phospholipase A2 homolog Tpu-K49a OS=Trimeresurus puniceus PE=1 SV=1	Regular	2397.43	0	16692.3	7	1	15	5.8	9979	0	2904			Green	277 278 279 281 282 283 291 292 485 486 488 503 504 507 508 509 510 514 516 543 585 586 587 588 591 592 593 763 796 799 801 4271 20897 25743 29124 29216 29466 29727 29831 29867 29887 58695 72895 74159 78881 82858 90715 116260 188954 189149
486	PA2H1_BOTMT	P0DMJ9	Basic phospholipase A2 homolog BmatTX-I (Fragment) OS=Bothrops matogrossensis PE=1 SV=1	Regular	2397.43	0	5854.56	7	1	5	15.69	9979	0	2904			Green	277 278 279 281 282 283 291 292 485 488 503 504 506 507 508 509 510 514 516 543 585 586 587 588 591 592 593 763 796 799 801 4271 20897 25743 29124 29216 29466 29727 29831 29867 29887 58695 72895 74159 78881 82858 90715 116260 188954 189149
259	LECG_TRIST	Q9YGP1	C-type lectin TsL OS=Trimeresurus stejnegeri PE=1 SV=1	Regular	2354.61	0	19205.5	20	2	20	6.33	136346	0	36681			Green	239 240 241 242 255 256 927 928 929 930 938 21182 79122 84477 112945 112972
132036	A0A2D4JUN0_9SAUR	A0A2D4JUN0	Uncharacterized protein (Fragment) OS=Micrurus paraensis PE=4 SV=1	Regular	2109.13	0	93553.9	73	7	74	10.53	386363	0	91800			Green	3 3078 6660 12385 13690 15809 16186 16249 41050 42078 50314 62203 82490 86399 87258 104741 106347 109915 115998 132507 149784 158284 166464 168493 174340 178233 186372 192553
86399	V8P8G9_OPHHA	V8P8G9	Alpha-1_4 glucan phosphorylase (Fragment) OS=Ophiophagus hannah GN=PYGB PE=3 SV=1	Regular	2109.13	0	97697.6	73	7	79	10.08	386363	0	91800			Green	3 3078 6660 12385 13690 15809 16186 16249 41050 42078 50314 62203 82490 87258 104741 106347 109915 115998 132036 132507 149784 158284 166464 168493 174340 178233 186372 192553
62203	A0A2D4HEH5_MICLE	A0A2D4HEH5	Uncharacterized protein OS=Micrurus lemniscatus lemniscatus PE=4 SV=1	Regular	2109.13	0	97597.6	73	7	79	10.08	386363	0	91800			Green	3 3078 6660 12385 13690 15809 16186 16249 41050 42078 50314 82490 86399 87258 104741 106347 109915 115998 132036 132507 149784 158284 166464 168493 174340 178233 186372 192553
41050	A0A0B8RUK3_BOIIR	A0A0B8RUK3	Alpha-1_4 glucan phosphorylase OS=Boiga irregularis PE=3 SV=1	Regular	2109.13	0	97659.7	73	7	77	10.08	386363	0	91800			Green	3 3078 6660 12385 13690 15809 16186 16249 42078 50314 62203 82490 86399 87258 104741 106347 109915 115998 132036 132507 149784 158284 166464 168493 174340 178233 186372 192553
192553	A0A0F7ZDU6_CROAD	A0A0F7ZDU6	Alpha-1_4 glucan phosphorylase OS=Crotalus adamanteus PE=2 SV=1	Regular	1978.27	0	99322.7	48	5	86	5.82	256178	0	52998			Green	3 3078 6660 12385 15809 16186 16249 41050 42078 50314 61474 62203 81329 82490 86399 87258 104741 106347 109915 115998 128273 132036 132507 149784 158284 166464 168493 174340 178233 186372
115998	A0A0K8S1S9_CROHD	A0A0K8S1S9	Alpha-1_4 glucan phosphorylase OS=Crotalus horridus PE=3 SV=1	Regular	1978.27	0	99360.8	48	5	87	5.82	256178	0	52998			Green	3 3078 6660 12385 15809 16186 16249 41050 42078 50314 61474 62203 81329 82490 86399 87258 104741 106347 109915 128273 132036 132507 149784 158284 166464 168493 174340 178233 186372 192553
82490	A0A1W7RH38_AGKCO	A0A1W7RH38	Alpha-1_4 glucan phosphorylase OS=Agkistrodon contortrix contortrix PE=3 SV=1	Regular	1978.27	0	99296.6	48	5	84	5.82	256178	0	52998			Green	3 3078 6660 12385 15809 16186 16249 41050 42078 50314 61474 62203 81329 86399 87258 104741 106347 109915 115998 128273 132036 132507 149784 158284 166464 168493 174340 178233 186372 192553
42078	A0A0B8RYR6_BOIIR	A0A0B8RYR6	Alpha-1_4 glucan phosphorylase OS=Boiga irregularis PE=3 SV=1	Regular	1978.27	0	99441	48	5	87	5.82	256178	0	52998			Green	3 3078 6660 12385 15809 16186 16249 41050 50314 61474 62203 81329 82490 86399 87258 104741 106347 109915 115998 128273 132036 132507 149784 158284 166464 168493 174340 178233 186372 192553
15809	T1DMY7_CROHD	T1DMY7	Alpha-1_4 glucan phosphorylase OS=Crotalus horridus PE=2 SV=1	Regular	1978.27	0	99345.8	48	5	87	5.82	256178	0	52998			Green	3 3078 6660 12385 16186 16249 41050 42078 50314 61474 62203 81329 82490 86399 87258 104741 106347 109915 115998 128273 132036 132507 149784 158284 166464 168493 174340 178233 186372 192553
3078	U3F856_MICFL	U3F856	Alpha-1_4 glucan phosphorylase OS=Micrurus fulvius PE=2 SV=1	Regular	1978.27	0	99333.9	48	5	88	5.82	256178	0	52998			Green	3 6660 12385 15809 16186 16249 41050 42078 50314 61474 62203 81329 82490 86399 87258 104741 106347 109915 115998 128273 132036 132507 149784 158284 166464 168493 174340 178233 186372 192553
192743	A0A1L8D5W4_BOTAT	A0A1L8D5W4	BATXSVSP3 OS=Bothrops atrox PE=2 SV=1	Regular	1910.6	0	28803.5	27	3	18	25.29	51422	51422	26863	119.076	3.4298	Green
16186	A0A2D4GRE8_MICCO	A0A2D4GRE8	Uncharacterized protein (Fragment) OS=Micrurus corallinus PE=4 SV=1	Regular	1895.59	0	76808	66	6	59	11.48	350879	0	84327			Green	3 3078 6660 12385 15809 16249 41050 42078 50314 62203 82490 86399 87258 104741 106347 109915 115998 132036 132507 149784 158284 166464 168493 174340 178233 186372 192553
190	SL9B_BOTJA	Q9PS06	Snaclec coagulation factor IX/factor X-binding protein subunit B (Fragment) OS=Bothrops jararaca PE=1 SV=2	Regular	1636.7	0	3752.95	10	1	2	50	18691	56073	4033	129.847	0.4873	Green
166464	A0A2D4LAG5_9SAUR	A0A2D4LAG5	Uncharacterized protein (Fragment) OS=Micrurus spixii PE=4 SV=1	Regular	1622.5	0	70907.4	38	4	62	6.95	151801	0	41188			Green	3 3078 6660 15809 16186 16249 41050 42078 50314 61474 62203 81329 82490 86399 104741 109915 115998 128273 132036 132507 149784 158284 168493 178233 186372 192553
189203	A0A1W7RB69_CROAD	A0A1W7RB69	Cadam10_SVSP-9 OS=Crotalus adamanteus PE=3 SV=1	Regular	1619.45	0	28706.3	30	3	26	19.46	144221	108194	30064	250.542	7.1921	Green	1922 2054 2066 2069 2070 2143 2158 2160 2161 2162 2917 7623 7668 7683 8401 10609 11258 11566 14855 14916 14918 15120 15546 15757 15880 16113 17232 17432 17612 21195 25851 29238 29241 29448 29846 72136 72317 72326 72568 72666 72824 72989 73080 73190 75082 75127 76674 77792 78520 84610 113336 114359 117484 117488 176788 176789 176890 176898 188147 188420 188634 189193 189772 191537 192722 192730
75127	A0A0U2UH64_CROVE	A0A0U2UH64	Serine protease OS=Crotalus vegrandis PE=2 SV=1	Regular	1619.45	0	28846.5	30	3	27	19.38	144221	0	30064			Green	1922 2054 2066 2069 2070 2143 2158 2160 2161 2162 2917 7623 7668 7683 8401 10609 11258 11566 14855 14916 14918 15120 15546 15757 15880 16113 17232 17432 17612 21195 25851 29238 29241 29448 29846 72136 72317 72326 72568 72666 72824 72989 73080 73190 75082 76674 77792 78520 84610 113336 114359 117484 117488 176788 176789 176890 176898 188147 188420 188634 189193 189203 189772 191537 192722 192730
11566	A0A0K8RYS0_CROHD	A0A0K8RYS0	Serine proteinase 5 OS=Crotalus horridus PE=3 SV=1	Regular	1619.45	0	28827.5	30	3	24	19.38	144221	0	30064			Green	1922 2054 2066 2069 2070 2143 2158 2160 2161 2162 2917 7623 7668 7683 8401 10609 11258 14855 14916 14918 15120 15546 15757 15880 16113 17232 17432 17612 21195 25851 29238 29241 29448 29846 72136 72317 72326 72568 72666 72824 72989 73080 73190 75082 75127 76674 77792 78520 84610 113336 114359 117484 117488 176788 176789 176890 176898 188147 188420 188634 189193 189203 189772 191537 192722 192730
7623	T1E3B5_CROHD	T1E3B5	Serine proteinase 7 OS=Crotalus horridus PE=2 SV=1	Regular	1619.45	0	28836.5	30	3	24	19.38	144221	0	30064			Green	1922 2054 2066 2069 2070 2143 2158 2160 2161 2162 2917 7668 7683 8401 10609 11258 11566 14855 14916 14918 15120 15546 15757 15880 16113 17232 17432 17612 21195 25851 29238 29241 29448 29846 72136 72317 72326 72568 72666 72824 72989 73080 73190 75082 75127 76674 77792 78520 84610 113336 114359 117484 117488 176788 176789 176890 176898 188147 188420 188634 189193 189203 189772 191537 192722 192730
186372	A0A2D4PC96_MICSU	A0A2D4PC96	Uncharacterized protein (Fragment) OS=Micrurus surinamensis PE=4 SV=1	Regular	1582.53	0	73431.1	48	4	57	6.93	308107	0	74437			Green	3 3078 6660 12385 15809 16186 16249 41050 42078 50314 62203 82490 86399 87258 104741 106347 109915 115998 132036 132507 149784 158284 166464 168493 174340 178233 192553
29846	A0A194AQD7_9SAUR	A0A194AQD7	Serine proteinase 13f OS=Agkistrodon piscivorus PE=3 SV=1	Regular	1550.36	0	28641.4	27	2	20	15.12	137108	0	29358			Green	1922 2054 2066 2069 2070 2143 2158 2160 2161 2162 2917 7623 7668 7683 8401 11258 11566 14855 14916 14918 15120 15546 15757 15880 16113 17232 17432 17612 21195 25851 29241 29448 72136 72317 72326 72568 72666 72824 72989 73080 73190 75127 76674 77792 78520 84610 114359 117488 176789 188147 188420 188634 189193 189203 189772 191537 192730
29241	A0A194APL5_9SAUR	A0A194APL5	Serine proteinase 13b OS=Agkistrodon piscivorus PE=3 SV=1	Regular	1550.36	0	28628.3	27	2	20	15.12	137108	0	29358			Green	1922 2054 2066 2069 2070 2143 2158 2160 2161 2162 2917 7623 7668 7683 8401 11258 11566 14855 14916 14918 15120 15546 15757 15880 16113 17232 17432 17612 21195 25851 29448 29846 72136 72317 72326 72568 72666 72824 72989 73080 73190 75127 76674 77792 78520 84610 114359 117488 176789 188147 188420 188634 189193 189203 189772 191537 192730
21195	A0A194APC8_9SAUR	A0A194APC8	Serine proteinase 13d OS=Agkistrodon piscivorus PE=3 SV=1	Regular	1550.36	0	28671.3	27	2	22	15.12	137108	0	29358			Green	1922 2054 2066 2069 2070 2143 2158 2160 2161 2162 2917 7623 7668 7683 8401 11258 11566 14855 14916 14918 15120 15546 15757 15880 16113 17232 17432 17612 25851 29241 29448 29846 72136 72317 72326 72568 72666 72824 72989 73080 73190 75127 76674 77792 78520 84610 114359 117488 176789 188147 188420 188634 189193 189203 189772 191537 192730
2917	A0A194APL0_9SAUR	A0A194APL0	Serine proteinase 13a OS=Agkistrodon piscivorus PE=3 SV=1	Regular	1550.36	0	28670.3	27	2	20	15.12	137108	0	29358			Green	1922 2054 2066 2069 2070 2143 2158 2160 2161 2162 7623 7668 7683 8401 11258 11566 14855 14916 14918 15120 15546 15757 15880 16113 17232 17432 17612 21195 25851 29241 29448 29846 72136 72317 72326 72568 72666 72824 72989 73080 73190 75127 76674 77792 78520 84610 114359 117488 176789 188147 188420 188634 189193 189203 189772 191537 192730
2161	VSPPA_AGKPL	E5L0E5	Venom plasminogen activator OS=Agkistrodon piscivorus leucostoma PE=2 SV=1	Regular	1550.36	0	28762.3	27	2	24	15.12	137108	0	29358			Green	1922 2054 2066 2069 2070 2143 2158 2160 2162 2917 7623 7668 7683 8401 11258 11566 14855 14916 14918 15120 15546 15757 15880 16113 17232 17432 17612 21195 25851 29241 29448 29846 72136 72317 72326 72568 72666 72824 72989 73080 73190 75127 76674 77792 78520 84610 114359 117488 176789 188147 188420 188634 189193 189203 189772 191537 192730
774	PA2B3_BOTPI	P58464	Basic phospholipase A2 piratoxin-3 OS=Bothrops pirajai PE=1 SV=1	Regular	1543.16	0	14632.4	14	1	17	9.17	58322	0	13997			Green	536 782
536	PA2B1_BOTMA	P86803	Basic phospholipase A2 BmjeTX-I OS=Bothrops marajoensis PE=1 SV=1	Regular	1543.16	0	14608.3	14	1	13	9.09	58322	0	13997			Green	774 782
188147	A0A1L8D5T9_BOTAT	A0A1L8D5T9	BATXSVSP20 OS=Bothrops atrox PE=2 SV=1	Regular	1534.59	0	28728.4	40	4	23	21.32	161193	118053	56943	273.372	7.8535	Green	2054 2069 2070 2158 2160 2161 2162 2917 7623 7668 10609 11566 14855 15757 16113 21195 29238 29241 29448 29846 72317 72326 72568 72666 73080 73190 75082 75127 76674 77792 78520 84610 113336 117484 117488 176788 176789 176890 176898 189193 189203 189772 192722
2160	VSPL_BOTAS	Q072L6	Thrombin-like enzyme asperase OS=Bothrops asper PE=1 SV=1	Regular	1534.59	0	28703.2	40	4	24	21.24	161193	0	56943			Green	2054 2069 2070 2158 2161 2162 2917 7623 7668 10609 11566 14855 15757 16113 21195 29238 29241 29448 29846 72317 72326 72568 72666 73080 73190 75082 75127 76674 77792 78520 84610 113336 117484 117488 176788 176789 176890 176898 188147 189193 189203 189772 192722
77281	Q7T1T5_BOTJR	Q7T1T5	Metalloprotease BOJUMET II (Fragment) OS=Bothrops jararacussu PE=2 SV=1	Regular	1515.72	0	37862.5	46	5	24	29.48	239551	231313	81759	535.645	20.2808	Green	2481 192735
6660	A0A2D4ISB1_MICLE	A0A2D4ISB1	Uncharacterized protein (Fragment) OS=Micrurus lemniscatus lemniscatus PE=4 SV=1	Regular	1466.43	0	76693.3	40	4	66	5.86	244450	0	50331			Green	3 3078 12385 15809 16186 16249 41050 42078 50314 62203 82490 86399 87258 104741 106347 109915 115998 132036 132507 149784 158284 166464 168493 174340 178233 186372 192553
192730	A0A1L8D5V4_BOTAT	A0A1L8D5V4	BATXSVSP13 OS=Bothrops atrox PE=2 SV=1	Regular	1315.12	0	28428.1	30	3	16	24.42	135136	34055	27057	78.8602	2.2418	Green	1922 2066 2136 2143 2161 2917 7623 7683 8401 11258 11566 14916 14918 15120 15546 15880 17232 17432 17612 21195 25851 29241 29846 72136 72317 72824 72989 75127 114359 188419 188420 188634 189203 191537
168493	A0A2D4LBA4_9SAUR	A0A2D4LBA4	Uncharacterized protein (Fragment) OS=Micrurus spixii PE=4 SV=1	Regular	1239.21	0	45924.1	33	4	39	9.14	173906	0	44709			Green	3 3078 6660 13690 15809 16186 41050 42078 50314 62203 82490 86399 87258 104741 109915 115998 132036 132507 149784 158284 166464 178233 186372 192553
114359	T1E3X0_CROHD	T1E3X0	Serine proteinase 8 OS=Crotalus horridus PE=2 SV=1	Regular	1218.9	0	29431.4	23	3	19	17.69	110593	0	22597			Green	1882 1900 1901 1902 1906 1909 1910 1912 1914 1917 1918 1922 1923 1929 1930 1931 1935 1936 1977 1980 1986 1992 1995 2001 2006 2007 2046 2047 2048 2049 2054 2057 2060 2062 2064 2066 2069 2070 2075 2076 2080 2081 2084 2091 2096 2100 2113 2120 2129 2130 2131 2132 2133 2134 2137 2142 2143 2149 2157 2158 2161 2886 2917 3029 3034 3345 4775 5308 5309 7590 7623 7668 7683 7687 7689 7871 8401 8693 10006 106…
17612	F8S118_CROAD	F8S118	Cadam10_SVSP-2 OS=Crotalus adamanteus PE=2 SV=1	Regular	1218.9	0	29725.7	23	3	20	17.49	110593	0	22597			Green	1882 1900 1901 1902 1906 1909 1910 1912 1914 1917 1918 1922 1923 1929 1930 1931 1935 1936 1977 1980 1986 1992 1995 2001 2006 2007 2046 2047 2048 2049 2054 2057 2060 2062 2064 2066 2069 2070 2075 2076 2080 2081 2084 2091 2096 2100 2113 2120 2129 2130 2131 2132 2133 2134 2137 2142 2143 2149 2157 2158 2161 2886 2917 3029 3034 3345 4775 5308 5309 7590 7623 7668 7683 7687 7689 7871 8401 8693 10006 106…
15880	A0A0K8RSB6_CROHD	A0A0K8RSB6	Serine proteinase 10 OS=Crotalus horridus PE=3 SV=1	Regular	1218.9	0	29538.4	23	3	20	17.69	110593	0	22597			Green	1882 1900 1901 1902 1906 1909 1910 1912 1914 1917 1918 1922 1923 1929 1930 1931 1935 1936 1977 1980 1986 1992 1995 2001 2006 2007 2046 2047 2048 2049 2054 2057 2060 2062 2064 2066 2069 2070 2075 2076 2080 2081 2084 2091 2096 2100 2113 2120 2129 2130 2131 2132 2133 2134 2137 2142 2143 2149 2157 2158 2161 2886 2917 3029 3034 3345 4775 5308 5309 7590 7623 7668 7683 7687 7689 7871 8401 8693 10006 106…
2143	VSP1_GLOUS	Q91053	Thrombin-like enzyme calobin-1 OS=Gloydius ussuriensis PE=1 SV=1	Regular	1218.9	0	29592.5	23	3	22	17.56	110593	0	22597			Green	1882 1900 1901 1902 1906 1909 1910 1912 1914 1917 1918 1922 1923 1929 1930 1931 1935 1936 1977 1980 1986 1992 1995 2001 2006 2007 2046 2047 2048 2049 2054 2057 2060 2062 2064 2066 2069 2070 2075 2076 2080 2081 2084 2091 2096 2100 2113 2120 2129 2130 2131 2132 2133 2134 2137 2142 2149 2157 2158 2161 2886 2917 3029 3034 3345 4775 5308 5309 7590 7623 7668 7683 7687 7689 7871 8401 8693 10006 10609 11…
1922	VSPC_CROAD	J3RY93	Snake venom serine proteinase 12 OS=Crotalus adamanteus PE=1 SV=1	Regular	1218.9	0	29411.4	23	3	19	17.69	110593	0	22597			Green	1882 1900 1901 1902 1906 1909 1910 1912 1914 1917 1918 1923 1929 1930 1931 1935 1936 1977 1980 1986 1992 1995 2001 2006 2007 2046 2047 2048 2049 2054 2057 2060 2062 2064 2066 2069 2070 2075 2076 2080 2081 2084 2091 2096 2100 2113 2120 2129 2130 2131 2132 2133 2134 2137 2142 2143 2149 2157 2158 2161 2886 2917 3029 3034 3345 4775 5308 5309 7590 7623 7668 7683 7687 7689 7871 8401 8693 10006 10609 11…
87258	V8NSA6_OPHHA	V8NSA6	Alpha-1_4 glucan phosphorylase (Fragment) OS=Ophiophagus hannah GN=PYGM PE=3 SV=1	Regular	1217.38	0	76035.8	45	4	59	6.09	240515	0	52772			Green	3 3078 6660 12385 13690 15809 16186 16249 41050 42078 50314 62203 82490 86399 104741 106347 109915 115998 132036 132507 158284 168493 174340 178233 186372 192553
191537	F8S119_CROAD	F8S119	Serine proteinase 7 (Fragment) OS=Crotalus adamanteus PE=2 SV=1	Regular	1174.48	0	24176.3	20	2	18	18.31	107620	0	22037			Green	1882 1901 1902 1906 1909 1910 1912 1917 1922 1929 1930 1931 1935 1936 1977 1980 1992 1995 2001 2006 2007 2048 2049 2054 2057 2060 2062 2064 2066 2069 2070 2076 2080 2081 2091 2096 2100 2129 2130 2131 2132 2133 2137 2142 2143 2149 2158 2161 2886 2917 3029 3034 3345 4775 5308 7590 7623 7668 7683 7687 7689 7871 8401 8693 10006 10609 11255 11258 11260 11261 11566 11622 12050 12051 14738 14855 14916 1…
188634	A0A1W7RB99_CROAD	A0A1W7RB99	Cadam10_SVSP-1 OS=Crotalus adamanteus PE=3 SV=1	Regular	1174.48	0	29584.6	20	2	20	15	107620	0	22037			Green	1882 1901 1902 1906 1909 1910 1912 1917 1922 1929 1930 1931 1935 1936 1977 1980 1992 1995 2001 2006 2007 2048 2049 2054 2057 2060 2062 2064 2066 2069 2070 2076 2080 2081 2091 2096 2100 2129 2130 2131 2132 2133 2137 2142 2143 2149 2158 2161 2886 2917 3029 3034 3345 4775 5308 7590 7623 7668 7683 7687 7689 7871 8401 8693 10006 10609 11255 11258 11260 11261 11566 11622 12050 12051 14738 14855 14916 1…
72989	A0A194ARW1_SISMB	A0A194ARW1	Serine proteinase 10 OS=Sistrurus miliarius barbouri PE=3 SV=1	Regular	1174.48	0	29433.5	20	2	19	15	107620	0	22037			Green	1882 1901 1902 1906 1909 1910 1912 1917 1922 1929 1930 1931 1935 1936 1977 1980 1992 1995 2001 2006 2007 2048 2049 2054 2057 2060 2062 2064 2066 2069 2070 2076 2080 2081 2091 2096 2100 2129 2130 2131 2132 2133 2137 2142 2143 2149 2158 2161 2886 2917 3029 3034 3345 4775 5308 7590 7623 7668 7683 7687 7689 7871 8401 8693 10006 10609 11255 11258 11260 11261 11566 11622 12050 12051 14738 14855 14916 1…
72824	T2HPV4_PROFL	T2HPV4	Serine protease (Fragment) OS=Protobothrops flavoviridis PE=2 SV=1	Regular	1174.48	0	24126.2	20	2	17	17.89	107620	0	22037			Green	1882 1901 1902 1906 1909 1910 1912 1917 1922 1929 1930 1931 1935 1936 1977 1980 1992 1995 2001 2006 2007 2048 2049 2054 2057 2060 2062 2064 2066 2069 2070 2076 2080 2081 2091 2096 2100 2129 2130 2131 2132 2133 2137 2142 2143 2149 2158 2161 2886 2917 3029 3034 3345 4775 5308 7590 7623 7668 7683 7687 7689 7871 8401 8693 10006 10609 11255 11258 11260 11261 11566 11622 12050 12051 14738 14855 14916 1…
72136	T1DP95_CROOH	T1DP95	Kallikrein-CohLL-2 OS=Crotalus oreganus helleri PE=2 SV=1	Regular	1174.48	0	29753.8	20	2	20	14.83	107620	0	22037			Green	1882 1901 1902 1906 1909 1910 1912 1917 1922 1929 1930 1931 1935 1936 1977 1980 1992 1995 2001 2006 2007 2048 2049 2054 2057 2060 2062 2064 2066 2069 2070 2076 2080 2081 2091 2096 2100 2129 2130 2131 2132 2133 2137 2142 2143 2149 2158 2161 2886 2917 3029 3034 3345 4775 5308 7590 7623 7668 7683 7687 7689 7871 8401 8693 10006 10609 11255 11258 11260 11261 11566 11622 12050 12051 14738 14855 14916 1…
25851	A0A286S0D3_GLOIT	A0A286S0D3	Serine protease 3 OS=Gloydius intermedius GN=SP3 PE=2 SV=1	Regular	1174.48	0	28750.7	20	2	23	15.12	107620	0	22037			Green	1882 1901 1902 1906 1909 1910 1912 1917 1922 1929 1930 1931 1935 1936 1977 1980 1992 1995 2001 2006 2007 2048 2049 2054 2057 2060 2062 2064 2066 2069 2070 2076 2080 2081 2091 2096 2100 2129 2130 2131 2132 2133 2137 2142 2143 2149 2158 2161 2886 2917 3029 3034 3345 4775 5308 7590 7623 7668 7683 7687 7689 7871 8401 8693 10006 10609 11255 11258 11260 11261 11566 11622 12050 12051 14738 14855 14916 1…
17432	J3S3W6_CROAD	J3S3W6	Serine proteinase 3b OS=Crotalus adamanteus PE=2 SV=1	Regular	1174.48	0	29593.6	20	2	20	15	107620	0	22037			Green	1882 1901 1902 1906 1909 1910 1912 1917 1922 1929 1930 1931 1935 1936 1977 1980 1992 1995 2001 2006 2007 2048 2049 2054 2057 2060 2062 2064 2066 2069 2070 2076 2080 2081 2091 2096 2100 2129 2130 2131 2132 2133 2137 2142 2143 2149 2158 2161 2886 2917 3029 3034 3345 4775 5308 7590 7623 7668 7683 7687 7689 7871 8401 8693 10006 10609 11255 11258 11260 11261 11566 11622 12050 12051 14738 14855 14916 1…
17232	A0A0F7Z790_CROAD	A0A0F7Z790	Serine proteinase 3c OS=Crotalus adamanteus PE=2 SV=1	Regular	1174.48	0	29552.5	20	2	19	15	107620	0	22037			Green	1882 1901 1902 1906 1909 1910 1912 1917 1922 1929 1930 1931 1935 1936 1977 1980 1992 1995 2001 2006 2007 2048 2049 2054 2057 2060 2062 2064 2066 2069 2070 2076 2080 2081 2091 2096 2100 2129 2130 2131 2132 2133 2137 2142 2143 2149 2158 2161 2886 2917 3029 3034 3345 4775 5308 7590 7623 7668 7683 7687 7689 7871 8401 8693 10006 10609 11255 11258 11260 11261 11566 11622 12050 12051 14738 14855 14916 1…
11258	T1DH10_CROHD	T1DH10	Serine proteinase 10 OS=Crotalus horridus PE=2 SV=1	Regular	1174.48	0	28524.2	20	2	20	15.12	107620	0	22037			Green	1882 1901 1902 1906 1909 1910 1912 1917 1922 1929 1930 1931 1935 1936 1977 1980 1992 1995 2001 2006 2007 2048 2049 2054 2057 2060 2062 2064 2066 2069 2070 2076 2080 2081 2091 2096 2100 2129 2130 2131 2132 2133 2137 2142 2143 2149 2158 2161 2886 2917 3029 3034 3345 4775 5308 7590 7623 7668 7683 7687 7689 7871 8401 8693 10006 10609 11255 11260 11261 11566 11622 12050 12051 14738 14855 14916 14918 1…
8401	A0A0F7Z1J2_CROAD	A0A0F7Z1J2	Serine proteinase 3a OS=Crotalus adamanteus PE=2 SV=1	Regular	1174.48	0	29607.6	20	2	20	15	107620	0	22037			Green	1882 1901 1902 1906 1909 1910 1912 1917 1922 1929 1930 1931 1935 1936 1977 1980 1992 1995 2001 2006 2007 2048 2049 2054 2057 2060 2062 2064 2066 2069 2070 2076 2080 2081 2091 2096 2100 2129 2130 2131 2132 2133 2137 2142 2143 2149 2158 2161 2886 2917 3029 3034 3345 4775 5308 7590 7623 7668 7683 7687 7689 7871 8693 10006 10609 11255 11258 11260 11261 11566 11622 12050 12051 14738 14855 14916 14918 …
2066	VSP4_CROAD	J3SDX0	Snake venom serine proteinase 4a OS=Crotalus adamanteus PE=1 SV=1	Regular	1174.48	0	29607.6	20	2	20	15	107620	0	22037			Green	1882 1901 1902 1906 1909 1910 1912 1917 1922 1929 1930 1931 1935 1936 1977 1980 1992 1995 2001 2006 2007 2048 2049 2054 2057 2060 2062 2064 2069 2070 2076 2080 2081 2091 2096 2100 2129 2130 2131 2132 2133 2137 2142 2143 2149 2158 2161 2886 2917 3029 3034 3345 4775 5308 7590 7623 7668 7683 7687 7689 7871 8401 8693 10006 10609 11255 11258 11260 11261 11566 11622 12050 12051 14738 14855 14916 14918 …
72317	T1DP94_CROOH	T1DP94	Kallikrein-CohLL-7 OS=Crotalus oreganus helleri PE=2 SV=1	Regular	1122.72	0	28816.6	19	2	28	15.12	108194	0	21828			Green	1922 2066 2143 2160 2161 2917 7623 7683 8401 10609 11258 11566 14916 14918 15120 15546 15880 17232 17432 17612 21195 25851 29238 29241 29846 72136 72824 72989 75082 75127 113336 114359 117484 176788 176890 176898 188147 188420 188634 189203 191537 192722 192730
15546	A0A0K8RYP3_CROHD	A0A0K8RYP3	Serine proteinase 12b OS=Crotalus horridus PE=3 SV=1	Regular	1098.05	0	29602.6	19	2	20	13.31	104054	0	21682			Green	1882 1900 1901 1914 1917 1918 1922 1923 1929 1977 1986 2001 2046 2047 2062 2066 2075 2084 2091 2100 2113 2120 2130 2132 2134 2142 2143 2157 2158 2161 2886 2917 3029 3345 5309 7623 7683 7871 8401 11258 11553 11566 14916 14918 15120 15127 15880 17232 17432 17612 21043 21052 21148 21195 25844 25851 25951 29241 29846 56966 59910 59942 71925 72136 72148 72316 72317 72711 72723 72824 72902 72989 73173 …
15120	A0A0K8RS96_CROHD	A0A0K8RS96	Serine proteinase 3c OS=Crotalus horridus PE=3 SV=1	Regular	1098.05	0	29731.7	19	2	20	13.31	104054	0	21682			Green	1882 1900 1901 1914 1917 1918 1922 1923 1929 1977 1986 2001 2046 2047 2062 2066 2075 2084 2091 2100 2113 2120 2130 2132 2134 2142 2143 2157 2158 2161 2886 2917 3029 3345 5309 7623 7683 7871 8401 11258 11553 11566 14916 14918 15127 15546 15880 17232 17432 17612 21043 21052 21148 21195 25844 25851 25951 29241 29846 56966 59910 59942 71925 72136 72148 72316 72317 72711 72723 72824 72902 72989 73173 …
14918	T1DH01_CROHD	T1DH01	Serine proteinase 2b OS=Crotalus horridus PE=2 SV=1	Regular	1098.05	0	29662.7	19	2	20	13.31	104054	0	21682			Green	1882 1900 1901 1914 1917 1918 1922 1923 1929 1977 1986 2001 2046 2047 2062 2066 2075 2084 2091 2100 2113 2120 2130 2132 2134 2142 2143 2157 2158 2161 2886 2917 3029 3345 5309 7623 7683 7871 8401 11258 11553 11566 14916 15120 15127 15546 15880 17232 17432 17612 21043 21052 21148 21195 25844 25851 25951 29241 29846 56966 59910 59942 71925 72136 72148 72316 72317 72711 72723 72824 72902 72989 73173 …
14916	T1DJY2_CROHD	T1DJY2	Serine proteinase 12a OS=Crotalus horridus PE=2 SV=1	Regular	1098.05	0	29644.7	19	2	20	13.31	104054	0	21682			Green	1882 1900 1901 1914 1917 1918 1922 1923 1929 1977 1986 2001 2046 2047 2062 2066 2075 2084 2091 2100 2113 2120 2130 2132 2134 2142 2143 2157 2158 2161 2886 2917 3029 3345 5309 7623 7683 7871 8401 11258 11553 11566 14918 15120 15127 15546 15880 17232 17432 17612 21043 21052 21148 21195 25844 25851 25951 29241 29846 56966 59910 59942 71925 72136 72148 72316 72317 72711 72723 72824 72902 72989 73173 …
7683	A0A0K8RYZ0_CROHD	A0A0K8RYZ0	Serine proteinase 12d OS=Crotalus horridus PE=3 SV=1	Regular	1098.05	0	29234.2	19	2	20	13.46	104054	0	21682			Green	1882 1900 1901 1914 1917 1918 1922 1923 1929 1977 1986 2001 2046 2047 2062 2066 2075 2084 2091 2100 2113 2120 2130 2132 2134 2142 2143 2157 2158 2161 2886 2917 3029 3345 5309 7623 7871 8401 11258 11553 11566 14916 14918 15120 15127 15546 15880 17232 17432 17612 21043 21052 21148 21195 25844 25851 25951 29241 29846 56966 59910 59942 71925 72136 72148 72316 72317 72711 72723 72824 72902 72989 73173…
188420	A0A1L8D674_BOTAT	A0A1L8D674	BATXSVSP6 OS=Bothrops atrox PE=2 SV=1	Regular	1053.63	0	28560.4	16	1	19	10.85	101081	0	21122			Green	1922 2066 2143 2161 2917 7623 7683 8401 11258 11566 14916 14918 15120 15546 15880 17232 17432 17612 21195 25851 29241 29846 72136 72317 72824 72989 75127 114359 188634 189203 191537 192730
0	ADH1_YEAST	P00330	Alcohol dehydrogenase 1 OS=Saccharomyces cerevisiae (strain ATCC 204508 / S288c) GN=ADH1 PE=1 SV=5	Regular	1018.44	0	37305.4	58	11	26	46.84	72690	43184	21765	100	3.7305	Green
189152	A0A1L8D673_BOTAT	A0A1L8D673	BATXCRISP1 OS=Bothrops atrox PE=2 SV=1	Regular	873.657	0	27748.1	24	4	18	22.08	51212	49217	12001	113.971	3.1625	Green	1018 1028 15573 21273 22099 22121 25660 25873 58881 72106 75260 112941 113257 114708 115165 115239 115308 116192 188815 192812
149784	A0A2D4F7D5_MICCO	A0A2D4F7D5	Uncharacterized protein (Fragment) OS=Micrurus corallinus PE=4 SV=1	Regular	802.183	0	23629.8	18	2	18	9.9	120749	0	33187			Green	3 3078 6660 15809 16186 41050 42078 50314 62203 82490 86399 104741 109915 115998 132036 132507 158284 166464 168493 178233 186372 192553
187940	A0A1L8D611_BOTAT	A0A1L8D611	BATXPLA3 OS=Bothrops atrox PE=2 SV=1	Regular	789.533	0	16547	20	3	18	14.49	119408	0	114587			Green	277 278 279 281 282 283 292 485 488 503 504 507 508 509 516 585 586 591 677 763 796 4271 20897 24828 29124 29216 29466 29472 29727 29831 29867 29887 58695 72895 74159 78881 82858 90715 116260 189149
29472	A0A194APS9_9SAUR	A0A194APS9	Phospholipase A2 2b OS=Agkistrodon piscivorus PE=3 SV=1	Regular	789.533	0	16529.9	15	2	15	9.49	113838	0	113930			Green	277 278 279 281 282 283 292 485 488 503 504 507 508 509 516 585 586 591 677 763 796 4271 20897 24828 29124 29216 29466 29727 29831 29867 29887 58695 72895 74159 78881 82858 90715 116260 187940 189149
24828	I2DAL6_BOTDP	I2DAL6	Putative phospholipase A2-like myotoxin Myo-II OS=Bothrops diporus PE=2 SV=1	Regular	789.533	0	16636.1	20	3	20	14.49	119408	0	114587			Green	277 278 279 281 282 283 292 485 488 503 504 507 508 509 516 585 586 591 677 763 796 4271 20897 29124 29216 29466 29472 29727 29831 29867 29887 58695 72895 74159 78881 82858 90715 116260 187940 189149
2136	VSP14_BOTJA	Q5W959	Snake venom serine protease HS114 OS=Bothrops jararaca PE=1 SV=1	Regular	733.972	0	28527.1	34	5	17	36.43	125731	115070	35373	266.464	7.6015	Green	188419 192730
16249	A0A2D4F7E1_MICCO	A0A2D4F7E1	Uncharacterized protein (Fragment) OS=Micrurus corallinus PE=4 SV=1	Regular	664.245	0	56343.1	22	2	50	3.88	123701	0	17144			Green	3 3078 6660 12385 15809 16186 41050 42078 50314 62203 82490 86399 87258 104741 106347 115998 132036 132507 158284 166464 174340 178233 186372 192553
192812	F2Q6G0_DEIAC	F2Q6G0	Cysteine-rich seceretory protein Da-CRPa (Fragment) OS=Deinagkistrodon acutus PE=2 SV=1	Regular	645.516	0	25769.4	14	1	18	7.27	33832	0	5514			Green	1018 1028 15573 21273 22099 22121 25660 25873 58881 72106 75260 112941 113257 114708 115165 115239 115308 116192 188815 189152
188815	F2Q6G1_DEIAC	F2Q6G1	Cysteine-rich seceretory protein Da-CRPb (Fragment) OS=Deinagkistrodon acutus PE=2 SV=1	Regular	645.516	0	25660.3	14	1	18	7.24	33832	0	5514			Green	1018 1028 15573 21273 22099 22121 25660 25873 58881 72106 75260 112941 113257 114708 115165 115239 115308 116192 189152 192812
116192	F2Q6E5_CROHD	F2Q6E5	Cysteine-rich seceretory protein Ch-CRPKa (Fragment) OS=Crotalus horridus PE=2 SV=1	Regular	645.516	0	25654.4	14	1	19	7.24	33832	0	5514			Green	1018 1028 15573 21273 22099 22121 25660 25873 58881 72106 75260 112941 113257 114708 115165 115239 115308 188815 189152 192812
115308	F2Q6E6_CROHD	F2Q6E6	Cysteine-rich seceretory protein Ch-CRPKb (Fragment) OS=Crotalus horridus PE=2 SV=1	Regular	645.516	0	25625.3	14	1	19	7.24	33832	0	5514			Green	1018 1028 15573 21273 22099 22121 25660 25873 58881 72106 75260 112941 113257 114708 115165 115239 116192 188815 189152 192812
115239	F2Q6E9_CROHD	F2Q6E9	Cysteine-rich seceretory protein Ch-CRPIb (Fragment) OS=Crotalus horridus PE=2 SV=1	Regular	645.516	0	25615.3	14	1	19	7.24	33832	0	5514			Green	1018 1028 15573 21273 22099 22121 25660 25873 58881 72106 75260 112941 113257 114708 115165 115308 116192 188815 189152 192812
115165	F2Q6E8_CROHD	F2Q6E8	Cysteine-rich seceretory protein Ch-CRPIa (Fragment) OS=Crotalus horridus PE=2 SV=1	Regular	645.516	0	25657.4	14	1	19	7.24	33832	0	5514			Green	1018 1028 15573 21273 22099 22121 25660 25873 58881 72106 75260 112941 113257 114708 115239 115308 116192 188815 189152 192812
114708	F2Q6E7_CROHD	F2Q6E7	Cysteine-rich seceretory protein Ch-CRPKc (Fragment) OS=Crotalus horridus PE=2 SV=1	Regular	645.516	0	25704.4	14	1	19	7.24	33832	0	5514			Green	1018 1028 15573 21273 22099 22121 25660 25873 58881 72106 75260 112941 113257 115165 115239 115308 116192 188815 189152 192812
113257	A0A223PK48_9SAUR	A0A223PK48	Serotriflin (Fragment) OS=Daboia russelii PE=2 SV=1	Regular	645.516	0	24054.9	14	1	16	6.69	33832	0	5514			Green	1018 1028 15573 21273 22099 22121 25660 25873 58881 72106 75260 112941 114708 115165 115239 115308 116192 188815 189152 192812
112941	A0A223PK22_9SAUR	A0A223PK22	Cysteine rich secretory protein (Fragment) OS=Daboia russelii PE=2 SV=1	Regular	645.516	0	25616.9	14	1	15	6.23	33832	0	5514			Green	1018 1028 15573 21273 22099 22121 25660 25873 58881 72106 75260 113257 114708 115165 115239 115308 116192 188815 189152 192812
75260	F2Q6E4_BOTSC	F2Q6E4	Cysteine-rich seceretory protein Bs-CRP OS=Bothriechis schlegelii PE=2 SV=1	Regular	645.516	0	27858	14	1	20	6.67	33832	0	5514			Green	1018 1028 15573 21273 22099 22121 25660 25873 58881 72106 112941 113257 114708 115165 115239 115308 116192 188815 189152 192812
72106	F2Q6E3_AZEFE	F2Q6E3	Cysteine-rich seceretory protein Az-CRP OS=Azemiops feae PE=2 SV=1	Regular	645.516	0	27594.5	14	1	18	6.67	33832	0	5514			Green	1018 1028 15573 21273 22099 22121 25660 25873 58881 75260 112941 113257 114708 115165 115239 115308 116192 188815 189152 192812
58881	T2HPR8_OVOOK	T2HPR8	Cysteine rich secretory protein OS=Ovophis okinavensis PE=2 SV=1	Regular	645.516	0	27850	14	1	21	6.67	33832	0	5514			Green	1018 1028 15573 21273 22099 22121 25660 25873 72106 75260 112941 113257 114708 115165 115239 115308 116192 188815 189152 192812
25873	A0A0M4AL12_GLOIT	A0A0M4AL12	Cysteine-rich seceretory protein OS=Gloydius intermedius PE=2 SV=1	Regular	645.516	0	27735.1	14	1	19	6.67	33832	0	5514			Green	1018 1028 15573 21273 22099 22121 25660 58881 72106 75260 112941 113257 114708 115165 115239 115308 116192 188815 189152 192812
25660	F2Q6F8_TRIST	F2Q6F8	Cysteine-rich seceretory protein Ts-CRPYb OS=Trimeresurus stejnegeri PE=2 SV=1	Regular	645.516	0	27964.8	14	1	18	6.67	33832	0	5514			Green	1018 1028 15573 21273 22099 22121 25873 58881 72106 75260 112941 113257 114708 115165 115239 115308 116192 188815 189152 192812
22121	F2Q6F9_TRIST	F2Q6F9	Cysteine-rich seceretory protein Ts-CRPM OS=Trimeresurus stejnegeri PE=2 SV=1	Regular	645.516	0	27995	14	1	18	6.67	33832	0	5514			Green	1018 1028 15573 21273 22099 25660 25873 58881 72106 75260 112941 113257 114708 115165 115239 115308 116192 188815 189152 192812
22099	F2Q6F7_TRIST	F2Q6F7	Cysteine-rich seceretory protein Ts-CRPYa OS=Trimeresurus stejnegeri PE=2 SV=1	Regular	645.516	0	27966.9	14	1	17	6.67	33832	0	5514			Green	1018 1028 15573 21273 22121 25660 25873 58881 72106 75260 112941 113257 114708 115165 115239 115308 116192 188815 189152 192812
21273	F2Q6F4_TRIGS	F2Q6F4	Cysteine-rich seceretory protein Og-CRPa OS=Trimeresurus gracilis PE=2 SV=1	Regular	645.516	0	27872	14	1	20	6.67	33832	0	5514			Green	1018 1028 15573 22099 22121 25660 25873 58881 72106 75260 112941 113257 114708 115165 115239 115308 116192 188815 189152 192812
15573	A0A0K8S072_CROHD	A0A0K8S072	Cysteine-rich secretory protein OS=Crotalus horridus PE=3 SV=1	Regular	645.516	0	27610.8	14	1	20	6.67	33832	0	5514			Green	1018 1028 21273 22099 22121 25660 25873 58881 72106 75260 112941 113257 114708 115165 115239 115308 116192 188815 189152 192812
1028	CRVP_TRIST	P60623	Cysteine-rich venom protein (Fragment) OS=Trimeresurus stejnegeri PE=1 SV=1	Regular	645.516	0	27206.9	14	1	17	6.87	33832	0	5514			Green	1018 15573 21273 22099 22121 25660 25873 58881 72106 75260 112941 113257 114708 115165 115239 115308 116192 188815 189152 192812
1018	CRVP_GLOBL	Q8JI40	Cysteine-rich venom protein ablomin OS=Gloydius blomhoffii PE=1 SV=1	Regular	645.516	0	27826.8	14	1	15	6.67	33832	0	5514			Green	1028 15573 21273 22099 22121 25660 25873 58881 72106 75260 112941 113257 114708 115165 115239 115308 116192 188815 189152 192812
109915	A0A2D4JUU4_9SAUR	A0A2D4JUU4	Uncharacterized protein (Fragment) OS=Micrurus paraensis PE=4 SV=1	Regular	644.7	0	30359.2	23	3	23	9.23	75202	0	20078			Green	3 3078 6660 13690 15809 16186 41050 42078 50314 62203 82490 86399 87258 104741 115998 132036 132507 149784 158284 166464 168493 178233 186372 192553
1943	VM1B2_BOTJR	Q7T1T4	Snake venom metalloproteinase BjussuMP-2 (Fragment) OS=Bothrops jararacussu PE=1 SV=1	Regular	636.985	0	42470.3	26	4	35	10.84	50512	0	10220			Green	1947 2340
189772	A0A1W7RB66_CROAD	A0A1W7RB66	Cadam10_SVSP-12 OS=Crotalus adamanteus PE=3 SV=1	Regular	617.57	0	29010.8	15	2	29	8.53	42566	0	9151			Green	1882 1901 1902 1906 1909 1910 1912 1917 1922 1929 1930 1931 1935 1936 1977 1980 1992 1995 2001 2006 2007 2048 2049 2054 2057 2060 2062 2064 2066 2069 2070 2076 2080 2081 2091 2096 2100 2129 2130 2131 2132 2133 2137 2142 2143 2149 2158 2160 2161 2162 2886 2917 3029 3034 3345 4775 5308 7590 7623 7668 7687 7689 7871 8401 8693 10006 10609 11255 11258 11260 11261 11566 11622 12050 12051 14738 14855 15…
176789	A0A194APK9_SISTE	A0A194APK9	Serine proteinase 2 OS=Sistrurus tergeminus PE=3 SV=1	Regular	617.57	0	29029.2	15	2	22	8.49	42566	0	9151			Green	1882 1901 1902 1906 1909 1910 1912 1917 1922 1929 1930 1931 1935 1936 1977 1980 1992 1995 2001 2006 2007 2048 2049 2054 2057 2060 2062 2064 2066 2069 2070 2076 2080 2081 2091 2096 2100 2129 2130 2131 2132 2133 2137 2142 2143 2149 2158 2160 2161 2162 2886 2917 3029 3034 3345 4775 5308 7590 7623 7668 7687 7689 7871 8401 8693 10006 10609 11255 11258 11260 11261 11566 11622 12050 12051 14738 14855 15…
117488	B0VXT4_SISCA	B0VXT4	Serine proteinase isoform 2 OS=Sistrurus catenatus edwardsii PE=2 SV=1	Regular	617.57	0	28962	15	2	21	8.49	42566	0	9151			Green	1882 1901 1902 1906 1909 1910 1912 1917 1922 1929 1930 1931 1935 1936 1977 1980 1992 1995 2001 2006 2007 2048 2049 2054 2057 2060 2062 2064 2066 2069 2070 2076 2080 2081 2091 2096 2100 2129 2130 2131 2132 2133 2137 2142 2143 2149 2158 2160 2161 2162 2886 2917 3029 3034 3345 4775 5308 7590 7623 7668 7687 7689 7871 8401 8693 10006 10609 11255 11258 11260 11261 11566 11622 12050 12051 14738 14855 15…
78520	A0A194ASS1_SISMB	A0A194ASS1	Serine proteinase 9b OS=Sistrurus miliarius barbouri PE=3 SV=1	Regular	617.57	0	28968	15	2	21	8.49	42566	0	9151			Green	1882 1901 1902 1906 1909 1910 1912 1917 1922 1929 1930 1931 1935 1936 1977 1980 1992 1995 2001 2006 2007 2048 2049 2054 2057 2060 2062 2064 2066 2069 2070 2076 2080 2081 2091 2096 2100 2129 2130 2131 2132 2133 2137 2142 2143 2149 2158 2160 2161 2162 2886 2917 3029 3034 3345 4775 5308 7590 7623 7668 7687 7689 7871 8401 8693 10006 10609 11255 11258 11260 11261 11566 11622 12050 12051 14738 14855 15…
77792	A0A194APX9_SISMB	A0A194APX9	Serine proteinase 9a OS=Sistrurus miliarius barbouri PE=3 SV=1	Regular	617.57	0	28938	15	2	21	8.49	42566	0	9151			Green	1882 1901 1902 1906 1909 1910 1912 1917 1922 1929 1930 1931 1935 1936 1977 1980 1992 1995 2001 2006 2007 2048 2049 2054 2057 2060 2062 2064 2066 2069 2070 2076 2080 2081 2091 2096 2100 2129 2130 2131 2132 2133 2137 2142 2143 2149 2158 2160 2161 2162 2886 2917 3029 3034 3345 4775 5308 7590 7623 7668 7687 7689 7871 8401 8693 10006 10609 11255 11258 11260 11261 11566 11622 12050 12051 14738 14855 15…
73190	A0A194AS00_SISMB	A0A194AS00	Serine proteinase 9c OS=Sistrurus miliarius barbouri PE=3 SV=1	Regular	617.57	0	28924	15	2	21	8.49	42566	0	9151			Green	1882 1901 1902 1906 1909 1910 1912 1917 1922 1929 1930 1931 1935 1936 1977 1980 1992 1995 2001 2006 2007 2048 2049 2054 2057 2060 2062 2064 2066 2069 2070 2076 2080 2081 2091 2096 2100 2129 2130 2131 2132 2133 2137 2142 2143 2149 2158 2160 2161 2162 2886 2917 3029 3034 3345 4775 5308 7590 7623 7668 7687 7689 7871 8401 8693 10006 10609 11255 11258 11260 11261 11566 11622 12050 12051 14738 14855 15…
73080	A0A194ATP6_SISMB	A0A194ATP6	Serine proteinase 9d OS=Sistrurus miliarius barbouri PE=3 SV=1	Regular	617.57	0	28969	15	2	21	8.49	42566	0	9151			Green	1882 1901 1902 1906 1909 1910 1912 1917 1922 1929 1930 1931 1935 1936 1977 1980 1992 1995 2001 2006 2007 2048 2049 2054 2057 2060 2062 2064 2066 2069 2070 2076 2080 2081 2091 2096 2100 2129 2130 2131 2132 2133 2137 2142 2143 2149 2158 2160 2161 2162 2886 2917 3029 3034 3345 4775 5308 7590 7623 7668 7687 7689 7871 8401 8693 10006 10609 11255 11258 11260 11261 11566 11622 12050 12051 14738 14855 15…
72666	T1E7K6_CROOH	T1E7K6	Kallikrein-CohPH-4 OS=Crotalus oreganus helleri PE=2 SV=1	Regular	617.57	0	28936.9	15	2	21	8.49	42566	0	9151			Green	1882 1901 1902 1906 1909 1910 1912 1917 1922 1929 1930 1931 1935 1936 1977 1980 1992 1995 2001 2006 2007 2048 2049 2054 2057 2060 2062 2064 2066 2069 2070 2076 2080 2081 2091 2096 2100 2129 2130 2131 2132 2133 2137 2142 2143 2149 2158 2160 2161 2162 2886 2917 3029 3034 3345 4775 5308 7590 7623 7668 7687 7689 7871 8401 8693 10006 10609 11255 11258 11260 11261 11566 11622 12050 12051 14738 14855 15…
72568	T1DMM6_CROOH	T1DMM6	Kallikrein-CohID-4 OS=Crotalus oreganus helleri PE=2 SV=1	Regular	617.57	0	28888.6	15	2	27	8.53	42566	0	9151			Green	1882 1901 1902 1906 1909 1910 1912 1917 1922 1929 1930 1931 1935 1936 1977 1980 1992 1995 2001 2006 2007 2048 2049 2054 2057 2060 2062 2064 2066 2069 2070 2076 2080 2081 2091 2096 2100 2129 2130 2131 2132 2133 2137 2142 2143 2149 2158 2160 2161 2162 2886 2917 3029 3034 3345 4775 5308 7590 7623 7668 7687 7689 7871 8401 8693 10006 10609 11255 11258 11260 11261 11566 11622 12050 12051 14738 14855 15…
72326	T1E6S9_CROOH	T1E6S9	Kallikrein-CohCI-4 OS=Crotalus oreganus helleri PE=2 SV=1	Regular	617.57	0	28963	15	2	21	8.49	42566	0	9151			Green	1882 1901 1902 1906 1909 1910 1912 1917 1922 1929 1930 1931 1935 1936 1977 1980 1992 1995 2001 2006 2007 2048 2049 2054 2057 2060 2062 2064 2066 2069 2070 2076 2080 2081 2091 2096 2100 2129 2130 2131 2132 2133 2137 2142 2143 2149 2158 2160 2161 2162 2886 2917 3029 3034 3345 4775 5308 7590 7623 7668 7687 7689 7871 8401 8693 10006 10609 11255 11258 11260 11261 11566 11622 12050 12051 14738 14855 15…
16113	A0A194ASG2_SISTE	A0A194ASG2	Serine proteinase 9a OS=Sistrurus tergeminus PE=3 SV=1	Regular	617.57	0	29058.2	15	2	22	8.49	42566	0	9151			Green	1882 1901 1902 1906 1909 1910 1912 1917 1922 1929 1930 1931 1935 1936 1977 1980 1992 1995 2001 2006 2007 2048 2049 2054 2057 2060 2062 2064 2066 2069 2070 2076 2080 2081 2091 2096 2100 2129 2130 2131 2132 2133 2137 2142 2143 2149 2158 2160 2161 2162 2886 2917 3029 3034 3345 4775 5308 7590 7623 7668 7687 7689 7871 8401 8693 10006 10609 11255 11258 11260 11261 11566 11622 12050 12051 14738 14855 15…
15757	A0A0K8RYP4_CROHD	A0A0K8RYP4	Serine proteinase 13b OS=Crotalus horridus PE=3 SV=1	Regular	617.57	0	29005	15	2	20	8.49	42566	0	9151			Green	1882 1901 1902 1906 1909 1910 1912 1917 1922 1929 1930 1931 1935 1936 1977 1980 1992 1995 2001 2006 2007 2048 2049 2054 2057 2060 2062 2064 2066 2069 2070 2076 2080 2081 2091 2096 2100 2129 2130 2131 2132 2133 2137 2142 2143 2149 2158 2160 2161 2162 2886 2917 3029 3034 3345 4775 5308 7590 7623 7668 7687 7689 7871 8401 8693 10006 10609 11255 11258 11260 11261 11566 11622 12050 12051 14738 14855 15…
14855	A0A0K8S008_CROHD	A0A0K8S008	Serine protease 13d OS=Crotalus horridus PE=3 SV=1	Regular	617.57	0	28928.9	15	2	20	8.49	42566	0	9151			Green	1882 1901 1902 1906 1909 1910 1912 1917 1922 1929 1930 1931 1935 1936 1977 1980 1992 1995 2001 2006 2007 2048 2049 2054 2057 2060 2062 2064 2066 2069 2070 2076 2080 2081 2091 2096 2100 2129 2130 2131 2132 2133 2137 2142 2143 2149 2158 2160 2161 2162 2886 2917 3029 3034 3345 4775 5308 7590 7623 7668 7687 7689 7871 8401 8693 10006 10609 11255 11258 11260 11261 11566 11622 12050 12051 14738 15210 15…
7668	A0A0K8RYY5_CROHD	A0A0K8RYY5	Serine proteinase 13e OS=Crotalus horridus PE=3 SV=1	Regular	617.57	0	28977	15	2	20	8.49	42566	0	9151			Green	1882 1901 1902 1906 1909 1910 1912 1917 1922 1929 1930 1931 1935 1936 1977 1980 1992 1995 2001 2006 2007 2048 2049 2054 2057 2060 2062 2064 2066 2069 2070 2076 2080 2081 2091 2096 2100 2129 2130 2131 2132 2133 2137 2142 2143 2149 2158 2160 2161 2162 2886 2917 3029 3034 3345 4775 5308 7590 7623 7687 7689 7871 8401 8693 10006 10609 11255 11258 11260 11261 11566 11622 12050 12051 14738 14855 15210 1…
2070	VSP7_PROMU	Q9DG84	Snake venom serine protease serpentokallikrein-2 OS=Protobothrops mucrosquamatus PE=2 SV=1	Regular	617.57	0	29005	15	2	18	8.56	42566	0	9151			Green	1882 1901 1902 1906 1909 1910 1912 1917 1922 1929 1930 1931 1935 1936 1977 1980 1992 1995 2001 2006 2007 2048 2049 2054 2057 2060 2062 2064 2066 2069 2076 2080 2081 2091 2096 2100 2129 2130 2131 2132 2133 2137 2142 2143 2149 2158 2160 2161 2162 2886 2917 3029 3034 3345 4775 5308 7590 7623 7668 7687 7689 7871 8401 8693 10006 10609 11255 11258 11260 11261 11566 11622 12050 12051 14738 14855 15210 1…
2069	VSP5_PROMU	Q91511	Beta-fibrinogenase mucrofibrase-5 OS=Protobothrops mucrosquamatus PE=1 SV=1	Regular	617.57	0	28848.8	15	2	18	8.56	42566	0	9151			Green	1882 1901 1902 1906 1909 1910 1912 1917 1922 1929 1930 1931 1935 1936 1977 1980 1992 1995 2001 2006 2007 2048 2049 2054 2057 2060 2062 2064 2066 2070 2076 2080 2081 2091 2096 2100 2129 2130 2131 2132 2133 2137 2142 2143 2149 2158 2160 2161 2162 2886 2917 3029 3034 3345 4775 5308 7590 7623 7668 7687 7689 7871 8401 8693 10006 10609 11255 11258 11260 11261 11566 11622 12050 12051 14738 14855 15210 1…
2054	VSP1_CROAT	Q8QHK3	Snake venom serine protease catroxase-1 OS=Crotalus atrox PE=1 SV=1	Regular	617.57	0	29309.3	15	2	21	8.4	42566	0	9151			Green	1882 1901 1902 1906 1909 1910 1912 1917 1922 1929 1930 1931 1935 1936 1977 1980 1992 1995 2001 2006 2007 2048 2049 2057 2060 2062 2064 2066 2069 2070 2076 2080 2081 2091 2096 2100 2129 2130 2131 2132 2133 2137 2142 2143 2149 2158 2160 2161 2162 2886 2917 3029 3034 3345 4775 5308 7590 7623 7668 7687 7689 7871 8401 8693 10006 10609 11255 11258 11260 11261 11566 11622 12050 12051 14738 14855 15210 1…
2102	VSP1_BOTJA	P81824	Platelet-aggregating proteinase PA-BJ (Fragment) OS=Bothrops jararaca PE=1 SV=2	Regular	598.755	0	26426.2	22	4	20	28.27	33638	22622	8810	52.3851	1.3843	Green	188152 189164 189172 192725
192724	A0A1L8D639_BOTAT	A0A1L8D639	BATXCTL29 OS=Bothrops atrox PE=2 SV=1	Regular	564.46	0	17548.4	9	1	11	5.26	12327	0	2951			Green	189148 189174
189174	A0A1L8D644_BOTAT	A0A1L8D644	BATXCTL30 OS=Bothrops atrox PE=2 SV=1	Regular	564.46	0	17481.4	9	1	11	5.26	12327	0	2951			Green	189148 192724
189148	A0A1L8D6B9_BOTAT	A0A1L8D6B9	BATXCTL31 OS=Bothrops atrox PE=2 SV=1	Regular	564.46	0	17555.3	9	1	11	5.26	12327	36981	2951	85.6359	1.5034	Green	189174 192724
189184	A0A1L8D6C2_BOTAT	A0A1L8D6C2	BATXCTL3 OS=Bothrops atrox PE=2 SV=1	Regular	557.717	0	17360.5	14	2	7	18.49	50802	0	15373			Green	188425 188601
188601	A0A1L8D6H4_BOTAT	A0A1L8D6H4	BATXCTL4 OS=Bothrops atrox PE=2 SV=1	Regular	557.717	0	17203.3	14	2	7	18.49	50802	0	15373			Green	188425 189184
188425	A0A1L8D647_BOTAT	A0A1L8D647	BATXCTL5 OS=Bothrops atrox PE=2 SV=1	Regular	557.717	0	17295.6	14	2	10	18.49	50802	76203	15373	176.461	3.052	Green	188601 189184
2134	VSP11_TRIST	Q71QI7	Snake venom serine protease KN11 OS=Trimeresurus stejnegeri PE=2 SV=1	Regular	545.856	0	28741	11	3	18	7	30356	0	4208			Green	1882 1900 1901 1914 1917 1918 1922 1923 1929 1977 1986 1987 1999 2001 2046 2047 2062 2075 2084 2091 2100 2113 2120 2130 2132 2142 2143 2157 2158 2886 3029 3345 5309 7683 7871 10611 11553 14916 14918 15120 15127 15546 15880 17612 21043 21052 21148 25609 25844 25951 29238 56966 59910 59942 71925 72148 72316 72711 72723 72902 73173 74395 74728 75425 76141 76251 78313 79116 83676 83808 84277 84463 10…
2046	VSP02_TRIST	Q71QJ0	Snake venom serine protease KN2 OS=Trimeresurus stejnegeri PE=2 SV=1	Regular	545.856	0	28738	11	3	18	7	30356	0	4208			Green	1882 1900 1901 1914 1917 1918 1922 1923 1929 1977 1986 1987 1999 2001 2047 2062 2075 2084 2091 2100 2113 2120 2130 2132 2134 2142 2143 2157 2158 2886 3029 3345 5309 7683 7871 10611 11553 14916 14918 15120 15127 15546 15880 17612 21043 21052 21148 25609 25844 25951 29238 56966 59910 59942 71925 72148 72316 72711 72723 72902 73173 74395 74728 75425 76141 76251 78313 79116 83676 83808 84277 84463 10…
1923	VSPC_TRIGA	O13062	Snake venom serine protease 2C OS=Trimeresurus gramineus GN=TLG2C PE=2 SV=1	Regular	545.856	0	28727	11	3	18	7	30356	33700.5	4208	78.0393	2.2418	Green	1882 1900 1901 1914 1917 1918 1922 1929 1977 1986 1987 1999 2001 2046 2047 2062 2075 2084 2091 2100 2113 2120 2130 2132 2134 2142 2143 2157 2158 2886 3029 3345 5309 7683 7871 10611 11553 14916 14918 15120 15127 15546 15880 17612 21043 21052 21148 25609 25844 25951 29238 56966 59910 59942 71925 72148 72316 72711 72723 72902 73173 74395 74728 75425 76141 76251 78313 79116 83676 83808 84277 84463 10…
2113	VSP2_BOTJA	O13069	Thrombin-like enzyme KN-BJ 2 OS=Bothrops jararaca PE=1 SV=1	Regular	543.331	0	28578.8	10	2	19	7	25440	0	3853			Green	1882 1900 1901 1914 1917 1918 1922 1923 1929 1977 1986 1987 1999 2001 2046 2047 2062 2075 2084 2091 2100 2120 2130 2132 2134 2142 2143 2157 2158 2886 3029 3345 5309 7683 7871 10611 11553 14916 14918 15120 15127 15546 15880 17612 21043 21052 21148 25609 25844 25951 56966 59910 59942 71925 72148 72316 72711 72723 72902 73173 74395 74728 75425 76141 76251 78313 79116 83676 83808 84277 84463 100532 1…
188152	A0A1L8D5R9_BOTAT	A0A1L8D5R9	BATXSVSP17 OS=Bothrops atrox PE=2 SV=1	Regular	530.105	0	29027.7	20	4	25	18.29	35781	28697	7653	66.4529	1.929	Green	2102 189164 189172 192725
128273	A0A2D4KXV3_9SAUR	A0A2D4KXV3	Uncharacterized protein (Fragment) OS=Micrurus paraensis PE=4 SV=1	Regular	511.847	0	17876.1	8	1	16	7.19	11728	0	2667			Green	3 3078 15809 42078 50314 61474 81329 82490 115998 132507 166464 178233 192553
81329	A0A2D4KXW5_9SAUR	A0A2D4KXW5	Uncharacterized protein (Fragment) OS=Micrurus paraensis PE=4 SV=1	Regular	511.847	0	15321.3	8	1	13	8.33	11728	0	2667			Green	3 3078 15809 42078 50314 61474 82490 115998 128273 132507 166464 178233 192553
61474	A0A2D4IS99_MICLE	A0A2D4IS99	Uncharacterized protein (Fragment) OS=Micrurus lemniscatus lemniscatus PE=4 SV=1	Regular	511.847	0	27146.1	8	1	22	4.78	11728	0	2667			Green	3 3078 15809 42078 50314 81329 82490 115998 128273 132507 166464 178233 192553
133172	E9JG23_ECHCO	E9JG23	Serine protease (Fragment) OS=Echis coloratus PE=2 SV=1	Regular	498.911	0	29140.3	7	1	19	4.23	22467	0	3293			Green	1923 1987 1999 2046 2113 2134 10611 25609 79116 132831
132831	A0A0A1WDS0_ECHCO	A0A0A1WDS0	Serine protease F (Fragment) OS=Echis coloratus PE=2 SV=1	Regular	498.911	0	10070.5	7	1	8	12.22	22467	0	3293			Green	1923 1987 1999 2046 2113 2134 10611 25609 79116 133172
79116	T2HPE9_PROFL	T2HPE9	Serine protease (Fragment) OS=Protobothrops flavoviridis PE=2 SV=1	Regular	498.911	0	7825.79	7	1	6	15.07	22467	0	3293			Green	1923 1987 1999 2046 2113 2134 10611 25609 132831 133172
25609	E9JG24_ECHCS	E9JG24	Serine protease (Fragment) OS=Echis carinatus sochureki PE=2 SV=1	Regular	498.911	0	26351.1	7	1	18	4.68	22467	0	3293			Green	1923 1987 1999 2046 2113 2134 10611 79116 132831 133172
10611	A0A194ATG3_SISTE	A0A194ATG3	Serine proteinase 11a OS=Sistrurus tergeminus PE=3 SV=1	Regular	498.911	0	28432.6	7	1	20	4.26	22467	0	3293			Green	1923 1987 1999 2046 2113 2134 25609 79116 132831 133172
1999	VSPF5_MACLB	Q9PT41	Factor V activator OS=Macrovipera lebetina PE=1 SV=1	Regular	498.911	0	29279.4	7	1	20	4.25	22467	0	3293			Green	1923 1987 2046 2113 2134 10611 25609 79116 132831 133172
1987	VSP3_PROJR	Q9DF66	Snake venom serine protease 3 OS=Protobothrops jerdonii PE=2 SV=1	Regular	498.911	0	28709.4	7	1	23	4.26	22467	0	3293			Green	1923 1999 2046 2113 2134 10611 25609 79116 132831 133172
84610	A0A1W7RJU6_AGKCO	A0A1W7RJU6	Serine proteinase 8 OS=Agkistrodon contortrix contortrix PE=3 SV=1	Regular	496.726	0	28945.2	11	1	19	4.28	36027	0	8236			Green	2054 2069 2070 2158 2160 2161 2162 2917 7623 7668 11566 14855 15757 16113 21195 29241 29448 29846 72326 72568 72666 73080 73190 75127 76674 77792 78520 117488 176789 188147 189193 189203 189772
76674	T2HP78_PROFL	T2HP78	Serine protease (Fragment) OS=Protobothrops flavoviridis PE=2 SV=1	Regular	496.726	0	19791.4	11	1	14	6.4	36027	0	8236			Green	2054 2069 2070 2158 2160 2161 2162 2917 7623 7668 11566 14855 15757 16113 21195 29241 29448 29846 72326 72568 72666 73080 73190 75127 77792 78520 84610 117488 176789 188147 189193 189203 189772
29448	A0A194AM91_9SAUR	A0A194AM91	Serine proteinase 1 OS=Agkistrodon piscivorus PE=3 SV=1	Regular	496.726	0	28828	11	1	19	4.28	36027	0	8236			Green	2054 2069 2070 2158 2160 2161 2162 2917 7623 7668 11566 14855 15757 16113 21195 29241 29846 72326 72568 72666 73080 73190 75127 76674 77792 78520 84610 117488 176789 188147 189193 189203 189772
2162	VSPPA_LACMU	Q27J47	Venom plasminogen activator LV-PA OS=Lachesis muta muta PE=1 SV=1	Regular	496.726	0	28746.4	11	1	27	4.26	36027	0	8236			Green	2054 2069 2070 2158 2160 2161 2917 7623 7668 11566 14855 15757 16113 21195 29241 29448 29846 72326 72568 72666 73080 73190 75127 76674 77792 78520 84610 117488 176789 188147 189193 189203 189772
56945	T2HS62_OVOOK	T2HS62	Galactose binding lectin OS=Ovophis okinavensis PE=2 SV=1	Regular	459.298	0	19005.4	7	1	14	5.1	12112	0	1896			Green	239 240 241 255 256 928 930 938 21182 79122 84477 112945 112972
12385	A0A2D4GRH7_MICCO	A0A2D4GRH7	Uncharacterized protein (Fragment) OS=Micrurus corallinus PE=4 SV=1	Regular	445.342	0	49689.1	20	2	39	7.62	129476	0	17651			Green	3 3078 6660 15809 16186 16249 41050 42078 50314 62203 82490 86399 87258 104741 106347 115998 132036 132507 158284 174340 178233 186372 192553
192735	A0A1L8D5X8_BOTAT	A0A1L8D5X8	BATXSVMPIII2 OS=Bothrops atrox PE=2 SV=1	Regular	393.356	0	69882.3	19	1	47	2.61	187590	0	61051			Green	2481 77281
2481	VM31_BOTAT	C5H5D2	Zinc metalloproteinase-disintegrin-like batroxstatin-1 OS=Bothrops atrox PE=2 SV=1	Regular	393.356	0	48310.2	19	1	28	3.78	187590	0	61051			Green	77281 192735
174340	A0A2D4LA88_9SAUR	A0A2D4LA88	Uncharacterized protein (Fragment) OS=Micrurus spixii PE=4 SV=1	Regular	355.771	0	29493.8	10	1	27	3.04	104377	0	11810			Green	3 3078 6660 12385 15809 16186 16249 41050 42078 50314 62203 82490 86399 87258 104741 106347 115998 132036 132507 158284 178233 186372 192553
106347	A0A2D4K1T5_9SAUR	A0A2D4K1T5	Uncharacterized protein (Fragment) OS=Micrurus paraensis PE=4 SV=1	Regular	355.771	0	20998.9	10	1	17	4.28	104377	0	11810			Green	3 3078 6660 12385 15809 16186 16249 41050 42078 50314 62203 82490 86399 87258 104741 115998 132036 132507 158284 174340 178233 186372 192553
189720	A0A1L8D5Y6_BOTAT	A0A1L8D5Y6	BATXSVMPIII5 OS=Bothrops atrox PE=2 SV=1	Regular	353.534	0	70266.4	23	2	48	4.46	37435	56152.5	10248	130.031	9.1368	Green	2196 29421 79503 176879 176983 187935 189726 189728
677	PA2B1_BOTMO	P0C8M1	Basic phospholipase A2 BmTX-I OS=Bothrops moojeni PE=1 SV=1	Regular	336.939	0	14879.7	7	1	13	4.96	35633	0	16243			Green	277 278 279 281 282 283 485 488 503 507 508 516 586 591 763 796 20897 24828 29124 29216 29466 29472 29727 29831 29867 29887 58695 72895 74159 82858 116260 187940 189149
1944	VM1BI_BOTMO	P85314	Snake venom metalloproteinase BmooMPalpha-I OS=Bothrops moojeni PE=1 SV=2	Regular	303.318	0	23621.5	13	2	23	5.37	55886	0	14862			Green	1947
189725	A0A1L8D5V0_BOTAT	A0A1L8D5V0	BATXSVSP8 OS=Bothrops atrox PE=2 SV=1	Regular	301.33	0	29207	12	2	22	12.84	25869	28995	7254	67.1429	1.961	Green	1882 1901 1902 1906 1909 1910 1912 1917 1922 1929 1930 1931 1934 1935 1936 1977 1980 1992 1995 2001 2003 2006 2007 2048 2049 2050 2054 2057 2060 2062 2064 2066 2069 2070 2076 2080 2081 2083 2091 2096 2100 2129 2130 2131 2132 2133 2137 2142 2143 2149 2158 2886 3029 3034 3345 4775 5308 7590 7668 7687 7689 7871 8401 8693 10006 10609 11255 11258 11260 11261 11622 12050 12051 14738 14855 15210 15322 1…
189728	A0A1L8D5Z1_BOTAT	A0A1L8D5Z1	BATXSVMPIII3 OS=Bothrops atrox PE=2 SV=1	Regular	287.623	0	70175.5	15	1	51	2.64	27747	0	7634			Green	2196 29421 79503 176879 176983 187935 189720 189726
189726	A0A1L8D6A0_BOTAT	A0A1L8D6A0	BATXSVMPIII4 OS=Bothrops atrox PE=2 SV=1	Regular	287.623	0	70013.1	15	1	48	2.64	27747	0	7634			Green	2196 29421 79503 176879 176983 187935 189720 189728
187935	A0A1L8D5Y7_BOTAT	A0A1L8D5Y7	BATXSVMPIII6 OS=Bothrops atrox PE=2 SV=1	Regular	287.623	0	70054.3	15	1	48	2.65	27747	0	7634			Green	2196 29421 79503 176879 176983 189720 189726 189728
176983	A0A194APM5_SISTE	A0A194APM5	Metalloproteinase type III 9b OS=Sistrurus tergeminus PE=3 SV=1	Regular	287.623	0	71241.6	15	1	47	2.61	27747	0	7634			Green	2196 29421 79503 176879 187935 189720 189726 189728
176879	A0A194ARI7_SISTE	A0A194ARI7	Metalloproteinase type III 9a OS=Sistrurus tergeminus PE=3 SV=1	Regular	287.623	0	71259.6	15	1	46	2.61	27747	0	7634			Green	2196 29421 79503 176983 187935 189720 189726 189728
79503	A0A1W7RJW8_AGKCO	A0A1W7RJW8	Metalloproteinase (Type III) 4 OS=Agkistrodon contortrix contortrix PE=3 SV=1	Regular	287.623	0	71097.3	15	1	49	2.6	27747	0	7634			Green	2196 29421 176879 176983 187935 189720 189726 189728
29421	A0A194ARK7_9SAUR	A0A194ARK7	Metalloproteinase type III 8 OS=Agkistrodon piscivorus PE=3 SV=1	Regular	287.623	0	71071.1	15	1	47	2.6	27747	0	7634			Green	2196 79503 176879 176983 187935 189720 189726 189728
2196	VM33_BOTAT	C5H5D4	Zinc metalloproteinase-disintegrin-like batroxstatin-3 (Fragment) OS=Bothrops atrox PE=2 SV=1	Regular	287.623	0	48223.7	15	1	28	3.86	27747	0	7634			Green	29421 79503 176879 176983 187935 189720 189726 189728
192722	A0A1L8D626_BOTAT	A0A1L8D626	BATXSVSP19 OS=Bothrops atrox PE=2 SV=1	Regular	277.858	0	28937.8	14	2	22	7.75	45316	0	10379			Green	2160 7623 10609 11566 29238 72317 75082 75127 113336 117484 176788 176890 176898 188147 189203
189164	A0A1L8D664_BOTAT	A0A1L8D664	BATXSVSP16 OS=Bothrops atrox PE=2 SV=1	Regular	273.687	0	28948.4	18	4	24	17.44	25670	0	8206			Green	2102 188152 189172 192725
188419	A0A1L8D658_BOTAT	A0A1L8D658	BATXSVSP12 OS=Bothrops atrox PE=2 SV=1	Regular	261.485	0	28438	14	2	16	13.57	34055	0	5935			Green	2136 192730
72347	T1E6T7_CROOH	T1E6T7	Kallikrein-CohID-1 OS=Crotalus oreganus helleri PE=2 SV=1	Regular	217.039	0	28932.5	11	2	13	11.58	13788	10873.5	3540	25.1795	0.7285	Green	1882 1901 1902 1905 1906 1909 1910 1912 1916 1917 1922 1929 1930 1931 1935 1936 1977 1980 1992 1995 2001 2006 2007 2048 2049 2054 2057 2060 2062 2064 2066 2069 2070 2076 2080 2081 2091 2096 2100 2129 2130 2131 2132 2133 2137 2142 2143 2149 2150 2158 2164 2886 3029 3034 3345 4775 5308 7590 7668 7687 7689 7871 8401 8693 10006 10609 11255 11258 11260 11261 11622 12050 12051 14738 14855 15210 15322 1…
220	NGFV1_DEMVE	A6MFL5	Venom nerve growth factor 1 OS=Demansia vestigiata PE=2 SV=1	Regular	213.786	0	27665	13	3	19	10.33	27937	35406	4742	81.9887	2.2682	Yellow	223 236 413 419 823 827 832 850 851 856 857 858 859 2812 3037 3457 25215 28768 72773 76223 85845 99644 99750 107550 107554 116699 177380 189151
13690	A0A2D4GRC4_MICCO	A0A2D4GRC4	Uncharacterized protein (Fragment) OS=Micrurus corallinus PE=4 SV=1	Regular	213.542	0	21754.6	7	1	20	4.76	35484	0	7473			Green	3 41050 50314 62203 86399 87258 104741 109915 132036 132507 158284 168493 178233
2565	VM3H3_BOTJA	Q98UF9	Zinc metalloproteinase-disintegrin-like HF3 OS=Bothrops jararaca PE=1 SV=3	Regular	212.982	0	69862.5	19	2	46	6.93	22078	33117	6897	76.6881	5.3576	Yellow	2569 39712 50428 192741
75425	N0A5N4_GLOHA	N0A5N4	Agkihpin OS=Gloydius halys PE=2 SV=1	Regular	206.197	0	26887.3	11	3	22	11.39	14536	0	2301			Green	1882 1900 1901 1902 1906 1909 1910 1912 1914 1917 1918 1922 1923 1929 1930 1931 1935 1936 1977 1980 1986 1992 1995 2001 2006 2007 2046 2047 2048 2049 2054 2057 2060 2062 2064 2066 2069 2070 2075 2076 2080 2081 2084 2091 2096 2100 2113 2120 2129 2130 2131 2132 2133 2134 2137 2142 2143 2149 2157 2158 2886 3029 3034 3345 4775 5308 5309 7590 7668 7683 7687 7689 7871 8401 8693 10006 10609 11255 11258 …
74395	N0AAE6_GLOHA	N0AAE6	Agkihpin OS=Gloydius halys PE=2 SV=1	Regular	206.197	0	26869.2	11	3	22	11.39	14536	0	2301			Green	1882 1900 1901 1902 1906 1909 1910 1912 1914 1917 1918 1922 1923 1929 1930 1931 1935 1936 1977 1980 1986 1992 1995 2001 2006 2007 2046 2047 2048 2049 2054 2057 2060 2062 2064 2066 2069 2070 2075 2076 2080 2081 2084 2091 2096 2100 2113 2120 2129 2130 2131 2132 2133 2134 2137 2142 2143 2149 2157 2158 2886 3029 3034 3345 4775 5308 5309 7590 7668 7683 7687 7689 7871 8401 8693 10006 10609 11255 11258 …
71925	I4CHP3_GLOHA	I4CHP3	Thrombin-like protein OS=Gloydius halys PE=2 SV=1	Regular	206.197	0	27202.7	11	3	21	11.3	14536	0	2301			Green	1882 1900 1901 1902 1906 1909 1910 1912 1914 1917 1918 1922 1923 1929 1930 1931 1935 1936 1977 1980 1986 1992 1995 2001 2006 2007 2046 2047 2048 2049 2054 2057 2060 2062 2064 2066 2069 2070 2075 2076 2080 2081 2084 2091 2096 2100 2113 2120 2129 2130 2131 2132 2133 2134 2137 2142 2143 2149 2157 2158 2886 3029 3034 3345 4775 5308 5309 7590 7668 7683 7687 7689 7871 8401 8693 10006 10609 11255 11258 …
2091	VSPPE_GLOHA	O93421	Snake venom serine protease pallase OS=Gloydius halys PE=2 SV=2	Regular	206.197	0	26732.2	11	3	22	11.44	14536	0	2301			Green	1882 1900 1901 1902 1906 1909 1910 1912 1914 1917 1918 1922 1923 1929 1930 1931 1935 1936 1977 1980 1986 1992 1995 2001 2006 2007 2046 2047 2048 2049 2054 2057 2060 2062 2064 2066 2069 2070 2075 2076 2080 2081 2084 2096 2100 2113 2120 2129 2130 2131 2132 2133 2134 2137 2142 2143 2149 2157 2158 2886 3029 3034 3345 4775 5308 5309 7590 7668 7683 7687 7689 7871 8401 8693 10006 10609 11255 11258 11260…
2062	VSP2_GLOHA	Q9YGI6	Snake venom serine protease pallabin-2 OS=Gloydius halys GN=JZTHR7 PE=2 SV=1	Regular	206.197	0	29368.3	11	3	22	10.38	14536	0	2301			Green	1882 1900 1901 1902 1906 1909 1910 1912 1914 1917 1918 1922 1923 1929 1930 1931 1935 1936 1977 1980 1986 1992 1995 2001 2006 2007 2046 2047 2048 2049 2054 2057 2060 2064 2066 2069 2070 2075 2076 2080 2081 2084 2091 2096 2100 2113 2120 2129 2130 2131 2132 2133 2134 2137 2142 2143 2149 2157 2158 2886 3029 3034 3345 4775 5308 5309 7590 7668 7683 7687 7689 7871 8401 8693 10006 10609 11255 11258 11260…
1977	VSP1_GLOHA	Q9YGJ2	Snake venom serine protease pallabin OS=Gloydius halys GN=JZTHR5 PE=2 SV=1	Regular	206.197	0	29365.3	11	3	22	10.38	14536	0	2301			Green	1882 1900 1901 1902 1906 1909 1910 1912 1914 1917 1918 1922 1923 1929 1930 1931 1935 1936 1980 1986 1992 1995 2001 2006 2007 2046 2047 2048 2049 2054 2057 2060 2062 2064 2066 2069 2070 2075 2076 2080 2081 2084 2091 2096 2100 2113 2120 2129 2130 2131 2132 2133 2134 2137 2142 2143 2149 2157 2158 2886 3029 3034 3345 4775 5308 5309 7590 7668 7683 7687 7689 7871 8401 8693 10006 10609 11255 11258 11260…
1929	VSPSH_GLOSH	Q6T5L0	Alpha-fibrinogenase shedaoenase OS=Gloydius shedaoensis PE=1 SV=2	Regular	206.197	0	27100.5	11	3	21	11.34	14536	0	2301			Green	1882 1900 1901 1902 1906 1909 1910 1912 1914 1917 1918 1922 1923 1930 1931 1935 1936 1977 1980 1986 1992 1995 2001 2006 2007 2046 2047 2048 2049 2054 2057 2060 2062 2064 2066 2069 2070 2075 2076 2080 2081 2084 2091 2096 2100 2113 2120 2129 2130 2131 2132 2133 2134 2137 2142 2143 2149 2157 2158 2886 3029 3034 3345 4775 5308 5309 7590 7668 7683 7687 7689 7871 8401 8693 10006 10609 11255 11258 11260…
1882	VSPUI_GLOUS	Q8UUJ2	Snake venom serine protease ussurin OS=Gloydius ussuriensis PE=2 SV=2	Regular	206.197	0	26885.2	11	3	21	11.44	14536	0	2301			Green	1900 1901 1902 1906 1909 1910 1912 1914 1917 1918 1922 1923 1929 1930 1931 1935 1936 1977 1980 1986 1992 1995 2001 2006 2007 2046 2047 2048 2049 2054 2057 2060 2062 2064 2066 2069 2070 2075 2076 2080 2081 2084 2091 2096 2100 2113 2120 2129 2130 2131 2132 2133 2134 2137 2142 2143 2149 2157 2158 2886 3029 3034 3345 4775 5308 5309 7590 7668 7683 7687 7689 7871 8401 8693 10006 10609 11255 11258 11260…
827	NGFV3_DEMVE	A6MFL7	Venom nerve growth factor 3 OS=Demansia vestigiata PE=2 SV=1	Regular	202.664	0	27665.9	13	2	19	10.33	23604	0	4375			Yellow	220 223 236 413 419 823 832 850 851 856 857 858 859 2812 3037 3457 25215 28768 72773 76223 85845 99644 99750 107550 107554 116699 177380 189151
413	NGFV2_DEMVE	A6MFL6	Venom nerve growth factor 2 OS=Demansia vestigiata PE=2 SV=1	Regular	202.664	0	27675	13	2	19	10.33	23604	0	4375			Yellow	220 223 236 419 823 827 832 850 851 856 857 858 859 2812 3037 3457 25215 28768 72773 76223 85845 99644 99750 107550 107554 116699 177380 189151
187933	A0A1L8D620_BOTAT	A0A1L8D620	BATXSVSP1 OS=Bothrops atrox PE=2 SV=1	Regular	200.005	0	29337.4	9	1	15	3.5	15358	0	3938			Green	1881
1881	VSPTL_BOTAL	Q6IWF1	Snake venom serine protease BthaTL OS=Bothrops alternatus PE=2 SV=1	Regular	200.005	0	26313.9	9	1	15	3.86	15358	46074	3938	106.692	2.8075	Green	187933
189155	A0A1L8D5X9_BOTAT	A0A1L8D5X9	BATXSVMPIII1 OS=Bothrops atrox PE=2 SV=1	Regular	198.187	0	70271.3	15	2	52	3.11	22657	33985.5	13340	78.6993	5.5303	Green
176898	A0A194ATF6_SISTE	A0A194ATF6	Serine proteinase 15a OS=Sistrurus tergeminus PE=3 SV=1	Regular	189.935	0	28700.3	7	2	21	8.53	13652	0	1621			Green	1882 1901 1902 1906 1909 1910 1912 1917 1922 1929 1930 1931 1935 1936 1977 1980 1992 1995 2001 2006 2007 2048 2049 2054 2057 2060 2062 2064 2066 2069 2070 2076 2080 2081 2091 2096 2100 2129 2130 2131 2132 2133 2137 2142 2143 2149 2158 2160 2886 3029 3034 3345 4775 5308 7590 7623 7668 7687 7689 7871 8401 8693 10006 10609 11255 11258 11260 11261 11566 11622 12050 12051 14738 14855 15210 15322 15495…
176890	A0A194ARH3_SISTE	A0A194ARH3	Serine proteinase 15b OS=Sistrurus tergeminus PE=3 SV=1	Regular	189.935	0	28769.4	7	2	25	8.53	13652	0	1621			Green	1882 1901 1902 1906 1909 1910 1912 1917 1922 1929 1930 1931 1935 1936 1977 1980 1992 1995 2001 2006 2007 2048 2049 2054 2057 2060 2062 2064 2066 2069 2070 2076 2080 2081 2091 2096 2100 2129 2130 2131 2132 2133 2137 2142 2143 2149 2158 2160 2886 3029 3034 3345 4775 5308 7590 7623 7668 7687 7689 7871 8401 8693 10006 10609 11255 11258 11260 11261 11566 11622 12050 12051 14738 14855 15210 15322 15495…
176788	A0A194ASH3_SISTE	A0A194ASH3	Serine proteinase 15d OS=Sistrurus tergeminus PE=3 SV=1	Regular	189.935	0	28890.5	7	2	24	8.49	13652	0	1621			Green	1882 1901 1902 1906 1909 1910 1912 1917 1922 1929 1930 1931 1935 1936 1977 1980 1992 1995 2001 2006 2007 2048 2049 2054 2057 2060 2062 2064 2066 2069 2070 2076 2080 2081 2091 2096 2100 2129 2130 2131 2132 2133 2137 2142 2143 2149 2158 2160 2886 3029 3034 3345 4775 5308 7590 7623 7668 7687 7689 7871 8401 8693 10006 10609 11255 11258 11260 11261 11566 11622 12050 12051 14738 14855 15210 15322 15495…
113336	A0A194APL1_SISTE	A0A194APL1	Serine proteinase 15c OS=Sistrurus tergeminus PE=3 SV=1	Regular	189.935	0	28699.3	7	2	22	8.53	13652	0	1621			Green	1882 1901 1902 1906 1909 1910 1912 1917 1922 1929 1930 1931 1935 1936 1977 1980 1992 1995 2001 2006 2007 2048 2049 2054 2057 2060 2062 2064 2066 2069 2070 2076 2080 2081 2091 2096 2100 2129 2130 2131 2132 2133 2137 2142 2143 2149 2158 2160 2886 3029 3034 3345 4775 5308 7590 7623 7668 7687 7689 7871 8401 8693 10006 10609 11255 11258 11260 11261 11566 11622 12050 12051 14738 14855 15210 15322 15495…
10609	A0A194ARN5_SISTE	A0A194ARN5	Serine proteinase 15e OS=Sistrurus tergeminus PE=3 SV=1	Regular	189.935	0	28770.4	7	2	24	8.53	13652	0	1621			Green	1882 1901 1902 1906 1909 1910 1912 1917 1922 1929 1930 1931 1935 1936 1977 1980 1992 1995 2001 2006 2007 2048 2049 2054 2057 2060 2062 2064 2066 2069 2070 2076 2080 2081 2091 2096 2100 2129 2130 2131 2132 2133 2137 2142 2143 2149 2158 2160 2886 3029 3034 3345 4775 5308 7590 7623 7668 7687 7689 7871 8401 8693 10006 11255 11258 11260 11261 11566 11622 12050 12051 14738 14855 15210 15322 15495 15553…
189172	A0A1L8D5U3_BOTAT	A0A1L8D5U3	BATXSVSP18 OS=Bothrops atrox PE=2 SV=1	Regular	189.452	0	29067.7	13	3	25	13.95	20792	0	4652			Green	2102 188152 189164 192725
2083	VSPF_BOTAT	P04971	Thrombin-like enzyme batroxobin OS=Bothrops atrox PE=1 SV=1	Regular	180.486	0	28873	8	1	19	8.63	19330	0	6339			Yellow	1934 2003 2050 189725
2050	VSP12_BOTJA	Q5W960	Snake venom serine protease HS112 OS=Bothrops jararaca PE=2 SV=1	Regular	180.486	0	28672.8	8	1	21	8.63	19330	0	6339			Yellow	1934 2003 2083 189725
2003	VSPL_BOTLC	P0DJ86	Thrombin-like enzyme leucurobin OS=Bothrops leucurus PE=1 SV=1	Regular	180.486	0	25107.4	8	1	18	9.52	19330	0	6339			Yellow	1934 2050 2083 189725
1934	VSP_BOTPC	U5YCR8	Snake venom serine protease pictobin (Fragment) OS=Bothrops pictus PE=2 SV=1	Regular	180.486	0	28467.2	8	1	17	8.8	19330	0	6339			Yellow	2003 2050 2083 189725
192741	A0A1L8D5X6_BOTAT	A0A1L8D5X6	BATXSVMPIII15 OS=Bothrops atrox PE=2 SV=1	Regular	177.285	0	70083.8	9	1	53	4.3	13792	0	4383			Yellow	2565 2569 39712 50428
50428	E3UJL0_BOTNU	E3UJL0	MP_III1 SVMP (Fragment) OS=Bothrops neuwiedi PE=2 SV=1	Regular	177.285	0	51806.6	9	1	30	5.87	13792	0	4383			Yellow	2565 2569 39712 192741
39712	E3UJL1_BOTNU	E3UJL1	MP_III2 SVMP (Fragment) OS=Bothrops neuwiedi PE=2 SV=1	Regular	177.285	0	51680.4	9	1	29	5.88	13792	0	4383			Yellow	2565 2569 50428 192741
2569	VM3LB_BOTLC	P86092	Zinc metalloproteinase leucurolysin-B (Fragment) OS=Bothrops leucurus PE=1 SV=1	Regular	177.285	0	38143.9	9	1	24	8.02	13792	0	4383			Yellow	2565 39712 50428 192741
193032	A1E235_DEIAC	A1E235	Venom thrombin-like enzyme (Fragment) OS=Deinagkistrodon acutus GN=tlet1 PE=2 SV=1	Regular	165.265	0	25862.1	7	2	13	7.66	9512	0	1475			Green	1882 1900 1901 1902 1906 1909 1910 1912 1914 1917 1918 1922 1923 1929 1930 1931 1935 1936 1977 1980 1986 1992 1995 2001 2006 2007 2046 2047 2048 2049 2054 2057 2060 2062 2064 2066 2069 2070 2075 2076 2080 2081 2084 2091 2096 2100 2113 2120 2129 2130 2131 2132 2133 2134 2137 2142 2143 2149 2157 2158 2886 3029 3034 3345 4775 5308 5309 7590 7668 7683 7687 7689 7871 8401 8693 10006 10609 11255 11258 …
193029	Q9I961_DEIAC	Q9I961	Acubin2 OS=Deinagkistrodon acutus GN=wbthr3 PE=2 SV=1	Regular	165.265	0	28438.4	7	2	14	6.98	9512	0	1475			Green	1882 1900 1901 1902 1906 1909 1910 1912 1914 1917 1918 1922 1923 1929 1930 1931 1935 1936 1977 1980 1986 1992 1995 2001 2006 2007 2046 2047 2048 2049 2054 2057 2060 2062 2064 2066 2069 2070 2075 2076 2080 2081 2084 2091 2096 2100 2113 2120 2129 2130 2131 2132 2133 2134 2137 2142 2143 2149 2157 2158 2886 3029 3034 3345 4775 5308 5309 7590 7668 7683 7687 7689 7871 8401 8693 10006 10609 11255 11258 …
193014	A1E236_DEIAC	A1E236	Venom thrombin-like enzyme (Fragment) OS=Deinagkistrodon acutus GN=tlet2 PE=2 SV=1	Regular	165.265	0	25863.2	7	2	14	7.66	9512	0	1475			Green	1882 1900 1901 1902 1906 1909 1910 1912 1914 1917 1918 1922 1923 1929 1930 1931 1935 1936 1977 1980 1986 1992 1995 2001 2006 2007 2046 2047 2048 2049 2054 2057 2060 2062 2064 2066 2069 2070 2075 2076 2080 2081 2084 2091 2096 2100 2113 2120 2129 2130 2131 2132 2133 2134 2137 2142 2143 2149 2157 2158 2886 3029 3034 3345 4775 5308 5309 7590 7668 7683 7687 7689 7871 8401 8693 10006 10609 11255 11258 …
192975	A1E239_DEIAC	A1E239	Venom thrombin-like enzyme (Fragment) OS=Deinagkistrodon acutus GN=tlet5 PE=2 SV=1	Regular	165.265	0	25844.1	7	2	13	7.66	9512	0	1475			Green	1882 1900 1901 1902 1906 1909 1910 1912 1914 1917 1918 1922 1923 1929 1930 1931 1935 1936 1977 1980 1986 1992 1995 2001 2006 2007 2046 2047 2048 2049 2054 2057 2060 2062 2064 2066 2069 2070 2075 2076 2080 2081 2084 2091 2096 2100 2113 2120 2129 2130 2131 2132 2133 2134 2137 2142 2143 2149 2157 2158 2886 3029 3034 3345 4775 5308 5309 7590 7668 7683 7687 7689 7871 8401 8693 10006 10609 11255 11258 …
192954	Q9W7S1_DEIAC	Q9W7S1	Acubin OS=Deinagkistrodon acutus GN=wbthr1 PE=2 SV=1	Regular	165.265	0	28514.5	7	2	14	6.98	9512	0	1475			Green	1882 1900 1901 1902 1906 1909 1910 1912 1914 1917 1918 1922 1923 1929 1930 1931 1935 1936 1977 1980 1986 1992 1995 2001 2006 2007 2046 2047 2048 2049 2054 2057 2060 2062 2064 2066 2069 2070 2075 2076 2080 2081 2084 2091 2096 2100 2113 2120 2129 2130 2131 2132 2133 2134 2137 2142 2143 2149 2157 2158 2886 3029 3034 3345 4775 5308 5309 7590 7668 7683 7687 7689 7871 8401 8693 10006 10609 11255 11258 …
188894	Q98TT5_DEIAC	Q98TT5	Thrombin-like enzyme OS=Deinagkistrodon acutus PE=2 SV=1	Regular	165.265	0	28429.3	7	2	14	6.98	9512	0	1475			Green	1882 1900 1901 1902 1906 1909 1910 1912 1914 1917 1918 1922 1923 1929 1930 1931 1935 1936 1977 1980 1986 1992 1995 2001 2006 2007 2046 2047 2048 2049 2054 2057 2060 2062 2064 2066 2069 2070 2075 2076 2080 2081 2084 2091 2096 2100 2113 2120 2129 2130 2131 2132 2133 2134 2137 2142 2143 2149 2157 2158 2886 3029 3034 3345 4775 5308 5309 7590 7668 7683 7687 7689 7871 8401 8693 10006 10609 11255 11258 …
188891	A1E2S3_DEIAC	A1E2S3	Venom thrombin-like enzyme OS=Deinagkistrodon acutus GN=tlet8 PE=2 SV=1	Regular	165.265	0	25791.1	7	2	14	7.66	9512	0	1475			Green	1882 1900 1901 1902 1906 1909 1910 1912 1914 1917 1918 1922 1923 1929 1930 1931 1935 1936 1977 1980 1986 1992 1995 2001 2006 2007 2046 2047 2048 2049 2054 2057 2060 2062 2064 2066 2069 2070 2075 2076 2080 2081 2084 2091 2096 2100 2113 2120 2129 2130 2131 2132 2133 2134 2137 2142 2143 2149 2157 2158 2886 3029 3034 3345 4775 5308 5309 7590 7668 7683 7687 7689 7871 8401 8693 10006 10609 11255 11258 …
188888	A1E2S1_DEIAC	A1E2S1	Venom thrombin-like enzyme OS=Deinagkistrodon acutus GN=tlet6 PE=2 SV=1	Regular	165.265	0	25863.2	7	2	14	7.66	9512	0	1475			Green	1882 1900 1901 1902 1906 1909 1910 1912 1914 1917 1918 1922 1923 1929 1930 1931 1935 1936 1977 1980 1986 1992 1995 2001 2006 2007 2046 2047 2048 2049 2054 2057 2060 2062 2064 2066 2069 2070 2075 2076 2080 2081 2084 2091 2096 2100 2113 2120 2129 2130 2131 2132 2133 2134 2137 2142 2143 2149 2157 2158 2886 3029 3034 3345 4775 5308 5309 7590 7668 7683 7687 7689 7871 8401 8693 10006 10609 11255 11258 …
188809	A1E2S4_DEIAC	A1E2S4	Venom thrombin-like enzyme OS=Deinagkistrodon acutus GN=tlet9 PE=2 SV=1	Regular	165.265	0	25840.1	7	2	14	7.66	9512	0	1475			Green	1882 1900 1901 1902 1906 1909 1910 1912 1914 1917 1918 1922 1923 1929 1930 1931 1935 1936 1977 1980 1986 1992 1995 2001 2006 2007 2046 2047 2048 2049 2054 2057 2060 2062 2064 2066 2069 2070 2075 2076 2080 2081 2084 2091 2096 2100 2113 2120 2129 2130 2131 2132 2133 2134 2137 2142 2143 2149 2157 2158 2886 3029 3034 3345 4775 5308 5309 7590 7668 7683 7687 7689 7871 8401 8693 10006 10609 11255 11258 …
187836	A0A194ARP9_SISTE	A0A194ARP9	Serine proteinase 10b OS=Sistrurus tergeminus PE=3 SV=1	Regular	165.265	0	29762.8	7	2	19	6.87	9512	0	1475			Green	1882 1900 1901 1902 1906 1909 1910 1912 1914 1917 1918 1922 1923 1929 1930 1931 1935 1936 1977 1980 1986 1992 1995 2001 2006 2007 2046 2047 2048 2049 2054 2057 2060 2062 2064 2066 2069 2070 2075 2076 2080 2081 2084 2091 2096 2100 2113 2120 2129 2130 2131 2132 2133 2134 2137 2142 2143 2149 2157 2158 2886 3029 3034 3345 4775 5308 5309 7590 7668 7683 7687 7689 7871 8401 8693 10006 10609 11255 11258 …
176791	A0A194ASI3_SISTE	A0A194ASI3	Serine proteinase 10a OS=Sistrurus tergeminus PE=3 SV=1	Regular	165.265	0	29728.8	7	2	19	6.87	9512	0	1475			Green	1882 1900 1901 1902 1906 1909 1910 1912 1914 1917 1918 1922 1923 1929 1930 1931 1935 1936 1977 1980 1986 1992 1995 2001 2006 2007 2046 2047 2048 2049 2054 2057 2060 2062 2064 2066 2069 2070 2075 2076 2080 2081 2084 2091 2096 2100 2113 2120 2129 2130 2131 2132 2133 2134 2137 2142 2143 2149 2157 2158 2886 3029 3034 3345 4775 5308 5309 7590 7668 7683 7687 7689 7871 8401 8693 10006 10609 11255 11258 …
117473	B0VXT3_SISCA	B0VXT3	Serine proteinase isoform 1 OS=Sistrurus catenatus edwardsii PE=2 SV=1	Regular	165.265	0	29629.6	7	2	18	6.87	9512	0	1475			Green	1882 1900 1901 1902 1906 1909 1910 1912 1914 1917 1918 1922 1923 1929 1930 1931 1935 1936 1977 1980 1986 1992 1995 2001 2006 2007 2046 2047 2048 2049 2054 2057 2060 2062 2064 2066 2069 2070 2075 2076 2080 2081 2084 2091 2096 2100 2113 2120 2129 2130 2131 2132 2133 2134 2137 2142 2143 2149 2157 2158 2886 3029 3034 3345 4775 5308 5309 7590 7668 7683 7687 7689 7871 8401 8693 10006 10609 11255 11258 …
117401	B0VXU1_SISCA	B0VXU1	Serine proteinase isoform 9 OS=Sistrurus catenatus edwardsii PE=2 SV=1	Regular	165.265	0	29340.5	7	2	14	6.92	9512	0	1475			Green	1882 1900 1901 1902 1906 1909 1910 1912 1914 1917 1918 1922 1923 1929 1930 1931 1935 1936 1977 1980 1986 1992 1995 2001 2006 2007 2046 2047 2048 2049 2054 2057 2060 2062 2064 2066 2069 2070 2075 2076 2080 2081 2084 2091 2096 2100 2113 2120 2129 2130 2131 2132 2133 2134 2137 2142 2143 2149 2157 2158 2886 3029 3034 3345 4775 5308 5309 7590 7668 7683 7687 7689 7871 8401 8693 10006 10609 11255 11258 …
84463	A0A1W7RJW0_AGKCO	A0A1W7RJW0	Serine proteinase 1 OS=Agkistrodon contortrix contortrix PE=3 SV=1	Regular	165.265	0	28705.7	7	2	17	7	9512	0	1475			Green	1882 1900 1901 1902 1906 1909 1910 1912 1914 1917 1918 1922 1923 1929 1930 1931 1935 1936 1977 1980 1986 1992 1995 2001 2006 2007 2046 2047 2048 2049 2054 2057 2060 2062 2064 2066 2069 2070 2075 2076 2080 2081 2084 2091 2096 2100 2113 2120 2129 2130 2131 2132 2133 2134 2137 2142 2143 2149 2157 2158 2886 3029 3034 3345 4775 5308 5309 7590 7668 7683 7687 7689 7871 8401 8693 10006 10609 11255 11258 …
84277	A0A1W7RJS4_AGKCO	A0A1W7RJS4	Serine proteinase 15a OS=Agkistrodon contortrix contortrix PE=3 SV=1	Regular	165.265	0	29643.6	7	2	21	6.87	9512	0	1475			Green	1882 1900 1901 1902 1906 1909 1910 1912 1914 1917 1918 1922 1923 1929 1930 1931 1935 1936 1977 1980 1986 1992 1995 2001 2006 2007 2046 2047 2048 2049 2054 2057 2060 2062 2064 2066 2069 2070 2075 2076 2080 2081 2084 2091 2096 2100 2113 2120 2129 2130 2131 2132 2133 2134 2137 2142 2143 2149 2157 2158 2886 3029 3034 3345 4775 5308 5309 7590 7668 7683 7687 7689 7871 8401 8693 10006 10609 11255 11258 …
83808	A0A1W7RJW9_AGKCO	A0A1W7RJW9	Serine proteinase 6 OS=Agkistrodon contortrix contortrix PE=3 SV=1	Regular	165.265	0	28997	7	2	18	6.98	9512	0	1475			Green	1882 1900 1901 1902 1906 1909 1910 1912 1914 1917 1918 1922 1923 1929 1930 1931 1935 1936 1977 1980 1986 1992 1995 2001 2006 2007 2046 2047 2048 2049 2054 2057 2060 2062 2064 2066 2069 2070 2075 2076 2080 2081 2084 2091 2096 2100 2113 2120 2129 2130 2131 2132 2133 2134 2137 2142 2143 2149 2157 2158 2886 3029 3034 3345 4775 5308 5309 7590 7668 7683 7687 7689 7871 8401 8693 10006 10609 11255 11258 …
83676	A0A1W7RJX5_AGKCO	A0A1W7RJX5	Serine proteinase 14a OS=Agkistrodon contortrix contortrix PE=3 SV=1	Regular	165.265	0	29786.8	7	2	21	6.87	9512	0	1475			Green	1882 1900 1901 1902 1906 1909 1910 1912 1914 1917 1918 1922 1923 1929 1930 1931 1935 1936 1977 1980 1986 1992 1995 2001 2006 2007 2046 2047 2048 2049 2054 2057 2060 2062 2064 2066 2069 2070 2075 2076 2080 2081 2084 2091 2096 2100 2113 2120 2129 2130 2131 2132 2133 2134 2137 2142 2143 2149 2157 2158 2886 3029 3034 3345 4775 5308 5309 7590 7668 7683 7687 7689 7871 8401 8693 10006 10609 11255 11258 …
74728	A0A1Y0DIB4_AZEFE	A0A1Y0DIB4	Serine protease OS=Azemiops feae GN=KNb PE=2 SV=1	Regular	165.265	0	29258.6	7	2	18	6.92	9512	0	1475			Green	1882 1900 1901 1902 1906 1909 1910 1912 1914 1917 1918 1922 1923 1929 1930 1931 1935 1936 1977 1980 1986 1992 1995 2001 2006 2007 2046 2047 2048 2049 2054 2057 2060 2062 2064 2066 2069 2070 2075 2076 2080 2081 2084 2091 2096 2100 2113 2120 2129 2130 2131 2132 2133 2134 2137 2142 2143 2149 2157 2158 2886 3029 3034 3345 4775 5308 5309 7590 7668 7683 7687 7689 7871 8401 8693 10006 10609 11255 11258 …
72711	T1E6V2_CROOH	T1E6V2	Kallikrein-CohPH-3 OS=Crotalus oreganus helleri PE=2 SV=1	Regular	165.265	0	29447.3	7	2	19	6.92	9512	0	1475			Green	1882 1900 1901 1902 1906 1909 1910 1912 1914 1917 1918 1922 1923 1929 1930 1931 1935 1936 1977 1980 1986 1992 1995 2001 2006 2007 2046 2047 2048 2049 2054 2057 2060 2062 2064 2066 2069 2070 2075 2076 2080 2081 2084 2091 2096 2100 2113 2120 2129 2130 2131 2132 2133 2134 2137 2142 2143 2149 2157 2158 2886 3029 3034 3345 4775 5308 5309 7590 7668 7683 7687 7689 7871 8401 8693 10006 10609 11255 11258 …
25844	A0A286S0E3_GLOIT	A0A286S0E3	Serine protease 1 OS=Gloydius intermedius GN=SP1 PE=2 SV=1	Regular	165.265	0	29608.8	7	2	23	6.87	9512	0	1475			Green	1882 1900 1901 1902 1906 1909 1910 1912 1914 1917 1918 1922 1923 1929 1930 1931 1935 1936 1977 1980 1986 1992 1995 2001 2006 2007 2046 2047 2048 2049 2054 2057 2060 2062 2064 2066 2069 2070 2075 2076 2080 2081 2084 2091 2096 2100 2113 2120 2129 2130 2131 2132 2133 2134 2137 2142 2143 2149 2157 2158 2886 3029 3034 3345 4775 5308 5309 7590 7668 7683 7687 7689 7871 8401 8693 10006 10609 11255 11258 …
21148	A0A194APM6_9SAUR	A0A194APM6	Serine proteinase 10b OS=Agkistrodon piscivorus PE=3 SV=1	Regular	165.265	0	29697.6	7	2	22	6.87	9512	0	1475			Green	1882 1900 1901 1902 1906 1909 1910 1912 1914 1917 1918 1922 1923 1929 1930 1931 1935 1936 1977 1980 1986 1992 1995 2001 2006 2007 2046 2047 2048 2049 2054 2057 2060 2062 2064 2066 2069 2070 2075 2076 2080 2081 2084 2091 2096 2100 2113 2120 2129 2130 2131 2132 2133 2134 2137 2142 2143 2149 2157 2158 2886 3029 3034 3345 4775 5308 5309 7590 7668 7683 7687 7689 7871 8401 8693 10006 10609 11255 11258 …
21052	A0A194AM86_9SAUR	A0A194AM86	Serine proteinase 4 OS=Agkistrodon piscivorus PE=3 SV=1	Regular	165.265	0	28703.8	7	2	17	7	9512	0	1475			Green	1882 1900 1901 1902 1906 1909 1910 1912 1914 1917 1918 1922 1923 1929 1930 1931 1935 1936 1977 1980 1986 1992 1995 2001 2006 2007 2046 2047 2048 2049 2054 2057 2060 2062 2064 2066 2069 2070 2075 2076 2080 2081 2084 2091 2096 2100 2113 2120 2129 2130 2131 2132 2133 2134 2137 2142 2143 2149 2157 2158 2886 3029 3034 3345 4775 5308 5309 7590 7668 7683 7687 7689 7871 8401 8693 10006 10609 11255 11258 …
21043	A0A194ARH4_9SAUR	A0A194ARH4	Serine proteinase 2 OS=Agkistrodon piscivorus PE=3 SV=1	Regular	165.265	0	29036.1	7	2	18	6.98	9512	0	1475			Green	1882 1900 1901 1902 1906 1909 1910 1912 1914 1917 1918 1922 1923 1929 1930 1931 1935 1936 1977 1980 1986 1992 1995 2001 2006 2007 2046 2047 2048 2049 2054 2057 2060 2062 2064 2066 2069 2070 2075 2076 2080 2081 2084 2091 2096 2100 2113 2120 2129 2130 2131 2132 2133 2134 2137 2142 2143 2149 2157 2158 2886 3029 3034 3345 4775 5308 5309 7590 7668 7683 7687 7689 7871 8401 8693 10006 10609 11255 11258 …
7871	T1DML8_CROOH	T1DML8	Kallikrein-CohCI-2 OS=Crotalus oreganus helleri PE=2 SV=1	Regular	165.265	0	29461.4	7	2	19	6.92	9512	0	1475			Green	1882 1900 1901 1902 1906 1909 1910 1912 1914 1917 1918 1922 1923 1929 1930 1931 1935 1936 1977 1980 1986 1992 1995 2001 2006 2007 2046 2047 2048 2049 2054 2057 2060 2062 2064 2066 2069 2070 2075 2076 2080 2081 2084 2091 2096 2100 2113 2120 2129 2130 2131 2132 2133 2134 2137 2142 2143 2149 2157 2158 2886 3029 3034 3345 4775 5308 5309 7590 7668 7683 7687 7689 8401 8693 10006 10609 11255 11258 11260…
3345	A0A194APD8_9SAUR	A0A194APD8	Serine proteinase 10d OS=Agkistrodon piscivorus PE=3 SV=1	Regular	165.265	0	29678.6	7	2	21	6.87	9512	0	1475			Green	1882 1900 1901 1902 1906 1909 1910 1912 1914 1917 1918 1922 1923 1929 1930 1931 1935 1936 1977 1980 1986 1992 1995 2001 2006 2007 2046 2047 2048 2049 2054 2057 2060 2062 2064 2066 2069 2070 2075 2076 2080 2081 2084 2091 2096 2100 2113 2120 2129 2130 2131 2132 2133 2134 2137 2142 2143 2149 2157 2158 2886 3029 3034 4775 5308 5309 7590 7668 7683 7687 7689 7871 8401 8693 10006 10609 11255 11258 11260…
3029	A0A194APM1_9SAUR	A0A194APM1	Serine proteinase 10e OS=Agkistrodon piscivorus PE=3 SV=1	Regular	165.265	0	29705.6	7	2	21	6.87	9512	0	1475			Green	1882 1900 1901 1902 1906 1909 1910 1912 1914 1917 1918 1922 1923 1929 1930 1931 1935 1936 1977 1980 1986 1992 1995 2001 2006 2007 2046 2047 2048 2049 2054 2057 2060 2062 2064 2066 2069 2070 2075 2076 2080 2081 2084 2091 2096 2100 2113 2120 2129 2130 2131 2132 2133 2134 2137 2142 2143 2149 2157 2158 2886 3034 3345 4775 5308 5309 7590 7668 7683 7687 7689 7871 8401 8693 10006 10609 11255 11258 11260…
2886	A0A194ARK3_9SAUR	A0A194ARK3	Serine proteinase 10a OS=Agkistrodon piscivorus PE=3 SV=1	Regular	165.265	0	29670.5	7	2	22	6.87	9512	0	1475			Green	1882 1900 1901 1902 1906 1909 1910 1912 1914 1917 1918 1922 1923 1929 1930 1931 1935 1936 1977 1980 1986 1992 1995 2001 2006 2007 2046 2047 2048 2049 2054 2057 2060 2062 2064 2066 2069 2070 2075 2076 2080 2081 2084 2091 2096 2100 2113 2120 2129 2130 2131 2132 2133 2134 2137 2142 2143 2149 2157 2158 3029 3034 3345 4775 5308 5309 7590 7668 7683 7687 7689 7871 8401 8693 10006 10609 11255 11258 11260…
2142	VSP1_GLOBL	P81176	Thrombin-like enzyme halystase OS=Gloydius blomhoffii PE=1 SV=1	Regular	165.265	0	27167.7	7	2	21	7.56	9512	0	1475			Green	1882 1900 1901 1902 1906 1909 1910 1912 1914 1917 1918 1922 1923 1929 1930 1931 1935 1936 1977 1980 1986 1992 1995 2001 2006 2007 2046 2047 2048 2049 2054 2057 2060 2062 2064 2066 2069 2070 2075 2076 2080 2081 2084 2091 2096 2100 2113 2120 2129 2130 2131 2132 2133 2134 2137 2143 2149 2157 2158 2886 3029 3034 3345 4775 5308 5309 7590 7668 7683 7687 7689 7871 8401 8693 10006 10609 11255 11258 11260…
2132	VSP07_TRIST	Q71QI0	Snake venom serine protease KN7 homolog OS=Trimeresurus stejnegeri PE=2 SV=1	Regular	165.265	0	29405.7	7	2	23	6.92	9512	0	1475			Green	1882 1900 1901 1902 1906 1909 1910 1912 1914 1917 1918 1922 1923 1929 1930 1931 1935 1936 1977 1980 1986 1992 1995 2001 2006 2007 2046 2047 2048 2049 2054 2057 2060 2062 2064 2066 2069 2070 2075 2076 2080 2081 2084 2091 2096 2100 2113 2120 2129 2130 2131 2133 2134 2137 2142 2143 2149 2157 2158 2886 3029 3034 3345 4775 5308 5309 7590 7668 7683 7687 7689 7871 8401 8693 10006 10609 11255 11258 11260…
2130	VSP03_TRIST	Q71QI5	Snake venom serine protease KN3 OS=Trimeresurus stejnegeri PE=2 SV=1	Regular	165.265	0	28783.1	7	2	18	7	9512	0	1475			Green	1882 1900 1901 1902 1906 1909 1910 1912 1914 1917 1918 1922 1923 1929 1930 1931 1935 1936 1977 1980 1986 1992 1995 2001 2006 2007 2046 2047 2048 2049 2054 2057 2060 2062 2064 2066 2069 2070 2075 2076 2080 2081 2084 2091 2096 2100 2113 2120 2129 2131 2132 2133 2134 2137 2142 2143 2149 2157 2158 2886 3029 3034 3345 4775 5308 5309 7590 7668 7683 7687 7689 7871 8401 8693 10006 10609 11255 11258 11260…
2100	VSP1M_TRIST	Q8AY82	Snake venom serine protease 1 homolog OS=Trimeresurus stejnegeri PE=2 SV=1	Regular	165.265	0	29394.6	7	2	23	6.92	9512	0	1475			Green	1882 1900 1901 1902 1906 1909 1910 1912 1914 1917 1918 1922 1923 1929 1930 1931 1935 1936 1977 1980 1986 1992 1995 2001 2006 2007 2046 2047 2048 2049 2054 2057 2060 2062 2064 2066 2069 2070 2075 2076 2080 2081 2084 2091 2096 2113 2120 2129 2130 2131 2132 2133 2134 2137 2142 2143 2149 2157 2158 2886 3029 3034 3345 4775 5308 5309 7590 7668 7683 7687 7689 7871 8401 8693 10006 10609 11255 11258 11260…
2001	VSPH_PROJR	B0ZT25	Snake venom serine protease homolog OS=Protobothrops jerdonii PE=1 SV=1	Regular	165.265	0	29478.7	7	2	23	6.92	9512	0	1475			Green	1882 1900 1901 1902 1906 1909 1910 1912 1914 1917 1918 1922 1923 1929 1930 1931 1935 1936 1977 1980 1986 1992 1995 2006 2007 2046 2047 2048 2049 2054 2057 2060 2062 2064 2066 2069 2070 2075 2076 2080 2081 2084 2091 2096 2100 2113 2120 2129 2130 2131 2132 2133 2134 2137 2142 2143 2149 2157 2158 2886 3029 3034 3345 4775 5308 5309 7590 7668 7683 7687 7689 7871 8401 8693 10006 10609 11255 11258 11260…
1917	VSPA_TRIGA	O13060	Snake venom serine protease 2A homolog OS=Trimeresurus gramineus GN=TLG2A PE=2 SV=1	Regular	165.265	0	29379.6	7	2	23	6.92	9512	0	1475			Green	1882 1900 1901 1902 1906 1909 1910 1912 1914 1918 1922 1923 1929 1930 1931 1935 1936 1977 1980 1986 1992 1995 2001 2006 2007 2046 2047 2048 2049 2054 2057 2060 2062 2064 2066 2069 2070 2075 2076 2080 2081 2084 2091 2096 2100 2113 2120 2129 2130 2131 2132 2133 2134 2137 2142 2143 2149 2157 2158 2886 3029 3034 3345 4775 5308 5309 7590 7668 7683 7687 7689 7871 8401 8693 10006 10609 11255 11258 11260…
1901	VSP2_PROFL	O13057	Snake venom serine protease 2 OS=Protobothrops flavoviridis GN=TLF2 PE=2 SV=1	Regular	165.265	0	29325.6	7	2	23	6.92	9512	0	1475			Green	1882 1900 1902 1906 1909 1910 1912 1914 1917 1918 1922 1923 1929 1930 1931 1935 1936 1977 1980 1986 1992 1995 2001 2006 2007 2046 2047 2048 2049 2054 2057 2060 2062 2064 2066 2069 2070 2075 2076 2080 2081 2084 2091 2096 2100 2113 2120 2129 2130 2131 2132 2133 2134 2137 2142 2143 2149 2157 2158 2886 3029 3034 3345 4775 5308 5309 7590 7668 7683 7687 7689 7871 8401 8693 10006 10609 11255 11258 11260…
189151	A0A1L8D608_BOTAT	A0A1L8D608	BATXNGF1 OS=Bothrops atrox PE=2 SV=1	Regular	147.817	0	27652.9	7	1	22	4.56	12009	0	3257			Yellow	220 223 236 413 419 823 827 832 850 851 856 857 858 859 2812 3037 3457 25215 28768 72773 76223 85845 99644 99750 107550 107554 116699 177380
177380	V9I168_VIPUR	V9I168	Venom nerve growth factor OS=Vipera ursinii PE=2 SV=1	Regular	147.817	0	27740.1	7	1	20	4.53	12009	0	3257			Yellow	220 223 236 413 419 823 827 832 850 851 856 857 858 859 2812 3037 3457 25215 28768 72773 76223 85845 99644 99750 107550 107554 116699 189151
116699	R4G2V1_9SAUR	R4G2V1	NGF-Fur-1 OS=Furina ornata PE=2 SV=1	Regular	147.817	0	28011.3	7	1	19	4.53	12009	0	3257			Yellow	220 223 236 413 419 823 827 832 850 851 856 857 858 859 2812 3037 3457 25215 28768 72773 76223 85845 99644 99750 107550 107554 177380 189151
107554	R4FJE9_9SAUR	R4FJE9	NGF-Bra-7 OS=Brachyurophis roperi PE=2 SV=1	Regular	147.817	0	28265.6	7	1	20	4.47	12009	0	3257			Yellow	220 223 236 413 419 823 827 832 850 851 856 857 858 859 2812 3037 3457 25215 28768 72773 76223 85845 99644 99750 107550 116699 177380 189151
107550	R4G2P8_9SAUR	R4G2P8	NGF-Bra-9 OS=Brachyurophis roperi PE=2 SV=1	Regular	147.817	0	28407.7	7	1	19	4.47	12009	0	3257			Yellow	220 223 236 413 419 823 827 832 850 851 856 857 858 859 2812 3037 3457 25215 28768 72773 76223 85845 99644 99750 107554 116699 177380 189151
99750	R4G7F0_9SAUR	R4G7F0	NGF-Bra-3 OS=Brachyurophis roperi PE=2 SV=1	Regular	147.817	0	28208.4	7	1	18	4.47	12009	0	3257			Yellow	220 223 236 413 419 823 827 832 850 851 856 857 858 859 2812 3037 3457 25215 28768 72773 76223 85845 99644 107550 107554 116699 177380 189151
99644	R4FI83_9SAUR	R4FI83	NGF-Bra-4 OS=Brachyurophis roperi PE=2 SV=1	Regular	147.817	0	28079.3	7	1	17	4.47	12009	0	3257			Yellow	220 223 236 413 419 823 827 832 850 851 856 857 858 859 2812 3037 3457 25215 28768 72773 76223 85845 99750 107550 107554 116699 177380 189151
85845	V8NP13_OPHHA	V8NP13	Uncharacterized protein (Fragment) OS=Ophiophagus hannah GN=L345_10532 PE=3 SV=1	Regular	147.817	0	27877.2	7	1	19	4.53	12009	0	3257			Yellow	220 223 236 413 419 823 827 832 850 851 856 857 858 859 2812 3037 3457 25215 28768 72773 76223 99644 99750 107550 107554 116699 177380 189151
76223	A0A077L854_PROFL	A0A077L854	Nerve growth factor (Fragment) OS=Protobothrops flavoviridis PE=2 SV=1	Regular	147.817	0	33438.3	7	1	21	3.75	12009	0	3257			Yellow	220 223 236 413 419 823 827 832 850 851 856 857 858 859 2812 3037 3457 25215 28768 72773 85845 99644 99750 107550 107554 116699 177380 189151
72773	H8PG96_9SAUR	H8PG96	Nerve growth factor isoform 1 OS=Parasuta nigriceps PE=2 SV=1	Regular	147.817	0	27765.3	7	1	17	4.55	12009	0	3257			Yellow	220 223 236 413 419 823 827 832 850 851 856 857 858 859 2812 3037 3457 25215 28768 76223 85845 99644 99750 107550 107554 116699 177380 189151
28768	V9I1A1_BUNFA	V9I1A1	Venom nerve growth factor OS=Bungarus fasciatus PE=2 SV=1	Regular	147.817	0	27801.9	7	1	19	4.53	12009	0	3257			Yellow	220 223 236 413 419 823 827 832 850 851 856 857 858 859 2812 3037 3457 25215 72773 76223 85845 99644 99750 107550 107554 116699 177380 189151
25215	R4FID6_9SAUR	R4FID6	NGF-Ech-1 OS=Echiopsis curta PE=2 SV=1	Regular	147.817	0	27756.3	7	1	20	4.55	12009	0	3257			Yellow	220 223 236 413 419 823 827 832 850 851 856 857 858 859 2812 3037 3457 28768 72773 76223 85845 99644 99750 107550 107554 116699 177380 189151
3457	B1Q3K2_PROFL	B1Q3K2	Nerve growth factor OS=Protobothrops flavoviridis PE=2 SV=1	Regular	147.817	0	27618.8	7	1	21	4.56	12009	0	3257			Yellow	220 223 236 413 419 823 827 832 850 851 856 857 858 859 2812 3037 25215 28768 72773 76223 85845 99644 99750 107550 107554 116699 177380 189151
3037	A0A0F7YZ00_MICFL	A0A0F7YZ00	Venom nerve growth factor 2 OS=Micrurus fulvius PE=2 SV=1	Regular	147.817	0	27948.4	7	1	20	4.53	12009	0	3257			Yellow	220 223 236 413 419 823 827 832 850 851 856 857 858 859 2812 3457 25215 28768 72773 76223 85845 99644 99750 107550 107554 116699 177380 189151
2812	A0A081DUC4_PYTRG	A0A081DUC4	Nerve growth factor (Fragment) OS=Python regius PE=2 SV=1	Regular	147.817	0	17642.8	7	1	12	7.14	12009	0	3257			Yellow	220 223 236 413 419 823 827 832 850 851 856 857 858 859 3037 3457 25215 28768 72773 76223 85845 99644 99750 107550 107554 116699 177380 189151
859	NGFV_MACLB	P25428	Venom nerve growth factor OS=Macrovipera lebetina PE=1 SV=2	Regular	147.817	0	27774.1	7	1	21	4.51	12009	0	3257			Yellow	220 223 236 413 419 823 827 832 850 851 856 857 858 2812 3037 3457 25215 28768 72773 76223 85845 99644 99750 107550 107554 116699 177380 189151
858	NGFV_DRYCN	F8RKW5	Venom nerve growth factor OS=Drysdalia coronoides PE=2 SV=1	Regular	147.817	0	27738	7	1	17	4.55	12009	0	3257			Yellow	220 223 236 413 419 823 827 832 850 851 856 857 859 2812 3037 3457 25215 28768 72773 76223 85845 99644 99750 107550 107554 116699 177380 189151
857	NGFV_CRYNI	Q1W7Q6	Venom nerve growth factor OS=Cryptophis nigrescens PE=2 SV=1	Regular	147.817	0	28032.4	7	1	18	4.53	12009	0	3257			Yellow	220 223 236 413 419 823 827 832 850 851 856 858 859 2812 3037 3457 25215 28768 72773 76223 85845 99644 99750 107550 107554 116699 177380 189151
856	NGFV_BOTJR	Q90W38	Venom nerve growth factor OS=Bothrops jararacussu GN=NGF PE=2 SV=1	Regular	147.817	0	27617.9	7	1	22	4.56	12009	0	3257			Yellow	220 223 236 413 419 823 827 832 850 851 857 858 859 2812 3037 3457 25215 28768 72773 76223 85845 99644 99750 107550 107554 116699 177380 189151
851	NGFV1_PSETE	Q3HXY9	Venom nerve growth factor 1 OS=Pseudonaja textilis PE=2 SV=1	Regular	147.817	0	27976.5	7	1	18	4.53	12009	0	3257			Yellow	220 223 236 413 419 823 827 832 850 856 857 858 859 2812 3037 3457 25215 28768 72773 76223 85845 99644 99750 107550 107554 116699 177380 189151
850	NGFV1_NAJSP	Q5YF90	Venom nerve growth factor 1 OS=Naja sputatrix PE=1 SV=1	Regular	147.817	0	28007.5	7	1	18	4.53	12009	0	3257			Yellow	220 223 236 413 419 823 827 832 851 856 857 858 859 2812 3037 3457 25215 28768 72773 76223 85845 99644 99750 107550 107554 116699 177380 189151
832	NGFV_OXYSC	Q3I5F4	Venom nerve growth factor OS=Oxyuranus scutellatus scutellatus PE=1 SV=1	Regular	147.817	0	27838.3	7	1	18	4.53	12009	0	3257			Yellow	220 223 236 413 419 823 827 850 851 856 857 858 859 2812 3037 3457 25215 28768 72773 76223 85845 99644 99750 107550 107554 116699 177380 189151
823	NGFV1_OXYMI	Q3HXZ1	Venom nerve growth factor 1 OS=Oxyuranus microlepidotus PE=2 SV=1	Regular	147.817	0	27809.3	7	1	17	4.53	12009	0	3257			Yellow	220 223 236 413 419 827 832 850 851 856 857 858 859 2812 3037 3457 25215 28768 72773 76223 85845 99644 99750 107550 107554 116699 177380 189151
419	NGFV_BUNMU	P34128	Venom nerve growth factor OS=Bungarus multicinctus PE=1 SV=1	Regular	147.817	0	27970.2	7	1	19	4.53	12009	0	3257			Yellow	220 223 236 413 823 827 832 850 851 856 857 858 859 2812 3037 3457 25215 28768 72773 76223 85845 99644 99750 107550 107554 116699 177380 189151
236	NGFV1_AZEFE	Q2XXL6	Venom nerve growth factor 1 (Fragment) OS=Azemiops feae PE=2 SV=1	Regular	147.817	0	25423.1	7	1	18	4.93	12009	0	3257			Yellow	220 223 413 419 823 827 832 850 851 856 857 858 859 2812 3037 3457 25215 28768 72773 76223 85845 99644 99750 107550 107554 116699 177380 189151
223	NGFV2_OXYMI	Q3HXZ0	Venom nerve growth factor 2 OS=Oxyuranus microlepidotus PE=2 SV=1	Regular	147.817	0	27790.2	7	1	18	4.53	12009	0	3257			Yellow	220 236 413 419 823 827 832 850 851 856 857 858 859 2812 3037 3457 25215 28768 72773 76223 85845 99644 99750 107550 107554 116699 177380 189151
188335	A0A1L8D667_BOTAT	A0A1L8D667	BATXNUC1 OS=Bothrops atrox PE=2 SV=1	Regular	139.673	0	62041.5	12	3	42	8.02	15552	15552	4405	36.0133	2.2343	Yellow	2357 2914 3348 12803 21163 36370 37836 44019 59027 74590 74830 75612 84475 103257 113041 147182
21163	A0A194APL9_9SAUR	A0A194APL9	Snake venom 5'-nucleotidase OS=Agkistrodon piscivorus PE=3 SV=1	Regular	139.673	0	65229.3	12	3	46	7.65	15552	0	4405			Yellow	2357 2914 3348 12803 36370 37836 44019 59027 74590 74830 75612 84475 103257 113041 147182 188335
2357	V5NTD_GLOBR	B6EWW8	Snake venom 5'-nucleotidase OS=Gloydius brevicaudus PE=2 SV=1	Regular	139.673	0	65118.3	12	3	44	7.65	15552	0	4405			Yellow	2914 3348 12803 21163 36370 37836 44019 59027 74590 74830 75612 84475 103257 113041 147182 188335
192744	A0A1L8D661_BOTAT	A0A1L8D661	BATXCTL12 OS=Bothrops atrox PE=2 SV=1	Regular	134.188	0	17482.4	6	1	14	11.33	15205	0	5686			Yellow	187947 188149
188149	A0A1L8D6G5_BOTAT	A0A1L8D6G5	BATXCTL14 OS=Bothrops atrox PE=2 SV=1	Regular	134.188	0	17473.5	6	1	13	11.33	15205	0	5686			Yellow	187947 192744
187947	A0A1L8D6E3_BOTAT	A0A1L8D6E3	BATXCTL11 OS=Bothrops atrox PE=2 SV=1	Regular	134.188	0	17558.4	6	1	14	11.33	15205	45615	5686	105.629	1.8547	Yellow	188149 192744
193078	Q90Z47_DEIAC	Q90Z47	Venom thrombin-like enzyme OS=Deinagkistrodon acutus GN=tler7 PE=2 SV=1	Regular	120.845	0	25940	4	1	15	4.68	6539	0	915			Green	1882 1901 1902 1906 1909 1910 1912 1917 1922 1929 1930 1931 1935 1936 1977 1980 1992 1995 2001 2006 2007 2048 2049 2054 2057 2060 2062 2064 2066 2069 2070 2076 2080 2081 2091 2096 2100 2129 2130 2131 2132 2133 2137 2142 2143 2149 2158 2886 3029 3034 3345 4775 5308 7590 7668 7687 7689 7871 8401 8693 10006 10609 11255 11258 11260 11261 11622 12050 12051 14738 14855 15210 15322 15495 15553 15757 157…
192765	A0A0F7Z1I9_CROAD	A0A0F7Z1I9	Serine proteinase 6 OS=Crotalus adamanteus PE=2 SV=1	Regular	120.845	0	29001.1	4	1	20	4.25	6539	0	915			Green	1882 1901 1902 1906 1909 1910 1912 1917 1922 1929 1930 1931 1935 1936 1977 1980 1992 1995 2001 2006 2007 2048 2049 2054 2057 2060 2062 2064 2066 2069 2070 2076 2080 2081 2091 2096 2100 2129 2130 2131 2132 2133 2137 2142 2143 2149 2158 2886 3029 3034 3345 4775 5308 7590 7668 7687 7689 7871 8401 8693 10006 10609 11255 11258 11260 11261 11622 12050 12051 14738 14855 15210 15322 15495 15553 15757 157…
191848	J3S3W7_CROAD	J3S3W7	Snake venom serine proteinase 7c OS=Crotalus adamanteus PE=2 SV=1	Regular	120.845	0	28908.8	4	1	24	4.2	6539	0	915			Green	1882 1901 1902 1906 1909 1910 1912 1917 1922 1929 1930 1931 1935 1936 1977 1980 1992 1995 2001 2006 2007 2048 2049 2054 2057 2060 2062 2064 2066 2069 2070 2076 2080 2081 2091 2096 2100 2129 2130 2131 2132 2133 2137 2142 2143 2149 2158 2886 3029 3034 3345 4775 5308 7590 7668 7687 7689 7871 8401 8693 10006 10609 11255 11258 11260 11261 11622 12050 12051 14738 14855 15210 15322 15495 15553 15757 157…
190256	F8S120_CROAD	F8S120	Serine proteinase 8 (Fragment) OS=Crotalus adamanteus PE=2 SV=1	Regular	120.845	0	26975.5	4	1	19	4.56	6539	0	915			Green	1882 1901 1902 1906 1909 1910 1912 1917 1922 1929 1930 1931 1935 1936 1977 1980 1992 1995 2001 2006 2007 2048 2049 2054 2057 2060 2062 2064 2066 2069 2070 2076 2080 2081 2091 2096 2100 2129 2130 2131 2132 2133 2137 2142 2143 2149 2158 2886 3029 3034 3345 4775 5308 7590 7668 7687 7689 7871 8401 8693 10006 10609 11255 11258 11260 11261 11622 12050 12051 14738 14855 15210 15322 15495 15553 15757 157…
188424	A0A1L8D5U8_BOTAT	A0A1L8D5U8	BATXSVSP7 OS=Bothrops atrox PE=2 SV=1	Regular	120.845	0	29171.1	4	1	22	4.28	6539	0	915			Green	1882 1901 1902 1906 1909 1910 1912 1917 1922 1929 1930 1931 1935 1936 1977 1980 1992 1995 2001 2006 2007 2048 2049 2054 2057 2060 2062 2064 2066 2069 2070 2076 2080 2081 2091 2096 2100 2129 2130 2131 2132 2133 2137 2142 2143 2149 2158 2886 3029 3034 3345 4775 5308 7590 7668 7687 7689 7871 8401 8693 10006 10609 11255 11258 11260 11261 11622 12050 12051 14738 14855 15210 15322 15495 15553 15757 157…
188390	J3SDX1_CROAD	J3SDX1	Snake venom serine proteinase 7b OS=Crotalus adamanteus PE=2 SV=1	Regular	120.845	0	28866.7	4	1	24	4.2	6539	0	915			Green	1882 1901 1902 1906 1909 1910 1912 1917 1922 1929 1930 1931 1935 1936 1977 1980 1992 1995 2001 2006 2007 2048 2049 2054 2057 2060 2062 2064 2066 2069 2070 2076 2080 2081 2091 2096 2100 2129 2130 2131 2132 2133 2137 2142 2143 2149 2158 2886 3029 3034 3345 4775 5308 7590 7668 7687 7689 7871 8401 8693 10006 10609 11255 11258 11260 11261 11622 12050 12051 14738 14855 15210 15322 15495 15553 15757 157…
188230	A0A1W7RB84_CROAD	A0A1W7RB84	Cadam10_SVSP-6 OS=Crotalus adamanteus PE=3 SV=1	Regular	120.845	0	29059.1	4	1	20	4.25	6539	0	915			Green	1882 1901 1902 1906 1909 1910 1912 1917 1922 1929 1930 1931 1935 1936 1977 1980 1992 1995 2001 2006 2007 2048 2049 2054 2057 2060 2062 2064 2066 2069 2070 2076 2080 2081 2091 2096 2100 2129 2130 2131 2132 2133 2137 2142 2143 2149 2158 2886 3029 3034 3345 4775 5308 7590 7668 7687 7689 7871 8401 8693 10006 10609 11255 11258 11260 11261 11622 12050 12051 14738 14855 15210 15322 15495 15553 15757 157…
176731	A0A194ARG0_SISTE	A0A194ARG0	Serine proteinase 8c OS=Sistrurus tergeminus PE=3 SV=1	Regular	120.845	0	28867.7	4	1	19	4.3	6539	0	915			Green	1882 1901 1902 1906 1909 1910 1912 1917 1922 1929 1930 1931 1935 1936 1977 1980 1992 1995 2001 2006 2007 2048 2049 2054 2057 2060 2062 2064 2066 2069 2070 2076 2080 2081 2091 2096 2100 2129 2130 2131 2132 2133 2137 2142 2143 2149 2158 2886 3029 3034 3345 4775 5308 7590 7668 7687 7689 7871 8401 8693 10006 10609 11255 11258 11260 11261 11622 12050 12051 14738 14855 15210 15322 15495 15553 15757 157…
135932	E9JG18_ECHCO	E9JG18	Serine protease (Fragment) OS=Echis coloratus PE=2 SV=1	Regular	120.845	0	25849.4	4	1	19	4.7	6539	0	915			Green	1882 1901 1902 1906 1909 1910 1912 1917 1922 1929 1930 1931 1935 1936 1977 1980 1992 1995 2001 2006 2007 2048 2049 2054 2057 2060 2062 2064 2066 2069 2070 2076 2080 2081 2091 2096 2100 2129 2130 2131 2132 2133 2137 2142 2143 2149 2158 2886 3029 3034 3345 4775 5308 7590 7668 7687 7689 7871 8401 8693 10006 10609 11255 11258 11260 11261 11622 12050 12051 14738 14855 15210 15322 15495 15553 15757 157…
132829	E9JG17_ECHCO	E9JG17	Serine protease (Fragment) OS=Echis coloratus PE=2 SV=1	Regular	120.845	0	26012.6	4	1	19	4.68	6539	0	915			Green	1882 1901 1902 1906 1909 1910 1912 1917 1922 1929 1930 1931 1935 1936 1977 1980 1992 1995 2001 2006 2007 2048 2049 2054 2057 2060 2062 2064 2066 2069 2070 2076 2080 2081 2091 2096 2100 2129 2130 2131 2132 2133 2137 2142 2143 2149 2158 2886 3029 3034 3345 4775 5308 7590 7668 7687 7689 7871 8401 8693 10006 10609 11255 11258 11260 11261 11622 12050 12051 14738 14855 15210 15322 15495 15553 15757 157…
117508	B0VXT9_SISCA	B0VXT9	Serine proteinase isoform 7 OS=Sistrurus catenatus edwardsii PE=2 SV=1	Regular	120.845	0	30786.9	4	1	22	4.03	6539	0	915			Green	1882 1901 1902 1906 1909 1910 1912 1917 1922 1929 1930 1931 1935 1936 1977 1980 1992 1995 2001 2006 2007 2048 2049 2054 2057 2060 2062 2064 2066 2069 2070 2076 2080 2081 2091 2096 2100 2129 2130 2131 2132 2133 2137 2142 2143 2149 2158 2886 3029 3034 3345 4775 5308 7590 7668 7687 7689 7871 8401 8693 10006 10609 11255 11258 11260 11261 11622 12050 12051 14738 14855 15210 15322 15495 15553 15757 157…
117450	B0VXT7_SISCA	B0VXT7	Serine proteinase isoform 5 OS=Sistrurus catenatus edwardsii PE=2 SV=1	Regular	120.845	0	28425.2	4	1	16	4.26	6539	0	915			Green	1882 1901 1902 1906 1909 1910 1912 1917 1922 1929 1930 1931 1935 1936 1977 1980 1992 1995 2001 2006 2007 2048 2049 2054 2057 2060 2062 2064 2066 2069 2070 2076 2080 2081 2091 2096 2100 2129 2130 2131 2132 2133 2137 2142 2143 2149 2158 2886 3029 3034 3345 4775 5308 7590 7668 7687 7689 7871 8401 8693 10006 10609 11255 11258 11260 11261 11622 12050 12051 14738 14855 15210 15322 15495 15553 15757 157…
117396	B0VXT5_SISCA	B0VXT5	Serine proteinase isoform 3 OS=Sistrurus catenatus edwardsii PE=2 SV=1	Regular	120.845	0	28366	4	1	21	4.28	6539	0	915			Green	1882 1901 1902 1906 1909 1910 1912 1917 1922 1929 1930 1931 1935 1936 1977 1980 1992 1995 2001 2006 2007 2048 2049 2054 2057 2060 2062 2064 2066 2069 2070 2076 2080 2081 2091 2096 2100 2129 2130 2131 2132 2133 2137 2142 2143 2149 2158 2886 3029 3034 3345 4775 5308 7590 7668 7687 7689 7871 8401 8693 10006 10609 11255 11258 11260 11261 11622 12050 12051 14738 14855 15210 15322 15495 15553 15757 157…
115851	T1D6N3_CROHD	T1D6N3	Serine proteinase 11 OS=Crotalus horridus PE=2 SV=1	Regular	120.845	0	28324.1	4	1	20	4.26	6539	0	915			Green	1882 1901 1902 1906 1909 1910 1912 1917 1922 1929 1930 1931 1935 1936 1977 1980 1992 1995 2001 2006 2007 2048 2049 2054 2057 2060 2062 2064 2066 2069 2070 2076 2080 2081 2091 2096 2100 2129 2130 2131 2132 2133 2137 2142 2143 2149 2158 2886 3029 3034 3345 4775 5308 7590 7668 7687 7689 7871 8401 8693 10006 10609 11255 11258 11260 11261 11622 12050 12051 14738 14855 15210 15322 15495 15553 15757 157…
113933	T1DJX6_CROHD	T1DJX6	Serine proteinase 9 OS=Crotalus horridus PE=2 SV=1	Regular	120.845	0	29257.9	4	1	22	4.28	6539	0	915			Green	1882 1901 1902 1906 1909 1910 1912 1917 1922 1929 1930 1931 1935 1936 1977 1980 1992 1995 2001 2006 2007 2048 2049 2054 2057 2060 2062 2064 2066 2069 2070 2076 2080 2081 2091 2096 2100 2129 2130 2131 2132 2133 2137 2142 2143 2149 2158 2886 3029 3034 3345 4775 5308 7590 7668 7687 7689 7871 8401 8693 10006 10609 11255 11258 11260 11261 11622 12050 12051 14738 14855 15210 15322 15495 15553 15757 157…
113305	A0A194ASH8_SISTE	A0A194ASH8	Serine proteinase 14b OS=Sistrurus tergeminus PE=3 SV=1	Regular	120.845	0	28627.3	4	1	22	4.26	6539	0	915			Green	1882 1901 1902 1906 1909 1910 1912 1917 1922 1929 1930 1931 1935 1936 1977 1980 1992 1995 2001 2006 2007 2048 2049 2054 2057 2060 2062 2064 2066 2069 2070 2076 2080 2081 2091 2096 2100 2129 2130 2131 2132 2133 2137 2142 2143 2149 2158 2886 3029 3034 3345 4775 5308 7590 7668 7687 7689 7871 8401 8693 10006 10609 11255 11258 11260 11261 11622 12050 12051 14738 14855 15210 15322 15495 15553 15757 157…
113303	A0A194APM0_SISTE	A0A194APM0	Serine proteniase 12 OS=Sistrurus tergeminus PE=3 SV=1	Regular	120.845	0	28434.2	4	1	14	4.26	6539	0	915			Green	1882 1901 1902 1906 1909 1910 1912 1917 1922 1929 1930 1931 1935 1936 1977 1980 1992 1995 2001 2006 2007 2048 2049 2054 2057 2060 2062 2064 2066 2069 2070 2076 2080 2081 2091 2096 2100 2129 2130 2131 2132 2133 2137 2142 2143 2149 2158 2886 3029 3034 3345 4775 5308 7590 7668 7687 7689 7871 8401 8693 10006 10609 11255 11258 11260 11261 11622 12050 12051 14738 14855 15210 15322 15495 15553 15757 157…
112904	A0A077LA46_PROEL	A0A077LA46	Serine protease 1 OS=Protobothrops elegans PE=2 SV=1	Regular	120.845	0	28958.7	4	1	16	4.28	6539	0	915			Green	1882 1901 1902 1906 1909 1910 1912 1917 1922 1929 1930 1931 1935 1936 1977 1980 1992 1995 2001 2006 2007 2048 2049 2054 2057 2060 2062 2064 2066 2069 2070 2076 2080 2081 2091 2096 2100 2129 2130 2131 2132 2133 2137 2142 2143 2149 2158 2886 3029 3034 3345 4775 5308 7590 7668 7687 7689 7871 8401 8693 10006 10609 11255 11258 11260 11261 11622 12050 12051 14738 14855 15210 15322 15495 15553 15757 157…
99585	A0A1W7RJX1_AGKCO	A0A1W7RJX1	Serine proteinase 3a OS=Agkistrodon contortrix contortrix PE=3 SV=1	Regular	120.845	0	28721.4	4	1	15	4.26	6539	0	915			Green	1882 1901 1902 1906 1909 1910 1912 1917 1922 1929 1930 1931 1935 1936 1977 1980 1992 1995 2001 2006 2007 2048 2049 2054 2057 2060 2062 2064 2066 2069 2070 2076 2080 2081 2091 2096 2100 2129 2130 2131 2132 2133 2137 2142 2143 2149 2158 2886 3029 3034 3345 4775 5308 7590 7668 7687 7689 7871 8401 8693 10006 10609 11255 11258 11260 11261 11622 12050 12051 14738 14855 15210 15322 15495 15553 15757 157…
84179	A0A1W7RJR6_AGKCO	A0A1W7RJR6	Serine proteinase 7 OS=Agkistrodon contortrix contortrix PE=3 SV=1	Regular	120.845	0	28453.2	4	1	21	4.26	6539	0	915			Green	1882 1901 1902 1906 1909 1910 1912 1917 1922 1929 1930 1931 1935 1936 1977 1980 1992 1995 2001 2006 2007 2048 2049 2054 2057 2060 2062 2064 2066 2069 2070 2076 2080 2081 2091 2096 2100 2129 2130 2131 2132 2133 2137 2142 2143 2149 2158 2886 3029 3034 3345 4775 5308 7590 7668 7687 7689 7871 8401 8693 10006 10609 11255 11258 11260 11261 11622 12050 12051 14738 14855 15210 15322 15495 15553 15757 157…
83235	A0A1W7RJU2_AGKCO	A0A1W7RJU2	Serine proteinase 4 OS=Agkistrodon contortrix contortrix PE=3 SV=1	Regular	120.845	0	28718.6	4	1	14	4.26	6539	0	915			Green	1882 1901 1902 1906 1909 1910 1912 1917 1922 1929 1930 1931 1935 1936 1977 1980 1992 1995 2001 2006 2007 2048 2049 2054 2057 2060 2062 2064 2066 2069 2070 2076 2080 2081 2091 2096 2100 2129 2130 2131 2132 2133 2137 2142 2143 2149 2158 2886 3029 3034 3345 4775 5308 7590 7668 7687 7689 7871 8401 8693 10006 10609 11255 11258 11260 11261 11622 12050 12051 14738 14855 15210 15322 15495 15553 15757 157…
82442	A0A1W7RJV9_AGKCO	A0A1W7RJV9	Serine proteinase 5 OS=Agkistrodon contortrix contortrix PE=3 SV=1	Regular	120.845	0	29507.7	4	1	16	4.23	6539	0	915			Green	1882 1901 1902 1906 1909 1910 1912 1917 1922 1929 1930 1931 1935 1936 1977 1980 1992 1995 2001 2006 2007 2048 2049 2054 2057 2060 2062 2064 2066 2069 2070 2076 2080 2081 2091 2096 2100 2129 2130 2131 2132 2133 2137 2142 2143 2149 2158 2886 3029 3034 3345 4775 5308 7590 7668 7687 7689 7871 8401 8693 10006 10609 11255 11258 11260 11261 11622 12050 12051 14738 14855 15210 15322 15495 15553 15757 157…
78509	A0A194ATP8_SISMB	A0A194ATP8	Serine proteinase 8e OS=Sistrurus miliarius barbouri PE=3 SV=1	Regular	120.845	0	28408.2	4	1	17	4.26	6539	0	915			Green	1882 1901 1902 1906 1909 1910 1912 1917 1922 1929 1930 1931 1935 1936 1977 1980 1992 1995 2001 2006 2007 2048 2049 2054 2057 2060 2062 2064 2066 2069 2070 2076 2080 2081 2091 2096 2100 2129 2130 2131 2132 2133 2137 2142 2143 2149 2158 2886 3029 3034 3345 4775 5308 7590 7668 7687 7689 7871 8401 8693 10006 10609 11255 11258 11260 11261 11622 12050 12051 14738 14855 15210 15322 15495 15553 15757 157…
78507	A0A194ARV6_SISMB	A0A194ARV6	Serine proteinase 13a OS=Sistrurus miliarius barbouri PE=3 SV=1	Regular	120.845	0	29013.8	4	1	21	4.26	6539	0	915			Green	1882 1901 1902 1906 1909 1910 1912 1917 1922 1929 1930 1931 1935 1936 1977 1980 1992 1995 2001 2006 2007 2048 2049 2054 2057 2060 2062 2064 2066 2069 2070 2076 2080 2081 2091 2096 2100 2129 2130 2131 2132 2133 2137 2142 2143 2149 2158 2886 3029 3034 3345 4775 5308 7590 7668 7687 7689 7871 8401 8693 10006 10609 11255 11258 11260 11261 11622 12050 12051 14738 14855 15210 15322 15495 15553 15757 157…
78502	A0A194AST0_SISMB	A0A194AST0	Serine proteinase 7a OS=Sistrurus miliarius barbouri PE=3 SV=1	Regular	120.845	0	28888.7	4	1	18	4.28	6539	0	915			Green	1882 1901 1902 1906 1909 1910 1912 1917 1922 1929 1930 1931 1935 1936 1977 1980 1992 1995 2001 2006 2007 2048 2049 2054 2057 2060 2062 2064 2066 2069 2070 2076 2080 2081 2091 2096 2100 2129 2130 2131 2132 2133 2137 2142 2143 2149 2158 2886 3029 3034 3345 4775 5308 7590 7668 7687 7689 7871 8401 8693 10006 10609 11255 11258 11260 11261 11622 12050 12051 14738 14855 15210 15322 15495 15553 15757 157…
77797	A0A194AS09_SISMB	A0A194AS09	Serine proteinase 7b OS=Sistrurus miliarius barbouri PE=3 SV=1	Regular	120.845	0	28947.7	4	1	20	4.28	6539	0	915			Green	1882 1901 1902 1906 1909 1910 1912 1917 1922 1929 1930 1931 1935 1936 1977 1980 1992 1995 2001 2006 2007 2048 2049 2054 2057 2060 2062 2064 2066 2069 2070 2076 2080 2081 2091 2096 2100 2129 2130 2131 2132 2133 2137 2142 2143 2149 2158 2886 3029 3034 3345 4775 5308 7590 7668 7687 7689 7871 8401 8693 10006 10609 11255 11258 11260 11261 11622 12050 12051 14738 14855 15210 15322 15495 15553 15757 157…
76256	T2HQA7_PROFL	T2HQA7	Serine protease (Fragment) OS=Protobothrops flavoviridis PE=2 SV=1	Regular	120.845	0	22905.3	4	1	14	5.5	6539	0	915			Green	1882 1901 1902 1906 1909 1910 1912 1917 1922 1929 1930 1931 1935 1936 1977 1980 1992 1995 2001 2006 2007 2048 2049 2054 2057 2060 2062 2064 2066 2069 2070 2076 2080 2081 2091 2096 2100 2129 2130 2131 2132 2133 2137 2142 2143 2149 2158 2886 3029 3034 3345 4775 5308 7590 7668 7687 7689 7871 8401 8693 10006 10609 11255 11258 11260 11261 11622 12050 12051 14738 14855 15210 15322 15495 15553 15757 157…
76138	Q802E9_GLOHA	Q802E9	Thrombin-like enzyme PTLE2 OS=Gloydius halys PE=2 SV=1	Regular	120.845	0	13793.5	4	1	6	8.94	6539	0	915			Green	1882 1901 1902 1906 1909 1910 1912 1917 1922 1929 1930 1931 1935 1936 1977 1980 1992 1995 2001 2006 2007 2048 2049 2054 2057 2060 2062 2064 2066 2069 2070 2076 2080 2081 2091 2096 2100 2129 2130 2131 2132 2133 2137 2142 2143 2149 2158 2886 3029 3034 3345 4775 5308 7590 7668 7687 7689 7871 8401 8693 10006 10609 11255 11258 11260 11261 11622 12050 12051 14738 14855 15210 15322 15495 15553 15757 157…
74976	A0A193CHI8_CROTA	A0A193CHI8	Serine protease 2 OS=Crotalus tzabcan PE=2 SV=1	Regular	120.845	0	29100.2	4	1	23	4.25	6539	0	915			Green	1882 1901 1902 1906 1909 1910 1912 1917 1922 1929 1930 1931 1935 1936 1977 1980 1992 1995 2001 2006 2007 2048 2049 2054 2057 2060 2062 2064 2066 2069 2070 2076 2080 2081 2091 2096 2100 2129 2130 2131 2132 2133 2137 2142 2143 2149 2158 2886 3029 3034 3345 4775 5308 7590 7668 7687 7689 7871 8401 8693 10006 10609 11255 11258 11260 11261 11622 12050 12051 14738 14855 15210 15322 15495 15553 15757 157…
73338	A0A194ASU1_SISMB	A0A194ASU1	Serine proteinase 14a OS=Sistrurus miliarius barbouri PE=3 SV=1	Regular	120.845	0	28686.3	4	1	21	4.26	6539	0	915			Green	1882 1901 1902 1906 1909 1910 1912 1917 1922 1929 1930 1931 1935 1936 1977 1980 1992 1995 2001 2006 2007 2048 2049 2054 2057 2060 2062 2064 2066 2069 2070 2076 2080 2081 2091 2096 2100 2129 2130 2131 2132 2133 2137 2142 2143 2149 2158 2886 3029 3034 3345 4775 5308 7590 7668 7687 7689 7871 8401 8693 10006 10609 11255 11258 11260 11261 11622 12050 12051 14738 14855 15210 15322 15495 15553 15757 157…
73180	A0A194ASS6_SISMB	A0A194ASS6	Serine proteinase 8c OS=Sistrurus miliarius barbouri PE=3 SV=1	Regular	120.845	0	28363.1	4	1	15	4.26	6539	0	915			Green	1882 1901 1902 1906 1909 1910 1912 1917 1922 1929 1930 1931 1935 1936 1977 1980 1992 1995 2001 2006 2007 2048 2049 2054 2057 2060 2062 2064 2066 2069 2070 2076 2080 2081 2091 2096 2100 2129 2130 2131 2132 2133 2137 2142 2143 2149 2158 2886 3029 3034 3345 4775 5308 7590 7668 7687 7689 7871 8401 8693 10006 10609 11255 11258 11260 11261 11622 12050 12051 14738 14855 15210 15322 15495 15553 15757 157…
73039	A0A194AS22_SISMB	A0A194AS22	Serine proteinase 14b OS=Sistrurus miliarius barbouri PE=3 SV=1	Regular	120.845	0	28757.3	4	1	21	4.26	6539	0	915			Green	1882 1901 1902 1906 1909 1910 1912 1917 1922 1929 1930 1931 1935 1936 1977 1980 1992 1995 2001 2006 2007 2048 2049 2054 2057 2060 2062 2064 2066 2069 2070 2076 2080 2081 2091 2096 2100 2129 2130 2131 2132 2133 2137 2142 2143 2149 2158 2886 3029 3034 3345 4775 5308 7590 7668 7687 7689 7871 8401 8693 10006 10609 11255 11258 11260 11261 11622 12050 12051 14738 14855 15210 15322 15495 15553 15757 157…
73005	A0A194AQ04_SISMB	A0A194AQ04	Serine proteinase 13b OS=Sistrurus miliarius barbouri PE=3 SV=1	Regular	120.845	0	28942.7	4	1	21	4.26	6539	0	915			Green	1882 1901 1902 1906 1909 1910 1912 1917 1922 1929 1930 1931 1935 1936 1977 1980 1992 1995 2001 2006 2007 2048 2049 2054 2057 2060 2062 2064 2066 2069 2070 2076 2080 2081 2091 2096 2100 2129 2130 2131 2132 2133 2137 2142 2143 2149 2158 2886 3029 3034 3345 4775 5308 7590 7668 7687 7689 7871 8401 8693 10006 10609 11255 11258 11260 11261 11622 12050 12051 14738 14855 15210 15322 15495 15553 15757 157…
72885	A0A194ATQ3_SISMB	A0A194ATQ3	Serine proteinase 7c OS=Sistrurus miliarius barbouri PE=3 SV=1	Regular	120.845	0	28862.7	4	1	18	4.28	6539	0	915			Green	1882 1901 1902 1906 1909 1910 1912 1917 1922 1929 1930 1931 1935 1936 1977 1980 1992 1995 2001 2006 2007 2048 2049 2054 2057 2060 2062 2064 2066 2069 2070 2076 2080 2081 2091 2096 2100 2129 2130 2131 2132 2133 2137 2142 2143 2149 2158 2886 3029 3034 3345 4775 5308 7590 7668 7687 7689 7871 8401 8693 10006 10609 11255 11258 11260 11261 11622 12050 12051 14738 14855 15210 15322 15495 15553 15757 157…
72383	A0A193CHJ0_CROTA	A0A193CHJ0	Serine protease 4 OS=Crotalus tzabcan PE=2 SV=1	Regular	120.845	0	29821.9	4	1	27	4.06	6539	0	915			Green	1882 1901 1902 1906 1909 1910 1912 1917 1922 1929 1930 1931 1935 1936 1977 1980 1992 1995 2001 2006 2007 2048 2049 2054 2057 2060 2062 2064 2066 2069 2070 2076 2080 2081 2091 2096 2100 2129 2130 2131 2132 2133 2137 2142 2143 2149 2158 2886 3029 3034 3345 4775 5308 7590 7668 7687 7689 7871 8401 8693 10006 10609 11255 11258 11260 11261 11622 12050 12051 14738 14855 15210 15322 15495 15553 15757 157…
72310	T1E7I9_CROOH	T1E7I9	Kallikrein-CohID-2 OS=Crotalus oreganus helleri PE=2 SV=1	Regular	120.845	0	29952.1	4	1	20	4.18	6539	0	915			Green	1882 1901 1902 1906 1909 1910 1912 1917 1922 1929 1930 1931 1935 1936 1977 1980 1992 1995 2001 2006 2007 2048 2049 2054 2057 2060 2062 2064 2066 2069 2070 2076 2080 2081 2091 2096 2100 2129 2130 2131 2132 2133 2137 2142 2143 2149 2158 2886 3029 3034 3345 4775 5308 7590 7668 7687 7689 7871 8401 8693 10006 10609 11255 11258 11260 11261 11622 12050 12051 14738 14855 15210 15322 15495 15553 15757 157…
29763	A0A194AQC1_9SAUR	A0A194AQC1	Serine proteinase 5 OS=Agkistrodon piscivorus PE=3 SV=1	Regular	120.845	0	28785.5	4	1	14	4.26	6539	0	915			Green	1882 1901 1902 1906 1909 1910 1912 1917 1922 1929 1930 1931 1935 1936 1977 1980 1992 1995 2001 2006 2007 2048 2049 2054 2057 2060 2062 2064 2066 2069 2070 2076 2080 2081 2091 2096 2100 2129 2130 2131 2132 2133 2137 2142 2143 2149 2158 2886 3029 3034 3345 4775 5308 7590 7668 7687 7689 7871 8401 8693 10006 10609 11255 11258 11260 11261 11622 12050 12051 14738 14855 15210 15322 15495 15553 15757 157…
29744	A0A194APD3_9SAUR	A0A194APD3	Serine proteinase 12a OS=Agkistrodon piscivorus PE=3 SV=1	Regular	120.845	0	28676.5	4	1	14	4.26	6539	0	915			Green	1882 1901 1902 1906 1909 1910 1912 1917 1922 1929 1930 1931 1935 1936 1977 1980 1992 1995 2001 2006 2007 2048 2049 2054 2057 2060 2062 2064 2066 2069 2070 2076 2080 2081 2091 2096 2100 2129 2130 2131 2132 2133 2137 2142 2143 2149 2158 2886 3029 3034 3345 4775 5308 7590 7668 7687 7689 7871 8401 8693 10006 10609 11255 11258 11260 11261 11622 12050 12051 14738 14855 15210 15322 15495 15553 15757 157…
29452	A0A194APJ8_9SAUR	A0A194APJ8	Serine proteinase 20b OS=Agkistrodon piscivorus PE=3 SV=1	Regular	120.845	0	28613.3	4	1	23	4.26	6539	0	915			Green	1882 1901 1902 1906 1909 1910 1912 1917 1922 1929 1930 1931 1935 1936 1977 1980 1992 1995 2001 2006 2007 2048 2049 2054 2057 2060 2062 2064 2066 2069 2070 2076 2080 2081 2091 2096 2100 2129 2130 2131 2132 2133 2137 2142 2143 2149 2158 2886 3029 3034 3345 4775 5308 7590 7668 7687 7689 7871 8401 8693 10006 10609 11255 11258 11260 11261 11622 12050 12051 14738 14855 15210 15322 15495 15553 15757 157…
29268	A0A194AMB1_9SAUR	A0A194AMB1	Serine proteinase 12b OS=Agkistrodon piscivorus PE=3 SV=1	Regular	120.845	0	26152.8	4	1	12	4.68	6539	0	915			Green	1882 1901 1902 1906 1909 1910 1912 1917 1922 1929 1930 1931 1935 1936 1977 1980 1992 1995 2001 2006 2007 2048 2049 2054 2057 2060 2062 2064 2066 2069 2070 2076 2080 2081 2091 2096 2100 2129 2130 2131 2132 2133 2137 2142 2143 2149 2158 2886 3029 3034 3345 4775 5308 7590 7668 7687 7689 7871 8401 8693 10006 10609 11255 11258 11260 11261 11622 12050 12051 14738 14855 15210 15322 15495 15553 15757 157…
29213	A0A194ARH9_9SAUR	A0A194ARH9	Serine proteinase 19a OS=Agkistrodon piscivorus PE=3 SV=1	Regular	120.845	0	28475.2	4	1	21	4.26	6539	0	915			Green	1882 1901 1902 1906 1909 1910 1912 1917 1922 1929 1930 1931 1935 1936 1977 1980 1992 1995 2001 2006 2007 2048 2049 2054 2057 2060 2062 2064 2066 2069 2070 2076 2080 2081 2091 2096 2100 2129 2130 2131 2132 2133 2137 2142 2143 2149 2158 2886 3029 3034 3345 4775 5308 7590 7668 7687 7689 7871 8401 8693 10006 10609 11255 11258 11260 11261 11622 12050 12051 14738 14855 15210 15322 15495 15553 15757 157…
29107	A0A194APB3_9SAUR	A0A194APB3	Serine proteinase 19b OS=Agkistrodon piscivorus PE=3 SV=1	Regular	120.845	0	28484.2	4	1	21	4.26	6539	0	915			Green	1882 1901 1902 1906 1909 1910 1912 1917 1922 1929 1930 1931 1935 1936 1977 1980 1992 1995 2001 2006 2007 2048 2049 2054 2057 2060 2062 2064 2066 2069 2070 2076 2080 2081 2091 2096 2100 2129 2130 2131 2132 2133 2137 2142 2143 2149 2158 2886 3029 3034 3345 4775 5308 7590 7668 7687 7689 7871 8401 8693 10006 10609 11255 11258 11260 11261 11622 12050 12051 14738 14855 15210 15322 15495 15553 15757 157…
25849	A0A286S0D8_GLOIT	A0A286S0D8	Venom plasminogen activator 1 OS=Gloydius intermedius GN=PA1 PE=2 SV=1	Regular	120.845	0	29199.1	4	1	24	4.26	6539	0	915			Green	1882 1901 1902 1906 1909 1910 1912 1917 1922 1929 1930 1931 1935 1936 1977 1980 1992 1995 2001 2006 2007 2048 2049 2054 2057 2060 2062 2064 2066 2069 2070 2076 2080 2081 2091 2096 2100 2129 2130 2131 2132 2133 2137 2142 2143 2149 2158 2886 3029 3034 3345 4775 5308 7590 7668 7687 7689 7871 8401 8693 10006 10609 11255 11258 11260 11261 11622 12050 12051 14738 14855 15210 15322 15495 15553 15757 157…
25771	A0A286S0F5_GLOIT	A0A286S0F5	Venom plasminogen activator 3 OS=Gloydius intermedius GN=PA3 PE=2 SV=1	Regular	120.845	0	28783.5	4	1	17	4.26	6539	0	915			Green	1882 1901 1902 1906 1909 1910 1912 1917 1922 1929 1930 1931 1935 1936 1977 1980 1992 1995 2001 2006 2007 2048 2049 2054 2057 2060 2062 2064 2066 2069 2070 2076 2080 2081 2091 2096 2100 2129 2130 2131 2132 2133 2137 2142 2143 2149 2158 2886 3029 3034 3345 4775 5308 7590 7668 7687 7689 7871 8401 8693 10006 10609 11255 11258 11260 11261 11622 12050 12051 14738 14855 15210 15322 15495 15553 15757 157…
21035	A0A194AQC5_9SAUR	A0A194AQC5	Serine proteinase 20a OS=Agkistrodon piscivorus PE=3 SV=1	Regular	120.845	0	28604.3	4	1	23	4.26	6539	0	915			Green	1882 1901 1902 1906 1909 1910 1912 1917 1922 1929 1930 1931 1935 1936 1977 1980 1992 1995 2001 2006 2007 2048 2049 2054 2057 2060 2062 2064 2066 2069 2070 2076 2080 2081 2091 2096 2100 2129 2130 2131 2132 2133 2137 2142 2143 2149 2158 2886 3029 3034 3345 4775 5308 7590 7668 7687 7689 7871 8401 8693 10006 10609 11255 11258 11260 11261 11622 12050 12051 14738 14855 15210 15322 15495 15553 15757 157…
21017	A0A194APK1_9SAUR	A0A194APK1	Serine proteinase 18b OS=Agkistrodon piscivorus PE=3 SV=1	Regular	120.845	0	28430.3	4	1	23	4.26	6539	0	915			Green	1882 1901 1902 1906 1909 1910 1912 1917 1922 1929 1930 1931 1935 1936 1977 1980 1992 1995 2001 2006 2007 2048 2049 2054 2057 2060 2062 2064 2066 2069 2070 2076 2080 2081 2091 2096 2100 2129 2130 2131 2132 2133 2137 2142 2143 2149 2158 2886 3029 3034 3345 4775 5308 7590 7668 7687 7689 7871 8401 8693 10006 10609 11255 11258 11260 11261 11622 12050 12051 14738 14855 15210 15322 15495 15553 15757 157…
17716	J3RY98_CROAD	J3RY98	Cadam10_SVSP-3 OS=Crotalus adamanteus PE=2 SV=1	Regular	120.845	0	36692.6	4	1	19	3.4	6539	0	915			Green	1882 1901 1902 1906 1909 1910 1912 1917 1922 1929 1930 1931 1935 1936 1977 1980 1992 1995 2001 2006 2007 2048 2049 2054 2057 2060 2062 2064 2066 2069 2070 2076 2080 2081 2091 2096 2100 2129 2130 2131 2132 2133 2137 2142 2143 2149 2158 2886 3029 3034 3345 4775 5308 7590 7668 7687 7689 7871 8401 8693 10006 10609 11255 11258 11260 11261 11622 12050 12051 14738 14855 15210 15322 15495 15553 15757 157…
17071	F8S113_CROAD	F8S113	Serine proteinase 1 OS=Crotalus adamanteus PE=2 SV=1	Regular	120.845	0	28975.6	4	1	14	4.25	6539	0	915			Green	1882 1901 1902 1906 1909 1910 1912 1917 1922 1929 1930 1931 1935 1936 1977 1980 1992 1995 2001 2006 2007 2048 2049 2054 2057 2060 2062 2064 2066 2069 2070 2076 2080 2081 2091 2096 2100 2129 2130 2131 2132 2133 2137 2142 2143 2149 2158 2886 3029 3034 3345 4775 5308 7590 7668 7687 7689 7871 8401 8693 10006 10609 11255 11258 11260 11261 11622 12050 12051 14738 14855 15210 15322 15495 15553 15757 157…
16479	A0A0F7Z3B1_CROAD	A0A0F7Z3B1	Cadam10_SVSP-4 OS=Crotalus adamanteus PE=2 SV=1	Regular	120.845	0	28707.6	4	1	19	4.26	6539	0	915			Green	1882 1901 1902 1906 1909 1910 1912 1917 1922 1929 1930 1931 1935 1936 1977 1980 1992 1995 2001 2006 2007 2048 2049 2054 2057 2060 2062 2064 2066 2069 2070 2076 2080 2081 2091 2096 2100 2129 2130 2131 2132 2133 2137 2142 2143 2149 2158 2886 3029 3034 3345 4775 5308 7590 7668 7687 7689 7871 8401 8693 10006 10609 11255 11258 11260 11261 11622 12050 12051 14738 14855 15210 15322 15495 15553 15757 157…
16444	F8S115_CROAD	F8S115	Cadam10_SVSP-5 OS=Crotalus adamanteus PE=2 SV=1	Regular	120.845	0	29737.7	4	1	25	4.06	6539	0	915			Green	1882 1901 1902 1906 1909 1910 1912 1917 1922 1929 1930 1931 1935 1936 1977 1980 1992 1995 2001 2006 2007 2048 2049 2054 2057 2060 2062 2064 2066 2069 2070 2076 2080 2081 2091 2096 2100 2129 2130 2131 2132 2133 2137 2142 2143 2149 2158 2886 3029 3034 3345 4775 5308 7590 7668 7687 7689 7871 8401 8693 10006 10609 11255 11258 11260 11261 11622 12050 12051 14738 14855 15210 15322 15495 15553 15757 157…
16132	A0A194ASH9_SISTE	A0A194ASH9	Serine proteinase 13a OS=Sistrurus tergeminus PE=3 SV=1	Regular	120.845	0	28366	4	1	21	4.28	6539	0	915			Green	1882 1901 1902 1906 1909 1910 1912 1917 1922 1929 1930 1931 1935 1936 1977 1980 1992 1995 2001 2006 2007 2048 2049 2054 2057 2060 2062 2064 2066 2069 2070 2076 2080 2081 2091 2096 2100 2129 2130 2131 2132 2133 2137 2142 2143 2149 2158 2886 3029 3034 3345 4775 5308 7590 7668 7687 7689 7871 8401 8693 10006 10609 11255 11258 11260 11261 11622 12050 12051 14738 14855 15210 15322 15495 15553 15757 157…
16091	A0A0K8RS97_CROHD	A0A0K8RS97	Serine proteinase 1a OS=Crotalus horridus PE=3 SV=1	Regular	120.845	0	28888.6	4	1	25	4.26	6539	0	915			Green	1882 1901 1902 1906 1909 1910 1912 1917 1922 1929 1930 1931 1935 1936 1977 1980 1992 1995 2001 2006 2007 2048 2049 2054 2057 2060 2062 2064 2066 2069 2070 2076 2080 2081 2091 2096 2100 2129 2130 2131 2132 2133 2137 2142 2143 2149 2158 2886 3029 3034 3345 4775 5308 7590 7668 7687 7689 7871 8401 8693 10006 10609 11255 11258 11260 11261 11622 12050 12051 14738 14855 15210 15322 15495 15553 15757 157…
15881	T1E3X7_CROHD	T1E3X7	Serine proteinase 1b OS=Crotalus horridus PE=2 SV=1	Regular	120.845	0	29029	4	1	20	4.25	6539	0	915			Green	1882 1901 1902 1906 1909 1910 1912 1917 1922 1929 1930 1931 1935 1936 1977 1980 1992 1995 2001 2006 2007 2048 2049 2054 2057 2060 2062 2064 2066 2069 2070 2076 2080 2081 2091 2096 2100 2129 2130 2131 2132 2133 2137 2142 2143 2149 2158 2886 3029 3034 3345 4775 5308 7590 7668 7687 7689 7871 8401 8693 10006 10609 11255 11258 11260 11261 11622 12050 12051 14738 14855 15210 15322 15495 15553 15757 157…
15877	A0A0K8RSF0_CROHD	A0A0K8RSF0	Serine proteinase 1d OS=Crotalus horridus PE=3 SV=1	Regular	120.845	0	28865.5	4	1	23	4.26	6539	0	915			Green	1882 1901 1902 1906 1909 1910 1912 1917 1922 1929 1930 1931 1935 1936 1977 1980 1992 1995 2001 2006 2007 2048 2049 2054 2057 2060 2062 2064 2066 2069 2070 2076 2080 2081 2091 2096 2100 2129 2130 2131 2132 2133 2137 2142 2143 2149 2158 2886 3029 3034 3345 4775 5308 7590 7668 7687 7689 7871 8401 8693 10006 10609 11255 11258 11260 11261 11622 12050 12051 14738 14855 15210 15322 15495 15553 15757 157…
15784	A0A0K8RSA4_CROHD	A0A0K8RSA4	Serine proteinase 9c OS=Crotalus horridus PE=3 SV=1	Regular	120.845	0	29022.9	4	1	18	4.25	6539	0	915			Green	1882 1901 1902 1906 1909 1910 1912 1917 1922 1929 1930 1931 1935 1936 1977 1980 1992 1995 2001 2006 2007 2048 2049 2054 2057 2060 2062 2064 2066 2069 2070 2076 2080 2081 2091 2096 2100 2129 2130 2131 2132 2133 2137 2142 2143 2149 2158 2886 3029 3034 3345 4775 5308 7590 7668 7687 7689 7871 8401 8693 10006 10609 11255 11258 11260 11261 11622 12050 12051 14738 14855 15210 15322 15495 15553 15757 158…
15553	A0A0K8RS90_CROHD	A0A0K8RS90	Serine proteinase 9d OS=Crotalus horridus PE=3 SV=1	Regular	120.845	0	29002	4	1	19	4.25	6539	0	915			Green	1882 1901 1902 1906 1909 1910 1912 1917 1922 1929 1930 1931 1935 1936 1977 1980 1992 1995 2001 2006 2007 2048 2049 2054 2057 2060 2062 2064 2066 2069 2070 2076 2080 2081 2091 2096 2100 2129 2130 2131 2132 2133 2137 2142 2143 2149 2158 2886 3029 3034 3345 4775 5308 7590 7668 7687 7689 7871 8401 8693 10006 10609 11255 11258 11260 11261 11622 12050 12051 14738 14855 15210 15322 15495 15757 15784 158…
15495	T1E3C0_CROHD	T1E3C0	Serine proteinase 1c OS=Crotalus horridus PE=2 SV=1	Regular	120.845	0	28879.5	4	1	23	4.26	6539	0	915			Green	1882 1901 1902 1906 1909 1910 1912 1917 1922 1929 1930 1931 1935 1936 1977 1980 1992 1995 2001 2006 2007 2048 2049 2054 2057 2060 2062 2064 2066 2069 2070 2076 2080 2081 2091 2096 2100 2129 2130 2131 2132 2133 2137 2142 2143 2149 2158 2886 3029 3034 3345 4775 5308 7590 7668 7687 7689 7871 8401 8693 10006 10609 11255 11258 11260 11261 11622 12050 12051 14738 14855 15210 15322 15553 15757 15784 158…
15322	A0A0K8RS95_CROHD	A0A0K8RS95	Serine proteinase 1f OS=Crotalus horridus PE=3 SV=1	Regular	120.845	0	28835.4	4	1	23	4.26	6539	0	915			Green	1882 1901 1902 1906 1909 1910 1912 1917 1922 1929 1930 1931 1935 1936 1977 1980 1992 1995 2001 2006 2007 2048 2049 2054 2057 2060 2062 2064 2066 2069 2070 2076 2080 2081 2091 2096 2100 2129 2130 2131 2132 2133 2137 2142 2143 2149 2158 2886 3029 3034 3345 4775 5308 7590 7668 7687 7689 7871 8401 8693 10006 10609 11255 11258 11260 11261 11622 12050 12051 14738 14855 15210 15495 15553 15757 15784 158…
15210	T1E3C3_CROHD	T1E3C3	Serine proteinase 13a OS=Crotalus horridus PE=2 SV=1	Regular	120.845	0	29006	4	1	19	4.25	6539	0	915			Green	1882 1901 1902 1906 1909 1910 1912 1917 1922 1929 1930 1931 1935 1936 1977 1980 1992 1995 2001 2006 2007 2048 2049 2054 2057 2060 2062 2064 2066 2069 2070 2076 2080 2081 2091 2096 2100 2129 2130 2131 2132 2133 2137 2142 2143 2149 2158 2886 3029 3034 3345 4775 5308 7590 7668 7687 7689 7871 8401 8693 10006 10609 11255 11258 11260 11261 11622 12050 12051 14738 14855 15322 15495 15553 15757 15784 158…
14738	A0A0K8RSB3_CROHD	A0A0K8RSB3	Serine proteinase 1e OS=Crotalus horridus PE=3 SV=1	Regular	120.845	0	28875.5	4	1	23	4.26	6539	0	915			Green	1882 1901 1902 1906 1909 1910 1912 1917 1922 1929 1930 1931 1935 1936 1977 1980 1992 1995 2001 2006 2007 2048 2049 2054 2057 2060 2062 2064 2066 2069 2070 2076 2080 2081 2091 2096 2100 2129 2130 2131 2132 2133 2137 2142 2143 2149 2158 2886 3029 3034 3345 4775 5308 7590 7668 7687 7689 7871 8401 8693 10006 10609 11255 11258 11260 11261 11622 12050 12051 14855 15210 15322 15495 15553 15757 15784 158…
12051	T1D6M9_CROHD	T1D6M9	Serine proteinase 1b OS=Crotalus horridus PE=2 SV=1	Regular	120.845	0	28861.5	4	1	23	4.26	6539	0	915			Green	1882 1901 1902 1906 1909 1910 1912 1917 1922 1929 1930 1931 1935 1936 1977 1980 1992 1995 2001 2006 2007 2048 2049 2054 2057 2060 2062 2064 2066 2069 2070 2076 2080 2081 2091 2096 2100 2129 2130 2131 2132 2133 2137 2142 2143 2149 2158 2886 3029 3034 3345 4775 5308 7590 7668 7687 7689 7871 8401 8693 10006 10609 11255 11258 11260 11261 11622 12050 14738 14855 15210 15322 15495 15553 15757 15784 158…
12050	A0A0K8RYN9_CROHD	A0A0K8RYN9	Serine proteinase 13c OS=Crotalus horridus PE=3 SV=1	Regular	120.845	0	28929.9	4	1	19	4.25	6539	0	915			Green	1882 1901 1902 1906 1909 1910 1912 1917 1922 1929 1930 1931 1935 1936 1977 1980 1992 1995 2001 2006 2007 2048 2049 2054 2057 2060 2062 2064 2066 2069 2070 2076 2080 2081 2091 2096 2100 2129 2130 2131 2132 2133 2137 2142 2143 2149 2158 2886 3029 3034 3345 4775 5308 7590 7668 7687 7689 7871 8401 8693 10006 10609 11255 11258 11260 11261 11622 12051 14738 14855 15210 15322 15495 15553 15757 15784 158…
11622	A0A0K8RYQ4_CROHD	A0A0K8RYQ4	Serine proteinase 10 OS=Crotalus horridus PE=3 SV=1	Regular	120.845	0	29520.5	4	1	21	4.23	6539	0	915			Green	1882 1901 1902 1906 1909 1910 1912 1917 1922 1929 1930 1931 1935 1936 1977 1980 1992 1995 2001 2006 2007 2048 2049 2054 2057 2060 2062 2064 2066 2069 2070 2076 2080 2081 2091 2096 2100 2129 2130 2131 2132 2133 2137 2142 2143 2149 2158 2886 3029 3034 3345 4775 5308 7590 7668 7687 7689 7871 8401 8693 10006 10609 11255 11258 11260 11261 12050 12051 14738 14855 15210 15322 15495 15553 15757 15784 158…
11261	A0A0K8RYT9_CROHD	A0A0K8RYT9	Serine proteinase 11d OS=Crotalus horridus PE=3 SV=1	Regular	120.845	0	28509.5	4	1	20	4.26	6539	0	915			Green	1882 1901 1902 1906 1909 1910 1912 1917 1922 1929 1930 1931 1935 1936 1977 1980 1992 1995 2001 2006 2007 2048 2049 2054 2057 2060 2062 2064 2066 2069 2070 2076 2080 2081 2091 2096 2100 2129 2130 2131 2132 2133 2137 2142 2143 2149 2158 2886 3029 3034 3345 4775 5308 7590 7668 7687 7689 7871 8401 8693 10006 10609 11255 11258 11260 11622 12050 12051 14738 14855 15210 15322 15495 15553 15757 15784 158…
11260	A0A0K8RYN6_CROHD	A0A0K8RYN6	Serine proteinase 2a OS=Crotalus horridus PE=3 SV=1	Regular	120.845	0	28849.5	4	1	23	4.26	6539	0	915			Green	1882 1901 1902 1906 1909 1910 1912 1917 1922 1929 1930 1931 1935 1936 1977 1980 1992 1995 2001 2006 2007 2048 2049 2054 2057 2060 2062 2064 2066 2069 2070 2076 2080 2081 2091 2096 2100 2129 2130 2131 2132 2133 2137 2142 2143 2149 2158 2886 3029 3034 3345 4775 5308 7590 7668 7687 7689 7871 8401 8693 10006 10609 11255 11258 11261 11622 12050 12051 14738 14855 15210 15322 15495 15553 15757 15784 158…
11255	A0A0K8RYN5_CROHD	A0A0K8RYN5	Serine proteinase 2e OS=Crotalus horridus PE=3 SV=1	Regular	120.845	0	28917.5	4	1	23	4.26	6539	0	915			Green	1882 1901 1902 1906 1909 1910 1912 1917 1922 1929 1930 1931 1935 1936 1977 1980 1992 1995 2001 2006 2007 2048 2049 2054 2057 2060 2062 2064 2066 2069 2070 2076 2080 2081 2091 2096 2100 2129 2130 2131 2132 2133 2137 2142 2143 2149 2158 2886 3029 3034 3345 4775 5308 7590 7668 7687 7689 7871 8401 8693 10006 10609 11258 11260 11261 11622 12050 12051 14738 14855 15210 15322 15495 15553 15757 15784 158…
10006	A0A194APL6_SISTE	A0A194APL6	Serine proteinase 14a OS=Sistrurus tergeminus PE=3 SV=1	Regular	120.845	0	28697.4	4	1	25	4.26	6539	0	915			Green	1882 1901 1902 1906 1909 1910 1912 1917 1922 1929 1930 1931 1935 1936 1977 1980 1992 1995 2001 2006 2007 2048 2049 2054 2057 2060 2062 2064 2066 2069 2070 2076 2080 2081 2091 2096 2100 2129 2130 2131 2132 2133 2137 2142 2143 2149 2158 2886 3029 3034 3345 4775 5308 7590 7668 7687 7689 7871 8401 8693 10609 11255 11258 11260 11261 11622 12050 12051 14738 14855 15210 15322 15495 15553 15757 15784 158…
8693	A0A194ATE3_SISTE	A0A194ATE3	Serine proteinase 8a OS=Sistrurus tergeminus PE=3 SV=1	Regular	120.845	0	29009.8	4	1	20	4.28	6539	0	915			Green	1882 1901 1902 1906 1909 1910 1912 1917 1922 1929 1930 1931 1935 1936 1977 1980 1992 1995 2001 2006 2007 2048 2049 2054 2057 2060 2062 2064 2066 2069 2070 2076 2080 2081 2091 2096 2100 2129 2130 2131 2132 2133 2137 2142 2143 2149 2158 2886 3029 3034 3345 4775 5308 7590 7668 7687 7689 7871 8401 10006 10609 11255 11258 11260 11261 11622 12050 12051 14738 14855 15210 15322 15495 15553 15757 15784 15…
7689	A0A0K8RYS4_CROHD	A0A0K8RYS4	Serine proteinase 2d OS=Crotalus horridus PE=3 SV=1	Regular	120.845	0	28951.6	4	1	23	4.26	6539	0	915			Green	1882 1901 1902 1906 1909 1910 1912 1917 1922 1929 1930 1931 1935 1936 1977 1980 1992 1995 2001 2006 2007 2048 2049 2054 2057 2060 2062 2064 2066 2069 2070 2076 2080 2081 2091 2096 2100 2129 2130 2131 2132 2133 2137 2142 2143 2149 2158 2886 3029 3034 3345 4775 5308 7590 7668 7687 7871 8401 8693 10006 10609 11255 11258 11260 11261 11622 12050 12051 14738 14855 15210 15322 15495 15553 15757 15784 15…
7687	A0A0K8RT82_CROHD	A0A0K8RT82	Serine proteinase 4 OS=Crotalus horridus PE=3 SV=1	Regular	120.845	0	29199.9	4	1	22	4.28	6539	0	915			Green	1882 1901 1902 1906 1909 1910 1912 1917 1922 1929 1930 1931 1935 1936 1977 1980 1992 1995 2001 2006 2007 2048 2049 2054 2057 2060 2062 2064 2066 2069 2070 2076 2080 2081 2091 2096 2100 2129 2130 2131 2132 2133 2137 2142 2143 2149 2158 2886 3029 3034 3345 4775 5308 7590 7668 7689 7871 8401 8693 10006 10609 11255 11258 11260 11261 11622 12050 12051 14738 14855 15210 15322 15495 15553 15757 15784 15…
7590	A0A0K8RZZ5_CROHD	A0A0K8RZZ5	Serine proteinase 8 OS=Crotalus horridus PE=3 SV=1	Regular	120.845	0	29015.6	4	1	16	4.25	6539	0	915			Green	1882 1901 1902 1906 1909 1910 1912 1917 1922 1929 1930 1931 1935 1936 1977 1980 1992 1995 2001 2006 2007 2048 2049 2054 2057 2060 2062 2064 2066 2069 2070 2076 2080 2081 2091 2096 2100 2129 2130 2131 2132 2133 2137 2142 2143 2149 2158 2886 3029 3034 3345 4775 5308 7668 7687 7689 7871 8401 8693 10006 10609 11255 11258 11260 11261 11622 12050 12051 14738 14855 15210 15322 15495 15553 15757 15784 15…
5308	A0A194ART8_SISMB	A0A194ART8	Serine proteinase 8a OS=Sistrurus miliarius barbouri PE=3 SV=1	Regular	120.845	0	28382.2	4	1	17	4.26	6539	0	915			Green	1882 1901 1902 1906 1909 1910 1912 1917 1922 1929 1930 1931 1935 1936 1977 1980 1992 1995 2001 2006 2007 2048 2049 2054 2057 2060 2062 2064 2066 2069 2070 2076 2080 2081 2091 2096 2100 2129 2130 2131 2132 2133 2137 2142 2143 2149 2158 2886 3029 3034 3345 4775 7590 7668 7687 7689 7871 8401 8693 10006 10609 11255 11258 11260 11261 11622 12050 12051 14738 14855 15210 15322 15495 15553 15757 15784 15…
4775	A0A194AS04_SISMB	A0A194AS04	Serine proteinase 8b OS=Sistrurus miliarius barbouri PE=3 SV=1	Regular	120.845	0	28389.2	4	1	15	4.26	6539	0	915			Green	1882 1901 1902 1906 1909 1910 1912 1917 1922 1929 1930 1931 1935 1936 1977 1980 1992 1995 2001 2006 2007 2048 2049 2054 2057 2060 2062 2064 2066 2069 2070 2076 2080 2081 2091 2096 2100 2129 2130 2131 2132 2133 2137 2142 2143 2149 2158 2886 3029 3034 3345 5308 7590 7668 7687 7689 7871 8401 8693 10006 10609 11255 11258 11260 11261 11622 12050 12051 14738 14855 15210 15322 15495 15553 15757 15784 15…
3034	A0A194AM83_9SAUR	A0A194AM83	Serine proteinase 8a OS=Agkistrodon piscivorus PE=3 SV=1	Regular	120.845	0	29476.6	4	1	16	4.23	6539	0	915			Green	1882 1901 1902 1906 1909 1910 1912 1917 1922 1929 1930 1931 1935 1936 1977 1980 1992 1995 2001 2006 2007 2048 2049 2054 2057 2060 2062 2064 2066 2069 2070 2076 2080 2081 2091 2096 2100 2129 2130 2131 2132 2133 2137 2142 2143 2149 2158 2886 3029 3345 4775 5308 7590 7668 7687 7689 7871 8401 8693 10006 10609 11255 11258 11260 11261 11622 12050 12051 14738 14855 15210 15322 15495 15553 15757 15784 15…
2149	VSP4_PROMU	Q91510	Beta-fibrinogenase mucrofibrase-4 OS=Protobothrops mucrosquamatus PE=1 SV=1	Regular	120.845	0	28968.8	4	1	17	4.28	6539	0	915			Green	1882 1901 1902 1906 1909 1910 1912 1917 1922 1929 1930 1931 1935 1936 1977 1980 1992 1995 2001 2006 2007 2048 2049 2054 2057 2060 2062 2064 2066 2069 2070 2076 2080 2081 2091 2096 2100 2129 2130 2131 2132 2133 2137 2142 2143 2158 2886 3029 3034 3345 4775 5308 7590 7668 7687 7689 7871 8401 8693 10006 10609 11255 11258 11260 11261 11622 12050 12051 14738 14855 15210 15322 15495 15553 15757 15784 15…
2137	VSP14_TRIST	Q71QH9	Snake venom serine protease KN14 OS=Trimeresurus stejnegeri PE=2 SV=1	Regular	120.845	0	29139	4	1	20	4.23	6539	0	915			Green	1882 1901 1902 1906 1909 1910 1912 1917 1922 1929 1930 1931 1935 1936 1977 1980 1992 1995 2001 2006 2007 2048 2049 2054 2057 2060 2062 2064 2066 2069 2070 2076 2080 2081 2091 2096 2100 2129 2130 2131 2132 2133 2142 2143 2149 2158 2886 3029 3034 3345 4775 5308 7590 7668 7687 7689 7871 8401 8693 10006 10609 11255 11258 11260 11261 11622 12050 12051 14738 14855 15210 15322 15495 15553 15757 15784 15…
2133	VSP09_TRIST	Q71QJ1	Snake venom serine protease KN9 OS=Trimeresurus stejnegeri PE=2 SV=1	Regular	120.845	0	28852.2	4	1	21	4.28	6539	0	915			Green	1882 1901 1902 1906 1909 1910 1912 1917 1922 1929 1930 1931 1935 1936 1977 1980 1992 1995 2001 2006 2007 2048 2049 2054 2057 2060 2062 2064 2066 2069 2070 2076 2080 2081 2091 2096 2100 2129 2130 2131 2132 2137 2142 2143 2149 2158 2886 3029 3034 3345 4775 5308 7590 7668 7687 7689 7871 8401 8693 10006 10609 11255 11258 11260 11261 11622 12050 12051 14738 14855 15210 15322 15495 15553 15757 15784 15…
2131	VSP05_TRIST	Q71QI4	Snake venom serine protease KN5 OS=Trimeresurus stejnegeri PE=2 SV=1	Regular	120.845	0	29137	4	1	20	4.23	6539	0	915			Green	1882 1901 1902 1906 1909 1910 1912 1917 1922 1929 1930 1931 1935 1936 1977 1980 1992 1995 2001 2006 2007 2048 2049 2054 2057 2060 2062 2064 2066 2069 2070 2076 2080 2081 2091 2096 2100 2129 2130 2132 2133 2137 2142 2143 2149 2158 2886 3029 3034 3345 4775 5308 7590 7668 7687 7689 7871 8401 8693 10006 10609 11255 11258 11260 11261 11622 12050 12051 14738 14855 15210 15322 15495 15553 15757 15784 15…
2129	VSP01_TRIST	Q71QJ3	Snake venom serine protease KN1 OS=Trimeresurus stejnegeri PE=2 SV=1	Regular	120.845	0	28817.2	4	1	21	4.28	6539	0	915			Green	1882 1901 1902 1906 1909 1910 1912 1917 1922 1929 1930 1931 1935 1936 1977 1980 1992 1995 2001 2006 2007 2048 2049 2054 2057 2060 2062 2064 2066 2069 2070 2076 2080 2081 2091 2096 2100 2130 2131 2132 2133 2137 2142 2143 2149 2158 2886 3029 3034 3345 4775 5308 7590 7668 7687 7689 7871 8401 8693 10006 10609 11255 11258 11260 11261 11622 12050 12051 14738 14855 15210 15322 15495 15553 15757 15784 15…
2096	VSP10_TRIST	Q71QI8	Snake venom serine protease KN10 OS=Trimeresurus stejnegeri PE=2 SV=1	Regular	120.845	0	28825.2	4	1	21	4.28	6539	0	915			Green	1882 1901 1902 1906 1909 1910 1912 1917 1922 1929 1930 1931 1935 1936 1977 1980 1992 1995 2001 2006 2007 2048 2049 2054 2057 2060 2062 2064 2066 2069 2070 2076 2080 2081 2091 2100 2129 2130 2131 2132 2133 2137 2142 2143 2149 2158 2886 3029 3034 3345 4775 5308 7590 7668 7687 7689 7871 8401 8693 10006 10609 11255 11258 11260 11261 11622 12050 12051 14738 14855 15210 15322 15495 15553 15757 15784 15…
2081	VSPE_CROAD	J3SDW9	Snake venom serine proteinase 14 OS=Crotalus adamanteus PE=1 SV=1	Regular	120.845	0	28098.9	4	1	21	4.35	6539	0	915			Green	1882 1901 1902 1906 1909 1910 1912 1917 1922 1929 1930 1931 1935 1936 1977 1980 1992 1995 2001 2006 2007 2048 2049 2054 2057 2060 2062 2064 2066 2069 2070 2076 2080 2091 2096 2100 2129 2130 2131 2132 2133 2137 2142 2143 2149 2158 2886 3029 3034 3345 4775 5308 7590 7668 7687 7689 7871 8401 8693 10006 10609 11255 11258 11260 11261 11622 12050 12051 14738 14855 15210 15322 15495 15553 15757 15784 15…
2080	VSPD_GLOUS	Q7SZE2	Bradykinin-releasing enzyme KR-E-1 OS=Gloydius ussuriensis PE=1 SV=1	Regular	120.845	0	26036	4	1	16	4.7	6539	0	915			Green	1882 1901 1902 1906 1909 1910 1912 1917 1922 1929 1930 1931 1935 1936 1977 1980 1992 1995 2001 2006 2007 2048 2049 2054 2057 2060 2062 2064 2066 2069 2070 2076 2081 2091 2096 2100 2129 2130 2131 2132 2133 2137 2142 2143 2149 2158 2886 3029 3034 3345 4775 5308 7590 7668 7687 7689 7871 8401 8693 10006 10609 11255 11258 11260 11261 11622 12050 12051 14738 14855 15210 15322 15495 15553 15757 15784 15…
2076	VSPB_GLOBL	Q9PT51	Beta-fibrinogenase brevinase OS=Gloydius blomhoffii PE=1 SV=1	Regular	120.845	0	26409.5	4	1	16	4.72	6539	0	915			Green	1882 1901 1902 1906 1909 1910 1912 1917 1922 1929 1930 1931 1935 1936 1977 1980 1992 1995 2001 2006 2007 2048 2049 2054 2057 2060 2062 2064 2066 2069 2070 2080 2081 2091 2096 2100 2129 2130 2131 2132 2133 2137 2142 2143 2149 2158 2886 3029 3034 3345 4775 5308 7590 7668 7687 7689 7871 8401 8693 10006 10609 11255 11258 11260 11261 11622 12050 12051 14738 14855 15210 15322 15495 15553 15757 15784 15…
2064	VSP2_PROEL	P84787	Thrombin-like enzyme elegaxobin-2 OS=Protobothrops elegans PE=1 SV=1	Regular	120.845	0	26275.4	4	1	15	4.72	6539	0	915			Green	1882 1901 1902 1906 1909 1910 1912 1917 1922 1929 1930 1931 1935 1936 1977 1980 1992 1995 2001 2006 2007 2048 2049 2054 2057 2060 2062 2066 2069 2070 2076 2080 2081 2091 2096 2100 2129 2130 2131 2132 2133 2137 2142 2143 2149 2158 2886 3029 3034 3345 4775 5308 7590 7668 7687 7689 7871 8401 8693 10006 10609 11255 11258 11260 11261 11622 12050 12051 14738 14855 15210 15322 15495 15553 15757 15784 15…
2060	VSP2_CROAD	J3S833	Snake venom serine proteinase 2 OS=Crotalus adamanteus PE=1 SV=1	Regular	120.845	0	29001.1	4	1	20	4.25	6539	0	915			Green	1882 1901 1902 1906 1909 1910 1912 1917 1922 1929 1930 1931 1935 1936 1977 1980 1992 1995 2001 2006 2007 2048 2049 2054 2057 2062 2064 2066 2069 2070 2076 2080 2081 2091 2096 2100 2129 2130 2131 2132 2133 2137 2142 2143 2149 2158 2886 3029 3034 3345 4775 5308 7590 7668 7687 7689 7871 8401 8693 10006 10609 11255 11258 11260 11261 11622 12050 12051 14738 14855 15210 15322 15495 15553 15757 15784 15…
2057	VSP1_PROMU	Q91507	Beta-fibrinogenase mucrofibrase-1 OS=Protobothrops mucrosquamatus PE=1 SV=1	Regular	120.845	0	28840.7	4	1	21	4.28	6539	0	915			Green	1882 1901 1902 1906 1909 1910 1912 1917 1922 1929 1930 1931 1935 1936 1977 1980 1992 1995 2001 2006 2007 2048 2049 2054 2060 2062 2064 2066 2069 2070 2076 2080 2081 2091 2096 2100 2129 2130 2131 2132 2133 2137 2142 2143 2149 2158 2886 3029 3034 3345 4775 5308 7590 7668 7687 7689 7871 8401 8693 10006 10609 11255 11258 11260 11261 11622 12050 12051 14738 14855 15210 15322 15495 15553 15757 15784 15…
2049	VSP08_TRIST	Q71QH5	Snake venom serine protease KN8 OS=Trimeresurus stejnegeri PE=2 SV=1	Regular	120.845	0	28860.3	4	1	21	4.28	6539	0	915			Green	1882 1901 1902 1906 1909 1910 1912 1917 1922 1929 1930 1931 1935 1936 1977 1980 1992 1995 2001 2006 2007 2048 2054 2057 2060 2062 2064 2066 2069 2070 2076 2080 2081 2091 2096 2100 2129 2130 2131 2132 2133 2137 2142 2143 2149 2158 2886 3029 3034 3345 4775 5308 7590 7668 7687 7689 7871 8401 8693 10006 10609 11255 11258 11260 11261 11622 12050 12051 14738 14855 15210 15322 15495 15553 15757 15784 15…
2048	VSP06_TRIST	Q71QJ2	Snake venom serine protease KN6 OS=Trimeresurus stejnegeri PE=2 SV=1	Regular	120.845	0	29168	4	1	20	4.23	6539	0	915			Green	1882 1901 1902 1906 1909 1910 1912 1917 1922 1929 1930 1931 1935 1936 1977 1980 1992 1995 2001 2006 2007 2049 2054 2057 2060 2062 2064 2066 2069 2070 2076 2080 2081 2091 2096 2100 2129 2130 2131 2132 2133 2137 2142 2143 2149 2158 2886 3029 3034 3345 4775 5308 7590 7668 7687 7689 7871 8401 8693 10006 10609 11255 11258 11260 11261 11622 12050 12051 14738 14855 15210 15322 15495 15553 15757 15784 15…
2007	VSPSA_GLOBR	Q9PTL3	Snake venom serine protease salmonase OS=Gloydius brevicaudus PE=2 SV=1	Regular	120.845	0	29548.5	4	1	21	4.28	6539	0	915			Green	1882 1901 1902 1906 1909 1910 1912 1917 1922 1929 1930 1931 1935 1936 1977 1980 1992 1995 2001 2006 2048 2049 2054 2057 2060 2062 2064 2066 2069 2070 2076 2080 2081 2091 2096 2100 2129 2130 2131 2132 2133 2137 2142 2143 2149 2158 2886 3029 3034 3345 4775 5308 7590 7668 7687 7689 7871 8401 8693 10006 10609 11255 11258 11260 11261 11622 12050 12051 14738 14855 15210 15322 15495 15553 15757 15784 15…
2006	VSPS1_CROAD	Q8UUK2	Snake venom serine proteinase Sp1 OS=Crotalus adamanteus PE=2 SV=1	Regular	120.845	0	29001.1	4	1	20	4.25	6539	0	915			Green	1882 1901 1902 1906 1909 1910 1912 1917 1922 1929 1930 1931 1935 1936 1977 1980 1992 1995 2001 2007 2048 2049 2054 2057 2060 2062 2064 2066 2069 2070 2076 2080 2081 2091 2096 2100 2129 2130 2131 2132 2133 2137 2142 2143 2149 2158 2886 3029 3034 3345 4775 5308 7590 7668 7687 7689 7871 8401 8693 10006 10609 11255 11258 11260 11261 11622 12050 12051 14738 14855 15210 15322 15495 15553 15757 15784 15…
1995	VSPD_CROAD	J3SBQ3	Inactive snake venom serine proteinase 13 OS=Crotalus adamanteus PE=1 SV=1	Regular	120.845	0	29262	4	1	15	4.2	6539	0	915			Green	1882 1901 1902 1906 1909 1910 1912 1917 1922 1929 1930 1931 1935 1936 1977 1980 1992 2001 2006 2007 2048 2049 2054 2057 2060 2062 2064 2066 2069 2070 2076 2080 2081 2091 2096 2100 2129 2130 2131 2132 2133 2137 2142 2143 2149 2158 2886 3029 3034 3345 4775 5308 7590 7668 7687 7689 7871 8401 8693 10006 10609 11255 11258 11260 11261 11622 12050 12051 14738 14855 15210 15322 15495 15553 15757 15784 15…
1980	VSP2_AGKCO	P82981	Thrombin-like enzyme contortrixobin OS=Agkistrodon contortrix contortrix PE=1 SV=1	Regular	120.845	0	26097.2	4	1	14	4.7	6539	0	915			Green	1882 1901 1902 1906 1909 1910 1912 1917 1922 1929 1930 1931 1935 1936 1977 1992 1995 2001 2006 2007 2048 2049 2054 2057 2060 2062 2064 2066 2069 2070 2076 2080 2081 2091 2096 2100 2129 2130 2131 2132 2133 2137 2142 2143 2149 2158 2886 3029 3034 3345 4775 5308 7590 7668 7687 7689 7871 8401 8693 10006 10609 11255 11258 11260 11261 11622 12050 12051 14738 14855 15210 15322 15495 15553 15757 15784 15…
1936	VSP_LACST	Q072L7	Snake venom serine protease OS=Lachesis stenophrys PE=2 SV=1	Regular	120.845	0	28498.5	4	1	21	4.26	6539	0	915			Green	1882 1901 1902 1906 1909 1910 1912 1917 1922 1929 1930 1931 1935 1977 1980 1992 1995 2001 2006 2007 2048 2049 2054 2057 2060 2062 2064 2066 2069 2070 2076 2080 2081 2091 2096 2100 2129 2130 2131 2132 2133 2137 2142 2143 2149 2158 2886 3029 3034 3345 4775 5308 7590 7668 7687 7689 7871 8401 8693 10006 10609 11255 11258 11260 11261 11622 12050 12051 14738 14855 15210 15322 15495 15553 15757 15784 15…
1935	VSP_CRODD	Q2QA04	Snake venom serine protease OS=Crotalus durissus durissus PE=2 SV=1	Regular	120.845	0	28954.9	4	1	26	4.2	6539	0	915			Green	1882 1901 1902 1906 1909 1910 1912 1917 1922 1929 1930 1931 1936 1977 1980 1992 1995 2001 2006 2007 2048 2049 2054 2057 2060 2062 2064 2066 2069 2070 2076 2080 2081 2091 2096 2100 2129 2130 2131 2132 2133 2137 2142 2143 2149 2158 2886 3029 3034 3345 4775 5308 7590 7668 7687 7689 7871 8401 8693 10006 10609 11255 11258 11260 11261 11622 12050 12051 14738 14855 15210 15322 15495 15553 15757 15784 15…
1931	VSPUA_GLOUS	Q8UUJ1	Snake venom serine protease ussurase OS=Gloydius ussuriensis PE=2 SV=2	Regular	120.845	0	26700.9	4	1	21	4.72	6539	0	915			Green	1882 1901 1902 1906 1909 1910 1912 1917 1922 1929 1930 1935 1936 1977 1980 1992 1995 2001 2006 2007 2048 2049 2054 2057 2060 2062 2064 2066 2069 2070 2076 2080 2081 2091 2096 2100 2129 2130 2131 2132 2133 2137 2142 2143 2149 2158 2886 3029 3034 3345 4775 5308 7590 7668 7687 7689 7871 8401 8693 10006 10609 11255 11258 11260 11261 11622 12050 12051 14738 14855 15210 15322 15495 15553 15757 15784 15…
1930	VSPSX_GLOSA	Q7SZE1	Thrombin-like enzyme saxthrombin OS=Gloydius saxatilis PE=1 SV=1	Regular	120.845	0	28856.6	4	1	17	4.26	6539	0	915			Green	1882 1901 1902 1906 1909 1910 1912 1917 1922 1929 1931 1935 1936 1977 1980 1992 1995 2001 2006 2007 2048 2049 2054 2057 2060 2062 2064 2066 2069 2070 2076 2080 2081 2091 2096 2100 2129 2130 2131 2132 2133 2137 2142 2143 2149 2158 2886 3029 3034 3345 4775 5308 7590 7668 7687 7689 7871 8401 8693 10006 10609 11255 11258 11260 11261 11622 12050 12051 14738 14855 15210 15322 15495 15553 15757 15784 15…
1912	VSP8_CROAD	J3S835	Snake venom serine proteinase 8 OS=Crotalus adamanteus PE=1 SV=1	Regular	120.845	0	28734.6	4	1	20	4.26	6539	0	915			Green	1882 1901 1902 1906 1909 1910 1917 1922 1929 1930 1931 1935 1936 1977 1980 1992 1995 2001 2006 2007 2048 2049 2054 2057 2060 2062 2064 2066 2069 2070 2076 2080 2081 2091 2096 2100 2129 2130 2131 2132 2133 2137 2142 2143 2149 2158 2886 3029 3034 3345 4775 5308 7590 7668 7687 7689 7871 8401 8693 10006 10609 11255 11258 11260 11261 11622 12050 12051 14738 14855 15210 15322 15495 15553 15757 15784 15…
1910	VSP5_CROAD	F8S116	Snake venom serine proteinase 5 OS=Crotalus adamanteus PE=1 SV=1	Regular	120.845	0	28707.6	4	1	19	4.26	6539	0	915			Green	1882 1901 1902 1906 1909 1912 1917 1922 1929 1930 1931 1935 1936 1977 1980 1992 1995 2001 2006 2007 2048 2049 2054 2057 2060 2062 2064 2066 2069 2070 2076 2080 2081 2091 2096 2100 2129 2130 2131 2132 2133 2137 2142 2143 2149 2158 2886 3029 3034 3345 4775 5308 7590 7668 7687 7689 7871 8401 8693 10006 10609 11255 11258 11260 11261 11622 12050 12051 14738 14855 15210 15322 15495 15553 15757 15784 15…
1909	VSP4_CRODO	C0HK18	Thrombin-like enzyme collinein-4 (Fragments) OS=Crotalus durissus collilineatus PE=1 SV=1	Regular	120.845	0	7357.03	4	1	6	17.19	6539	0	915			Green	1882 1901 1902 1906 1910 1912 1917 1922 1929 1930 1931 1935 1936 1977 1980 1992 1995 2001 2006 2007 2048 2049 2054 2057 2060 2062 2064 2066 2069 2070 2076 2080 2081 2091 2096 2100 2129 2130 2131 2132 2133 2137 2142 2143 2149 2158 2886 3029 3034 3345 4775 5308 7590 7668 7687 7689 7871 8401 8693 10006 10609 11255 11258 11260 11261 11622 12050 12051 14738 14855 15210 15322 15495 15553 15757 15784 15…
1906	VSP3_PROMU	Q91509	Beta-fibrinogenase mucrofibrase-3 OS=Protobothrops mucrosquamatus PE=1 SV=1	Regular	120.845	0	28843.7	4	1	21	4.28	6539	0	915			Green	1882 1901 1902 1909 1910 1912 1917 1922 1929 1930 1931 1935 1936 1977 1980 1992 1995 2001 2006 2007 2048 2049 2054 2057 2060 2062 2064 2066 2069 2070 2076 2080 2081 2091 2096 2100 2129 2130 2131 2132 2133 2137 2142 2143 2149 2158 2886 3029 3034 3345 4775 5308 7590 7668 7687 7689 7871 8401 8693 10006 10609 11255 11258 11260 11261 11622 12050 12051 14738 14855 15210 15322 15495 15553 15757 15784 15…
1902	VSP2_PROMU	Q91508	Beta-fibrinogenase mucrofibrase-2 OS=Protobothrops mucrosquamatus PE=1 SV=1	Regular	120.845	0	28833.7	4	1	19	4.28	6539	0	915			Green	1882 1901 1906 1909 1910 1912 1917 1922 1929 1930 1931 1935 1936 1977 1980 1992 1995 2001 2006 2007 2048 2049 2054 2057 2060 2062 2064 2066 2069 2070 2076 2080 2081 2091 2096 2100 2129 2130 2131 2132 2133 2137 2142 2143 2149 2158 2886 3029 3034 3345 4775 5308 7590 7668 7687 7689 7871 8401 8693 10006 10609 11255 11258 11260 11261 11622 12050 12051 14738 14855 15210 15322 15495 15553 15757 15784 15…
2150	VSP6_PROMU	Q9DG83	Snake venom serine protease serpentokallikrein-1 OS=Protobothrops mucrosquamatus PE=2 SV=1	Regular	96.5368	0	29348.3	7	1	16	7.31	7249	0	2625			Yellow	1905 1916 2164 72347 76423 192816 192960
192960	A1E2S2_DEIAC	A1E2S2	Venom thrombin-like enzyme OS=Deinagkistrodon acutus GN=tlet7 PE=2 SV=1	Regular	96.1947	0	26150.3	7	1	18	8.09	7249	0	2625			Yellow	1905 1916 2150 2164 72347 76423 192816
192816	A1E237_DEIAC	A1E237	Venom thrombin-like enzyme (Fragment) OS=Deinagkistrodon acutus GN=tlet3 PE=2 SV=1	Regular	96.1947	0	26146.3	7	1	20	8.09	7249	0	2625			Yellow	1905 1916 2150 2164 72347 76423 192960
76423	T2HPF3_PROFL	T2HPF3	Serine protease (Fragment) OS=Protobothrops flavoviridis PE=2 SV=1	Regular	96.1947	0	19241.8	7	1	10	11.24	7249	0	2625			Yellow	1905 1916 2150 2164 72347 192816 192960
2164	VSPP_DEIAC	Q9I8X1	Snake venom serine protease Dav-PA OS=Deinagkistrodon acutus PE=1 SV=2	Regular	96.1947	0	28717.4	7	1	18	7.36	7249	0	2625			Yellow	1905 1916 2150 72347 76423 192816 192960
1916	VSPA_DEIAC	Q9YGS1	Thrombin-like enzyme acutin (Fragment) OS=Deinagkistrodon acutus PE=1 SV=1	Regular	96.1947	0	26149.2	7	1	17	8.12	7249	0	2625			Yellow	1905 2150 2164 72347 76423 192816 192960
1905	VSP3_PROFL	O13058	Snake venom serine protease 3 OS=Protobothrops flavoviridis GN=TLF3 PE=2 SV=1	Regular	96.1947	0	28749.6	7	1	14	7.39	7249	0	2625			Yellow	1916 2150 2164 72347 76423 192816 192960
113041	A0A077L6M5_PROEL	A0A077L6M5	5-nucleotidase OS=Protobothrops elegans PE=2 SV=1	Regular	93.307	0	65324.5	7	2	47	4.59	8343	0	2310			Yellow	2357 2914 3348 12803 21163 36370 37836 44019 59027 74590 74830 75612 84475 103257 147182 188335
84475	A0A1W7RF85_AGKCO	A0A1W7RF85	Snake venom 5'-nucleotidase OS=Agkistrodon contortrix contortrix PE=3 SV=1	Regular	93.307	0	65234.3	7	2	47	4.59	8343	0	2310			Yellow	2357 2914 3348 12803 21163 36370 37836 44019 59027 74590 74830 75612 103257 113041 147182 188335
75612	T2HRS9_PROFL	T2HRS9	5' nucleotidase (Fragment) OS=Protobothrops flavoviridis PE=2 SV=1	Regular	93.307	0	57546.8	7	2	42	5.22	8343	0	2310			Yellow	2357 2914 3348 12803 21163 36370 37836 44019 59027 74590 74830 84475 103257 113041 147182 188335
74590	A0A077L7M9_PROFL	A0A077L7M9	5-nucleotidase OS=Protobothrops flavoviridis PE=2 SV=1	Regular	93.307	0	65702.9	7	2	45	4.57	8343	0	2310			Yellow	2357 2914 3348 12803 21163 36370 37836 44019 59027 74830 75612 84475 103257 113041 147182 188335
37836	U3T7C6_OVOOK	U3T7C6	5'-nucleotidase (Fragment) OS=Ovophis okinavensis PE=2 SV=1	Regular	93.307	0	55972.9	7	2	36	5.36	8343	0	2310			Yellow	2357 2914 3348 12803 21163 36370 44019 59027 74590 74830 75612 84475 103257 113041 147182 188335
147182	A0A2D4EWH8_MICCO	A0A2D4EWH8	Uncharacterized protein (Fragment) OS=Micrurus corallinus PE=4 SV=1	Regular	88.4795	0	61277.8	4	1	45	2.18	6596	0	1992			Yellow	2357 2914 3348 12803 21163 36370 37836 44019 59027 74590 74830 75612 84475 103257 113041 188335
103257	V8NYW9_OPHHA	V8NYW9	5'-nucleotidase (Fragment) OS=Ophiophagus hannah GN=NT5E PE=4 SV=1	Regular	88.4795	0	28162.1	4	1	19	4.72	6596	0	1992			Yellow	2357 2914 3348 12803 21163 36370 37836 44019 59027 74590 74830 75612 84475 113041 147182 188335
74830	A0A194AS98_9SAUR	A0A194AS98	Ecto-5'-nucleotidase OS=Micrurus tener PE=3 SV=1	Regular	88.4795	0	63696.6	4	1	47	2.09	6596	0	1992			Yellow	2357 2914 3348 12803 21163 36370 37836 44019 59027 74590 75612 84475 103257 113041 147182 188335
59027	A0A2D4IU97_MICLE	A0A2D4IU97	Uncharacterized protein OS=Micrurus lemniscatus lemniscatus PE=4 SV=1	Regular	88.4795	0	20935.2	4	1	14	6.35	6596	0	1992			Yellow	2357 2914 3348 12803 21163 36370 37836 44019 74590 74830 75612 84475 103257 113041 147182 188335
44019	A0A2D4IU81_MICLE	A0A2D4IU81	Uncharacterized protein OS=Micrurus lemniscatus lemniscatus PE=4 SV=1	Regular	88.4795	0	20949.2	4	1	14	6.35	6596	0	1992			Yellow	2357 2914 3348 12803 21163 36370 37836 59027 74590 74830 75612 84475 103257 113041 147182 188335
36370	A0A2D4IUA1_MICLE	A0A2D4IUA1	Uncharacterized protein (Fragment) OS=Micrurus lemniscatus lemniscatus PE=4 SV=1	Regular	88.4795	0	51867.2	4	1	34	2.56	6596	0	1992			Yellow	2357 2914 3348 12803 21163 37836 44019 59027 74590 74830 75612 84475 103257 113041 147182 188335
12803	A0A2D4N480_9SAUR	A0A2D4N480	Uncharacterized protein OS=Micrurus spixii PE=4 SV=1	Regular	88.4795	0	65322.4	4	1	44	2.04	6596	0	1992			Yellow	2357 2914 3348 21163 36370 37836 44019 59027 74590 74830 75612 84475 103257 113041 147182 188335
3348	A0A0F7YZM6_MICFL	A0A0F7YZM6	Ecto-5'-nucleotidase 1a OS=Micrurus fulvius PE=2 SV=1	Regular	88.4795	0	63709.7	4	1	47	2.09	6596	0	1992			Yellow	2357 2914 12803 21163 36370 37836 44019 59027 74590 74830 75612 84475 103257 113041 147182 188335
2914	U3FYP9_MICFL	U3FYP9	Ecto-5'-nucleotidase 1 OS=Micrurus fulvius PE=2 SV=1	Regular	88.4795	0	63667.6	4	1	47	2.09	6596	0	1992			Yellow	2357 3348 12803 21163 36370 37836 44019 59027 74590 74830 75612 84475 103257 113041 147182 188335
25951	A0A286S0E4_GLOIT	A0A286S0E4	Serine protease 2 OS=Gloydius intermedius GN=SP2 PE=2 SV=1	Regular	85.3528	0	29261.2	7	2	17	6.15	7997	0	1386			Green	1882 1900 1901 1914 1917 1918 1922 1923 1929 1977 1986 2001 2046 2047 2062 2075 2084 2091 2100 2113 2120 2130 2132 2134 2142 2143 2157 2158 2886 3029 3345 5309 7683 7871 11553 14916 14918 15120 15127 15546 15880 17612 21043 21052 21148 25844 56966 59910 59942 71925 72148 72316 72711 72723 72902 73173 74395 74728 75425 76141 76251 78313 83676 83808 84277 84463 100532 101446 101454 103336 104157 11…
2157	VSPG_GLOUS	Q8UVX1	Snake venom serine protease gussurobin OS=Gloydius ussuriensis PE=2 SV=1	Regular	85.3528	0	29214.2	7	2	17	6.15	7997	0	1386			Green	1882 1900 1901 1914 1917 1918 1922 1923 1929 1977 1986 2001 2046 2047 2062 2075 2084 2091 2100 2113 2120 2130 2132 2134 2142 2143 2158 2886 3029 3345 5309 7683 7871 11553 14916 14918 15120 15127 15546 15880 17612 21043 21052 21148 25844 25951 56966 59910 59942 71925 72148 72316 72711 72723 72902 73173 74395 74728 75425 76141 76251 78313 83676 83808 84277 84463 100532 101446 101454 103336 104157 1…
2084	VSPGL_GLOSH	P0C5B4	Thrombin-like enzyme gloshedobin OS=Gloydius shedaoensis PE=1 SV=2	Regular	85.3528	0	29300.2	7	2	17	6.15	7997	0	1386			Green	1882 1900 1901 1914 1917 1918 1922 1923 1929 1977 1986 2001 2046 2047 2062 2075 2091 2100 2113 2120 2130 2132 2134 2142 2143 2157 2158 2886 3029 3345 5309 7683 7871 11553 14916 14918 15120 15127 15546 15880 17612 21043 21052 21148 25844 25951 56966 59910 59942 71925 72148 72316 72711 72723 72902 73173 74395 74728 75425 76141 76251 78313 83676 83808 84277 84463 100532 101446 101454 103336 104157 1…
192725	A0A1L8D5W3_BOTAT	A0A1L8D5W3	BATXSVSP15 OS=Bothrops atrox PE=2 SV=1	Regular	72.1234	0	29223.3	7	2	24	9.69	12084	0	3305			Yellow	2102 188152 189164 189172
29238	A0A194APJ3_9SAUR	A0A194APJ3	Serine proteinase 6 OS=Agkistrodon piscivorus PE=3 SV=1	Regular	71.6161	0	28817.5	4	2	20	4.26	12029	0	1061			Green	1923 2046 2134 2160 5309 7623 10609 11566 72317 73173 75082 75127 113336 117484 176788 176890 176898 188147 189203 192722
117484	B0VXT6_SISCA	B0VXT6	Serine proteinase isoform 4 OS=Sistrurus catenatus edwardsii PE=2 SV=1	Regular	69.0905	0	28655.2	3	1	20	4.26	7113	0	706			Green	2160 7623 10609 11566 29238 72317 75082 75127 113336 176788 176890 176898 188147 189203 192722
75082	A0A1Y0DIB6_AZEFE	A0A1Y0DIB6	Serine protease OS=Azemiops feae GN=PA PE=2 SV=1	Regular	69.0905	0	28433.3	3	1	22	4.3	7113	0	706			Green	2160 7623 10609 11566 29238 72317 75127 113336 117484 176788 176890 176898 188147 189203 192722
73173	A0A194ASU5_SISMB	A0A194ASU5	Serine proteinase 12a OS=Sistrurus miliarius barbouri PE=3 SV=1	Regular	46.9455	0	28821.9	4	2	22	2.72	7889	0	915			Green	1882 1900 1901 1914 1917 1918 1922 1923 1929 1977 1986 2001 2046 2047 2062 2075 2084 2091 2100 2113 2120 2130 2132 2134 2142 2143 2157 2158 2886 3029 3345 5309 7683 7871 11553 14916 14918 15120 15127 15546 15880 17612 21043 21052 21148 25844 25951 29238 56966 59910 59942 71925 72148 72316 72711 72723 72902 74395 74728 75425 76141 76251 78313 83676 83808 84277 84463 100532 101446 101454 103336 104…
5309	A0A194ATR6_SISMB	A0A194ATR6	Serine proteinase 12b OS=Sistrurus miliarius barbouri PE=3 SV=1	Regular	46.9455	0	28807.8	4	2	22	2.72	7889	0	915			Green	1882 1900 1901 1914 1917 1918 1922 1923 1929 1977 1986 2001 2046 2047 2062 2075 2084 2091 2100 2113 2120 2130 2132 2134 2142 2143 2157 2158 2886 3029 3345 7683 7871 11553 14916 14918 15120 15127 15546 15880 17612 21043 21052 21148 25844 25951 29238 56966 59910 59942 71925 72148 72316 72711 72723 72902 73173 74395 74728 75425 76141 76251 78313 83676 83808 84277 84463 100532 101446 101454 103336 10…
192751	A0A1L8D610_BOTAT	A0A1L8D610	BATXSVSP11 OS=Bothrops atrox PE=2 SV=1	Regular	44.4199	0	29064	3	1	25	2.71	2973	0	560			Green	1882 1900 1901 1914 1917 1918 1922 1923 1929 1977 1986 2001 2046 2047 2062 2075 2084 2091 2100 2113 2120 2130 2132 2134 2142 2143 2157 2158 2886 3029 3345 5309 7683 7871 11553 14916 14918 15120 15127 15546 15880 17612 21043 21052 21148 25844 25951 56966 59910 59942 71925 72148 72316 72711 72723 72902 73173 74395 74728 75425 76141 76251 78313 83676 83808 84277 84463 100532 101446 101454 103336 104…
189642	A0A1W7RB87_CROAD	A0A1W7RB87	Cadam10_SVSP-7 OS=Crotalus adamanteus PE=3 SV=1	Regular	44.4199	0	28735.8	3	1	19	2.72	2973	0	560			Green	1882 1900 1901 1914 1917 1918 1922 1923 1929 1977 1986 2001 2046 2047 2062 2075 2084 2091 2100 2113 2120 2130 2132 2134 2142 2143 2157 2158 2886 3029 3345 5309 7683 7871 11553 14916 14918 15120 15127 15546 15880 17612 21043 21052 21148 25844 25951 56966 59910 59942 71925 72148 72316 72711 72723 72902 73173 74395 74728 75425 76141 76251 78313 83676 83808 84277 84463 100532 101446 101454 103336 104…
188372	A0A1W7RB93_CROAD	A0A1W7RB93	Cadam10_SVSP-11 OS=Crotalus adamanteus PE=3 SV=1	Regular	44.4199	0	29326.4	3	1	19	2.69	2973	0	560			Green	1882 1900 1901 1914 1917 1918 1922 1923 1929 1977 1986 2001 2046 2047 2062 2075 2084 2091 2100 2113 2120 2130 2132 2134 2142 2143 2157 2158 2886 3029 3345 5309 7683 7871 11553 14916 14918 15120 15127 15546 15880 17612 21043 21052 21148 25844 25951 56966 59910 59942 71925 72148 72316 72711 72723 72902 73173 74395 74728 75425 76141 76251 78313 83676 83808 84277 84463 100532 101446 101454 103336 104…
187838	A0A194ATE7_SISTE	A0A194ATE7	Serine proteinase 5 OS=Sistrurus tergeminus PE=3 SV=1	Regular	44.4199	0	28841.9	3	1	22	2.72	2973	0	560			Green	1882 1900 1901 1914 1917 1918 1922 1923 1929 1977 1986 2001 2046 2047 2062 2075 2084 2091 2100 2113 2120 2130 2132 2134 2142 2143 2157 2158 2886 3029 3345 5309 7683 7871 11553 14916 14918 15120 15127 15546 15880 17612 21043 21052 21148 25844 25951 56966 59910 59942 71925 72148 72316 72711 72723 72902 73173 74395 74728 75425 76141 76251 78313 83676 83808 84277 84463 100532 101446 101454 103336 104…
177056	A0A194ARG4_SISTE	A0A194ARG4	Serine proteinase 6a OS=Sistrurus tergeminus PE=3 SV=1	Regular	44.4199	0	29627.8	3	1	18	2.67	2973	0	560			Green	1882 1900 1901 1914 1917 1918 1922 1923 1929 1977 1986 2001 2046 2047 2062 2075 2084 2091 2100 2113 2120 2130 2132 2134 2142 2143 2157 2158 2886 3029 3345 5309 7683 7871 11553 14916 14918 15120 15127 15546 15880 17612 21043 21052 21148 25844 25951 56966 59910 59942 71925 72148 72316 72711 72723 72902 73173 74395 74728 75425 76141 76251 78313 83676 83808 84277 84463 100532 101446 101454 103336 104…
176764	A0A194APK4_SISTE	A0A194APK4	Serine proteinase 6b OS=Sistrurus tergeminus PE=3 SV=1	Regular	44.4199	0	29599.7	3	1	18	2.67	2973	0	560			Green	1882 1900 1901 1914 1917 1918 1922 1923 1929 1977 1986 2001 2046 2047 2062 2075 2084 2091 2100 2113 2120 2130 2132 2134 2142 2143 2157 2158 2886 3029 3345 5309 7683 7871 11553 14916 14918 15120 15127 15546 15880 17612 21043 21052 21148 25844 25951 56966 59910 59942 71925 72148 72316 72711 72723 72902 73173 74395 74728 75425 76141 76251 78313 83676 83808 84277 84463 100532 101446 101454 103336 104…
133019	A0A0A1WCI0_ECHCO	A0A0A1WCI0	Serine protease B (Fragment) OS=Echis coloratus PE=2 SV=1	Regular	44.4199	0	10182.6	3	1	6	7.95	2973	0	560			Green	1882 1900 1901 1914 1917 1918 1922 1923 1929 1977 1986 2001 2046 2047 2062 2075 2084 2091 2100 2113 2120 2130 2132 2134 2142 2143 2157 2158 2886 3029 3345 5309 7683 7871 11553 14916 14918 15120 15127 15546 15880 17612 21043 21052 21148 25844 25951 56966 59910 59942 71925 72148 72316 72711 72723 72902 73173 74395 74728 75425 76141 76251 78313 83676 83808 84277 84463 100532 101446 101454 103336 104…
133013	E9JFZ8_ECHCO	E9JFZ8	Serine protease (Fragment) OS=Echis coloratus PE=2 SV=1	Regular	44.4199	0	28927.2	3	1	19	2.71	2973	0	560			Green	1882 1900 1901 1914 1917 1918 1922 1923 1929 1977 1986 2001 2046 2047 2062 2075 2084 2091 2100 2113 2120 2130 2132 2134 2142 2143 2157 2158 2886 3029 3345 5309 7683 7871 11553 14916 14918 15120 15127 15546 15880 17612 21043 21052 21148 25844 25951 56966 59910 59942 71925 72148 72316 72711 72723 72902 73173 74395 74728 75425 76141 76251 78313 83676 83808 84277 84463 100532 101446 101454 103336 104…
120741	T2HQ43_OVOOK	T2HQ43	Serine protease (Fragment) OS=Ovophis okinavensis PE=2 SV=1	Regular	44.4199	0	10409.1	3	1	8	7.78	2973	0	560			Green	1882 1900 1901 1914 1917 1918 1922 1923 1929 1977 1986 2001 2046 2047 2062 2075 2084 2091 2100 2113 2120 2130 2132 2134 2142 2143 2157 2158 2886 3029 3345 5309 7683 7871 11553 14916 14918 15120 15127 15546 15880 17612 21043 21052 21148 25844 25951 56966 59910 59942 71925 72148 72316 72711 72723 72902 73173 74395 74728 75425 76141 76251 78313 83676 83808 84277 84463 100532 101446 101454 103336 104…
117385	B0VXU3_SISCA	B0VXU3	Serine proteinase isoform 11 OS=Sistrurus catenatus edwardsii PE=2 SV=1	Regular	44.4199	0	28799.9	3	1	22	2.72	2973	0	560			Green	1882 1900 1901 1914 1917 1918 1922 1923 1929 1977 1986 2001 2046 2047 2062 2075 2084 2091 2100 2113 2120 2130 2132 2134 2142 2143 2157 2158 2886 3029 3345 5309 7683 7871 11553 14916 14918 15120 15127 15546 15880 17612 21043 21052 21148 25844 25951 56966 59910 59942 71925 72148 72316 72711 72723 72902 73173 74395 74728 75425 76141 76251 78313 83676 83808 84277 84463 100532 101446 101454 103336 104…
104157	A0A1I9KNP0_VIPAA	A0A1I9KNP0	Enzymatically inactive serine proteinase-like protein SPH-1 OS=Vipera ammodytes ammodytes PE=2 SV=1	Regular	44.4199	0	29611.9	3	1	14	2.69	2973	0	560			Green	1882 1900 1901 1914 1917 1918 1922 1923 1929 1977 1986 2001 2046 2047 2062 2075 2084 2091 2100 2113 2120 2130 2132 2134 2142 2143 2157 2158 2886 3029 3345 5309 7683 7871 11553 14916 14918 15120 15127 15546 15880 17612 21043 21052 21148 25844 25951 56966 59910 59942 71925 72148 72316 72711 72723 72902 73173 74395 74728 75425 76141 76251 78313 83676 83808 84277 84463 100532 101446 101454 103336 114…
103336	E9JFZ6_ECHPL	E9JFZ6	Serine protease (Fragment) OS=Echis pyramidum leakeyi PE=2 SV=1	Regular	44.4199	0	25722.6	3	1	17	3.07	2973	0	560			Green	1882 1900 1901 1914 1917 1918 1922 1923 1929 1977 1986 2001 2046 2047 2062 2075 2084 2091 2100 2113 2120 2130 2132 2134 2142 2143 2157 2158 2886 3029 3345 5309 7683 7871 11553 14916 14918 15120 15127 15546 15880 17612 21043 21052 21148 25844 25951 56966 59910 59942 71925 72148 72316 72711 72723 72902 73173 74395 74728 75425 76141 76251 78313 83676 83808 84277 84463 100532 101446 101454 104157 114…
101454	E9JFZ5_ECHPL	E9JFZ5	Serine protease (Fragment) OS=Echis pyramidum leakeyi PE=2 SV=1	Regular	44.4199	0	23458.2	3	1	16	3.37	2973	0	560			Green	1882 1900 1901 1914 1917 1918 1922 1923 1929 1977 1986 2001 2046 2047 2062 2075 2084 2091 2100 2113 2120 2130 2132 2134 2142 2143 2157 2158 2886 3029 3345 5309 7683 7871 11553 14916 14918 15120 15127 15546 15880 17612 21043 21052 21148 25844 25951 56966 59910 59942 71925 72148 72316 72711 72723 72902 73173 74395 74728 75425 76141 76251 78313 83676 83808 84277 84463 100532 101446 103336 104157 114…
101446	E9JFZ7_ECHPL	E9JFZ7	Serine protease (Fragment) OS=Echis pyramidum leakeyi PE=2 SV=1	Regular	44.4199	0	26136.1	3	1	17	3	2973	0	560			Green	1882 1900 1901 1914 1917 1918 1922 1923 1929 1977 1986 2001 2046 2047 2062 2075 2084 2091 2100 2113 2120 2130 2132 2134 2142 2143 2157 2158 2886 3029 3345 5309 7683 7871 11553 14916 14918 15120 15127 15546 15880 17612 21043 21052 21148 25844 25951 56966 59910 59942 71925 72148 72316 72711 72723 72902 73173 74395 74728 75425 76141 76251 78313 83676 83808 84277 84463 100532 101454 103336 104157 114…
100532	A0A1I9KNR8_VIPAA	A0A1I9KNR8	Serine proteinase SP-4 OS=Vipera ammodytes ammodytes PE=2 SV=1	Regular	44.4199	0	29271.3	3	1	16	2.69	2973	0	560			Green	1882 1900 1901 1914 1917 1918 1922 1923 1929 1977 1986 2001 2046 2047 2062 2075 2084 2091 2100 2113 2120 2130 2132 2134 2142 2143 2157 2158 2886 3029 3345 5309 7683 7871 11553 14916 14918 15120 15127 15546 15880 17612 21043 21052 21148 25844 25951 56966 59910 59942 71925 72148 72316 72711 72723 72902 73173 74395 74728 75425 76141 76251 78313 83676 83808 84277 84463 101446 101454 103336 104157 114…
78313	A0A1Y0DIB5_AZEFE	A0A1Y0DIB5	Serine protease OS=Azemiops feae GN=KNa PE=2 SV=1	Regular	44.4199	0	28960.9	3	1	15	2.71	2973	0	560			Green	1882 1900 1901 1914 1917 1918 1922 1923 1929 1977 1986 2001 2046 2047 2062 2075 2084 2091 2100 2113 2120 2130 2132 2134 2142 2143 2157 2158 2886 3029 3345 5309 7683 7871 11553 14916 14918 15120 15127 15546 15880 17612 21043 21052 21148 25844 25951 56966 59910 59942 71925 72148 72316 72711 72723 72902 73173 74395 74728 75425 76141 76251 83676 83808 84277 84463 100532 101446 101454 103336 104157 11…
76251	T2HP73_PROFL	T2HP73	Serine protease (Fragment) OS=Protobothrops flavoviridis PE=2 SV=1	Regular	44.4199	0	9169.39	3	1	5	9.21	2973	0	560			Green	1882 1900 1901 1914 1917 1918 1922 1923 1929 1977 1986 2001 2046 2047 2062 2075 2084 2091 2100 2113 2120 2130 2132 2134 2142 2143 2157 2158 2886 3029 3345 5309 7683 7871 11553 14916 14918 15120 15127 15546 15880 17612 21043 21052 21148 25844 25951 56966 59910 59942 71925 72148 72316 72711 72723 72902 73173 74395 74728 75425 76141 78313 83676 83808 84277 84463 100532 101446 101454 103336 104157 11…
76141	Q7ZZP4_GLOHA	Q7ZZP4	Thrombin-like enzyme PTLE3 OS=Gloydius halys PE=2 SV=1	Regular	44.4199	0	21748	3	1	19	3.68	2973	0	560			Green	1882 1900 1901 1914 1917 1918 1922 1923 1929 1977 1986 2001 2046 2047 2062 2075 2084 2091 2100 2113 2120 2130 2132 2134 2142 2143 2157 2158 2886 3029 3345 5309 7683 7871 11553 14916 14918 15120 15127 15546 15880 17612 21043 21052 21148 25844 25951 56966 59910 59942 71925 72148 72316 72711 72723 72902 73173 74395 74728 75425 76251 78313 83676 83808 84277 84463 100532 101446 101454 103336 104157 11…
72902	A0A194AQ09_SISMB	A0A194AQ09	Serine proteinase 11 OS=Sistrurus miliarius barbouri PE=3 SV=1	Regular	44.4199	0	29625.7	3	1	19	2.68	2973	0	560			Green	1882 1900 1901 1914 1917 1918 1922 1923 1929 1977 1986 2001 2046 2047 2062 2075 2084 2091 2100 2113 2120 2130 2132 2134 2142 2143 2157 2158 2886 3029 3345 5309 7683 7871 11553 14916 14918 15120 15127 15546 15880 17612 21043 21052 21148 25844 25951 56966 59910 59942 71925 72148 72316 72711 72723 73173 74395 74728 75425 76141 76251 78313 83676 83808 84277 84463 100532 101446 101454 103336 104157 11…
72723	T1DE77_CROOH	T1DE77	Kallikrein-CohCI-3 OS=Crotalus oreganus helleri PE=2 SV=1	Regular	44.4199	0	29310.4	3	1	19	2.69	2973	0	560			Green	1882 1900 1901 1914 1917 1918 1922 1923 1929 1977 1986 2001 2046 2047 2062 2075 2084 2091 2100 2113 2120 2130 2132 2134 2142 2143 2157 2158 2886 3029 3345 5309 7683 7871 11553 14916 14918 15120 15127 15546 15880 17612 21043 21052 21148 25844 25951 56966 59910 59942 71925 72148 72316 72711 72902 73173 74395 74728 75425 76141 76251 78313 83676 83808 84277 84463 100532 101446 101454 103336 104157 11…
72316	T1DP67_CROOH	T1DP67	Kallikrein-CohID-3 OS=Crotalus oreganus helleri PE=2 SV=1	Regular	44.4199	0	29291.3	3	1	18	2.69	2973	0	560			Green	1882 1900 1901 1914 1917 1918 1922 1923 1929 1977 1986 2001 2046 2047 2062 2075 2084 2091 2100 2113 2120 2130 2132 2134 2142 2143 2157 2158 2886 3029 3345 5309 7683 7871 11553 14916 14918 15120 15127 15546 15880 17612 21043 21052 21148 25844 25951 56966 59910 59942 71925 72148 72711 72723 72902 73173 74395 74728 75425 76141 76251 78313 83676 83808 84277 84463 100532 101446 101454 103336 104157 11…
72148	T1DEH3_CROOH	T1DEH3	Kallikrein-CohLL-4 OS=Crotalus oreganus helleri PE=2 SV=1	Regular	44.4199	0	29201.2	3	1	18	2.69	2973	0	560			Green	1882 1900 1901 1914 1917 1918 1922 1923 1929 1977 1986 2001 2046 2047 2062 2075 2084 2091 2100 2113 2120 2130 2132 2134 2142 2143 2157 2158 2886 3029 3345 5309 7683 7871 11553 14916 14918 15120 15127 15546 15880 17612 21043 21052 21148 25844 25951 56966 59910 59942 71925 72316 72711 72723 72902 73173 74395 74728 75425 76141 76251 78313 83676 83808 84277 84463 100532 101446 101454 103336 104157 11…
59942	T2HQL1_OVOOK	T2HQL1	Serine protease (Fragment) OS=Ovophis okinavensis PE=2 SV=1	Regular	44.4199	0	13996	3	1	10	5.74	2973	0	560			Green	1882 1900 1901 1914 1917 1918 1922 1923 1929 1977 1986 2001 2046 2047 2062 2075 2084 2091 2100 2113 2120 2130 2132 2134 2142 2143 2157 2158 2886 3029 3345 5309 7683 7871 11553 14916 14918 15120 15127 15546 15880 17612 21043 21052 21148 25844 25951 56966 59910 71925 72148 72316 72711 72723 72902 73173 74395 74728 75425 76141 76251 78313 83676 83808 84277 84463 100532 101446 101454 103336 104157 11…
59910	T2HS45_OVOOK	T2HS45	Serine protease (Fragment) OS=Ovophis okinavensis PE=2 SV=1	Regular	44.4199	0	8503.63	3	1	8	9.46	2973	0	560			Green	1882 1900 1901 1914 1917 1918 1922 1923 1929 1977 1986 2001 2046 2047 2062 2075 2084 2091 2100 2113 2120 2130 2132 2134 2142 2143 2157 2158 2886 3029 3345 5309 7683 7871 11553 14916 14918 15120 15127 15546 15880 17612 21043 21052 21148 25844 25951 56966 59942 71925 72148 72316 72711 72723 72902 73173 74395 74728 75425 76141 76251 78313 83676 83808 84277 84463 100532 101446 101454 103336 104157 11…
56966	T2HQI9_OVOOK	T2HQI9	Serine protease (Fragment) OS=Ovophis okinavensis PE=2 SV=1	Regular	44.4199	0	11910.7	3	1	8	6.86	2973	0	560			Green	1882 1900 1901 1914 1917 1918 1922 1923 1929 1977 1986 2001 2046 2047 2062 2075 2084 2091 2100 2113 2120 2130 2132 2134 2142 2143 2157 2158 2886 3029 3345 5309 7683 7871 11553 14916 14918 15120 15127 15546 15880 17612 21043 21052 21148 25844 25951 59910 59942 71925 72148 72316 72711 72723 72902 73173 74395 74728 75425 76141 76251 78313 83676 83808 84277 84463 100532 101446 101454 103336 104157 11…
15127	A0A0K8RYM8_CROHD	A0A0K8RYM8	Serine proteinase 7 OS=Crotalus horridus PE=3 SV=1	Regular	44.4199	0	29330.4	3	1	19	2.69	2973	0	560			Green	1882 1900 1901 1914 1917 1918 1922 1923 1929 1977 1986 2001 2046 2047 2062 2075 2084 2091 2100 2113 2120 2130 2132 2134 2142 2143 2157 2158 2886 3029 3345 5309 7683 7871 11553 14916 14918 15120 15546 15880 17612 21043 21052 21148 25844 25951 56966 59910 59942 71925 72148 72316 72711 72723 72902 73173 74395 74728 75425 76141 76251 78313 83676 83808 84277 84463 100532 101446 101454 103336 104157 11…
11553	T1DGZ7_CROHD	T1DGZ7	Serine proteinase 5 OS=Crotalus horridus PE=2 SV=1	Regular	44.4199	0	29296.4	3	1	19	2.69	2973	0	560			Green	1882 1900 1901 1914 1917 1918 1922 1923 1929 1977 1986 2001 2046 2047 2062 2075 2084 2091 2100 2113 2120 2130 2132 2134 2142 2143 2157 2158 2886 3029 3345 5309 7683 7871 14916 14918 15120 15127 15546 15880 17612 21043 21052 21148 25844 25951 56966 59910 59942 71925 72148 72316 72711 72723 72902 73173 74395 74728 75425 76141 76251 78313 83676 83808 84277 84463 100532 101446 101454 103336 104157 11…
2120	VSP_VIPNI	E5AJX2	Snake venom serine protease nikobin OS=Vipera nikolskii GN=sp-VN PE=2 SV=1	Regular	44.4199	0	28900.1	3	1	16	2.72	2973	0	560			Green	1882 1900 1901 1914 1917 1918 1922 1923 1929 1977 1986 2001 2046 2047 2062 2075 2084 2091 2100 2113 2130 2132 2134 2142 2143 2157 2158 2886 3029 3345 5309 7683 7871 11553 14916 14918 15120 15127 15546 15880 17612 21043 21052 21148 25844 25951 56966 59910 59942 71925 72148 72316 72711 72723 72902 73173 74395 74728 75425 76141 76251 78313 83676 83808 84277 84463 100532 101446 101454 103336 104157 1…
2075	VSPB_CROAD	J3S832	Snake venom serine proteinase 11 OS=Crotalus adamanteus PE=1 SV=1	Regular	44.4199	0	28735.8	3	1	19	2.72	2973	0	560			Green	1882 1900 1901 1914 1917 1918 1922 1923 1929 1977 1986 2001 2046 2047 2062 2084 2091 2100 2113 2120 2130 2132 2134 2142 2143 2157 2158 2886 3029 3345 5309 7683 7871 11553 14916 14918 15120 15127 15546 15880 17612 21043 21052 21148 25844 25951 56966 59910 59942 71925 72148 72316 72711 72723 72902 73173 74395 74728 75425 76141 76251 78313 83676 83808 84277 84463 100532 101446 101454 103336 104157 1…
2047	VSP04_TRIST	Q71QJ4	Snake venom serine protease KN4 homolog OS=Trimeresurus stejnegeri PE=2 SV=1	Regular	44.4199	0	29388.3	3	1	18	2.69	2973	0	560			Green	1882 1900 1901 1914 1917 1918 1922 1923 1929 1977 1986 2001 2046 2062 2075 2084 2091 2100 2113 2120 2130 2132 2134 2142 2143 2157 2158 2886 3029 3345 5309 7683 7871 11553 14916 14918 15120 15127 15546 15880 17612 21043 21052 21148 25844 25951 56966 59910 59942 71925 72148 72316 72711 72723 72902 73173 74395 74728 75425 76141 76251 78313 83676 83808 84277 84463 100532 101446 101454 103336 104157 1…
1986	VSP3_MACLB	E0Y420	Serine protease VLSP-3 OS=Macrovipera lebetina PE=2 SV=1	Regular	44.4199	0	29035.9	3	1	14	2.71	2973	0	560			Green	1882 1900 1901 1914 1917 1918 1922 1923 1929 1977 2001 2046 2047 2062 2075 2084 2091 2100 2113 2120 2130 2132 2134 2142 2143 2157 2158 2886 3029 3345 5309 7683 7871 11553 14916 14918 15120 15127 15546 15880 17612 21043 21052 21148 25844 25951 56966 59910 59942 71925 72148 72316 72711 72723 72902 73173 74395 74728 75425 76141 76251 78313 83676 83808 84277 84463 100532 101446 101454 103336 104157 1…
1918	VSPBF_MACLB	E0Y419	Beta-fibrinogenase OS=Macrovipera lebetina PE=1 SV=1	Regular	44.4199	0	28981.8	3	1	14	2.72	2973	0	560			Green	1882 1900 1901 1914 1917 1922 1923 1929 1977 1986 2001 2046 2047 2062 2075 2084 2091 2100 2113 2120 2130 2132 2134 2142 2143 2157 2158 2886 3029 3345 5309 7683 7871 11553 14916 14918 15120 15127 15546 15880 17612 21043 21052 21148 25844 25951 56966 59910 59942 71925 72148 72316 72711 72723 72902 73173 74395 74728 75425 76141 76251 78313 83676 83808 84277 84463 100532 101446 101454 103336 104157 1…
1914	VSPAF_DABSI	E5L0E3	Alpha-fibrinogenase-like OS=Daboia siamensis PE=2 SV=1	Regular	44.4199	0	29180.6	3	1	16	2.71	2973	0	560			Green	1882 1900 1901 1917 1918 1922 1923 1929 1977 1986 2001 2046 2047 2062 2075 2084 2091 2100 2113 2120 2130 2132 2134 2142 2143 2157 2158 2886 3029 3345 5309 7683 7871 11553 14916 14918 15120 15127 15546 15880 17612 21043 21052 21148 25844 25951 56966 59910 59942 71925 72148 72316 72711 72723 72902 73173 74395 74728 75425 76141 76251 78313 83676 83808 84277 84463 100532 101446 101454 103336 104157 1…
1900	VSP2_MACLB	Q9PT40	Venom serine proteinase-like protein 2 OS=Macrovipera lebetina PE=2 SV=1	Regular	44.4199	0	29578	3	1	15	2.69	2973	0	560			Green	1882 1901 1914 1917 1918 1922 1923 1929 1977 1986 2001 2046 2047 2062 2075 2084 2091 2100 2113 2120 2130 2132 2134 2142 2143 2157 2158 2886 3029 3345 5309 7683 7871 11553 14916 14918 15120 15127 15546 15880 17612 21043 21052 21148 25844 25951 56966 59910 59942 71925 72148 72316 72711 72723 72902 73173 74395 74728 75425 76141 76251 78313 83676 83808 84277 84463 100532 101446 101454 103336 104157 1…

## Sheet: Run2
protein.key	protein.Entry	protein.Accession	protein.Description	protein.dataBaseType	protein.score	protein.falsePositiveRate	protein.avgMass	protein.MatchedProducts	protein.matchedPeptides	protein.digestPeps	protein.seqCover(%)	protein.MatchedPeptideIntenSum	protein.top3MatchedPeptideIntenSum	protein.MatchedProductIntenSum	protein.fmolOnColumn	protein.ngramOnColumn	protein.AutoCurate	protein.Key_ForHomologs
586	PA2H1_BOTPI	P58399	Basic phospholipase A2 homolog piratoxin-1 OS=Bothrops pirajai PE=1 SV=2	Regular	20077	0	14527.4	113	10	17	61.98	1645754	0	869945			Green	277 278 279 281 282 283 291 292 485 486 488 503 504 506 507 508 509 510 514 516 543 585 587 588 591 592 593 677 763 796 799 801 4271 20897 24828 25743 29124 29216 29466 29472 29727 29831 29867 29887 58695 72895 74159 78881 82858 90715 116260 187940 188954 189149
488	PA2H2_BOTPI	P82287	Basic phospholipase A2 homolog piratoxin-2 OS=Bothrops pirajai PE=1 SV=1	Regular	20077	0	14542.4	125	11	18	63.64	1680167	1163153	876707	3170.13	46.1014	Green	277 278 279 281 282 283 291 292 485 486 503 504 506 507 508 509 510 514 516 543 585 586 587 588 591 592 593 677 763 796 799 801 4271 20897 24828 25743 29124 29216 29466 29472 29727 29831 29867 29887 58695 72895 74159 78881 82858 90715 116260 187940 188954 189149
442	PA2A_BOTJR	Q8AXY1	Acidic phospholipase A2 BthA-1 OS=Bothrops jararacussu PE=1 SV=1	Regular	19515	0	16254.1	55	5	15	49.28	270781	262987	73503	716.762	11.6503	Green	272 305 343 344 350 352 357 362 365 367 369 372 380 391 396 400 412 430 432 434 435 441 459 460 472 482 523 524 525 527 528 531 534 535 538 544 546 550 560 566 569 581 619 624 625 626 629 637 642 644 649 650 652 655 658 659 660 661 662 663 664 665 669 670 673 675 682 696 730 737 738 741 742 745 751 752 755 756 757 760 762 777 781 782 2656 2764 2936 4243 4952 7395 7526 7956 8397 8419 8608 8615 872…
664	PA2A_BOTLC	P0DJ62	Acidic phospholipase A2 (Fragment) OS=Bothrops leucurus PE=1 SV=1	Regular	18825.2	0	6954.68	41	2	4	76.67	253901	0	66187			Green	272 305 343 344 350 352 357 362 365 367 369 372 380 391 396 400 412 430 432 434 435 441 442 459 460 472 482 523 524 525 527 528 531 534 535 538 544 546 550 560 566 569 581 619 624 625 626 629 637 642 644 649 650 652 655 658 659 660 661 662 663 665 669 670 673 675 682 696 730 737 738 741 742 745 751 752 755 756 757 760 762 777 781 782 2656 2764 2936 4243 4952 7395 7526 7956 8397 8419 8608 8615 872…
763	PA2B1_BOTJR	Q90249	Basic phospholipase A2 homolog bothropstoxin-1 OS=Bothrops jararacussu PE=1 SV=3	Regular	16625.5	0	16295.7	109	10	18	51.09	1512714	0	750462			Green	277 278 279 281 282 283 291 292 485 486 488 503 504 506 507 508 509 510 514 516 543 585 586 587 588 591 592 593 677 796 799 801 4271 20897 24828 25743 29124 29216 29466 29472 29727 29831 29867 29887 58695 72895 74159 78881 82858 90715 116260 187940 188954 189149
516	PA2H_BOTPA	Q9IAT9	Basic phospholipase A2 homolog BnSP-7 OS=Bothrops pauloensis PE=1 SV=2	Regular	16625.5	0	14412.2	109	10	18	58.33	1512714	0	750462			Green	277 278 279 281 282 283 291 292 485 486 488 503 504 506 507 508 509 510 514 543 585 586 587 588 591 592 593 677 763 796 799 801 4271 20897 24828 25743 29124 29216 29466 29472 29727 29831 29867 29887 58695 72895 74159 78881 82858 90715 116260 187940 188954 189149
189147	A0A1L8D600_BOTAT	A0A1L8D600	BATXSVMPII1 OS=Bothrops atrox PE=2 SV=1	Regular	15145.6	0	54822.1	51	2	37	8.39	241229	0	99363			Green	1963 2320 2322 2323 2329 2336 2340 2408 2419 2420 2421 2533 2535 2539 2543 2547 2551 2553 14914 14954 39648 75401 77358 77495 112385 112839 113300 113301 117469 176770 176886 177007
77358	Q7T1T3_BOTJR	Q7T1T3	Metalloprotease BOJUMET III (Fragment) OS=Bothrops jararacussu PE=2 SV=1	Regular	15145.6	0	27971	51	2	15	16.46	241229	361844	99363	986.192	27.5847	Green	1963 2320 2322 2323 2329 2336 2340 2408 2419 2420 2421 2533 2535 2539 2543 2547 2551 2553 14914 14954 39648 75401 77495 112385 112839 113300 113301 117469 176770 176886 177007 189147
39648	E3UJM0_BOTNU	E3UJM0	MP_IIa SVMP (Fragment) OS=Bothrops neuwiedi PE=2 SV=1	Regular	15145.6	0	35980.9	55	2	18	12.78	242210	0	101069			Green	1963 2320 2322 2323 2329 2336 2340 2408 2419 2420 2421 2533 2535 2539 2543 2547 2551 2553 14914 14954 75401 77358 77495 112385 112839 113300 113301 117469 176770 176886 177007 189147
72895	I6L8L6_9SAUR	I6L8L6	MTX-II chain A OS=Bothrops brazili PE=1 SV=1	Regular	13646.1	0	14648.4	57	6	18	37.7	1036428	0	603658			Green	277 278 279 281 282 283 291 292 485 486 488 503 504 506 507 508 509 510 514 516 543 585 586 587 588 591 592 593 677 763 796 799 801 4271 20897 24828 25743 29124 29216 29466 29472 29727 29831 29867 29887 58695 74159 78881 82858 90715 116260 187940 188954 189149
277	PA2H2_BOTAS	P24605	Basic phospholipase A2 homolog 2 OS=Bothrops asper PE=1 SV=3	Regular	13646.1	0	16307.7	70	6	18	33.58	1238220	0	611894			Green	278 279 281 282 283 291 292 485 486 488 503 504 506 507 508 509 510 514 516 543 585 586 587 588 591 592 593 677 763 796 799 801 4271 20897 24828 25743 29124 29216 29466 29472 29727 29831 29867 29887 58695 72895 74159 78881 82858 90715 116260 187940 188954 189149
585	PA2H1_BOTMO	P82114	Basic phospholipase A2 homolog 1 OS=Bothrops moojeni PE=1 SV=1	Regular	13172.7	0	14536.4	44	4	15	27.27	982671	0	574412			Green	277 278 279 281 282 283 291 292 485 486 488 503 504 506 507 508 509 510 514 516 543 586 587 588 591 592 593 763 796 799 801 4271 20897 24828 25743 29124 29216 29466 29472 29727 29831 29867 29887 58695 72895 74159 78881 82858 90715 116260 187940 188954 189149
593	PA2H_BOTMA	P0DI92	Phospholipase A2 homolog (Fragment) OS=Bothrops marajoensis PE=1 SV=1	Regular	12641.5	0	3619.21	24	2	3	66.67	713116	0	390078			Green	277 278 279 281 282 283 291 292 485 486 488 503 504 506 507 508 509 510 514 516 543 585 586 587 588 591 592 763 796 799 801 4271 20897 25743 29124 29216 29466 29727 29831 29867 29887 58695 72895 74159 78881 82858 90715 116260 188954 189149
2340	VM3B1_BOTJR	Q1PHZ4	Zinc metalloproteinase-disintegrin-like BjussuMP-1 (Fragment) OS=Bothrops jararacussu PE=1 SV=1	Regular	12214.3	0	63923.8	36	2	40	4.94	188934	39148.5	78975	106.698	6.8205	Green	1943 1963 2320 2322 2323 2329 2336 2408 2419 2420 2421 2533 2535 2539 2543 2547 2551 2553 14914 14954 39648 75401 77358 77495 112385 112839 113300 113301 117469 176770 176886 177007 189147
177007	A0A194ARL4_SISTE	A0A194ARL4	Metalloproteinase type II 6a OS=Sistrurus tergeminus PE=3 SV=1	Regular	12022.2	0	54931.9	26	1	29	3.56	162835	0	71340			Green	1963 2320 2322 2323 2329 2336 2340 2408 2419 2420 2421 2533 2535 2539 2543 2547 2551 2553 14914 14954 39648 75401 77358 77495 112385 112839 113300 113301 117469 176770 176886 189147
176886	A0A194APQ3_SISTE	A0A194APQ3	Metalloproteinase type II 6b OS=Sistrurus tergeminus PE=3 SV=1	Regular	12022.2	0	54926.9	26	1	30	3.56	162835	0	71340			Green	1963 2320 2322 2323 2329 2336 2340 2408 2419 2420 2421 2533 2535 2539 2543 2547 2551 2553 14914 14954 39648 75401 77358 77495 112385 112839 113300 113301 117469 176770 177007 189147
176770	A0A194ASK9_SISTE	A0A194ASK9	Metalloproteinase type II 6c OS=Sistrurus tergeminus PE=3 SV=1	Regular	12022.2	0	54942.9	26	1	29	3.56	162835	0	71340			Green	1963 2320 2322 2323 2329 2336 2340 2408 2419 2420 2421 2533 2535 2539 2543 2547 2551 2553 14914 14954 39648 75401 77358 77495 112385 112839 113300 113301 117469 176886 177007 189147
117469	B0VXU8_SISCA	B0VXU8	Metalloproteinase isoform 6 (Fragment) OS=Sistrurus catenatus edwardsii PE=2 SV=1	Regular	12022.2	0	51297.6	26	1	26	3.83	162835	0	71340			Green	1963 2320 2322 2323 2329 2336 2340 2408 2419 2420 2421 2533 2535 2539 2543 2547 2551 2553 14914 14954 39648 75401 77358 77495 112385 112839 113300 113301 176770 176886 177007 189147
113301	A0A194ATI6_SISTE	A0A194ATI6	Metalloproteinase type II 6e OS=Sistrurus tergeminus PE=3 SV=1	Regular	12022.2	0	55013	26	1	29	3.56	162835	0	71340			Green	1963 2320 2322 2323 2329 2336 2340 2408 2419 2420 2421 2533 2535 2539 2543 2547 2551 2553 14914 14954 39648 75401 77358 77495 112385 112839 113300 117469 176770 176886 177007 189147
113300	A0A194ARS8_SISTE	A0A194ARS8	Metalloproteinase type II 6d OS=Sistrurus tergeminus PE=3 SV=1	Regular	12022.2	0	54947.9	26	1	29	3.56	162835	0	71340			Green	1963 2320 2322 2323 2329 2336 2340 2408 2419 2420 2421 2533 2535 2539 2543 2547 2551 2553 14914 14954 39648 75401 77358 77495 112385 112839 113301 117469 176770 176886 177007 189147
112839	Q92119_PROMU	Q92119	Atrolysin e (Fragment) OS=Protobothrops mucrosquamatus PE=2 SV=1	Regular	12022.2	0	56093.6	26	1	40	3.49	162835	0	71340			Green	1963 2320 2322 2323 2329 2336 2340 2408 2419 2420 2421 2533 2535 2539 2543 2547 2551 2553 14914 14954 39648 75401 77358 77495 112385 113300 113301 117469 176770 176886 177007 189147
112385	Q7T1S0_PROMU	Q7T1S0	Trimucrin (Fragment) OS=Protobothrops mucrosquamatus PE=2 SV=1	Regular	12022.2	0	8560.12	26	1	4	23.29	162835	0	71340			Green	1963 2320 2322 2323 2329 2336 2340 2408 2419 2420 2421 2533 2535 2539 2543 2547 2551 2553 14914 14954 39648 75401 77358 77495 112839 113300 113301 117469 176770 176886 177007 189147
77495	A0A194ASW7_SISMB	A0A194ASW7	Metalloproteinase type II 4 OS=Sistrurus miliarius barbouri PE=3 SV=1	Regular	12022.2	0	55008.1	26	1	29	3.56	162835	0	71340			Green	1963 2320 2322 2323 2329 2336 2340 2408 2419 2420 2421 2533 2535 2539 2543 2547 2551 2553 14914 14954 39648 75401 77358 112385 112839 113300 113301 117469 176770 176886 177007 189147
75401	Q90222_GLOHA	Q90222	Prepro-halystatin 3 (Fragment) OS=Gloydius halys PE=4 SV=1	Regular	12022.2	0	13188	26	1	4	14.78	162835	0	71340			Green	1963 2320 2322 2323 2329 2336 2340 2408 2419 2420 2421 2533 2535 2539 2543 2547 2551 2553 14914 14954 39648 77358 77495 112385 112839 113300 113301 117469 176770 176886 177007 189147
14954	A0A0K8RT96_CROHD	A0A0K8RT96	Metalloproteinase (Type II) 1 OS=Crotalus horridus PE=3 SV=1	Regular	12022.2	0	55244.3	26	1	30	3.56	162835	0	71340			Green	1963 2320 2322 2323 2329 2336 2340 2408 2419 2420 2421 2533 2535 2539 2543 2547 2551 2553 14914 39648 75401 77358 77495 112385 112839 113300 113301 117469 176770 176886 177007 189147
14914	A0A0K8RYV7_CROHD	A0A0K8RYV7	Metalloproteinase (Type II) 2 OS=Crotalus horridus PE=3 SV=1	Regular	12022.2	0	55320.5	26	1	32	3.56	162835	0	71340			Green	1963 2320 2322 2323 2329 2336 2340 2408 2419 2420 2421 2533 2535 2539 2543 2547 2551 2553 14954 39648 75401 77358 77495 112385 112839 113300 113301 117469 176770 176886 177007 189147
2553	VM2_GLOHA	Q9DGH6	Disintegrin saxatilin OS=Gloydius halys PE=1 SV=1	Regular	12022.2	0	8410.05	26	1	5	23.29	162835	0	71340			Green	1963 2320 2322 2323 2329 2336 2340 2408 2419 2420 2421 2533 2535 2539 2543 2547 2551 14914 14954 39648 75401 77358 77495 112385 112839 113300 113301 117469 176770 176886 177007 189147
2551	VM2_BOTAS	Q072L5	Zinc metalloproteinase/disintegrin OS=Bothrops asper PE=1 SV=1	Regular	12022.2	0	54818.9	26	1	38	3.56	162835	0	71340			Green	1963 2320 2322 2323 2329 2336 2340 2408 2419 2420 2421 2533 2535 2539 2543 2547 2553 14914 14954 39648 75401 77358 77495 112385 112839 113300 113301 117469 176770 176886 177007 189147
2547	VM2T3_PROMU	O57413	Zinc metalloproteinase/disintegrin OS=Protobothrops mucrosquamatus PE=1 SV=1	Regular	12022.2	0	55489.9	26	1	40	3.53	162835	0	71340			Green	1963 2320 2322 2323 2329 2336 2340 2408 2419 2420 2421 2533 2535 2539 2543 2551 2553 14914 14954 39648 75401 77358 77495 112385 112839 113300 113301 117469 176770 176886 177007 189147
2543	VM2P2_PROMU	E9NW27	Zinc metalloproteinase/disintegrin PMMP-2 OS=Protobothrops mucrosquamatus PE=2 SV=1	Regular	12022.2	0	55667.3	26	1	35	3.51	162835	0	71340			Green	1963 2320 2322 2323 2329 2336 2340 2408 2419 2420 2421 2533 2535 2539 2547 2551 2553 14914 14954 39648 75401 77358 77495 112385 112839 113300 113301 117469 176770 176886 177007 189147
2539	VM2JA_BOTJA	Q0NZX5	Disintegrin jarastatin (Fragment) OS=Bothrops jararaca PE=1 SV=1	Regular	12022.2	0	10007.7	26	1	6	19.32	162835	0	71340			Green	1963 2320 2322 2323 2329 2336 2340 2408 2419 2420 2421 2533 2535 2543 2547 2551 2553 14914 14954 39648 75401 77358 77495 112385 112839 113300 113301 117469 176770 176886 177007 189147
2535	VM2I_CROBA	P31981	Disintegrin basilicin OS=Crotalus basiliscus PE=1 SV=1	Regular	12022.2	0	8387.99	26	1	4	23.61	162835	0	71340			Green	1963 2320 2322 2323 2329 2336 2340 2408 2419 2420 2421 2533 2539 2543 2547 2551 2553 14914 14954 39648 75401 77358 77495 112385 112839 113300 113301 117469 176770 176886 177007 189147
2533	VM2H2_GLOHA	Q90221	Zinc metalloproteinase/disintegrin (Fragment) OS=Gloydius halys PE=2 SV=1	Regular	12022.2	0	13484.4	26	1	4	14.53	162835	0	71340			Green	1963 2320 2322 2323 2329 2336 2340 2408 2419 2420 2421 2535 2539 2543 2547 2551 2553 14914 14954 39648 75401 77358 77495 112385 112839 113300 113301 117469 176770 176886 177007 189147
2421	VM2_BOTCO	P31988	Disintegrin cotiarin OS=Bothrops cotiara PE=1 SV=1	Regular	12022.2	0	8393.91	26	1	4	23.61	162835	0	71340			Green	1963 2320 2322 2323 2329 2336 2340 2408 2419 2420 2533 2535 2539 2543 2547 2551 2553 14914 14954 39648 75401 77358 77495 112385 112839 113300 113301 117469 176770 176886 177007 189147
2420	VM2_BOTAL	Q801Z4	Disintegrin DisBa-01 OS=Bothrops alternatus PE=1 SV=2	Regular	12022.2	0	8920.57	26	1	5	21.79	162835	0	71340			Green	1963 2320 2322 2323 2329 2336 2340 2408 2419 2421 2533 2535 2539 2543 2547 2551 2553 14914 14954 39648 75401 77358 77495 112385 112839 113300 113301 117469 176770 176886 177007 189147
2419	VM2V2_CROVV	C9E1R9	Zinc metalloproteinase/disintegrin VMP-II OS=Crotalus viridis viridis PE=2 SV=1	Regular	12022.2	0	55068.2	26	1	33	3.56	162835	0	71340			Green	1963 2320 2322 2323 2329 2336 2340 2408 2420 2421 2533 2535 2539 2543 2547 2551 2553 14914 14954 39648 75401 77358 77495 112385 112839 113300 113301 117469 176770 176886 177007 189147
2408	VM2J2_BOTJA	Q98SP2	Zinc metalloproteinase/disintegrin OS=Bothrops jararaca PE=1 SV=1	Regular	12022.2	0	54752.2	26	1	46	3.56	162835	0	71340			Green	1963 2320 2322 2323 2329 2336 2340 2419 2420 2421 2533 2535 2539 2543 2547 2551 2553 14914 14954 39648 75401 77358 77495 112385 112839 113300 113301 117469 176770 176886 177007 189147
2336	VM2_CERSA	C0HJM5	Disintegrin sasaimin OS=Cerrophidion sasai PE=1 SV=1	Regular	12022.2	0	8298.82	26	1	5	23.61	162835	0	71340			Green	1963 2320 2322 2323 2329 2340 2408 2419 2420 2421 2533 2535 2539 2543 2547 2551 2553 14914 14954 39648 75401 77358 77495 112385 112839 113300 113301 117469 176770 176886 177007 189147
2329	VM2MD_GLOBR	Q9PVK9	Zinc metalloproteinase/disintegrin OS=Gloydius brevicaudus PE=2 SV=1	Regular	12022.2	0	54607.4	26	1	31	3.53	162835	0	71340			Green	1963 2320 2322 2323 2336 2340 2408 2419 2420 2421 2533 2535 2539 2543 2547 2551 2553 14914 14954 39648 75401 77358 77495 112385 112839 113300 113301 117469 176770 176886 177007 189147
2323	VM2JC_BOTJA	P31989	Zinc metalloproteinase/disintegrin (Fragment) OS=Bothrops jararaca PE=1 SV=2	Regular	12022.2	0	18581.3	26	1	10	10.56	162835	0	71340			Green	1963 2320 2322 2329 2336 2340 2408 2419 2420 2421 2533 2535 2539 2543 2547 2551 2553 14914 14954 39648 75401 77358 77495 112385 112839 113300 113301 117469 176770 176886 177007 189147
2322	VM2I_LACMU	P31990	Disintegrin lachesin OS=Lachesis muta muta PE=1 SV=1	Regular	12022.2	0	8449.02	26	1	4	23.29	162835	0	71340			Green	1963 2320 2323 2329 2336 2340 2408 2419 2420 2421 2533 2535 2539 2543 2547 2551 2553 14914 14954 39648 75401 77358 77495 112385 112839 113300 113301 117469 176770 176886 177007 189147
2320	VM2I_CROCE	P31985	Disintegrin cereberin OS=Crotalus cerberus PE=1 SV=1	Regular	12022.2	0	8465.07	26	1	4	23.61	162835	0	71340			Green	1963 2322 2323 2329 2336 2340 2408 2419 2420 2421 2533 2535 2539 2543 2547 2551 2553 14914 14954 39648 75401 77358 77495 112385 112839 113300 113301 117469 176770 176886 177007 189147
1963	VM2_BOTAT	P18618	Disintegrin batroxostatin OS=Bothrops atrox PE=1 SV=2	Regular	12022.2	0	8419.94	26	1	4	23.61	162835	0	71340			Green	2320 2322 2323 2329 2336 2340 2408 2419 2420 2421 2533 2535 2539 2543 2547 2551 2553 14914 14954 39648 75401 77358 77495 112385 112839 113300 113301 117469 176770 176886 177007 189147
782	PA2BD_BOTLC	P86974	Basic phospholipase A2 OS=Bothrops leucurus PE=1 SV=1	Regular	10903	0	14509.2	78	6	13	59.84	620310	322832	176098	879.867	12.7662	Green	272 305 343 344 350 352 357 362 365 367 369 372 380 391 396 400 412 430 432 434 435 441 442 459 460 472 482 523 524 525 527 528 531 534 535 536 538 544 546 550 560 566 569 581 619 624 625 626 629 637 642 644 649 650 652 655 658 659 660 661 662 663 664 665 669 670 673 675 682 696 730 737 738 741 742 745 751 752 755 756 757 760 762 774 777 781 2656 2764 2936 4243 4952 7395 7526 7956 8397 8419 8608 …
591	PA2HB_BOTLC	P86975	Basic phospholipase A2 homolog OS=Bothrops leucurus PE=1 SV=1	Regular	10112.4	0	14515.4	91	9	18	48.76	805955	0	432169			Green	277 278 279 281 282 283 291 292 485 486 488 503 504 506 507 508 509 510 514 516 543 585 586 587 588 592 593 677 763 796 799 801 4271 20897 24828 25743 29124 29216 29466 29472 29727 29831 29867 29887 58695 72895 74159 78881 82858 90715 116260 187940 188954 189149
544	PA2B2_BOTJR	P45881	Basic phospholipase A2 bothropstoxin-2 OS=Bothrops jararacussu PE=1 SV=1	Regular	8872.09	0	16563.8	69	6	13	45.65	544920	0	157769			Green	272 305 343 344 350 352 357 362 365 367 369 372 380 391 396 400 412 430 432 434 435 441 442 459 460 472 482 523 524 525 527 528 531 534 535 538 546 550 560 566 569 581 619 624 625 626 629 637 642 644 649 650 652 655 658 659 660 661 662 663 664 665 669 670 673 675 682 696 730 737 738 741 742 745 751 752 755 756 757 760 762 777 781 782 2656 2764 2936 4243 4952 7395 7526 7956 8397 8419 8608 8615 872…
116779	Q6T5K9_GLOSH	Q6T5K9	Acidic phospholipase A2 (Fragment) OS=Gloydius shedaoensis PE=2 SV=1	Regular	8176.12	0	14448.7	42	3	14	18.03	357651	0	75194			Green	272 305 343 344 350 352 357 362 365 367 369 372 380 391 396 400 412 430 432 434 435 441 442 459 460 472 482 523 524 525 527 528 531 534 535 538 544 546 550 560 566 569 581 619 624 625 626 629 637 642 644 649 650 652 655 658 659 660 661 662 663 664 665 669 670 673 675 682 696 730 737 738 741 742 745 751 752 755 756 757 760 762 777 781 782 2656 2764 2936 4243 4952 7395 7526 7956 8397 8419 8608 8615…
665	PA2A_BOTPC	Q9I8F8	Acidic phospholipase A2 OS=Bothrops pictus PE=2 SV=1	Regular	8176.12	0	14530.7	42	3	13	18.03	357651	172878	75194	471.173	6.8465	Green	272 305 343 344 350 352 357 362 365 367 369 372 380 391 396 400 412 430 432 434 435 441 442 459 460 472 482 523 524 525 527 528 531 534 535 538 544 546 550 560 566 569 581 619 624 625 626 629 637 642 644 649 650 652 655 658 659 660 661 662 663 664 669 670 673 675 682 696 730 737 738 741 742 745 751 752 755 756 757 760 762 777 781 782 2656 2764 2936 4243 4952 7395 7526 7956 8397 8419 8608 8615 872…
24837	I2DAL4_BOTDP	I2DAL4	Acidic secretory phospholipase A2 sPLA2-I OS=Bothrops diporus PE=2 SV=1	Regular	7888.11	0	16232.9	37	3	15	44.2	251869	0	72916			Green	272 305 343 344 350 352 357 362 365 367 369 372 380 391 396 400 412 430 432 434 435 441 442 459 460 472 482 523 524 525 527 528 531 534 535 538 544 546 550 560 566 569 581 619 624 625 626 629 637 642 644 649 650 652 655 658 659 660 661 662 663 664 665 669 670 673 675 682 696 730 737 738 741 742 745 751 752 755 756 757 760 762 777 781 782 2656 2764 2936 4243 4952 7395 7526 7956 8397 8419 8608 8615…
752	PA2A_BOTPA	D0UGJ0	Acidic phospholipase A2 BpPLA2-TXI OS=Bothrops pauloensis PE=1 SV=1	Regular	7888.11	0	16079	37	3	11	43.88	251869	0	72916			Green	272 305 343 344 350 352 357 362 365 367 369 372 380 391 396 400 412 430 432 434 435 441 442 459 460 472 482 523 524 525 527 528 531 534 535 538 544 546 550 560 566 569 581 619 624 625 626 629 637 642 644 649 650 652 655 658 659 660 661 662 663 664 665 669 670 673 675 682 696 730 737 738 741 742 745 751 755 756 757 760 762 777 781 782 2656 2764 2936 4243 4952 7395 7526 7956 8397 8419 8608 8615 872…
441	PA2A_BOTER	Q2HZ28	Acidic phospholipase A2 BE-I-PLA2 OS=Bothrops erythromelas PE=1 SV=1	Regular	7888.11	0	16233.8	37	3	14	44.2	251869	72853	72916	198.558	3.2234	Green	272 305 343 344 350 352 357 362 365 367 369 372 380 391 396 400 412 430 432 434 435 442 459 460 472 482 523 524 525 527 528 531 534 535 538 544 546 550 560 566 569 581 619 624 625 626 629 637 642 644 649 650 652 655 658 659 660 661 662 663 664 665 669 670 673 675 682 696 730 737 738 741 742 745 751 752 755 756 757 760 762 777 781 782 2656 2764 2936 4243 4952 7395 7526 7956 8397 8419 8608 8615 872…
619	PA2A1_BOTPI	C9DPL5	Acidic phospholipase A2 BpirPLA2-I OS=Bothrops pirajai PE=1 SV=1	Regular	7666.8	0	14434.7	26	3	17	21.31	193738	0	41127			Green	272 305 343 344 350 352 357 362 365 367 369 372 380 391 396 400 412 430 432 434 435 441 442 459 460 472 482 523 524 525 527 528 531 534 535 538 544 546 550 560 566 569 581 624 625 626 629 637 642 644 649 650 652 655 658 659 660 661 662 663 664 665 669 670 673 675 682 696 730 737 738 741 742 745 751 752 755 756 757 760 762 777 781 782 2656 2764 2936 4243 4952 7395 7526 7956 8397 8419 8608 8615 872…
629	PA2A2_BOTAS	P86389	Acidic phospholipase A2 2 OS=Bothrops asper PE=1 SV=1	Regular	7595.34	0	14992.4	23	2	18	14.52	188102	0	40409			Green	272 305 343 344 350 352 357 362 365 367 369 372 380 391 396 400 412 430 432 434 435 441 442 459 460 472 482 523 524 525 527 528 531 534 535 538 544 546 550 560 566 569 581 619 624 625 626 637 642 644 649 650 652 655 658 659 660 661 662 663 664 665 669 670 673 675 682 696 730 737 738 741 742 745 751 752 755 756 757 760 762 777 781 782 2656 2764 2936 4243 4952 7395 7526 7956 8397 8419 8608 8615 872…
25282	I2DAL5_BOTDP	I2DAL5	Acidic secretory phospholipase A2 sPLA2-II OS=Bothrops diporus PE=2 SV=1	Regular	7589.76	0	16203.8	28	2	14	27.54	220344	0	58305			Green	272 305 343 344 350 352 357 362 365 367 369 372 380 391 396 400 412 430 432 434 435 441 442 459 460 472 482 523 524 525 527 528 531 534 535 538 544 546 550 560 566 569 581 619 624 625 626 629 637 642 644 649 650 652 655 658 659 660 661 662 663 664 665 669 670 673 675 682 696 730 737 738 741 742 745 751 752 755 756 757 760 762 777 781 782 2656 2764 2936 4243 4952 7395 7526 7956 8397 8419 8608 8615…
550	PA2B3_BOTAS	P20474	Basic phospholipase A2 myotoxin III OS=Bothrops asper PE=1 SV=2	Regular	7461.23	0	16549.9	27	2	14	23.91	200481	0	44113			Green	272 305 343 344 350 352 357 362 365 367 369 372 380 391 396 400 412 430 432 434 435 441 442 459 460 472 482 523 524 525 527 528 531 534 535 538 544 546 560 566 569 581 619 624 625 626 629 637 642 644 649 650 652 655 658 659 660 661 662 663 664 665 669 670 673 675 682 696 730 737 738 741 742 745 751 752 755 756 757 760 762 777 781 782 2656 2764 2936 4243 4952 7395 7526 7956 8397 8419 8608 8615 872…
503	PA2H2_BOTMO	Q9I834	Basic phospholipase A2 homolog 2 OS=Bothrops moojeni PE=1 SV=2	Regular	7132.99	0	14685.5	51	6	18	31.97	491713	0	341074			Green	277 278 279 281 282 283 291 292 485 486 488 504 506 507 508 509 510 514 516 543 585 586 587 588 591 592 593 677 763 796 799 801 4271 20897 24828 25743 29124 29216 29466 29472 29727 29831 29867 29887 58695 72895 74159 78881 82858 90715 116260 187940 188954 189149
282	PA2HB_BOTAL	P86453	Basic phospholipase A2 homolog BaTX OS=Bothrops alternatus PE=1 SV=1	Regular	7132.99	0	14695.5	54	6	18	32.23	679349	0	346615			Green	277 278 279 281 283 291 292 485 486 488 503 504 506 507 508 509 510 514 516 543 585 586 587 588 591 592 593 677 763 796 799 801 4271 20897 24828 25743 29124 29216 29466 29472 29727 29831 29867 29887 58695 72895 74159 78881 82858 90715 116260 187940 188954 189149
192747	A0A1L8D602_BOTAT	A0A1L8D602	BATXPLA5 OS=Bothrops atrox PE=2 SV=1	Regular	7093.15	0	16313.3	16	1	17	7.97	179016	0	34819			Green	272 305 343 344 350 352 357 362 365 367 369 372 380 391 396 400 412 430 432 434 435 441 442 459 460 472 482 523 524 525 527 528 531 534 535 538 544 546 550 560 566 569 581 619 624 625 626 629 637 642 644 649 650 652 655 658 659 660 661 662 663 664 665 669 670 673 675 682 696 730 737 738 741 742 745 751 752 755 756 757 760 762 777 781 782 2656 2764 2936 4243 4952 7395 7526 7956 8397 8419 8608 8615…
192737	A0A1L8D605_BOTAT	A0A1L8D605	BATXPLA6 OS=Bothrops atrox PE=2 SV=1	Regular	7093.15	0	16471.7	16	1	17	7.97	179016	0	34819			Green	272 305 343 344 350 352 357 362 365 367 369 372 380 391 396 400 412 430 432 434 435 441 442 459 460 472 482 523 524 525 527 528 531 534 535 538 544 546 550 560 566 569 581 619 624 625 626 629 637 642 644 649 650 652 655 658 659 660 661 662 663 664 665 669 670 673 675 682 696 730 737 738 741 742 745 751 752 755 756 757 760 762 777 781 782 2656 2764 2936 4243 4952 7395 7526 7956 8397 8419 8608 8615…
192355	J3SDW0_CROAD	J3SDW0	Phospholipase A2 5 OS=Crotalus adamanteus PE=2 SV=1	Regular	7093.15	0	16125.9	16	1	10	7.97	179016	0	34819			Green	272 305 343 344 350 352 357 362 365 367 369 372 380 391 396 400 412 430 432 434 435 441 442 459 460 472 482 523 524 525 527 528 531 534 535 538 544 546 550 560 566 569 581 619 624 625 626 629 637 642 644 649 650 652 655 658 659 660 661 662 663 664 665 669 670 673 675 682 696 730 737 738 741 742 745 751 752 755 756 757 760 762 777 781 782 2656 2764 2936 4243 4952 7395 7526 7956 8397 8419 8608 8615…
192246	J3S823_CROAD	J3S823	Phospholipase A2 2 OS=Crotalus adamanteus PE=2 SV=1	Regular	7093.15	0	16124.9	16	1	11	7.97	179016	0	34819			Green	272 305 343 344 350 352 357 362 365 367 369 372 380 391 396 400 412 430 432 434 435 441 442 459 460 472 482 523 524 525 527 528 531 534 535 538 544 546 550 560 566 569 581 619 624 625 626 629 637 642 644 649 650 652 655 658 659 660 661 662 663 664 665 669 670 673 675 682 696 730 737 738 741 742 745 751 752 755 756 757 760 762 777 781 782 2656 2764 2936 4243 4952 7395 7526 7956 8397 8419 8608 8615…
190116	J3SBP4_CROAD	J3SBP4	Phospholipase A2 4 OS=Crotalus adamanteus PE=2 SV=1	Regular	7093.15	0	16110.8	16	1	10	7.97	179016	0	34819			Green	272 305 343 344 350 352 357 362 365 367 369 372 380 391 396 400 412 430 432 434 435 441 442 459 460 472 482 523 524 525 527 528 531 534 535 538 544 546 550 560 566 569 581 619 624 625 626 629 637 642 644 649 650 652 655 658 659 660 661 662 663 664 665 669 670 673 675 682 696 730 737 738 741 742 745 751 752 755 756 757 760 762 777 781 782 2656 2764 2936 4243 4952 7395 7526 7956 8397 8419 8608 8615…
190055	J3S3V6_CROAD	J3S3V6	Phospholipase A2 6 OS=Crotalus adamanteus PE=2 SV=1	Regular	7093.15	0	16319	16	1	11	7.97	179016	0	34819			Green	272 305 343 344 350 352 357 362 365 367 369 372 380 391 396 400 412 430 432 434 435 441 442 459 460 472 482 523 524 525 527 528 531 534 535 538 544 546 550 560 566 569 581 619 624 625 626 629 637 642 644 649 650 652 655 658 659 660 661 662 663 664 665 669 670 673 675 682 696 730 737 738 741 742 745 751 752 755 756 757 760 762 777 781 782 2656 2764 2936 4243 4952 7395 7526 7956 8397 8419 8608 8615…
188582	A0A1L8D6C4_BOTAT	A0A1L8D6C4	BATXPLA4 OS=Bothrops atrox PE=2 SV=1	Regular	7093.15	0	16287.1	16	1	15	7.97	179016	0	34819			Green	272 305 343 344 350 352 357 362 365 367 369 372 380 391 396 400 412 430 432 434 435 441 442 459 460 472 482 523 524 525 527 528 531 534 535 538 544 546 550 560 566 569 581 619 624 625 626 629 637 642 644 649 650 652 655 658 659 660 661 662 663 664 665 669 670 673 675 682 696 730 737 738 741 742 745 751 752 755 756 757 760 762 777 781 782 2656 2764 2936 4243 4952 7395 7526 7956 8397 8419 8608 8615…
188433	A0A0D3S151_ATHCH	A0A0D3S151	Phospholipase A2 OS=Atheris chlorechis PE=2 SV=1	Regular	7093.15	0	16503.1	16	1	10	8.03	179016	0	34819			Green	272 305 343 344 350 352 357 362 365 367 369 372 380 391 396 400 412 430 432 434 435 441 442 459 460 472 482 523 524 525 527 528 531 534 535 538 544 546 550 560 566 569 581 619 624 625 626 629 637 642 644 649 650 652 655 658 659 660 661 662 663 664 665 669 670 673 675 682 696 730 737 738 741 742 745 751 752 755 756 757 760 762 777 781 782 2656 2764 2936 4243 4952 7395 7526 7956 8397 8419 8608 8615…
188189	A0A1L8D5Z4_BOTAT	A0A1L8D5Z4	BATXPLA1 OS=Bothrops atrox PE=2 SV=1	Regular	7093.15	0	16263	16	1	14	7.97	179016	0	34819			Green	272 305 343 344 350 352 357 362 365 367 369 372 380 391 396 400 412 430 432 434 435 441 442 459 460 472 482 523 524 525 527 528 531 534 535 538 544 546 550 560 566 569 581 619 624 625 626 629 637 642 644 649 650 652 655 658 659 660 661 662 663 664 665 669 670 673 675 682 696 730 737 738 741 742 745 751 752 755 756 757 760 762 777 781 782 2656 2764 2936 4243 4952 7395 7526 7956 8397 8419 8608 8615…
187829	A0A194ART7_SISTE	A0A194ART7	Phospholipase A2 2d OS=Sistrurus tergeminus PE=3 SV=1	Regular	7093.15	0	16391.1	16	1	11	7.97	179016	0	34819			Green	272 305 343 344 350 352 357 362 365 367 369 372 380 391 396 400 412 430 432 434 435 441 442 459 460 472 482 523 524 525 527 528 531 534 535 538 544 546 550 560 566 569 581 619 624 625 626 629 637 642 644 649 650 652 655 658 659 660 661 662 663 664 665 669 670 673 675 682 696 730 737 738 741 742 745 751 752 755 756 757 760 762 777 781 782 2656 2764 2936 4243 4952 7395 7526 7956 8397 8419 8608 8615…
176771	A0A194APR3_SISTE	A0A194APR3	Phospholipase A2 2b OS=Sistrurus tergeminus PE=3 SV=1	Regular	7093.15	0	16438.2	16	1	11	7.97	179016	0	34819			Green	272 305 343 344 350 352 357 362 365 367 369 372 380 391 396 400 412 430 432 434 435 441 442 459 460 472 482 523 524 525 527 528 531 534 535 538 544 546 550 560 566 569 581 619 624 625 626 629 637 642 644 649 650 652 655 658 659 660 661 662 663 664 665 669 670 673 675 682 696 730 737 738 741 742 745 751 752 755 756 757 760 762 777 781 782 2656 2764 2936 4243 4952 7395 7526 7956 8397 8419 8608 8615…
133490	A0A0S2C1J6_PROTO	A0A0S2C1J6	Asp49 phospholipase A2 isozyme OS=Protobothrops tokarensis GN=Asp49 PE=2 SV=1	Regular	7093.15	0	16347.2	16	1	12	7.97	179016	0	34819			Green	272 305 343 344 350 352 357 362 365 367 369 372 380 391 396 400 412 430 432 434 435 441 442 459 460 472 482 523 524 525 527 528 531 534 535 538 544 546 550 560 566 569 581 619 624 625 626 629 637 642 644 649 650 652 655 658 659 660 661 662 663 664 665 669 670 673 675 682 696 730 737 738 741 742 745 751 752 755 756 757 760 762 777 781 782 2656 2764 2936 4243 4952 7395 7526 7956 8397 8419 8608 8615…
118198	A0A193CHK7_CROBA	A0A193CHK7	Phospholipase A2_3 Crotoxin-like basic B subunit OS=Crotalus basiliscus PE=2 SV=1	Regular	7093.15	0	16705.9	16	1	12	7.97	179016	0	34819			Green	272 305 343 344 350 352 357 362 365 367 369 372 380 391 396 400 412 430 432 434 435 441 442 459 460 472 482 523 524 525 527 528 531 534 535 538 544 546 550 560 566 569 581 619 624 625 626 629 637 642 644 649 650 652 655 658 659 660 661 662 663 664 665 669 670 673 675 682 696 730 737 738 741 742 745 751 752 755 756 757 760 762 777 781 782 2656 2764 2936 4243 4952 7395 7526 7956 8397 8419 8608 8615…
117833	A0A193CHK6_CROBA	A0A193CHK6	Phospholipase A2_2 OS=Crotalus basiliscus PE=2 SV=1	Regular	7093.15	0	16143.9	16	1	11	7.97	179016	0	34819			Green	272 305 343 344 350 352 357 362 365 367 369 372 380 391 396 400 412 430 432 434 435 441 442 459 460 472 482 523 524 525 527 528 531 534 535 538 544 546 550 560 566 569 581 619 624 625 626 629 637 642 644 649 650 652 655 658 659 660 661 662 663 664 665 669 670 673 675 682 696 730 737 738 741 742 745 751 752 755 756 757 760 762 777 781 782 2656 2764 2936 4243 4952 7395 7526 7956 8397 8419 8608 8615…
117358	B0LSG2_SISCA	B0LSG2	Phospholipase A2 OS=Sistrurus catenatus edwardsii GN=PLA2 PE=3 SV=1	Regular	7093.15	0	16412.1	16	1	11	7.97	179016	0	34819			Green	272 305 343 344 350 352 357 362 365 367 369 372 380 391 396 400 412 430 432 434 435 441 442 459 460 472 482 523 524 525 527 528 531 534 535 538 544 546 550 560 566 569 581 619 624 625 626 629 637 642 644 649 650 652 655 658 659 660 661 662 663 664 665 669 670 673 675 682 696 730 737 738 741 742 745 751 752 755 756 757 760 762 777 781 782 2656 2764 2936 4243 4952 7395 7526 7956 8397 8419 8608 8615…
116853	A0A193CHL0_CROBA	A0A193CHL0	Phospholipase A2_1 OS=Crotalus basiliscus PE=2 SV=1	Regular	7093.15	0	16468.5	16	1	13	7.97	179016	0	34819			Green	272 305 343 344 350 352 357 362 365 367 369 372 380 391 396 400 412 430 432 434 435 441 442 459 460 472 482 523 524 525 527 528 531 534 535 538 544 546 550 560 566 569 581 619 624 625 626 629 637 642 644 649 650 652 655 658 659 660 661 662 663 664 665 669 670 673 675 682 696 730 737 738 741 742 745 751 752 755 756 757 760 762 777 781 782 2656 2764 2936 4243 4952 7395 7526 7956 8397 8419 8608 8615…
114265	A0A1J0R055_CROSS	A0A1J0R055	Phospholipase A2_ group IIG_ acidic-Pla2-gA1 OS=Crotalus scutulatus scutulatus GN=Pla2g2gA1 PE=3 SV=1	Regular	7093.15	0	16210.2	16	1	13	7.97	179016	0	34819			Green	272 305 343 344 350 352 357 362 365 367 369 372 380 391 396 400 412 430 432 434 435 441 442 459 460 472 482 523 524 525 527 528 531 534 535 538 544 546 550 560 566 569 581 619 624 625 626 629 637 642 644 649 650 652 655 658 659 660 661 662 663 664 665 669 670 673 675 682 696 730 737 738 741 742 745 751 752 755 756 757 760 762 777 781 782 2656 2764 2936 4243 4952 7395 7526 7956 8397 8419 8608 8615…
113007	A0A0H3U209_9SAUR	A0A0H3U209	Phospholipase A2 OS=Ovophis makazayazaya PE=3 SV=1	Regular	7093.15	0	16427.2	16	1	14	7.91	179016	0	34819			Green	272 305 343 344 350 352 357 362 365 367 369 372 380 391 396 400 412 430 432 434 435 441 442 459 460 472 482 523 524 525 527 528 531 534 535 538 544 546 550 560 566 569 581 619 624 625 626 629 637 642 644 649 650 652 655 658 659 660 661 662 663 664 665 669 670 673 675 682 696 730 737 738 741 742 745 751 752 755 756 757 760 762 777 781 782 2656 2764 2936 4243 4952 7395 7526 7956 8397 8419 8608 8615…
112902	A0A077L6K1_PROEL	A0A077L6K1	Phospholipase A2 2 (Fragment) OS=Protobothrops elegans PE=2 SV=1	Regular	7093.15	0	15163.7	16	1	13	8.46	179016	0	34819			Green	272 305 343 344 350 352 357 362 365 367 369 372 380 391 396 400 412 430 432 434 435 441 442 459 460 472 482 523 524 525 527 528 531 534 535 538 544 546 550 560 566 569 581 619 624 625 626 629 637 642 644 649 650 652 655 658 659 660 661 662 663 664 665 669 670 673 675 682 696 730 737 738 741 742 745 751 752 755 756 757 760 762 777 781 782 2656 2764 2936 4243 4952 7395 7526 7956 8397 8419 8608 8615…
112880	A0A0H3U1W3_9SAUR	A0A0H3U1W3	Phospholipase A2 OS=Ovophis makazayazaya PE=3 SV=1	Regular	7093.15	0	16505.2	16	1	15	7.91	179016	0	34819			Green	272 305 343 344 350 352 357 362 365 367 369 372 380 391 396 400 412 430 432 434 435 441 442 459 460 472 482 523 524 525 527 528 531 534 535 538 544 546 550 560 566 569 581 619 624 625 626 629 637 642 644 649 650 652 655 658 659 660 661 662 663 664 665 669 670 673 675 682 696 730 737 738 741 742 745 751 752 755 756 757 760 762 777 781 782 2656 2764 2936 4243 4952 7395 7526 7956 8397 8419 8608 8615…
112675	T1DJY7_CROHD	T1DJY7	Phospholipase A2 7 OS=Crotalus horridus PE=2 SV=1	Regular	7093.15	0	16350.1	16	1	15	7.97	179016	0	34819			Green	272 305 343 344 350 352 357 362 365 367 369 372 380 391 396 400 412 430 432 434 435 441 442 459 460 472 482 523 524 525 527 528 531 534 535 538 544 546 550 560 566 569 581 619 624 625 626 629 637 642 644 649 650 652 655 658 659 660 661 662 663 664 665 669 670 673 675 682 696 730 737 738 741 742 745 751 752 755 756 757 760 762 777 781 782 2656 2764 2936 4243 4952 7395 7526 7956 8397 8419 8608 8615…
112317	A0A193CHI9_9SAUR	A0A193CHI9	Phospholipase A2 OS=Crotalus cerastes PE=2 SV=1	Regular	7093.15	0	16553.3	16	1	11	7.97	179016	0	34819			Green	272 305 343 344 350 352 357 362 365 367 369 372 380 391 396 400 412 430 432 434 435 441 442 459 460 472 482 523 524 525 527 528 531 534 535 538 544 546 550 560 566 569 581 619 624 625 626 629 637 642 644 649 650 652 655 658 659 660 661 662 663 664 665 669 670 673 675 682 696 730 737 738 741 742 745 751 752 755 756 757 760 762 777 781 782 2656 2764 2936 4243 4952 7395 7526 7956 8397 8419 8608 8615…
112121	A0A1J0R046_CROSS	A0A1J0R046	Phospholipase A2_ group IIG B2_ Mojave toxin B-subunit OS=Crotalus scutulatus scutulatus GN=Pla2g2gB2 PE=3 SV=1	Regular	7093.15	0	16705.9	16	1	12	7.97	179016	0	34819			Green	272 305 343 344 350 352 357 362 365 367 369 372 380 391 396 400 412 430 432 434 435 441 442 459 460 472 482 523 524 525 527 528 531 534 535 538 544 546 550 560 566 569 581 619 624 625 626 629 637 642 644 649 650 652 655 658 659 660 661 662 663 664 665 669 670 673 675 682 696 730 737 738 741 742 745 751 752 755 756 757 760 762 777 781 782 2656 2764 2936 4243 4952 7395 7526 7956 8397 8419 8608 8615…
102522	A8E2V6_CERGO	A8E2V6	D1E6b phospholipase A2 OS=Cerrophidion godmani PE=2 SV=1	Regular	7093.15	0	16768.7	16	1	15	7.91	179016	0	34819			Green	272 305 343 344 350 352 357 362 365 367 369 372 380 391 396 400 412 430 432 434 435 441 442 459 460 472 482 523 524 525 527 528 531 534 535 538 544 546 550 560 566 569 581 619 624 625 626 629 637 642 644 649 650 652 655 658 659 660 661 662 663 664 665 669 670 673 675 682 696 730 737 738 741 742 745 751 752 755 756 757 760 762 777 781 782 2656 2764 2936 4243 4952 7395 7526 7956 8397 8419 8608 8615…
102252	A0A0H3U1V8_PROMB	A0A0H3U1V8	Phospholipase A2 OS=Protobothrops mangshanensis PE=3 SV=1	Regular	7093.15	0	16530.4	16	1	20	7.97	179016	0	34819			Green	272 305 343 344 350 352 357 362 365 367 369 372 380 391 396 400 412 430 432 434 435 441 442 459 460 472 482 523 524 525 527 528 531 534 535 538 544 546 550 560 566 569 581 619 624 625 626 629 637 642 644 649 650 652 655 658 659 660 661 662 663 664 665 669 670 673 675 682 696 730 737 738 741 742 745 751 752 755 756 757 760 762 777 781 782 2656 2764 2936 4243 4952 7395 7526 7956 8397 8419 8608 8615…
100554	A8E2V5_CERGO	A8E2V5	N1E6a phospholipase A2 OS=Cerrophidion godmani PE=2 SV=1	Regular	7093.15	0	16820.7	16	1	14	7.91	179016	0	34819			Green	272 305 343 344 350 352 357 362 365 367 369 372 380 391 396 400 412 430 432 434 435 441 442 459 460 472 482 523 524 525 527 528 531 534 535 538 544 546 550 560 566 569 581 619 624 625 626 629 637 642 644 649 650 652 655 658 659 660 661 662 663 664 665 669 670 673 675 682 696 730 737 738 741 742 745 751 752 755 756 757 760 762 777 781 782 2656 2764 2936 4243 4952 7395 7526 7956 8397 8419 8608 8615…
99578	A0A1W7RJZ3_AGKCO	A0A1W7RJZ3	Phospholipase A2 2 OS=Agkistrodon contortrix contortrix PE=3 SV=1	Regular	7093.15	0	16407.2	16	1	11	7.97	179016	0	34819			Green	272 305 343 344 350 352 357 362 365 367 369 372 380 391 396 400 412 430 432 434 435 441 442 459 460 472 482 523 524 525 527 528 531 534 535 538 544 546 550 560 566 569 581 619 624 625 626 629 637 642 644 649 650 652 655 658 659 660 661 662 663 664 665 669 670 673 675 682 696 730 737 738 741 742 745 751 752 755 756 757 760 762 777 781 782 2656 2764 2936 4243 4952 7395 7526 7956 8397 8419 8608 8615…
82547	A0A1W7RJX0_AGKCO	A0A1W7RJX0	Phospholipase A2 4 OS=Agkistrodon contortrix contortrix PE=3 SV=1	Regular	7093.15	0	16350.1	16	1	15	7.97	179016	0	34819			Green	272 305 343 344 350 352 357 362 365 367 369 372 380 391 396 400 412 430 432 434 435 441 442 459 460 472 482 523 524 525 527 528 531 534 535 538 544 546 550 560 566 569 581 619 624 625 626 629 637 642 644 649 650 652 655 658 659 660 661 662 663 664 665 669 670 673 675 682 696 730 737 738 741 742 745 751 752 755 756 757 760 762 777 781 782 2656 2764 2936 4243 4952 7395 7526 7956 8397 8419 8608 8615…
78807	A0A193CHK0_CROMN	A0A193CHK0	Phospholipase A2_1 OS=Crotalus molossus nigrescens PE=2 SV=1	Regular	7093.15	0	16331.2	16	1	14	7.97	179016	0	34819			Green	272 305 343 344 350 352 357 362 365 367 369 372 380 391 396 400 412 430 432 434 435 441 442 459 460 472 482 523 524 525 527 528 531 534 535 538 544 546 550 560 566 569 581 619 624 625 626 629 637 642 644 649 650 652 655 658 659 660 661 662 663 664 665 669 670 673 675 682 696 730 737 738 741 742 745 751 752 755 756 757 760 762 777 781 782 2656 2764 2936 4243 4952 7395 7526 7956 8397 8419 8608 8615…
78387	A0A193CHK1_CROOO	A0A193CHK1	Phospholipase A2_2 Mojave toxin-like basic B chain OS=Crotalus oreganus concolor PE=2 SV=1	Regular	7093.15	0	16730.9	16	1	11	7.97	179016	0	34819			Green	272 305 343 344 350 352 357 362 365 367 369 372 380 391 396 400 412 430 432 434 435 441 442 459 460 472 482 523 524 525 527 528 531 534 535 538 544 546 550 560 566 569 581 619 624 625 626 629 637 642 644 649 650 652 655 658 659 660 661 662 663 664 665 669 670 673 675 682 696 730 737 738 741 742 745 751 752 755 756 757 760 762 777 781 782 2656 2764 2936 4243 4952 7395 7526 7956 8397 8419 8608 8615…
78383	A0A193CHK2_CROOO	A0A193CHK2	Phospholipase A2_3 OS=Crotalus oreganus concolor PE=2 SV=1	Regular	7093.15	0	16094.9	16	1	11	7.97	179016	0	34819			Green	272 305 343 344 350 352 357 362 365 367 369 372 380 391 396 400 412 430 432 434 435 441 442 459 460 472 482 523 524 525 527 528 531 534 535 538 544 546 550 560 566 569 581 619 624 625 626 629 637 642 644 649 650 652 655 658 659 660 661 662 663 664 665 669 670 673 675 682 696 730 737 738 741 742 745 751 752 755 756 757 760 762 777 781 782 2656 2764 2936 4243 4952 7395 7526 7956 8397 8419 8608 8615…
78352	T1DE90_CROOH	T1DE90	PLA2-CohID-4 OS=Crotalus oreganus helleri PE=2 SV=1	Regular	7093.15	0	16709.9	16	1	12	7.97	179016	0	34819			Green	272 305 343 344 350 352 357 362 365 367 369 372 380 391 396 400 412 430 432 434 435 441 442 459 460 472 482 523 524 525 527 528 531 534 535 538 544 546 550 560 566 569 581 619 624 625 626 629 637 642 644 649 650 652 655 658 659 660 661 662 663 664 665 669 670 673 675 682 696 730 737 738 741 742 745 751 752 755 756 757 760 762 777 781 782 2656 2764 2936 4243 4952 7395 7526 7956 8397 8419 8608 8615…
78163	A0A193CHK3_CROCE	A0A193CHK3	Phospholipase A2_1 OS=Crotalus cerberus PE=2 SV=1	Regular	7093.15	0	16143	16	1	11	7.97	179016	0	34819			Green	272 305 343 344 350 352 357 362 365 367 369 372 380 391 396 400 412 430 432 434 435 441 442 459 460 472 482 523 524 525 527 528 531 534 535 538 544 546 550 560 566 569 581 619 624 625 626 629 637 642 644 649 650 652 655 658 659 660 661 662 663 664 665 669 670 673 675 682 696 730 737 738 741 742 745 751 752 755 756 757 760 762 777 781 782 2656 2764 2936 4243 4952 7395 7526 7956 8397 8419 8608 8615…
77502	A0A0H3U1X1_9SAUR	A0A0H3U1X1	Phospholipase A2 OS=Trimeresurus popeiorum PE=3 SV=1	Regular	7093.15	0	16182	16	1	17	7.97	179016	0	34819			Green	272 305 343 344 350 352 357 362 365 367 369 372 380 391 396 400 412 430 432 434 435 441 442 459 460 472 482 523 524 525 527 528 531 534 535 538 544 546 550 560 566 569 581 619 624 625 626 629 637 642 644 649 650 652 655 658 659 660 661 662 663 664 665 669 670 673 675 682 696 730 737 738 741 742 745 751 752 755 756 757 760 762 777 781 782 2656 2764 2936 4243 4952 7395 7526 7956 8397 8419 8608 8615…
77490	A0A0H3U1V5_TRIBO	A0A0H3U1V5	Phospholipase A2 OS=Trimeresurus borneensis PE=3 SV=1	Regular	7093.15	0	16105	16	1	10	8.03	179016	0	34819			Green	272 305 343 344 350 352 357 362 365 367 369 372 380 391 396 400 412 430 432 434 435 441 442 459 460 472 482 523 524 525 527 528 531 534 535 538 544 546 550 560 566 569 581 619 624 625 626 629 637 642 644 649 650 652 655 658 659 660 661 662 663 664 665 669 670 673 675 682 696 730 737 738 741 742 745 751 752 755 756 757 760 762 777 781 782 2656 2764 2936 4243 4952 7395 7526 7956 8397 8419 8608 8615…
76972	A0A0B4U779_PROFL	A0A0B4U779	Phospholipase A2 OS=Protobothrops flavoviridis GN=PfPLA-B' PE=3 SV=1	Regular	7093.15	0	16531.7	16	1	13	7.97	179016	0	34819			Green	272 305 343 344 350 352 357 362 365 367 369 372 380 391 396 400 412 430 432 434 435 441 442 459 460 472 482 523 524 525 527 528 531 534 535 538 544 546 550 560 566 569 581 619 624 625 626 629 637 642 644 649 650 652 655 658 659 660 661 662 663 664 665 669 670 673 675 682 696 730 737 738 741 742 745 751 752 755 756 757 760 762 777 781 782 2656 2764 2936 4243 4952 7395 7526 7956 8397 8419 8608 8615…
76070	A0A1J0R063_CROAT	A0A1J0R063	Phospholipase A2_ group IIG_ acidic-Pla2-gA1 OS=Crotalus atrox GN=Pla2g2gA1 PE=3 SV=1	Regular	7093.15	0	16158.9	16	1	11	7.97	179016	0	34819			Green	272 305 343 344 350 352 357 362 365 367 369 372 380 391 396 400 412 430 432 434 435 441 442 459 460 472 482 523 524 525 527 528 531 534 535 538 544 546 550 560 566 569 581 619 624 625 626 629 637 642 644 649 650 652 655 658 659 660 661 662 663 664 665 669 670 673 675 682 696 730 737 738 741 742 745 751 752 755 756 757 760 762 777 781 782 2656 2764 2936 4243 4952 7395 7526 7956 8397 8419 8608 8615…
75162	A0A0A1ENR3_LACMT	A0A0A1ENR3	Phospholipase A2 OS=Lachesis muta PE=2 SV=1	Regular	7093.15	0	16325.3	16	1	23	7.97	179016	0	34819			Green	272 305 343 344 350 352 357 362 365 367 369 372 380 391 396 400 412 430 432 434 435 441 442 459 460 472 482 523 524 525 527 528 531 534 535 538 544 546 550 560 566 569 581 619 624 625 626 629 637 642 644 649 650 652 655 658 659 660 661 662 663 664 665 669 670 673 675 682 696 730 737 738 741 742 745 751 752 755 756 757 760 762 777 781 782 2656 2764 2936 4243 4952 7395 7526 7956 8397 8419 8608 8615…
75157	D3IVZ4_LACMT	D3IVZ4	Phospholipase A2 OS=Lachesis muta GN=PLA2 PE=2 SV=1	Regular	7093.15	0	14542.9	16	1	21	9.17	179016	0	34819			Green	272 305 343 344 350 352 357 362 365 367 369 372 380 391 396 400 412 430 432 434 435 441 442 459 460 472 482 523 524 525 527 528 531 534 535 538 544 546 550 560 566 569 581 619 624 625 626 629 637 642 644 649 650 652 655 658 659 660 661 662 663 664 665 669 670 673 675 682 696 730 737 738 741 742 745 751 752 755 756 757 760 762 777 781 782 2656 2764 2936 4243 4952 7395 7526 7956 8397 8419 8608 8615…
74967	A0A193CHJ1_CROTA	A0A193CHJ1	Phospholipase A2_2 OS=Crotalus tzabcan PE=2 SV=1	Regular	7093.15	0	16143.9	16	1	11	7.97	179016	0	34819			Green	272 305 343 344 350 352 357 362 365 367 369 372 380 391 396 400 412 430 432 434 435 441 442 459 460 472 482 523 524 525 527 528 531 534 535 538 544 546 550 560 566 569 581 619 624 625 626 629 637 642 644 649 650 652 655 658 659 660 661 662 663 664 665 669 670 673 675 682 696 730 737 738 741 742 745 751 752 755 756 757 760 762 777 781 782 2656 2764 2936 4243 4952 7395 7526 7956 8397 8419 8608 8615…
74607	A8E2V4_BOTSC	A8E2V4	Acidic phospholipase A2 OS=Bothriechis schlegelii PE=2 SV=1	Regular	7093.15	0	16243.8	16	1	15	7.97	179016	0	34819			Green	272 305 343 344 350 352 357 362 365 367 369 372 380 391 396 400 412 430 432 434 435 441 442 459 460 472 482 523 524 525 527 528 531 534 535 538 544 546 550 560 566 569 581 619 624 625 626 629 637 642 644 649 650 652 655 658 659 660 661 662 663 664 665 669 670 673 675 682 696 730 737 738 741 742 745 751 752 755 756 757 760 762 777 781 782 2656 2764 2936 4243 4952 7395 7526 7956 8397 8419 8608 8615…
73401	A0A096XPP8_GLOIT	A0A096XPP8	Basic phospholipase A2 OS=Gloydius intermedius PE=2 SV=1	Regular	7093.15	0	16774	16	1	15	7.97	179016	0	34819			Green	272 305 343 344 350 352 357 362 365 367 369 372 380 391 396 400 412 430 432 434 435 441 442 459 460 472 482 523 524 525 527 528 531 534 535 538 544 546 550 560 566 569 581 619 624 625 626 629 637 642 644 649 650 652 655 658 659 660 661 662 663 664 665 669 670 673 675 682 696 730 737 738 741 742 745 751 752 755 756 757 760 762 777 781 782 2656 2764 2936 4243 4952 7395 7526 7956 8397 8419 8608 8615…
73086	A0A194ARZ7_SISMB	A0A194ARZ7	Phospholipase A2 2d OS=Sistrurus miliarius barbouri PE=3 SV=1	Regular	7093.15	0	16476.2	16	1	13	7.97	179016	0	34819			Green	272 305 343 344 350 352 357 362 365 367 369 372 380 391 396 400 412 430 432 434 435 441 442 459 460 472 482 523 524 525 527 528 531 534 535 538 544 546 550 560 566 569 581 619 624 625 626 629 637 642 644 649 650 652 655 658 659 660 661 662 663 664 665 669 670 673 675 682 696 730 737 738 741 742 745 751 752 755 756 757 760 762 777 781 782 2656 2764 2936 4243 4952 7395 7526 7956 8397 8419 8608 8615…
73032	A0A194ATT4_SISMB	A0A194ATT4	Phospholipase A2 2c OS=Sistrurus miliarius barbouri PE=3 SV=1	Regular	7093.15	0	16514.3	16	1	13	7.97	179016	0	34819			Green	272 305 343 344 350 352 357 362 365 367 369 372 380 391 396 400 412 430 432 434 435 441 442 459 460 472 482 523 524 525 527 528 531 534 535 538 544 546 550 560 566 569 581 619 624 625 626 629 637 642 644 649 650 652 655 658 659 660 661 662 663 664 665 669 670 673 675 682 696 730 737 738 741 742 745 751 752 755 756 757 760 762 777 781 782 2656 2764 2936 4243 4952 7395 7526 7956 8397 8419 8608 8615…
72835	A0A1J0R081_CROAT	A0A1J0R081	Phospholipase A2_ group IIG_ acidic-Pla2-gA1-prime OS=Crotalus atrox GN=Pla2g2gA1-prime PE=3 SV=1	Regular	7093.15	0	16233.1	16	1	11	7.97	179016	0	34819			Green	272 305 343 344 350 352 357 362 365 367 369 372 380 391 396 400 412 430 432 434 435 441 442 459 460 472 482 523 524 525 527 528 531 534 535 538 544 546 550 560 566 569 581 619 624 625 626 629 637 642 644 649 650 652 655 658 659 660 661 662 663 664 665 669 670 673 675 682 696 730 737 738 741 742 745 751 752 755 756 757 760 762 777 781 782 2656 2764 2936 4243 4952 7395 7526 7956 8397 8419 8608 8615…
72770	A0A0H3U201_GLOBR	A0A0H3U201	Phospholipase A2 OS=Gloydius brevicaudus PE=3 SV=1	Regular	7093.15	0	16537.4	16	1	14	7.86	179016	0	34819			Green	272 305 343 344 350 352 357 362 365 367 369 372 380 391 396 400 412 430 432 434 435 441 442 459 460 472 482 523 524 525 527 528 531 534 535 538 544 546 550 560 566 569 581 619 624 625 626 629 637 642 644 649 650 652 655 658 659 660 661 662 663 664 665 669 670 673 675 682 696 730 737 738 741 742 745 751 752 755 756 757 760 762 777 781 782 2656 2764 2936 4243 4952 7395 7526 7956 8397 8419 8608 8615…
72743	A0A0H3U268_TRIHG	A0A0H3U268	Phospholipase A2 OS=Trimeresurus hageni PE=3 SV=1	Regular	7093.15	0	16152.9	16	1	13	7.97	179016	0	34819			Green	272 305 343 344 350 352 357 362 365 367 369 372 380 391 396 400 412 430 432 434 435 441 442 459 460 472 482 523 524 525 527 528 531 534 535 538 544 546 550 560 566 569 581 619 624 625 626 629 637 642 644 649 650 652 655 658 659 660 661 662 663 664 665 669 670 673 675 682 696 730 737 738 741 742 745 751 752 755 756 757 760 762 777 781 782 2656 2764 2936 4243 4952 7395 7526 7956 8397 8419 8608 8615…
72741	A0A0H3U1Z6_TRIHG	A0A0H3U1Z6	Phospholipase A2 OS=Trimeresurus hageni PE=3 SV=1	Regular	7093.15	0	16154.9	16	1	13	7.97	179016	0	34819			Green	272 305 343 344 350 352 357 362 365 367 369 372 380 391 396 400 412 430 432 434 435 441 442 459 460 472 482 523 524 525 527 528 531 534 535 538 544 546 550 560 566 569 581 619 624 625 626 629 637 642 644 649 650 652 655 658 659 660 661 662 663 664 665 669 670 673 675 682 696 730 737 738 741 742 745 751 752 755 756 757 760 762 777 781 782 2656 2764 2936 4243 4952 7395 7526 7956 8397 8419 8608 8615…
72739	A0A0H3U1Z7_TRIHG	A0A0H3U1Z7	Phospholipase A2 OS=Trimeresurus hageni PE=3 SV=1	Regular	7093.15	0	16182.9	16	1	13	7.97	179016	0	34819			Green	272 305 343 344 350 352 357 362 365 367 369 372 380 391 396 400 412 430 432 434 435 441 442 459 460 472 482 523 524 525 527 528 531 534 535 538 544 546 550 560 566 569 581 619 624 625 626 629 637 642 644 649 650 652 655 658 659 660 661 662 663 664 665 669 670 673 675 682 696 730 737 738 741 742 745 751 752 755 756 757 760 762 777 781 782 2656 2764 2936 4243 4952 7395 7526 7956 8397 8419 8608 8615…
72728	T1DP65_CROOH	T1DP65	PLA2-CohID-2 OS=Crotalus oreganus helleri PE=2 SV=1	Regular	7093.15	0	16166	16	1	11	7.97	179016	0	34819			Green	272 305 343 344 350 352 357 362 365 367 369 372 380 391 396 400 412 430 432 434 435 441 442 459 460 472 482 523 524 525 527 528 531 534 535 538 544 546 550 560 566 569 581 619 624 625 626 629 637 642 644 649 650 652 655 658 659 660 661 662 663 664 665 669 670 673 675 682 696 730 737 738 741 742 745 751 752 755 756 757 760 762 777 781 782 2656 2764 2936 4243 4952 7395 7526 7956 8397 8419 8608 8615…
72691	A0A0H3U1X7_9SAUR	A0A0H3U1X7	Phospholipase A2 OS=Trimeresurus malcolmi PE=3 SV=1	Regular	7093.15	0	16386.3	16	1	13	8.03	179016	0	34819			Green	272 305 343 344 350 352 357 362 365 367 369 372 380 391 396 400 412 430 432 434 435 441 442 459 460 472 482 523 524 525 527 528 531 534 535 538 544 546 550 560 566 569 581 619 624 625 626 629 637 642 644 649 650 652 655 658 659 660 661 662 663 664 665 669 670 673 675 682 696 730 737 738 741 742 745 751 752 755 756 757 760 762 777 781 782 2656 2764 2936 4243 4952 7395 7526 7956 8397 8419 8608 8615…
72651	A0A0D3N8V5_AZEFE	A0A0D3N8V5	Acidic phospholipase A2 OS=Azemiops feae PE=2 SV=1	Regular	7093.15	0	16208.9	16	1	16	7.97	179016	0	34819			Green	272 305 343 344 350 352 357 362 365 367 369 372 380 391 396 400 412 430 432 434 435 441 442 459 460 472 482 523 524 525 527 528 531 534 535 538 544 546 550 560 566 569 581 619 624 625 626 629 637 642 644 649 650 652 655 658 659 660 661 662 663 664 665 669 670 673 675 682 696 730 737 738 741 742 745 751 752 755 756 757 760 762 777 781 782 2656 2764 2936 4243 4952 7395 7526 7956 8397 8419 8608 8615…
72508	B0LSF5_9SAUR	B0LSF5	Phospholipase A2 OS=Sistrurus catenatus catenatus GN=PLA2 PE=3 SV=1	Regular	7093.15	0	16616.8	16	1	18	7.97	179016	0	34819			Green	272 305 343 344 350 352 357 362 365 367 369 372 380 391 396 400 412 430 432 434 435 441 442 459 460 472 482 523 524 525 527 528 531 534 535 538 544 546 550 560 566 569 581 619 624 625 626 629 637 642 644 649 650 652 655 658 659 660 661 662 663 664 665 669 670 673 675 682 696 730 737 738 741 742 745 751 752 755 756 757 760 762 777 781 782 2656 2764 2936 4243 4952 7395 7526 7956 8397 8419 8608 8615…
72380	A0A193CHJ5_CROTA	A0A193CHJ5	Phospholipase A2_3 OS=Crotalus tzabcan PE=2 SV=1	Regular	7093.15	0	16705.9	16	1	12	7.97	179016	0	34819			Green	272 305 343 344 350 352 357 362 365 367 369 372 380 391 396 400 412 430 432 434 435 441 442 459 460 472 482 523 524 525 527 528 531 534 535 538 544 546 550 560 566 569 581 619 624 625 626 629 637 642 644 649 650 652 655 658 659 660 661 662 663 664 665 669 670 673 675 682 696 730 737 738 741 742 745 751 752 755 756 757 760 762 777 781 782 2656 2764 2936 4243 4952 7395 7526 7956 8397 8419 8608 8615…
72298	B0LSF9_9SAUR	B0LSF9	Phospholipase A2 OS=Sistrurus catenatus catenatus GN=PLA2 PE=3 SV=1	Regular	7093.15	0	16603.4	16	1	13	7.97	179016	0	34819			Green	272 305 343 344 350 352 357 362 365 367 369 372 380 391 396 400 412 430 432 434 435 441 442 459 460 472 482 523 524 525 527 528 531 534 535 538 544 546 550 560 566 569 581 619 624 625 626 629 637 642 644 649 650 652 655 658 659 660 661 662 663 664 665 669 670 673 675 682 696 730 737 738 741 742 745 751 752 755 756 757 760 762 777 781 782 2656 2764 2936 4243 4952 7395 7526 7956 8397 8419 8608 8615…
72166	A0A0H3U1V6_TRIHG	A0A0H3U1V6	Phospholipase A2 OS=Trimeresurus hageni PE=3 SV=1	Regular	7093.15	0	16241	16	1	13	7.97	179016	0	34819			Green	272 305 343 344 350 352 357 362 365 367 369 372 380 391 396 400 412 430 432 434 435 441 442 459 460 472 482 523 524 525 527 528 531 534 535 538 544 546 550 560 566 569 581 619 624 625 626 629 637 642 644 649 650 652 655 658 659 660 661 662 663 664 665 669 670 673 675 682 696 730 737 738 741 742 745 751 752 755 756 757 760 762 777 781 782 2656 2764 2936 4243 4952 7395 7526 7956 8397 8419 8608 8615…
72140	H6BFA4_CROOH	H6BFA4	PLA2 6 OS=Crotalus oreganus helleri PE=2 SV=1	Regular	7093.15	0	16387.2	16	1	11	7.97	179016	0	34819			Green	272 305 343 344 350 352 357 362 365 367 369 372 380 391 396 400 412 430 432 434 435 441 442 459 460 472 482 523 524 525 527 528 531 534 535 538 544 546 550 560 566 569 581 619 624 625 626 629 637 642 644 649 650 652 655 658 659 660 661 662 663 664 665 669 670 673 675 682 696 730 737 738 741 742 745 751 752 755 756 757 760 762 777 781 782 2656 2764 2936 4243 4952 7395 7526 7956 8397 8419 8608 8615…
72139	H6BFA3_CROOH	H6BFA3	PLA2 5 OS=Crotalus oreganus helleri PE=2 SV=1	Regular	7093.15	0	16102.9	16	1	8	7.97	179016	0	34819			Green	272 305 343 344 350 352 357 362 365 367 369 372 380 391 396 400 412 430 432 434 435 441 442 459 460 472 482 523 524 525 527 528 531 534 535 538 544 546 550 560 566 569 581 619 624 625 626 629 637 642 644 649 650 652 655 658 659 660 661 662 663 664 665 669 670 673 675 682 696 730 737 738 741 742 745 751 752 755 756 757 760 762 777 781 782 2656 2764 2936 4243 4952 7395 7526 7956 8397 8419 8608 8615…
72096	B0LSG0_9SAUR	B0LSG0	Phospholipase A2 OS=Sistrurus catenatus catenatus GN=PLA2 PE=3 SV=1	Regular	7093.15	0	16572.3	16	1	12	7.97	179016	0	34819			Green	272 305 343 344 350 352 357 362 365 367 369 372 380 391 396 400 412 430 432 434 435 441 442 459 460 472 482 523 524 525 527 528 531 534 535 538 544 546 550 560 566 569 581 619 624 625 626 629 637 642 644 649 650 652 655 658 659 660 661 662 663 664 665 669 670 673 675 682 696 730 737 738 741 742 745 751 752 755 756 757 760 762 777 781 782 2656 2764 2936 4243 4952 7395 7526 7956 8397 8419 8608 8615…
71864	A0A1J0R076_CROAT	A0A1J0R076	Phospholipase A2_ group IIG_ acidic-Pla2-gA1 OS=Crotalus atrox GN=Pla2g2gA1 PE=3 SV=1	Regular	7093.15	0	16144.9	16	1	11	7.97	179016	0	34819			Green	272 305 343 344 350 352 357 362 365 367 369 372 380 391 396 400 412 430 432 434 435 441 442 459 460 472 482 523 524 525 527 528 531 534 535 538 544 546 550 560 566 569 581 619 624 625 626 629 637 642 644 649 650 652 655 658 659 660 661 662 663 664 665 669 670 673 675 682 696 730 737 738 741 742 745 751 752 755 756 757 760 762 777 781 782 2656 2764 2936 4243 4952 7395 7526 7956 8397 8419 8608 8615…
59947	A0A0H3U1Y1_OVOOK	A0A0H3U1Y1	Phospholipase A2 OS=Ovophis okinavensis PE=3 SV=1	Regular	7093.15	0	16369.2	16	1	16	7.91	179016	0	34819			Green	272 305 343 344 350 352 357 362 365 367 369 372 380 391 396 400 412 430 432 434 435 441 442 459 460 472 482 523 524 525 527 528 531 534 535 538 544 546 550 560 566 569 581 619 624 625 626 629 637 642 644 649 650 652 655 658 659 660 661 662 663 664 665 669 670 673 675 682 696 730 737 738 741 742 745 751 752 755 756 757 760 762 777 781 782 2656 2764 2936 4243 4952 7395 7526 7956 8397 8419 8608 8615…
59946	T2HPH7_OVOOK	T2HPH7	Phospholipase a2 OS=Ovophis okinavensis PE=2 SV=1	Regular	7093.15	0	16397.2	16	1	16	7.91	179016	0	34819			Green	272 305 343 344 350 352 357 362 365 367 369 372 380 391 396 400 412 430 432 434 435 441 442 459 460 472 482 523 524 525 527 528 531 534 535 538 544 546 550 560 566 569 581 619 624 625 626 629 637 642 644 649 650 652 655 658 659 660 661 662 663 664 665 669 670 673 675 682 696 730 737 738 741 742 745 751 752 755 756 757 760 762 777 781 782 2656 2764 2936 4243 4952 7395 7526 7956 8397 8419 8608 8615…
58856	A0A0H3U275_OVOOK	A0A0H3U275	Phospholipase A2 OS=Ovophis okinavensis PE=3 SV=1	Regular	7093.15	0	16425.3	16	1	16	7.91	179016	0	34819			Green	272 305 343 344 350 352 357 362 365 367 369 372 380 391 396 400 412 430 432 434 435 441 442 459 460 472 482 523 524 525 527 528 531 534 535 538 544 546 550 560 566 569 581 619 624 625 626 629 637 642 644 649 650 652 655 658 659 660 661 662 663 664 665 669 670 673 675 682 696 730 737 738 741 742 745 751 752 755 756 757 760 762 777 781 782 2656 2764 2936 4243 4952 7395 7526 7956 8397 8419 8608 8615…
56958	A0A0H3U1W1_OVOOK	A0A0H3U1W1	Phospholipase A2 OS=Ovophis okinavensis PE=3 SV=1	Regular	7093.15	0	16425.3	16	1	15	7.91	179016	0	34819			Green	272 305 343 344 350 352 357 362 365 367 369 372 380 391 396 400 412 430 432 434 435 441 442 459 460 472 482 523 524 525 527 528 531 534 535 538 544 546 550 560 566 569 581 619 624 625 626 629 637 642 644 649 650 652 655 658 659 660 661 662 663 664 665 669 670 673 675 682 696 730 737 738 741 742 745 751 752 755 756 757 760 762 777 781 782 2656 2764 2936 4243 4952 7395 7526 7956 8397 8419 8608 8615…
56499	A0A0H3U1W2_OVOOK	A0A0H3U1W2	Phospholipase A2 OS=Ovophis okinavensis PE=3 SV=1	Regular	7093.15	0	16420.2	16	1	16	7.91	179016	0	34819			Green	272 305 343 344 350 352 357 362 365 367 369 372 380 391 396 400 412 430 432 434 435 441 442 459 460 472 482 523 524 525 527 528 531 534 535 538 544 546 550 560 566 569 581 619 624 625 626 629 637 642 644 649 650 652 655 658 659 660 661 662 663 664 665 669 670 673 675 682 696 730 737 738 741 742 745 751 752 755 756 757 760 762 777 781 782 2656 2764 2936 4243 4952 7395 7526 7956 8397 8419 8608 8615…
56496	A0A0H3U277_OVOOK	A0A0H3U277	Phospholipase A2 OS=Ovophis okinavensis PE=3 SV=1	Regular	7093.15	0	16400.3	16	1	16	7.91	179016	0	34819			Green	272 305 343 344 350 352 357 362 365 367 369 372 380 391 396 400 412 430 432 434 435 441 442 459 460 472 482 523 524 525 527 528 531 534 535 538 544 546 550 560 566 569 581 619 624 625 626 629 637 642 644 649 650 652 655 658 659 660 661 662 663 664 665 669 670 673 675 682 696 730 737 738 741 742 745 751 752 755 756 757 760 762 777 781 782 2656 2764 2936 4243 4952 7395 7526 7956 8397 8419 8608 8615…
49662	M1TFP9_BOTNU	M1TFP9	Phospholipase A2 OS=Bothrops neuwiedi PE=2 SV=1	Regular	7093.15	0	16123.8	16	1	14	7.97	179016	0	34819			Green	272 305 343 344 350 352 357 362 365 367 369 372 380 391 396 400 412 430 432 434 435 441 442 459 460 472 482 523 524 525 527 528 531 534 535 538 544 546 550 560 566 569 581 619 624 625 626 629 637 642 644 649 650 652 655 658 659 660 661 662 663 664 665 669 670 673 675 682 696 730 737 738 741 742 745 751 752 755 756 757 760 762 777 781 782 2656 2764 2936 4243 4952 7395 7526 7956 8397 8419 8608 8615…
34783	C9E7C4_CRODC	C9E7C4	Acidic PLA2 OS=Crotalus durissus cascavella PE=2 SV=1	Regular	7093.15	0	16383.4	16	1	14	7.97	179016	0	34819			Green	272 305 343 344 350 352 357 362 365 367 369 372 380 391 396 400 412 430 432 434 435 441 442 459 460 472 482 523 524 525 527 528 531 534 535 538 544 546 550 560 566 569 581 619 624 625 626 629 637 642 644 649 650 652 655 658 659 660 661 662 663 664 665 669 670 673 675 682 696 730 737 738 741 742 745 751 752 755 756 757 760 762 777 781 782 2656 2764 2936 4243 4952 7395 7526 7956 8397 8419 8608 8615…
32459	A0A0H3U208_9SAUR	A0A0H3U208	Phospholipase A2 OS=Ovophis convictus PE=3 SV=1	Regular	7093.15	0	16228	16	1	12	7.97	179016	0	34819			Green	272 305 343 344 350 352 357 362 365 367 369 372 380 391 396 400 412 430 432 434 435 441 442 459 460 472 482 523 524 525 527 528 531 534 535 538 544 546 550 560 566 569 581 619 624 625 626 629 637 642 644 649 650 652 655 658 659 660 661 662 663 664 665 669 670 673 675 682 696 730 737 738 741 742 745 751 752 755 756 757 760 762 777 781 782 2656 2764 2936 4243 4952 7395 7526 7956 8397 8419 8608 8615…
29760	A0A194AMJ1_9SAUR	A0A194AMJ1	Phospholipase A2 1n OS=Agkistrodon piscivorus PE=3 SV=1	Regular	7093.15	0	16465.6	16	1	11	7.97	179016	0	34819			Green	272 305 343 344 350 352 357 362 365 367 369 372 380 391 396 400 412 430 432 434 435 441 442 459 460 472 482 523 524 525 527 528 531 534 535 538 544 546 550 560 566 569 581 619 624 625 626 629 637 642 644 649 650 652 655 658 659 660 661 662 663 664 665 669 670 673 675 682 696 730 737 738 741 742 745 751 752 755 756 757 760 762 777 781 782 2656 2764 2936 4243 4952 7395 7526 7956 8397 8419 8608 8615…
29736	A0A194ARR6_9SAUR	A0A194ARR6	Phospholipase A2 1g OS=Agkistrodon piscivorus PE=3 SV=1	Regular	7093.15	0	16555.7	16	1	12	7.91	179016	0	34819			Green	272 305 343 344 350 352 357 362 365 367 369 372 380 391 396 400 412 430 432 434 435 441 442 459 460 472 482 523 524 525 527 528 531 534 535 538 544 546 550 560 566 569 581 619 624 625 626 629 637 642 644 649 650 652 655 658 659 660 661 662 663 664 665 669 670 673 675 682 696 730 737 738 741 742 745 751 752 755 756 757 760 762 777 781 782 2656 2764 2936 4243 4952 7395 7526 7956 8397 8419 8608 8615…
29507	A0A194ARQ7_9SAUR	A0A194ARQ7	Phospholipase A2 1q OS=Agkistrodon piscivorus PE=3 SV=1	Regular	7093.15	0	16426.5	16	1	11	7.91	179016	0	34819			Green	272 305 343 344 350 352 357 362 365 367 369 372 380 391 396 400 412 430 432 434 435 441 442 459 460 472 482 523 524 525 527 528 531 534 535 538 544 546 550 560 566 569 581 619 624 625 626 629 637 642 644 649 650 652 655 658 659 660 661 662 663 664 665 669 670 673 675 682 696 730 737 738 741 742 745 751 752 755 756 757 760 762 777 781 782 2656 2764 2936 4243 4952 7395 7526 7956 8397 8419 8608 8615…
29453	A0A194ARR2_9SAUR	A0A194ARR2	Phospholipase A2 1l OS=Agkistrodon piscivorus PE=3 SV=1	Regular	7093.15	0	16643.8	16	1	12	7.91	179016	0	34819			Green	272 305 343 344 350 352 357 362 365 367 369 372 380 391 396 400 412 430 432 434 435 441 442 459 460 472 482 523 524 525 527 528 531 534 535 538 544 546 550 560 566 569 581 619 624 625 626 629 637 642 644 649 650 652 655 658 659 660 661 662 663 664 665 669 670 673 675 682 696 730 737 738 741 742 745 751 752 755 756 757 760 762 777 781 782 2656 2764 2936 4243 4952 7395 7526 7956 8397 8419 8608 8615…
29270	A0A194APJ6_9SAUR	A0A194APJ6	Phospholipase A2 1r OS=Agkistrodon piscivorus PE=3 SV=1	Regular	7093.15	0	16656.8	16	1	12	7.91	179016	0	34819			Green	272 305 343 344 350 352 357 362 365 367 369 372 380 391 396 400 412 430 432 434 435 441 442 459 460 472 482 523 524 525 527 528 531 534 535 538 544 546 550 560 566 569 581 619 624 625 626 629 637 642 644 649 650 652 655 658 659 660 661 662 663 664 665 669 670 673 675 682 696 730 737 738 741 742 745 751 752 755 756 757 760 762 777 781 782 2656 2764 2936 4243 4952 7395 7526 7956 8397 8419 8608 8615…
29235	A0A194AQK5_9SAUR	A0A194AQK5	Phospholipase A2 1o OS=Agkistrodon piscivorus PE=3 SV=1	Regular	7093.15	0	16531.7	16	1	12	7.91	179016	0	34819			Green	272 305 343 344 350 352 357 362 365 367 369 372 380 391 396 400 412 430 432 434 435 441 442 459 460 472 482 523 524 525 527 528 531 534 535 538 544 546 550 560 566 569 581 619 624 625 626 629 637 642 644 649 650 652 655 658 659 660 661 662 663 664 665 669 670 673 675 682 696 730 737 738 741 742 745 751 752 755 756 757 760 762 777 781 782 2656 2764 2936 4243 4952 7395 7526 7956 8397 8419 8608 8615…
29187	Q65ZR0_9SAUR	Q65ZR0	Phospholipase A2 OS=Agkistrodon piscivorus GN=AppD49 PE=3 SV=1	Regular	7093.15	0	14863.6	16	1	14	8.87	179016	0	34819			Green	272 305 343 344 350 352 357 362 365 367 369 372 380 391 396 400 412 430 432 434 435 441 442 459 460 472 482 523 524 525 527 528 531 534 535 538 544 546 550 560 566 569 581 619 624 625 626 629 637 642 644 649 650 652 655 658 659 660 661 662 663 664 665 669 670 673 675 682 696 730 737 738 741 742 745 751 752 755 756 757 760 762 777 781 782 2656 2764 2936 4243 4952 7395 7526 7956 8397 8419 8608 8615…
29178	A0A194APS0_9SAUR	A0A194APS0	Phospholipase A2 3c OS=Agkistrodon piscivorus PE=3 SV=1	Regular	7093.15	0	16455.3	16	1	14	7.97	179016	0	34819			Green	272 305 343 344 350 352 357 362 365 367 369 372 380 391 396 400 412 430 432 434 435 441 442 459 460 472 482 523 524 525 527 528 531 534 535 538 544 546 550 560 566 569 581 619 624 625 626 629 637 642 644 649 650 652 655 658 659 660 661 662 663 664 665 669 670 673 675 682 696 730 737 738 741 742 745 751 752 755 756 757 760 762 777 781 782 2656 2764 2936 4243 4952 7395 7526 7956 8397 8419 8608 8615…
29159	A0A194AMJ6_9SAUR	A0A194AMJ6	Phospholipase A2 1i OS=Agkistrodon piscivorus PE=3 SV=1	Regular	7093.15	0	16486.6	16	1	11	7.91	179016	0	34819			Green	272 305 343 344 350 352 357 362 365 367 369 372 380 391 396 400 412 430 432 434 435 441 442 459 460 472 482 523 524 525 527 528 531 534 535 538 544 546 550 560 566 569 581 619 624 625 626 629 637 642 644 649 650 652 655 658 659 660 661 662 663 664 665 669 670 673 675 682 696 730 737 738 741 742 745 751 752 755 756 757 760 762 777 781 782 2656 2764 2936 4243 4952 7395 7526 7956 8397 8419 8608 8615…
[truncated: 738 more rows]

## Sheet: Run3
protein.key	protein.Entry	protein.Accession	protein.Description	protein.dataBaseType	protein.score	protein.falsePositiveRate	protein.avgMass	protein.MatchedProducts	protein.matchedPeptides	protein.digestPeps	protein.seqCover(%)	protein.MatchedPeptideIntenSum	protein.top3MatchedPeptideIntenSum	protein.MatchedProductIntenSum	protein.fmolOnColumn	protein.ngramOnColumn	protein.AutoCurate	protein.Key_ForHomologs
[truncated: 975 more rows]
