# Supplementary material for: Preliminary Insights of Brazilian Snake Venom Metalloproteomics
Source: Toxins (Basel). 2023 Nov 10;15(11):648. doi: 10.3390/toxins15110648 (PMC10675094; doi:10.3390/toxins15110648)
Supplement: Supplementary file 1 [file toxins-15-00648-s001.zip › Supplementary Material Table S5_Bothrops moojeni Shotgun proteomics.xlsx]

## Sheet: Run1
protein.key	protein.Entry	protein.Accession	protein.Description	protein.dataBaseType	protein.score	protein.falsePositiveRate	protein.avgMass	protein.MatchedProducts	protein.matchedPeptides	protein.digestPeps	protein.seqCover(%)	protein.MatchedPeptideIntenSum	protein.top3MatchedPeptideIntenSum	protein.MatchedProductIntenSum	protein.fmolOnColumn	protein.ngramOnColumn	protein.AutoCurate	protein.Key_ForHomologs
189147	A0A1L8D600_BOTAT	A0A1L8D600	BATXSVMPII1 OS=Bothrops atrox PE=2 SV=1	Regular	23018.6	0	54822.1	69	7	37	16.77	388978	361767	120391	947.53	51.9456	Green	1942 1943 1944 1945 1947 1963 2293 2299 2300 2301 2302 2319 2320 2322 2323 2329 2336 2340 2384 2389 2396 2408 2419 2420 2421 2533 2535 2539 2543 2547 2551 2553 14914 14954 39648 39729 51280 75401 77358 77495 83697 112385 112839 113300 113301 117469 176770 176886 177007 187944 188158 188163 192734
39648	E3UJM0_BOTNU	E3UJM0	MP_IIa SVMP (Fragment) OS=Bothrops neuwiedi PE=2 SV=1	Regular	22968.1	0	35980.9	63	6	18	25.56	373204	214913	118713	562.895	20.2535	Green	1942 1943 1944 1945 1947 1963 2293 2299 2300 2301 2302 2319 2320 2322 2323 2329 2336 2340 2384 2389 2396 2408 2419 2420 2421 2533 2535 2539 2543 2547 2551 2553 14914 14954 39729 51280 75401 77358 77495 83697 112385 112839 113300 113301 117469 176770 176886 177007 187944 188158 188163 189147 192734
2551	VM2_BOTAS	Q072L5	Zinc metalloproteinase/disintegrin OS=Bothrops asper PE=1 SV=1	Regular	21633.1	0	54818.9	45	4	38	8.81	347025	0	109487			Green	1942 1943 1944 1945 1947 1963 2293 2299 2300 2301 2302 2319 2320 2322 2323 2329 2336 2340 2384 2389 2396 2408 2419 2420 2421 2533 2535 2539 2543 2547 2553 14914 14954 39648 39729 51280 75401 77358 77495 83697 112385 112839 113300 113301 117469 176770 176886 177007 187944 188158 188163 189147 192734
77358	Q7T1T3_BOTJR	Q7T1T3	Metalloprotease BOJUMET III (Fragment) OS=Bothrops jararacussu PE=2 SV=1	Regular	14161.3	0	27971	48	3	15	19.34	215090	0	92828			Green	1942 1943 1944 1945 1947 1963 2300 2301 2302 2319 2320 2322 2323 2329 2336 2340 2408 2419 2420 2421 2533 2535 2539 2543 2547 2551 2553 14914 14954 39648 39729 51280 75401 77495 112385 112839 113300 113301 117469 176770 176886 177007 187944 188158 188163 189147
2329	VM2MD_GLOBR	Q9PVK9	Zinc metalloproteinase/disintegrin OS=Gloydius brevicaudus PE=2 SV=1	Regular	14055.6	0	54607.4	44	2	31	6.64	288625	152918	111956	400.517	21.8712	Green	1963 2320 2322 2323 2328 2336 2340 2408 2419 2420 2421 2524 2533 2535 2539 2543 2547 2551 2553 14914 14954 39648 75401 77358 77495 112385 112839 113300 113301 117469 176770 176886 177007 189147
188163	A0A1L8D6A9_BOTAT	A0A1L8D6A9	BATXSVMPII2 OS=Bothrops atrox PE=2 SV=1	Regular	13993.7	0	54387.8	98	10	40	26.89	349397	241214	73050	631.78	34.3611	Green	1942 1943 1944 1945 1947 2293 2299 2300 2301 2302 2319 2340 2384 2389 2396 2419 2551 39648 39729 51280 77358 77495 83697 113300 113301 176770 176886 187944 188158 189147 192734
2419	VM2V2_CROVV	C9E1R9	Zinc metalloproteinase/disintegrin VMP-II OS=Crotalus viridis viridis PE=2 SV=1	Regular	13131.6	0	55068.2	37	3	33	7.74	204287	10403	85080	27.2473	1.5005	Green	1942 1943 1944 1945 1947 1953 1963 2299 2300 2319 2320 2322 2323 2325 2329 2336 2340 2396 2408 2420 2421 2533 2535 2539 2543 2547 2551 2553 7791 7817 8093 8331 14914 14954 17538 28905 28911 39648 50431 51275 51280 72541 75401 77358 77495 79646 79652 83697 112385 112839 113300 113301 117469 176596 176770 176886 177007 187944 187982 187989 188003 188158 188163 188226 188229 188350 188633 189147 189…
176886	A0A194APQ3_SISTE	A0A194APQ3	Metalloproteinase type II 6b OS=Sistrurus tergeminus PE=3 SV=1	Regular	13039.9	0	54926.9	31	2	30	5.44	193884	0	83396			Green	1942 1943 1944 1945 1947 1963 2299 2300 2319 2320 2322 2323 2329 2336 2340 2396 2408 2419 2420 2421 2533 2535 2539 2543 2547 2551 2553 14914 14954 39648 51280 75401 77358 77495 83697 112385 112839 113300 113301 117469 176770 177007 187944 188158 188163 189147 192734
176770	A0A194ASK9_SISTE	A0A194ASK9	Metalloproteinase type II 6c OS=Sistrurus tergeminus PE=3 SV=1	Regular	13039.9	0	54942.9	31	2	29	5.44	193884	0	83396			Green	1942 1943 1944 1945 1947 1963 2299 2300 2319 2320 2322 2323 2329 2336 2340 2396 2408 2419 2420 2421 2533 2535 2539 2543 2547 2551 2553 14914 14954 39648 51280 75401 77358 77495 83697 112385 112839 113300 113301 117469 176886 177007 187944 188158 188163 189147 192734
113301	A0A194ATI6_SISTE	A0A194ATI6	Metalloproteinase type II 6e OS=Sistrurus tergeminus PE=3 SV=1	Regular	13039.9	0	55013	31	2	29	5.44	193884	0	83396			Green	1942 1943 1944 1945 1947 1963 2299 2300 2319 2320 2322 2323 2329 2336 2340 2396 2408 2419 2420 2421 2533 2535 2539 2543 2547 2551 2553 14914 14954 39648 51280 75401 77358 77495 83697 112385 112839 113300 117469 176770 176886 177007 187944 188158 188163 189147 192734
113300	A0A194ARS8_SISTE	A0A194ARS8	Metalloproteinase type II 6d OS=Sistrurus tergeminus PE=3 SV=1	Regular	13039.9	0	54947.9	31	2	29	5.44	193884	0	83396			Green	1942 1943 1944 1945 1947 1963 2299 2300 2319 2320 2322 2323 2329 2336 2340 2396 2408 2419 2420 2421 2533 2535 2539 2543 2547 2551 2553 14914 14954 39648 51280 75401 77358 77495 83697 112385 112839 113301 117469 176770 176886 177007 187944 188158 188163 189147 192734
77495	A0A194ASW7_SISMB	A0A194ASW7	Metalloproteinase type II 4 OS=Sistrurus miliarius barbouri PE=3 SV=1	Regular	13039.9	0	55008.1	31	2	29	5.44	193884	0	83396			Green	1942 1943 1944 1945 1947 1963 2299 2300 2319 2320 2322 2323 2329 2336 2340 2396 2408 2419 2420 2421 2533 2535 2539 2543 2547 2551 2553 14914 14954 39648 51280 75401 77358 83697 112385 112839 113300 113301 117469 176770 176886 177007 187944 188158 188163 189147 192734
187944	A0A1L8D5Z6_BOTAT	A0A1L8D5Z6	BATXSVMPII3 OS=Bothrops atrox PE=2 SV=1	Regular	12848.9	0	54595.9	72	8	44	23.32	287605	3096	50299	8.109	0.4427	Green	1942 1943 1944 1945 1947 2293 2299 2300 2301 2302 2319 2340 2384 2389 2396 2419 2551 39648 39729 51280 77358 77495 83697 113300 113301 176770 176886 188158 188163 189147 189155 192734
188158	A0A1L8D641_BOTAT	A0A1L8D641	BATXSVMPIII9 OS=Bothrops atrox PE=2 SV=1	Regular	12837.6	0	69891.4	69	7	50	15.89	284509	0	49970			Green	1942 1943 1944 1945 1947 2293 2299 2300 2301 2302 2319 2340 2384 2389 2396 2419 2551 39648 39729 51280 77358 77495 83697 113300 113301 176770 176886 187944 188163 189147 192734
2340	VM3B1_BOTJR	Q1PHZ4	Zinc metalloproteinase-disintegrin-like BjussuMP-1 (Fragment) OS=Bothrops jararacussu PE=1 SV=1	Regular	12829.7	0	63923.8	31	2	40	4.39	189912	0	85540			Green	1942 1943 1944 1945 1947 1963 2300 2301 2302 2319 2320 2322 2323 2329 2336 2408 2419 2420 2421 2533 2535 2539 2543 2547 2551 2553 14914 14954 39648 39729 51280 75401 77358 77495 112385 112839 113300 113301 117469 176770 176886 177007 187944 188158 188163 189147
177007	A0A194ARL4_SISTE	A0A194ARL4	Metalloproteinase type II 6a OS=Sistrurus tergeminus PE=3 SV=1	Regular	12731.6	0	54931.9	26	1	29	3.56	186680	0	82489			Green	1963 2320 2322 2323 2329 2336 2340 2408 2419 2420 2421 2533 2535 2539 2543 2547 2551 2553 14914 14954 39648 75401 77358 77495 112385 112839 113300 113301 117469 176770 176886 189147
117469	B0VXU8_SISCA	B0VXU8	Metalloproteinase isoform 6 (Fragment) OS=Sistrurus catenatus edwardsii PE=2 SV=1	Regular	12731.6	0	51297.6	26	1	26	3.83	186680	0	82489			Green	1963 2320 2322 2323 2329 2336 2340 2408 2419 2420 2421 2533 2535 2539 2543 2547 2551 2553 14914 14954 39648 75401 77358 77495 112385 112839 113300 113301 176770 176886 177007 189147
112839	Q92119_PROMU	Q92119	Atrolysin e (Fragment) OS=Protobothrops mucrosquamatus PE=2 SV=1	Regular	12731.6	0	56093.6	26	1	40	3.49	186680	0	82489			Green	1963 2320 2322 2323 2329 2336 2340 2408 2419 2420 2421 2533 2535 2539 2543 2547 2551 2553 14914 14954 39648 75401 77358 77495 112385 113300 113301 117469 176770 176886 177007 189147
112385	Q7T1S0_PROMU	Q7T1S0	Trimucrin (Fragment) OS=Protobothrops mucrosquamatus PE=2 SV=1	Regular	12731.6	0	8560.12	26	1	4	23.29	186680	0	82489			Green	1963 2320 2322 2323 2329 2336 2340 2408 2419 2420 2421 2533 2535 2539 2543 2547 2551 2553 14914 14954 39648 75401 77358 77495 112839 113300 113301 117469 176770 176886 177007 189147
75401	Q90222_GLOHA	Q90222	Prepro-halystatin 3 (Fragment) OS=Gloydius halys PE=4 SV=1	Regular	12731.6	0	13188	26	1	4	14.78	186680	0	82489			Green	1963 2320 2322 2323 2329 2336 2340 2408 2419 2420 2421 2533 2535 2539 2543 2547 2551 2553 14914 14954 39648 77358 77495 112385 112839 113300 113301 117469 176770 176886 177007 189147
14954	A0A0K8RT96_CROHD	A0A0K8RT96	Metalloproteinase (Type II) 1 OS=Crotalus horridus PE=3 SV=1	Regular	12731.6	0	55244.3	26	1	30	3.56	186680	0	82489			Green	1963 2320 2322 2323 2329 2336 2340 2408 2419 2420 2421 2533 2535 2539 2543 2547 2551 2553 14914 39648 75401 77358 77495 112385 112839 113300 113301 117469 176770 176886 177007 189147
14914	A0A0K8RYV7_CROHD	A0A0K8RYV7	Metalloproteinase (Type II) 2 OS=Crotalus horridus PE=3 SV=1	Regular	12731.6	0	55320.5	26	1	32	3.56	186680	0	82489			Green	1963 2320 2322 2323 2329 2336 2340 2408 2419 2420 2421 2533 2535 2539 2543 2547 2551 2553 14954 39648 75401 77358 77495 112385 112839 113300 113301 117469 176770 176886 177007 189147
2553	VM2_GLOHA	Q9DGH6	Disintegrin saxatilin OS=Gloydius halys PE=1 SV=1	Regular	12731.6	0	8410.05	26	1	5	23.29	186680	0	82489			Green	1963 2320 2322 2323 2329 2336 2340 2408 2419 2420 2421 2533 2535 2539 2543 2547 2551 14914 14954 39648 75401 77358 77495 112385 112839 113300 113301 117469 176770 176886 177007 189147
2547	VM2T3_PROMU	O57413	Zinc metalloproteinase/disintegrin OS=Protobothrops mucrosquamatus PE=1 SV=1	Regular	12731.6	0	55489.9	26	1	40	3.53	186680	0	82489			Green	1963 2320 2322 2323 2329 2336 2340 2408 2419 2420 2421 2533 2535 2539 2543 2551 2553 14914 14954 39648 75401 77358 77495 112385 112839 113300 113301 117469 176770 176886 177007 189147
2543	VM2P2_PROMU	E9NW27	Zinc metalloproteinase/disintegrin PMMP-2 OS=Protobothrops mucrosquamatus PE=2 SV=1	Regular	12731.6	0	55667.3	26	1	35	3.51	186680	0	82489			Green	1963 2320 2322 2323 2329 2336 2340 2408 2419 2420 2421 2533 2535 2539 2547 2551 2553 14914 14954 39648 75401 77358 77495 112385 112839 113300 113301 117469 176770 176886 177007 189147
2539	VM2JA_BOTJA	Q0NZX5	Disintegrin jarastatin (Fragment) OS=Bothrops jararaca PE=1 SV=1	Regular	12731.6	0	10007.7	26	1	6	19.32	186680	0	82489			Green	1963 2320 2322 2323 2329 2336 2340 2408 2419 2420 2421 2533 2535 2543 2547 2551 2553 14914 14954 39648 75401 77358 77495 112385 112839 113300 113301 117469 176770 176886 177007 189147
2535	VM2I_CROBA	P31981	Disintegrin basilicin OS=Crotalus basiliscus PE=1 SV=1	Regular	12731.6	0	8387.99	26	1	4	23.61	186680	0	82489			Green	1963 2320 2322 2323 2329 2336 2340 2408 2419 2420 2421 2533 2539 2543 2547 2551 2553 14914 14954 39648 75401 77358 77495 112385 112839 113300 113301 117469 176770 176886 177007 189147
2533	VM2H2_GLOHA	Q90221	Zinc metalloproteinase/disintegrin (Fragment) OS=Gloydius halys PE=2 SV=1	Regular	12731.6	0	13484.4	26	1	4	14.53	186680	0	82489			Green	1963 2320 2322 2323 2329 2336 2340 2408 2419 2420 2421 2535 2539 2543 2547 2551 2553 14914 14954 39648 75401 77358 77495 112385 112839 113300 113301 117469 176770 176886 177007 189147
2421	VM2_BOTCO	P31988	Disintegrin cotiarin OS=Bothrops cotiara PE=1 SV=1	Regular	12731.6	0	8393.91	26	1	4	23.61	186680	0	82489			Green	1963 2320 2322 2323 2329 2336 2340 2408 2419 2420 2533 2535 2539 2543 2547 2551 2553 14914 14954 39648 75401 77358 77495 112385 112839 113300 113301 117469 176770 176886 177007 189147
2420	VM2_BOTAL	Q801Z4	Disintegrin DisBa-01 OS=Bothrops alternatus PE=1 SV=2	Regular	12731.6	0	8920.57	26	1	5	21.79	186680	0	82489			Green	1963 2320 2322 2323 2329 2336 2340 2408 2419 2421 2533 2535 2539 2543 2547 2551 2553 14914 14954 39648 75401 77358 77495 112385 112839 113300 113301 117469 176770 176886 177007 189147
2408	VM2J2_BOTJA	Q98SP2	Zinc metalloproteinase/disintegrin OS=Bothrops jararaca PE=1 SV=1	Regular	12731.6	0	54752.2	26	1	46	3.56	186680	0	82489			Green	1963 2320 2322 2323 2329 2336 2340 2419 2420 2421 2533 2535 2539 2543 2547 2551 2553 14914 14954 39648 75401 77358 77495 112385 112839 113300 113301 117469 176770 176886 177007 189147
2336	VM2_CERSA	C0HJM5	Disintegrin sasaimin OS=Cerrophidion sasai PE=1 SV=1	Regular	12731.6	0	8298.82	26	1	5	23.61	186680	0	82489			Green	1963 2320 2322 2323 2329 2340 2408 2419 2420 2421 2533 2535 2539 2543 2547 2551 2553 14914 14954 39648 75401 77358 77495 112385 112839 113300 113301 117469 176770 176886 177007 189147
2323	VM2JC_BOTJA	P31989	Zinc metalloproteinase/disintegrin (Fragment) OS=Bothrops jararaca PE=1 SV=2	Regular	12731.6	0	18581.3	26	1	10	10.56	186680	0	82489			Green	1963 2320 2322 2329 2336 2340 2408 2419 2420 2421 2533 2535 2539 2543 2547 2551 2553 14914 14954 39648 75401 77358 77495 112385 112839 113300 113301 117469 176770 176886 177007 189147
2322	VM2I_LACMU	P31990	Disintegrin lachesin OS=Lachesis muta muta PE=1 SV=1	Regular	12731.6	0	8449.02	26	1	4	23.29	186680	0	82489			Green	1963 2320 2323 2329 2336 2340 2408 2419 2420 2421 2533 2535 2539 2543 2547 2551 2553 14914 14954 39648 75401 77358 77495 112385 112839 113300 113301 117469 176770 176886 177007 189147
2320	VM2I_CROCE	P31985	Disintegrin cereberin OS=Crotalus cerberus PE=1 SV=1	Regular	12731.6	0	8465.07	26	1	4	23.61	186680	0	82489			Green	1963 2322 2323 2329 2336 2340 2408 2419 2420 2421 2533 2535 2539 2543 2547 2551 2553 14914 14954 39648 75401 77358 77495 112385 112839 113300 113301 117469 176770 176886 177007 189147
1963	VM2_BOTAT	P18618	Disintegrin batroxostatin OS=Bothrops atrox PE=1 SV=2	Regular	12731.6	0	8419.94	26	1	4	23.61	186680	0	82489			Green	2320 2322 2323 2329 2336 2340 2408 2419 2420 2421 2533 2535 2539 2543 2547 2551 2553 14914 14954 39648 75401 77358 77495 112385 112839 113300 113301 117469 176770 176886 177007 189147
192737	A0A1L8D605_BOTAT	A0A1L8D605	BATXPLA6 OS=Bothrops atrox PE=2 SV=1	Regular	10457.8	0	16471.7	38	3	17	25.36	214569	214569	52560	561.993	9.257	Green	272 305 343 344 350 352 357 362 365 367 369 372 380 391 396 400 401 412 430 432 434 435 441 442 459 460 472 477 482 523 524 525 527 528 531 534 535 538 544 546 550 560 566 569 581 619 624 625 626 629 637 642 644 649 650 652 655 658 659 660 661 662 663 664 665 669 670 673 675 682 696 730 737 738 741 742 745 751 752 755 756 757 760 762 777 781 782 2656 2764 2936 4243 4952 7395 7526 7956 8397 8419 8…
2300	VM1B1_BOTPA	P0C6S0	Snake venom metalloproteinase BnP1 (Fragments) OS=Bothrops pauloensis PE=1 SV=1	Regular	9438.47	0	9685.13	19	3	9	30.12	160345	0	26998			Green	1942 1943 1944 1945 1947 2293 2299 2301 2302 2319 2340 2384 2389 2396 2419 2551 39648 39729 51280 77358 77495 83697 113300 113301 176770 176886 187944 188158 188163 189147 192734
550	PA2B3_BOTAS	P20474	Basic phospholipase A2 myotoxin III OS=Bothrops asper PE=1 SV=2	Regular	9338.95	0	16549.9	25	2	14	18.12	163891	0	36398			Green	272 305 343 344 350 352 357 362 365 367 369 372 380 391 396 400 401 412 430 432 434 435 441 442 459 460 472 477 482 523 524 525 527 528 531 534 535 538 544 546 560 566 569 581 619 624 625 626 629 637 642 644 649 650 652 655 658 659 660 661 662 663 664 665 669 670 673 675 682 696 730 737 738 741 742 745 751 752 755 756 757 760 762 777 781 782 2656 2764 2936 4243 4952 7395 7526 7956 8397 8419 8608 …
2301	VM1B2_BOTPA	P0C6S1	Snake venom metalloproteinase BnP2 (Fragments) OS=Bothrops pauloensis PE=1 SV=1	Regular	9117.36	0	8008.07	14	2	8	23.19	153141	0	26091			Green	1942 1943 1944 1945 1947 2293 2300 2302 2319 2340 2384 2389 2551 39648 39729 51280 77358 187944 188158 188163 189147
192747	A0A1L8D602_BOTAT	A0A1L8D602	BATXPLA5 OS=Bothrops atrox PE=2 SV=1	Regular	8963.66	0	16313.3	17	1	17	7.97	155013	0	32712			Green	272 305 343 344 350 352 357 362 365 367 369 372 380 391 396 400 412 430 432 434 435 441 442 459 460 472 482 523 524 525 527 528 531 534 535 538 544 546 550 560 566 569 581 619 624 625 626 629 637 642 644 649 650 652 655 658 659 660 661 662 663 664 665 669 670 673 675 682 696 730 737 738 741 742 745 751 752 755 756 757 760 762 777 781 782 2656 2764 2936 4243 4952 7395 7526 7956 8397 8419 8608 8615…
192355	J3SDW0_CROAD	J3SDW0	Phospholipase A2 5 OS=Crotalus adamanteus PE=2 SV=1	Regular	8963.66	0	16125.9	17	1	10	7.97	155013	0	32712			Green	272 305 343 344 350 352 357 362 365 367 369 372 380 391 396 400 412 430 432 434 435 441 442 459 460 472 482 523 524 525 527 528 531 534 535 538 544 546 550 560 566 569 581 619 624 625 626 629 637 642 644 649 650 652 655 658 659 660 661 662 663 664 665 669 670 673 675 682 696 730 737 738 741 742 745 751 752 755 756 757 760 762 777 781 782 2656 2764 2936 4243 4952 7395 7526 7956 8397 8419 8608 8615…
192246	J3S823_CROAD	J3S823	Phospholipase A2 2 OS=Crotalus adamanteus PE=2 SV=1	Regular	8963.66	0	16124.9	17	1	11	7.97	155013	0	32712			Green	272 305 343 344 350 352 357 362 365 367 369 372 380 391 396 400 412 430 432 434 435 441 442 459 460 472 482 523 524 525 527 528 531 534 535 538 544 546 550 560 566 569 581 619 624 625 626 629 637 642 644 649 650 652 655 658 659 660 661 662 663 664 665 669 670 673 675 682 696 730 737 738 741 742 745 751 752 755 756 757 760 762 777 781 782 2656 2764 2936 4243 4952 7395 7526 7956 8397 8419 8608 8615…
190116	J3SBP4_CROAD	J3SBP4	Phospholipase A2 4 OS=Crotalus adamanteus PE=2 SV=1	Regular	8963.66	0	16110.8	17	1	10	7.97	155013	0	32712			Green	272 305 343 344 350 352 357 362 365 367 369 372 380 391 396 400 412 430 432 434 435 441 442 459 460 472 482 523 524 525 527 528 531 534 535 538 544 546 550 560 566 569 581 619 624 625 626 629 637 642 644 649 650 652 655 658 659 660 661 662 663 664 665 669 670 673 675 682 696 730 737 738 741 742 745 751 752 755 756 757 760 762 777 781 782 2656 2764 2936 4243 4952 7395 7526 7956 8397 8419 8608 8615…
190055	J3S3V6_CROAD	J3S3V6	Phospholipase A2 6 OS=Crotalus adamanteus PE=2 SV=1	Regular	8963.66	0	16319	17	1	11	7.97	155013	0	32712			Green	272 305 343 344 350 352 357 362 365 367 369 372 380 391 396 400 412 430 432 434 435 441 442 459 460 472 482 523 524 525 527 528 531 534 535 538 544 546 550 560 566 569 581 619 624 625 626 629 637 642 644 649 650 652 655 658 659 660 661 662 663 664 665 669 670 673 675 682 696 730 737 738 741 742 745 751 752 755 756 757 760 762 777 781 782 2656 2764 2936 4243 4952 7395 7526 7956 8397 8419 8608 8615…
188582	A0A1L8D6C4_BOTAT	A0A1L8D6C4	BATXPLA4 OS=Bothrops atrox PE=2 SV=1	Regular	8963.66	0	16287.1	17	1	15	7.97	155013	0	32712			Green	272 305 343 344 350 352 357 362 365 367 369 372 380 391 396 400 412 430 432 434 435 441 442 459 460 472 482 523 524 525 527 528 531 534 535 538 544 546 550 560 566 569 581 619 624 625 626 629 637 642 644 649 650 652 655 658 659 660 661 662 663 664 665 669 670 673 675 682 696 730 737 738 741 742 745 751 752 755 756 757 760 762 777 781 782 2656 2764 2936 4243 4952 7395 7526 7956 8397 8419 8608 8615…
188433	A0A0D3S151_ATHCH	A0A0D3S151	Phospholipase A2 OS=Atheris chlorechis PE=2 SV=1	Regular	8963.66	0	16503.1	17	1	10	8.03	155013	0	32712			Green	272 305 343 344 350 352 357 362 365 367 369 372 380 391 396 400 412 430 432 434 435 441 442 459 460 472 482 523 524 525 527 528 531 534 535 538 544 546 550 560 566 569 581 619 624 625 626 629 637 642 644 649 650 652 655 658 659 660 661 662 663 664 665 669 670 673 675 682 696 730 737 738 741 742 745 751 752 755 756 757 760 762 777 781 782 2656 2764 2936 4243 4952 7395 7526 7956 8397 8419 8608 8615…
188189	A0A1L8D5Z4_BOTAT	A0A1L8D5Z4	BATXPLA1 OS=Bothrops atrox PE=2 SV=1	Regular	8963.66	0	16263	17	1	14	7.97	155013	0	32712			Green	272 305 343 344 350 352 357 362 365 367 369 372 380 391 396 400 412 430 432 434 435 441 442 459 460 472 482 523 524 525 527 528 531 534 535 538 544 546 550 560 566 569 581 619 624 625 626 629 637 642 644 649 650 652 655 658 659 660 661 662 663 664 665 669 670 673 675 682 696 730 737 738 741 742 745 751 752 755 756 757 760 762 777 781 782 2656 2764 2936 4243 4952 7395 7526 7956 8397 8419 8608 8615…
187829	A0A194ART7_SISTE	A0A194ART7	Phospholipase A2 2d OS=Sistrurus tergeminus PE=3 SV=1	Regular	8963.66	0	16391.1	17	1	11	7.97	155013	0	32712			Green	272 305 343 344 350 352 357 362 365 367 369 372 380 391 396 400 412 430 432 434 435 441 442 459 460 472 482 523 524 525 527 528 531 534 535 538 544 546 550 560 566 569 581 619 624 625 626 629 637 642 644 649 650 652 655 658 659 660 661 662 663 664 665 669 670 673 675 682 696 730 737 738 741 742 745 751 752 755 756 757 760 762 777 781 782 2656 2764 2936 4243 4952 7395 7526 7956 8397 8419 8608 8615…
176771	A0A194APR3_SISTE	A0A194APR3	Phospholipase A2 2b OS=Sistrurus tergeminus PE=3 SV=1	Regular	8963.66	0	16438.2	17	1	11	7.97	155013	0	32712			Green	272 305 343 344 350 352 357 362 365 367 369 372 380 391 396 400 412 430 432 434 435 441 442 459 460 472 482 523 524 525 527 528 531 534 535 538 544 546 550 560 566 569 581 619 624 625 626 629 637 642 644 649 650 652 655 658 659 660 661 662 663 664 665 669 670 673 675 682 696 730 737 738 741 742 745 751 752 755 756 757 760 762 777 781 782 2656 2764 2936 4243 4952 7395 7526 7956 8397 8419 8608 8615…
133490	A0A0S2C1J6_PROTO	A0A0S2C1J6	Asp49 phospholipase A2 isozyme OS=Protobothrops tokarensis GN=Asp49 PE=2 SV=1	Regular	8963.66	0	16347.2	17	1	12	7.97	155013	0	32712			Green	272 305 343 344 350 352 357 362 365 367 369 372 380 391 396 400 412 430 432 434 435 441 442 459 460 472 482 523 524 525 527 528 531 534 535 538 544 546 550 560 566 569 581 619 624 625 626 629 637 642 644 649 650 652 655 658 659 660 661 662 663 664 665 669 670 673 675 682 696 730 737 738 741 742 745 751 752 755 756 757 760 762 777 781 782 2656 2764 2936 4243 4952 7395 7526 7956 8397 8419 8608 8615…
118198	A0A193CHK7_CROBA	A0A193CHK7	Phospholipase A2_3 Crotoxin-like basic B subunit OS=Crotalus basiliscus PE=2 SV=1	Regular	8963.66	0	16705.9	17	1	12	7.97	155013	0	32712			Green	272 305 343 344 350 352 357 362 365 367 369 372 380 391 396 400 412 430 432 434 435 441 442 459 460 472 482 523 524 525 527 528 531 534 535 538 544 546 550 560 566 569 581 619 624 625 626 629 637 642 644 649 650 652 655 658 659 660 661 662 663 664 665 669 670 673 675 682 696 730 737 738 741 742 745 751 752 755 756 757 760 762 777 781 782 2656 2764 2936 4243 4952 7395 7526 7956 8397 8419 8608 8615…
117833	A0A193CHK6_CROBA	A0A193CHK6	Phospholipase A2_2 OS=Crotalus basiliscus PE=2 SV=1	Regular	8963.66	0	16143.9	17	1	11	7.97	155013	0	32712			Green	272 305 343 344 350 352 357 362 365 367 369 372 380 391 396 400 412 430 432 434 435 441 442 459 460 472 482 523 524 525 527 528 531 534 535 538 544 546 550 560 566 569 581 619 624 625 626 629 637 642 644 649 650 652 655 658 659 660 661 662 663 664 665 669 670 673 675 682 696 730 737 738 741 742 745 751 752 755 756 757 760 762 777 781 782 2656 2764 2936 4243 4952 7395 7526 7956 8397 8419 8608 8615…
117358	B0LSG2_SISCA	B0LSG2	Phospholipase A2 OS=Sistrurus catenatus edwardsii GN=PLA2 PE=3 SV=1	Regular	8963.66	0	16412.1	17	1	11	7.97	155013	0	32712			Green	272 305 343 344 350 352 357 362 365 367 369 372 380 391 396 400 412 430 432 434 435 441 442 459 460 472 482 523 524 525 527 528 531 534 535 538 544 546 550 560 566 569 581 619 624 625 626 629 637 642 644 649 650 652 655 658 659 660 661 662 663 664 665 669 670 673 675 682 696 730 737 738 741 742 745 751 752 755 756 757 760 762 777 781 782 2656 2764 2936 4243 4952 7395 7526 7956 8397 8419 8608 8615…
116853	A0A193CHL0_CROBA	A0A193CHL0	Phospholipase A2_1 OS=Crotalus basiliscus PE=2 SV=1	Regular	8963.66	0	16468.5	17	1	13	7.97	155013	0	32712			Green	272 305 343 344 350 352 357 362 365 367 369 372 380 391 396 400 412 430 432 434 435 441 442 459 460 472 482 523 524 525 527 528 531 534 535 538 544 546 550 560 566 569 581 619 624 625 626 629 637 642 644 649 650 652 655 658 659 660 661 662 663 664 665 669 670 673 675 682 696 730 737 738 741 742 745 751 752 755 756 757 760 762 777 781 782 2656 2764 2936 4243 4952 7395 7526 7956 8397 8419 8608 8615…
116779	Q6T5K9_GLOSH	Q6T5K9	Acidic phospholipase A2 (Fragment) OS=Gloydius shedaoensis PE=2 SV=1	Regular	8963.66	0	14448.7	17	1	14	9.02	155013	0	32712			Green	272 305 343 344 350 352 357 362 365 367 369 372 380 391 396 400 412 430 432 434 435 441 442 459 460 472 482 523 524 525 527 528 531 534 535 538 544 546 550 560 566 569 581 619 624 625 626 629 637 642 644 649 650 652 655 658 659 660 661 662 663 664 665 669 670 673 675 682 696 730 737 738 741 742 745 751 752 755 756 757 760 762 777 781 782 2656 2764 2936 4243 4952 7395 7526 7956 8397 8419 8608 8615…
114265	A0A1J0R055_CROSS	A0A1J0R055	Phospholipase A2_ group IIG_ acidic-Pla2-gA1 OS=Crotalus scutulatus scutulatus GN=Pla2g2gA1 PE=3 SV=1	Regular	8963.66	0	16210.2	17	1	13	7.97	155013	0	32712			Green	272 305 343 344 350 352 357 362 365 367 369 372 380 391 396 400 412 430 432 434 435 441 442 459 460 472 482 523 524 525 527 528 531 534 535 538 544 546 550 560 566 569 581 619 624 625 626 629 637 642 644 649 650 652 655 658 659 660 661 662 663 664 665 669 670 673 675 682 696 730 737 738 741 742 745 751 752 755 756 757 760 762 777 781 782 2656 2764 2936 4243 4952 7395 7526 7956 8397 8419 8608 8615…
113007	A0A0H3U209_9SAUR	A0A0H3U209	Phospholipase A2 OS=Ovophis makazayazaya PE=3 SV=1	Regular	8963.66	0	16427.2	17	1	14	7.91	155013	0	32712			Green	272 305 343 344 350 352 357 362 365 367 369 372 380 391 396 400 412 430 432 434 435 441 442 459 460 472 482 523 524 525 527 528 531 534 535 538 544 546 550 560 566 569 581 619 624 625 626 629 637 642 644 649 650 652 655 658 659 660 661 662 663 664 665 669 670 673 675 682 696 730 737 738 741 742 745 751 752 755 756 757 760 762 777 781 782 2656 2764 2936 4243 4952 7395 7526 7956 8397 8419 8608 8615…
112902	A0A077L6K1_PROEL	A0A077L6K1	Phospholipase A2 2 (Fragment) OS=Protobothrops elegans PE=2 SV=1	Regular	8963.66	0	15163.7	17	1	13	8.46	155013	0	32712			Green	272 305 343 344 350 352 357 362 365 367 369 372 380 391 396 400 412 430 432 434 435 441 442 459 460 472 482 523 524 525 527 528 531 534 535 538 544 546 550 560 566 569 581 619 624 625 626 629 637 642 644 649 650 652 655 658 659 660 661 662 663 664 665 669 670 673 675 682 696 730 737 738 741 742 745 751 752 755 756 757 760 762 777 781 782 2656 2764 2936 4243 4952 7395 7526 7956 8397 8419 8608 8615…
112880	A0A0H3U1W3_9SAUR	A0A0H3U1W3	Phospholipase A2 OS=Ovophis makazayazaya PE=3 SV=1	Regular	8963.66	0	16505.2	17	1	15	7.91	155013	0	32712			Green	272 305 343 344 350 352 357 362 365 367 369 372 380 391 396 400 412 430 432 434 435 441 442 459 460 472 482 523 524 525 527 528 531 534 535 538 544 546 550 560 566 569 581 619 624 625 626 629 637 642 644 649 650 652 655 658 659 660 661 662 663 664 665 669 670 673 675 682 696 730 737 738 741 742 745 751 752 755 756 757 760 762 777 781 782 2656 2764 2936 4243 4952 7395 7526 7956 8397 8419 8608 8615…
112675	T1DJY7_CROHD	T1DJY7	Phospholipase A2 7 OS=Crotalus horridus PE=2 SV=1	Regular	8963.66	0	16350.1	17	1	15	7.97	155013	0	32712			Green	272 305 343 344 350 352 357 362 365 367 369 372 380 391 396 400 412 430 432 434 435 441 442 459 460 472 482 523 524 525 527 528 531 534 535 538 544 546 550 560 566 569 581 619 624 625 626 629 637 642 644 649 650 652 655 658 659 660 661 662 663 664 665 669 670 673 675 682 696 730 737 738 741 742 745 751 752 755 756 757 760 762 777 781 782 2656 2764 2936 4243 4952 7395 7526 7956 8397 8419 8608 8615…
112317	A0A193CHI9_9SAUR	A0A193CHI9	Phospholipase A2 OS=Crotalus cerastes PE=2 SV=1	Regular	8963.66	0	16553.3	17	1	11	7.97	155013	0	32712			Green	272 305 343 344 350 352 357 362 365 367 369 372 380 391 396 400 412 430 432 434 435 441 442 459 460 472 482 523 524 525 527 528 531 534 535 538 544 546 550 560 566 569 581 619 624 625 626 629 637 642 644 649 650 652 655 658 659 660 661 662 663 664 665 669 670 673 675 682 696 730 737 738 741 742 745 751 752 755 756 757 760 762 777 781 782 2656 2764 2936 4243 4952 7395 7526 7956 8397 8419 8608 8615…
112121	A0A1J0R046_CROSS	A0A1J0R046	Phospholipase A2_ group IIG B2_ Mojave toxin B-subunit OS=Crotalus scutulatus scutulatus GN=Pla2g2gB2 PE=3 SV=1	Regular	8963.66	0	16705.9	17	1	12	7.97	155013	0	32712			Green	272 305 343 344 350 352 357 362 365 367 369 372 380 391 396 400 412 430 432 434 435 441 442 459 460 472 482 523 524 525 527 528 531 534 535 538 544 546 550 560 566 569 581 619 624 625 626 629 637 642 644 649 650 652 655 658 659 660 661 662 663 664 665 669 670 673 675 682 696 730 737 738 741 742 745 751 752 755 756 757 760 762 777 781 782 2656 2764 2936 4243 4952 7395 7526 7956 8397 8419 8608 8615…
102522	A8E2V6_CERGO	A8E2V6	D1E6b phospholipase A2 OS=Cerrophidion godmani PE=2 SV=1	Regular	8963.66	0	16768.7	17	1	15	7.91	155013	0	32712			Green	272 305 343 344 350 352 357 362 365 367 369 372 380 391 396 400 412 430 432 434 435 441 442 459 460 472 482 523 524 525 527 528 531 534 535 538 544 546 550 560 566 569 581 619 624 625 626 629 637 642 644 649 650 652 655 658 659 660 661 662 663 664 665 669 670 673 675 682 696 730 737 738 741 742 745 751 752 755 756 757 760 762 777 781 782 2656 2764 2936 4243 4952 7395 7526 7956 8397 8419 8608 8615…
102252	A0A0H3U1V8_PROMB	A0A0H3U1V8	Phospholipase A2 OS=Protobothrops mangshanensis PE=3 SV=1	Regular	8963.66	0	16530.4	17	1	20	7.97	155013	0	32712			Green	272 305 343 344 350 352 357 362 365 367 369 372 380 391 396 400 412 430 432 434 435 441 442 459 460 472 482 523 524 525 527 528 531 534 535 538 544 546 550 560 566 569 581 619 624 625 626 629 637 642 644 649 650 652 655 658 659 660 661 662 663 664 665 669 670 673 675 682 696 730 737 738 741 742 745 751 752 755 756 757 760 762 777 781 782 2656 2764 2936 4243 4952 7395 7526 7956 8397 8419 8608 8615…
100554	A8E2V5_CERGO	A8E2V5	N1E6a phospholipase A2 OS=Cerrophidion godmani PE=2 SV=1	Regular	8963.66	0	16820.7	17	1	14	7.91	155013	0	32712			Green	272 305 343 344 350 352 357 362 365 367 369 372 380 391 396 400 412 430 432 434 435 441 442 459 460 472 482 523 524 525 527 528 531 534 535 538 544 546 550 560 566 569 581 619 624 625 626 629 637 642 644 649 650 652 655 658 659 660 661 662 663 664 665 669 670 673 675 682 696 730 737 738 741 742 745 751 752 755 756 757 760 762 777 781 782 2656 2764 2936 4243 4952 7395 7526 7956 8397 8419 8608 8615…
99578	A0A1W7RJZ3_AGKCO	A0A1W7RJZ3	Phospholipase A2 2 OS=Agkistrodon contortrix contortrix PE=3 SV=1	Regular	8963.66	0	16407.2	17	1	11	7.97	155013	0	32712			Green	272 305 343 344 350 352 357 362 365 367 369 372 380 391 396 400 412 430 432 434 435 441 442 459 460 472 482 523 524 525 527 528 531 534 535 538 544 546 550 560 566 569 581 619 624 625 626 629 637 642 644 649 650 652 655 658 659 660 661 662 663 664 665 669 670 673 675 682 696 730 737 738 741 742 745 751 752 755 756 757 760 762 777 781 782 2656 2764 2936 4243 4952 7395 7526 7956 8397 8419 8608 8615…
82547	A0A1W7RJX0_AGKCO	A0A1W7RJX0	Phospholipase A2 4 OS=Agkistrodon contortrix contortrix PE=3 SV=1	Regular	8963.66	0	16350.1	17	1	15	7.97	155013	0	32712			Green	272 305 343 344 350 352 357 362 365 367 369 372 380 391 396 400 412 430 432 434 435 441 442 459 460 472 482 523 524 525 527 528 531 534 535 538 544 546 550 560 566 569 581 619 624 625 626 629 637 642 644 649 650 652 655 658 659 660 661 662 663 664 665 669 670 673 675 682 696 730 737 738 741 742 745 751 752 755 756 757 760 762 777 781 782 2656 2764 2936 4243 4952 7395 7526 7956 8397 8419 8608 8615…
78807	A0A193CHK0_CROMN	A0A193CHK0	Phospholipase A2_1 OS=Crotalus molossus nigrescens PE=2 SV=1	Regular	8963.66	0	16331.2	17	1	14	7.97	155013	0	32712			Green	272 305 343 344 350 352 357 362 365 367 369 372 380 391 396 400 412 430 432 434 435 441 442 459 460 472 482 523 524 525 527 528 531 534 535 538 544 546 550 560 566 569 581 619 624 625 626 629 637 642 644 649 650 652 655 658 659 660 661 662 663 664 665 669 670 673 675 682 696 730 737 738 741 742 745 751 752 755 756 757 760 762 777 781 782 2656 2764 2936 4243 4952 7395 7526 7956 8397 8419 8608 8615…
78387	A0A193CHK1_CROOO	A0A193CHK1	Phospholipase A2_2 Mojave toxin-like basic B chain OS=Crotalus oreganus concolor PE=2 SV=1	Regular	8963.66	0	16730.9	17	1	11	7.97	155013	0	32712			Green	272 305 343 344 350 352 357 362 365 367 369 372 380 391 396 400 412 430 432 434 435 441 442 459 460 472 482 523 524 525 527 528 531 534 535 538 544 546 550 560 566 569 581 619 624 625 626 629 637 642 644 649 650 652 655 658 659 660 661 662 663 664 665 669 670 673 675 682 696 730 737 738 741 742 745 751 752 755 756 757 760 762 777 781 782 2656 2764 2936 4243 4952 7395 7526 7956 8397 8419 8608 8615…
78383	A0A193CHK2_CROOO	A0A193CHK2	Phospholipase A2_3 OS=Crotalus oreganus concolor PE=2 SV=1	Regular	8963.66	0	16094.9	17	1	11	7.97	155013	0	32712			Green	272 305 343 344 350 352 357 362 365 367 369 372 380 391 396 400 412 430 432 434 435 441 442 459 460 472 482 523 524 525 527 528 531 534 535 538 544 546 550 560 566 569 581 619 624 625 626 629 637 642 644 649 650 652 655 658 659 660 661 662 663 664 665 669 670 673 675 682 696 730 737 738 741 742 745 751 752 755 756 757 760 762 777 781 782 2656 2764 2936 4243 4952 7395 7526 7956 8397 8419 8608 8615…
78352	T1DE90_CROOH	T1DE90	PLA2-CohID-4 OS=Crotalus oreganus helleri PE=2 SV=1	Regular	8963.66	0	16709.9	17	1	12	7.97	155013	0	32712			Green	272 305 343 344 350 352 357 362 365 367 369 372 380 391 396 400 412 430 432 434 435 441 442 459 460 472 482 523 524 525 527 528 531 534 535 538 544 546 550 560 566 569 581 619 624 625 626 629 637 642 644 649 650 652 655 658 659 660 661 662 663 664 665 669 670 673 675 682 696 730 737 738 741 742 745 751 752 755 756 757 760 762 777 781 782 2656 2764 2936 4243 4952 7395 7526 7956 8397 8419 8608 8615…
78163	A0A193CHK3_CROCE	A0A193CHK3	Phospholipase A2_1 OS=Crotalus cerberus PE=2 SV=1	Regular	8963.66	0	16143	17	1	11	7.97	155013	0	32712			Green	272 305 343 344 350 352 357 362 365 367 369 372 380 391 396 400 412 430 432 434 435 441 442 459 460 472 482 523 524 525 527 528 531 534 535 538 544 546 550 560 566 569 581 619 624 625 626 629 637 642 644 649 650 652 655 658 659 660 661 662 663 664 665 669 670 673 675 682 696 730 737 738 741 742 745 751 752 755 756 757 760 762 777 781 782 2656 2764 2936 4243 4952 7395 7526 7956 8397 8419 8608 8615…
77502	A0A0H3U1X1_9SAUR	A0A0H3U1X1	Phospholipase A2 OS=Trimeresurus popeiorum PE=3 SV=1	Regular	8963.66	0	16182	17	1	17	7.97	155013	0	32712			Green	272 305 343 344 350 352 357 362 365 367 369 372 380 391 396 400 412 430 432 434 435 441 442 459 460 472 482 523 524 525 527 528 531 534 535 538 544 546 550 560 566 569 581 619 624 625 626 629 637 642 644 649 650 652 655 658 659 660 661 662 663 664 665 669 670 673 675 682 696 730 737 738 741 742 745 751 752 755 756 757 760 762 777 781 782 2656 2764 2936 4243 4952 7395 7526 7956 8397 8419 8608 8615…
77490	A0A0H3U1V5_TRIBO	A0A0H3U1V5	Phospholipase A2 OS=Trimeresurus borneensis PE=3 SV=1	Regular	8963.66	0	16105	17	1	10	8.03	155013	0	32712			Green	272 305 343 344 350 352 357 362 365 367 369 372 380 391 396 400 412 430 432 434 435 441 442 459 460 472 482 523 524 525 527 528 531 534 535 538 544 546 550 560 566 569 581 619 624 625 626 629 637 642 644 649 650 652 655 658 659 660 661 662 663 664 665 669 670 673 675 682 696 730 737 738 741 742 745 751 752 755 756 757 760 762 777 781 782 2656 2764 2936 4243 4952 7395 7526 7956 8397 8419 8608 8615…
76972	A0A0B4U779_PROFL	A0A0B4U779	Phospholipase A2 OS=Protobothrops flavoviridis GN=PfPLA-B' PE=3 SV=1	Regular	8963.66	0	16531.7	17	1	13	7.97	155013	0	32712			Green	272 305 343 344 350 352 357 362 365 367 369 372 380 391 396 400 412 430 432 434 435 441 442 459 460 472 482 523 524 525 527 528 531 534 535 538 544 546 550 560 566 569 581 619 624 625 626 629 637 642 644 649 650 652 655 658 659 660 661 662 663 664 665 669 670 673 675 682 696 730 737 738 741 742 745 751 752 755 756 757 760 762 777 781 782 2656 2764 2936 4243 4952 7395 7526 7956 8397 8419 8608 8615…
76070	A0A1J0R063_CROAT	A0A1J0R063	Phospholipase A2_ group IIG_ acidic-Pla2-gA1 OS=Crotalus atrox GN=Pla2g2gA1 PE=3 SV=1	Regular	8963.66	0	16158.9	17	1	11	7.97	155013	0	32712			Green	272 305 343 344 350 352 357 362 365 367 369 372 380 391 396 400 412 430 432 434 435 441 442 459 460 472 482 523 524 525 527 528 531 534 535 538 544 546 550 560 566 569 581 619 624 625 626 629 637 642 644 649 650 652 655 658 659 660 661 662 663 664 665 669 670 673 675 682 696 730 737 738 741 742 745 751 752 755 756 757 760 762 777 781 782 2656 2764 2936 4243 4952 7395 7526 7956 8397 8419 8608 8615…
75162	A0A0A1ENR3_LACMT	A0A0A1ENR3	Phospholipase A2 OS=Lachesis muta PE=2 SV=1	Regular	8963.66	0	16325.3	17	1	23	7.97	155013	0	32712			Green	272 305 343 344 350 352 357 362 365 367 369 372 380 391 396 400 412 430 432 434 435 441 442 459 460 472 482 523 524 525 527 528 531 534 535 538 544 546 550 560 566 569 581 619 624 625 626 629 637 642 644 649 650 652 655 658 659 660 661 662 663 664 665 669 670 673 675 682 696 730 737 738 741 742 745 751 752 755 756 757 760 762 777 781 782 2656 2764 2936 4243 4952 7395 7526 7956 8397 8419 8608 8615…
75157	D3IVZ4_LACMT	D3IVZ4	Phospholipase A2 OS=Lachesis muta GN=PLA2 PE=2 SV=1	Regular	8963.66	0	14542.9	17	1	21	9.17	155013	0	32712			Green	272 305 343 344 350 352 357 362 365 367 369 372 380 391 396 400 412 430 432 434 435 441 442 459 460 472 482 523 524 525 527 528 531 534 535 538 544 546 550 560 566 569 581 619 624 625 626 629 637 642 644 649 650 652 655 658 659 660 661 662 663 664 665 669 670 673 675 682 696 730 737 738 741 742 745 751 752 755 756 757 760 762 777 781 782 2656 2764 2936 4243 4952 7395 7526 7956 8397 8419 8608 8615…
74967	A0A193CHJ1_CROTA	A0A193CHJ1	Phospholipase A2_2 OS=Crotalus tzabcan PE=2 SV=1	Regular	8963.66	0	16143.9	17	1	11	7.97	155013	0	32712			Green	272 305 343 344 350 352 357 362 365 367 369 372 380 391 396 400 412 430 432 434 435 441 442 459 460 472 482 523 524 525 527 528 531 534 535 538 544 546 550 560 566 569 581 619 624 625 626 629 637 642 644 649 650 652 655 658 659 660 661 662 663 664 665 669 670 673 675 682 696 730 737 738 741 742 745 751 752 755 756 757 760 762 777 781 782 2656 2764 2936 4243 4952 7395 7526 7956 8397 8419 8608 8615…
74607	A8E2V4_BOTSC	A8E2V4	Acidic phospholipase A2 OS=Bothriechis schlegelii PE=2 SV=1	Regular	8963.66	0	16243.8	17	1	15	7.97	155013	0	32712			Green	272 305 343 344 350 352 357 362 365 367 369 372 380 391 396 400 412 430 432 434 435 441 442 459 460 472 482 523 524 525 527 528 531 534 535 538 544 546 550 560 566 569 581 619 624 625 626 629 637 642 644 649 650 652 655 658 659 660 661 662 663 664 665 669 670 673 675 682 696 730 737 738 741 742 745 751 752 755 756 757 760 762 777 781 782 2656 2764 2936 4243 4952 7395 7526 7956 8397 8419 8608 8615…
73401	A0A096XPP8_GLOIT	A0A096XPP8	Basic phospholipase A2 OS=Gloydius intermedius PE=2 SV=1	Regular	8963.66	0	16774	17	1	15	7.97	155013	0	32712			Green	272 305 343 344 350 352 357 362 365 367 369 372 380 391 396 400 412 430 432 434 435 441 442 459 460 472 482 523 524 525 527 528 531 534 535 538 544 546 550 560 566 569 581 619 624 625 626 629 637 642 644 649 650 652 655 658 659 660 661 662 663 664 665 669 670 673 675 682 696 730 737 738 741 742 745 751 752 755 756 757 760 762 777 781 782 2656 2764 2936 4243 4952 7395 7526 7956 8397 8419 8608 8615…
73086	A0A194ARZ7_SISMB	A0A194ARZ7	Phospholipase A2 2d OS=Sistrurus miliarius barbouri PE=3 SV=1	Regular	8963.66	0	16476.2	17	1	13	7.97	155013	0	32712			Green	272 305 343 344 350 352 357 362 365 367 369 372 380 391 396 400 412 430 432 434 435 441 442 459 460 472 482 523 524 525 527 528 531 534 535 538 544 546 550 560 566 569 581 619 624 625 626 629 637 642 644 649 650 652 655 658 659 660 661 662 663 664 665 669 670 673 675 682 696 730 737 738 741 742 745 751 752 755 756 757 760 762 777 781 782 2656 2764 2936 4243 4952 7395 7526 7956 8397 8419 8608 8615…
73032	A0A194ATT4_SISMB	A0A194ATT4	Phospholipase A2 2c OS=Sistrurus miliarius barbouri PE=3 SV=1	Regular	8963.66	0	16514.3	17	1	13	7.97	155013	0	32712			Green	272 305 343 344 350 352 357 362 365 367 369 372 380 391 396 400 412 430 432 434 435 441 442 459 460 472 482 523 524 525 527 528 531 534 535 538 544 546 550 560 566 569 581 619 624 625 626 629 637 642 644 649 650 652 655 658 659 660 661 662 663 664 665 669 670 673 675 682 696 730 737 738 741 742 745 751 752 755 756 757 760 762 777 781 782 2656 2764 2936 4243 4952 7395 7526 7956 8397 8419 8608 8615…
72835	A0A1J0R081_CROAT	A0A1J0R081	Phospholipase A2_ group IIG_ acidic-Pla2-gA1-prime OS=Crotalus atrox GN=Pla2g2gA1-prime PE=3 SV=1	Regular	8963.66	0	16233.1	17	1	11	7.97	155013	0	32712			Green	272 305 343 344 350 352 357 362 365 367 369 372 380 391 396 400 412 430 432 434 435 441 442 459 460 472 482 523 524 525 527 528 531 534 535 538 544 546 550 560 566 569 581 619 624 625 626 629 637 642 644 649 650 652 655 658 659 660 661 662 663 664 665 669 670 673 675 682 696 730 737 738 741 742 745 751 752 755 756 757 760 762 777 781 782 2656 2764 2936 4243 4952 7395 7526 7956 8397 8419 8608 8615…
72770	A0A0H3U201_GLOBR	A0A0H3U201	Phospholipase A2 OS=Gloydius brevicaudus PE=3 SV=1	Regular	8963.66	0	16537.4	17	1	14	7.86	155013	0	32712			Green	272 305 343 344 350 352 357 362 365 367 369 372 380 391 396 400 412 430 432 434 435 441 442 459 460 472 482 523 524 525 527 528 531 534 535 538 544 546 550 560 566 569 581 619 624 625 626 629 637 642 644 649 650 652 655 658 659 660 661 662 663 664 665 669 670 673 675 682 696 730 737 738 741 742 745 751 752 755 756 757 760 762 777 781 782 2656 2764 2936 4243 4952 7395 7526 7956 8397 8419 8608 8615…
72743	A0A0H3U268_TRIHG	A0A0H3U268	Phospholipase A2 OS=Trimeresurus hageni PE=3 SV=1	Regular	8963.66	0	16152.9	17	1	13	7.97	155013	0	32712			Green	272 305 343 344 350 352 357 362 365 367 369 372 380 391 396 400 412 430 432 434 435 441 442 459 460 472 482 523 524 525 527 528 531 534 535 538 544 546 550 560 566 569 581 619 624 625 626 629 637 642 644 649 650 652 655 658 659 660 661 662 663 664 665 669 670 673 675 682 696 730 737 738 741 742 745 751 752 755 756 757 760 762 777 781 782 2656 2764 2936 4243 4952 7395 7526 7956 8397 8419 8608 8615…
72741	A0A0H3U1Z6_TRIHG	A0A0H3U1Z6	Phospholipase A2 OS=Trimeresurus hageni PE=3 SV=1	Regular	8963.66	0	16154.9	17	1	13	7.97	155013	0	32712			Green	272 305 343 344 350 352 357 362 365 367 369 372 380 391 396 400 412 430 432 434 435 441 442 459 460 472 482 523 524 525 527 528 531 534 535 538 544 546 550 560 566 569 581 619 624 625 626 629 637 642 644 649 650 652 655 658 659 660 661 662 663 664 665 669 670 673 675 682 696 730 737 738 741 742 745 751 752 755 756 757 760 762 777 781 782 2656 2764 2936 4243 4952 7395 7526 7956 8397 8419 8608 8615…
72739	A0A0H3U1Z7_TRIHG	A0A0H3U1Z7	Phospholipase A2 OS=Trimeresurus hageni PE=3 SV=1	Regular	8963.66	0	16182.9	17	1	13	7.97	155013	0	32712			Green	272 305 343 344 350 352 357 362 365 367 369 372 380 391 396 400 412 430 432 434 435 441 442 459 460 472 482 523 524 525 527 528 531 534 535 538 544 546 550 560 566 569 581 619 624 625 626 629 637 642 644 649 650 652 655 658 659 660 661 662 663 664 665 669 670 673 675 682 696 730 737 738 741 742 745 751 752 755 756 757 760 762 777 781 782 2656 2764 2936 4243 4952 7395 7526 7956 8397 8419 8608 8615…
72728	T1DP65_CROOH	T1DP65	PLA2-CohID-2 OS=Crotalus oreganus helleri PE=2 SV=1	Regular	8963.66	0	16166	17	1	11	7.97	155013	0	32712			Green	272 305 343 344 350 352 357 362 365 367 369 372 380 391 396 400 412 430 432 434 435 441 442 459 460 472 482 523 524 525 527 528 531 534 535 538 544 546 550 560 566 569 581 619 624 625 626 629 637 642 644 649 650 652 655 658 659 660 661 662 663 664 665 669 670 673 675 682 696 730 737 738 741 742 745 751 752 755 756 757 760 762 777 781 782 2656 2764 2936 4243 4952 7395 7526 7956 8397 8419 8608 8615…
72691	A0A0H3U1X7_9SAUR	A0A0H3U1X7	Phospholipase A2 OS=Trimeresurus malcolmi PE=3 SV=1	Regular	8963.66	0	16386.3	17	1	13	8.03	155013	0	32712			Green	272 305 343 344 350 352 357 362 365 367 369 372 380 391 396 400 412 430 432 434 435 441 442 459 460 472 482 523 524 525 527 528 531 534 535 538 544 546 550 560 566 569 581 619 624 625 626 629 637 642 644 649 650 652 655 658 659 660 661 662 663 664 665 669 670 673 675 682 696 730 737 738 741 742 745 751 752 755 756 757 760 762 777 781 782 2656 2764 2936 4243 4952 7395 7526 7956 8397 8419 8608 8615…
72651	A0A0D3N8V5_AZEFE	A0A0D3N8V5	Acidic phospholipase A2 OS=Azemiops feae PE=2 SV=1	Regular	8963.66	0	16208.9	17	1	16	7.97	155013	0	32712			Green	272 305 343 344 350 352 357 362 365 367 369 372 380 391 396 400 412 430 432 434 435 441 442 459 460 472 482 523 524 525 527 528 531 534 535 538 544 546 550 560 566 569 581 619 624 625 626 629 637 642 644 649 650 652 655 658 659 660 661 662 663 664 665 669 670 673 675 682 696 730 737 738 741 742 745 751 752 755 756 757 760 762 777 781 782 2656 2764 2936 4243 4952 7395 7526 7956 8397 8419 8608 8615…
72508	B0LSF5_9SAUR	B0LSF5	Phospholipase A2 OS=Sistrurus catenatus catenatus GN=PLA2 PE=3 SV=1	Regular	8963.66	0	16616.8	17	1	18	7.97	155013	0	32712			Green	272 305 343 344 350 352 357 362 365 367 369 372 380 391 396 400 412 430 432 434 435 441 442 459 460 472 482 523 524 525 527 528 531 534 535 538 544 546 550 560 566 569 581 619 624 625 626 629 637 642 644 649 650 652 655 658 659 660 661 662 663 664 665 669 670 673 675 682 696 730 737 738 741 742 745 751 752 755 756 757 760 762 777 781 782 2656 2764 2936 4243 4952 7395 7526 7956 8397 8419 8608 8615…
72380	A0A193CHJ5_CROTA	A0A193CHJ5	Phospholipase A2_3 OS=Crotalus tzabcan PE=2 SV=1	Regular	8963.66	0	16705.9	17	1	12	7.97	155013	0	32712			Green	272 305 343 344 350 352 357 362 365 367 369 372 380 391 396 400 412 430 432 434 435 441 442 459 460 472 482 523 524 525 527 528 531 534 535 538 544 546 550 560 566 569 581 619 624 625 626 629 637 642 644 649 650 652 655 658 659 660 661 662 663 664 665 669 670 673 675 682 696 730 737 738 741 742 745 751 752 755 756 757 760 762 777 781 782 2656 2764 2936 4243 4952 7395 7526 7956 8397 8419 8608 8615…
72298	B0LSF9_9SAUR	B0LSF9	Phospholipase A2 OS=Sistrurus catenatus catenatus GN=PLA2 PE=3 SV=1	Regular	8963.66	0	16603.4	17	1	13	7.97	155013	0	32712			Green	272 305 343 344 350 352 357 362 365 367 369 372 380 391 396 400 412 430 432 434 435 441 442 459 460 472 482 523 524 525 527 528 531 534 535 538 544 546 550 560 566 569 581 619 624 625 626 629 637 642 644 649 650 652 655 658 659 660 661 662 663 664 665 669 670 673 675 682 696 730 737 738 741 742 745 751 752 755 756 757 760 762 777 781 782 2656 2764 2936 4243 4952 7395 7526 7956 8397 8419 8608 8615…
72166	A0A0H3U1V6_TRIHG	A0A0H3U1V6	Phospholipase A2 OS=Trimeresurus hageni PE=3 SV=1	Regular	8963.66	0	16241	17	1	13	7.97	155013	0	32712			Green	272 305 343 344 350 352 357 362 365 367 369 372 380 391 396 400 412 430 432 434 435 441 442 459 460 472 482 523 524 525 527 528 531 534 535 538 544 546 550 560 566 569 581 619 624 625 626 629 637 642 644 649 650 652 655 658 659 660 661 662 663 664 665 669 670 673 675 682 696 730 737 738 741 742 745 751 752 755 756 757 760 762 777 781 782 2656 2764 2936 4243 4952 7395 7526 7956 8397 8419 8608 8615…
72140	H6BFA4_CROOH	H6BFA4	PLA2 6 OS=Crotalus oreganus helleri PE=2 SV=1	Regular	8963.66	0	16387.2	17	1	11	7.97	155013	0	32712			Green	272 305 343 344 350 352 357 362 365 367 369 372 380 391 396 400 412 430 432 434 435 441 442 459 460 472 482 523 524 525 527 528 531 534 535 538 544 546 550 560 566 569 581 619 624 625 626 629 637 642 644 649 650 652 655 658 659 660 661 662 663 664 665 669 670 673 675 682 696 730 737 738 741 742 745 751 752 755 756 757 760 762 777 781 782 2656 2764 2936 4243 4952 7395 7526 7956 8397 8419 8608 8615…
72139	H6BFA3_CROOH	H6BFA3	PLA2 5 OS=Crotalus oreganus helleri PE=2 SV=1	Regular	8963.66	0	16102.9	17	1	8	7.97	155013	0	32712			Green	272 305 343 344 350 352 357 362 365 367 369 372 380 391 396 400 412 430 432 434 435 441 442 459 460 472 482 523 524 525 527 528 531 534 535 538 544 546 550 560 566 569 581 619 624 625 626 629 637 642 644 649 650 652 655 658 659 660 661 662 663 664 665 669 670 673 675 682 696 730 737 738 741 742 745 751 752 755 756 757 760 762 777 781 782 2656 2764 2936 4243 4952 7395 7526 7956 8397 8419 8608 8615…
72096	B0LSG0_9SAUR	B0LSG0	Phospholipase A2 OS=Sistrurus catenatus catenatus GN=PLA2 PE=3 SV=1	Regular	8963.66	0	16572.3	17	1	12	7.97	155013	0	32712			Green	272 305 343 344 350 352 357 362 365 367 369 372 380 391 396 400 412 430 432 434 435 441 442 459 460 472 482 523 524 525 527 528 531 534 535 538 544 546 550 560 566 569 581 619 624 625 626 629 637 642 644 649 650 652 655 658 659 660 661 662 663 664 665 669 670 673 675 682 696 730 737 738 741 742 745 751 752 755 756 757 760 762 777 781 782 2656 2764 2936 4243 4952 7395 7526 7956 8397 8419 8608 8615…
71864	A0A1J0R076_CROAT	A0A1J0R076	Phospholipase A2_ group IIG_ acidic-Pla2-gA1 OS=Crotalus atrox GN=Pla2g2gA1 PE=3 SV=1	Regular	8963.66	0	16144.9	17	1	11	7.97	155013	0	32712			Green	272 305 343 344 350 352 357 362 365 367 369 372 380 391 396 400 412 430 432 434 435 441 442 459 460 472 482 523 524 525 527 528 531 534 535 538 544 546 550 560 566 569 581 619 624 625 626 629 637 642 644 649 650 652 655 658 659 660 661 662 663 664 665 669 670 673 675 682 696 730 737 738 741 742 745 751 752 755 756 757 760 762 777 781 782 2656 2764 2936 4243 4952 7395 7526 7956 8397 8419 8608 8615…
59947	A0A0H3U1Y1_OVOOK	A0A0H3U1Y1	Phospholipase A2 OS=Ovophis okinavensis PE=3 SV=1	Regular	8963.66	0	16369.2	17	1	16	7.91	155013	0	32712			Green	272 305 343 344 350 352 357 362 365 367 369 372 380 391 396 400 412 430 432 434 435 441 442 459 460 472 482 523 524 525 527 528 531 534 535 538 544 546 550 560 566 569 581 619 624 625 626 629 637 642 644 649 650 652 655 658 659 660 661 662 663 664 665 669 670 673 675 682 696 730 737 738 741 742 745 751 752 755 756 757 760 762 777 781 782 2656 2764 2936 4243 4952 7395 7526 7956 8397 8419 8608 8615…
59946	T2HPH7_OVOOK	T2HPH7	Phospholipase a2 OS=Ovophis okinavensis PE=2 SV=1	Regular	8963.66	0	16397.2	17	1	16	7.91	155013	0	32712			Green	272 305 343 344 350 352 357 362 365 367 369 372 380 391 396 400 412 430 432 434 435 441 442 459 460 472 482 523 524 525 527 528 531 534 535 538 544 546 550 560 566 569 581 619 624 625 626 629 637 642 644 649 650 652 655 658 659 660 661 662 663 664 665 669 670 673 675 682 696 730 737 738 741 742 745 751 752 755 756 757 760 762 777 781 782 2656 2764 2936 4243 4952 7395 7526 7956 8397 8419 8608 8615…
58856	A0A0H3U275_OVOOK	A0A0H3U275	Phospholipase A2 OS=Ovophis okinavensis PE=3 SV=1	Regular	8963.66	0	16425.3	17	1	16	7.91	155013	0	32712			Green	272 305 343 344 350 352 357 362 365 367 369 372 380 391 396 400 412 430 432 434 435 441 442 459 460 472 482 523 524 525 527 528 531 534 535 538 544 546 550 560 566 569 581 619 624 625 626 629 637 642 644 649 650 652 655 658 659 660 661 662 663 664 665 669 670 673 675 682 696 730 737 738 741 742 745 751 752 755 756 757 760 762 777 781 782 2656 2764 2936 4243 4952 7395 7526 7956 8397 8419 8608 8615…
56958	A0A0H3U1W1_OVOOK	A0A0H3U1W1	Phospholipase A2 OS=Ovophis okinavensis PE=3 SV=1	Regular	8963.66	0	16425.3	17	1	15	7.91	155013	0	32712			Green	272 305 343 344 350 352 357 362 365 367 369 372 380 391 396 400 412 430 432 434 435 441 442 459 460 472 482 523 524 525 527 528 531 534 535 538 544 546 550 560 566 569 581 619 624 625 626 629 637 642 644 649 650 652 655 658 659 660 661 662 663 664 665 669 670 673 675 682 696 730 737 738 741 742 745 751 752 755 756 757 760 762 777 781 782 2656 2764 2936 4243 4952 7395 7526 7956 8397 8419 8608 8615…
56499	A0A0H3U1W2_OVOOK	A0A0H3U1W2	Phospholipase A2 OS=Ovophis okinavensis PE=3 SV=1	Regular	8963.66	0	16420.2	17	1	16	7.91	155013	0	32712			Green	272 305 343 344 350 352 357 362 365 367 369 372 380 391 396 400 412 430 432 434 435 441 442 459 460 472 482 523 524 525 527 528 531 534 535 538 544 546 550 560 566 569 581 619 624 625 626 629 637 642 644 649 650 652 655 658 659 660 661 662 663 664 665 669 670 673 675 682 696 730 737 738 741 742 745 751 752 755 756 757 760 762 777 781 782 2656 2764 2936 4243 4952 7395 7526 7956 8397 8419 8608 8615…
56496	A0A0H3U277_OVOOK	A0A0H3U277	Phospholipase A2 OS=Ovophis okinavensis PE=3 SV=1	Regular	8963.66	0	16400.3	17	1	16	7.91	155013	0	32712			Green	272 305 343 344 350 352 357 362 365 367 369 372 380 391 396 400 412 430 432 434 435 441 442 459 460 472 482 523 524 525 527 528 531 534 535 538 544 546 550 560 566 569 581 619 624 625 626 629 637 642 644 649 650 652 655 658 659 660 661 662 663 664 665 669 670 673 675 682 696 730 737 738 741 742 745 751 752 755 756 757 760 762 777 781 782 2656 2764 2936 4243 4952 7395 7526 7956 8397 8419 8608 8615…
49662	M1TFP9_BOTNU	M1TFP9	Phospholipase A2 OS=Bothrops neuwiedi PE=2 SV=1	Regular	8963.66	0	16123.8	17	1	14	7.97	155013	0	32712			Green	272 305 343 344 350 352 357 362 365 367 369 372 380 391 396 400 412 430 432 434 435 441 442 459 460 472 482 523 524 525 527 528 531 534 535 538 544 546 550 560 566 569 581 619 624 625 626 629 637 642 644 649 650 652 655 658 659 660 661 662 663 664 665 669 670 673 675 682 696 730 737 738 741 742 745 751 752 755 756 757 760 762 777 781 782 2656 2764 2936 4243 4952 7395 7526 7956 8397 8419 8608 8615…
34783	C9E7C4_CRODC	C9E7C4	Acidic PLA2 OS=Crotalus durissus cascavella PE=2 SV=1	Regular	8963.66	0	16383.4	17	1	14	7.97	155013	0	32712			Green	272 305 343 344 350 352 357 362 365 367 369 372 380 391 396 400 412 430 432 434 435 441 442 459 460 472 482 523 524 525 527 528 531 534 535 538 544 546 550 560 566 569 581 619 624 625 626 629 637 642 644 649 650 652 655 658 659 660 661 662 663 664 665 669 670 673 675 682 696 730 737 738 741 742 745 751 752 755 756 757 760 762 777 781 782 2656 2764 2936 4243 4952 7395 7526 7956 8397 8419 8608 8615…
32459	A0A0H3U208_9SAUR	A0A0H3U208	Phospholipase A2 OS=Ovophis convictus PE=3 SV=1	Regular	8963.66	0	16228	17	1	12	7.97	155013	0	32712			Green	272 305 343 344 350 352 357 362 365 367 369 372 380 391 396 400 412 430 432 434 435 441 442 459 460 472 482 523 524 525 527 528 531 534 535 538 544 546 550 560 566 569 581 619 624 625 626 629 637 642 644 649 650 652 655 658 659 660 661 662 663 664 665 669 670 673 675 682 696 730 737 738 741 742 745 751 752 755 756 757 760 762 777 781 782 2656 2764 2936 4243 4952 7395 7526 7956 8397 8419 8608 8615…
29760	A0A194AMJ1_9SAUR	A0A194AMJ1	Phospholipase A2 1n OS=Agkistrodon piscivorus PE=3 SV=1	Regular	8963.66	0	16465.6	17	1	11	7.97	155013	0	32712			Green	272 305 343 344 350 352 357 362 365 367 369 372 380 391 396 400 412 430 432 434 435 441 442 459 460 472 482 523 524 525 527 528 531 534 535 538 544 546 550 560 566 569 581 619 624 625 626 629 637 642 644 649 650 652 655 658 659 660 661 662 663 664 665 669 670 673 675 682 696 730 737 738 741 742 745 751 752 755 756 757 760 762 777 781 782 2656 2764 2936 4243 4952 7395 7526 7956 8397 8419 8608 8615…
29736	A0A194ARR6_9SAUR	A0A194ARR6	Phospholipase A2 1g OS=Agkistrodon piscivorus PE=3 SV=1	Regular	8963.66	0	16555.7	17	1	12	7.91	155013	0	32712			Green	272 305 343 344 350 352 357 362 365 367 369 372 380 391 396 400 412 430 432 434 435 441 442 459 460 472 482 523 524 525 527 528 531 534 535 538 544 546 550 560 566 569 581 619 624 625 626 629 637 642 644 649 650 652 655 658 659 660 661 662 663 664 665 669 670 673 675 682 696 730 737 738 741 742 745 751 752 755 756 757 760 762 777 781 782 2656 2764 2936 4243 4952 7395 7526 7956 8397 8419 8608 8615…
29507	A0A194ARQ7_9SAUR	A0A194ARQ7	Phospholipase A2 1q OS=Agkistrodon piscivorus PE=3 SV=1	Regular	8963.66	0	16426.5	17	1	11	7.91	155013	0	32712			Green	272 305 343 344 350 352 357 362 365 367 369 372 380 391 396 400 412 430 432 434 435 441 442 459 460 472 482 523 524 525 527 528 531 534 535 538 544 546 550 560 566 569 581 619 624 625 626 629 637 642 644 649 650 652 655 658 659 660 661 662 663 664 665 669 670 673 675 682 696 730 737 738 741 742 745 751 752 755 756 757 760 762 777 781 782 2656 2764 2936 4243 4952 7395 7526 7956 8397 8419 8608 8615…
29453	A0A194ARR2_9SAUR	A0A194ARR2	Phospholipase A2 1l OS=Agkistrodon piscivorus PE=3 SV=1	Regular	8963.66	0	16643.8	17	1	12	7.91	155013	0	32712			Green	272 305 343 344 350 352 357 362 365 367 369 372 380 391 396 400 412 430 432 434 435 441 442 459 460 472 482 523 524 525 527 528 531 534 535 538 544 546 550 560 566 569 581 619 624 625 626 629 637 642 644 649 650 652 655 658 659 660 661 662 663 664 665 669 670 673 675 682 696 730 737 738 741 742 745 751 752 755 756 757 760 762 777 781 782 2656 2764 2936 4243 4952 7395 7526 7956 8397 8419 8608 8615…
29270	A0A194APJ6_9SAUR	A0A194APJ6	Phospholipase A2 1r OS=Agkistrodon piscivorus PE=3 SV=1	Regular	8963.66	0	16656.8	17	1	12	7.91	155013	0	32712			Green	272 305 343 344 350 352 357 362 365 367 369 372 380 391 396 400 412 430 432 434 435 441 442 459 460 472 482 523 524 525 527 528 531 534 535 538 544 546 550 560 566 569 581 619 624 625 626 629 637 642 644 649 650 652 655 658 659 660 661 662 663 664 665 669 670 673 675 682 696 730 737 738 741 742 745 751 752 755 756 757 760 762 777 781 782 2656 2764 2936 4243 4952 7395 7526 7956 8397 8419 8608 8615…
29235	A0A194AQK5_9SAUR	A0A194AQK5	Phospholipase A2 1o OS=Agkistrodon piscivorus PE=3 SV=1	Regular	8963.66	0	16531.7	17	1	12	7.91	155013	0	32712			Green	272 305 343 344 350 352 357 362 365 367 369 372 380 391 396 400 412 430 432 434 435 441 442 459 460 472 482 523 524 525 527 528 531 534 535 538 544 546 550 560 566 569 581 619 624 625 626 629 637 642 644 649 650 652 655 658 659 660 661 662 663 664 665 669 670 673 675 682 696 730 737 738 741 742 745 751 752 755 756 757 760 762 777 781 782 2656 2764 2936 4243 4952 7395 7526 7956 8397 8419 8608 8615…
29187	Q65ZR0_9SAUR	Q65ZR0	Phospholipase A2 OS=Agkistrodon piscivorus GN=AppD49 PE=3 SV=1	Regular	8963.66	0	14863.6	17	1	14	8.87	155013	0	32712			Green	272 305 343 344 350 352 357 362 365 367 369 372 380 391 396 400 412 430 432 434 435 441 442 459 460 472 482 523 524 525 527 528 531 534 535 538 544 546 550 560 566 569 581 619 624 625 626 629 637 642 644 649 650 652 655 658 659 660 661 662 663 664 665 669 670 673 675 682 696 730 737 738 741 742 745 751 752 755 756 757 760 762 777 781 782 2656 2764 2936 4243 4952 7395 7526 7956 8397 8419 8608 8615…
29178	A0A194APS0_9SAUR	A0A194APS0	Phospholipase A2 3c OS=Agkistrodon piscivorus PE=3 SV=1	Regular	8963.66	0	16455.3	17	1	14	7.97	155013	0	32712			Green	272 305 343 344 350 352 357 362 365 367 369 372 380 391 396 400 412 430 432 434 435 441 442 459 460 472 482 523 524 525 527 528 531 534 535 538 544 546 550 560 566 569 581 619 624 625 626 629 637 642 644 649 650 652 655 658 659 660 661 662 663 664 665 669 670 673 675 682 696 730 737 738 741 742 745 751 752 755 756 757 760 762 777 781 782 2656 2764 2936 4243 4952 7395 7526 7956 8397 8419 8608 8615…
29159	A0A194AMJ6_9SAUR	A0A194AMJ6	Phospholipase A2 1i OS=Agkistrodon piscivorus PE=3 SV=1	Regular	8963.66	0	16486.6	17	1	11	7.91	155013	0	32712			Green	272 305 343 344 350 352 357 362 365 367 369 372 380 391 396 400 412 430 432 434 435 441 442 459 460 472 482 523 524 525 527 528 531 534 535 538 544 546 550 560 566 569 581 619 624 625 626 629 637 642 644 649 650 652 655 658 659 660 661 662 663 664 665 669 670 673 675 682 696 730 737 738 741 742 745 751 752 755 756 757 760 762 777 781 782 2656 2764 2936 4243 4952 7395 7526 7956 8397 8419 8608 8615…
29154	A0A194APT7_9SAUR	A0A194APT7	Phospholipase A2 1k OS=Agkistrodon piscivorus PE=3 SV=1	Regular	8963.66	0	16555.7	17	1	13	7.91	155013	0	32712			Green	272 305 343 344 350 352 357 362 365 367 369 372 380 391 396 400 412 430 432 434 435 441 442 459 460 472 482 523 524 525 527 528 531 534 535 538 544 546 550 560 566 569 581 619 624 625 626 629 637 642 644 649 650 652 655 658 659 660 661 662 663 664 665 669 670 673 675 682 696 730 737 738 741 742 745 751 752 755 756 757 760 762 777 781 782 2656 2764 2936 4243 4952 7395 7526 7956 8397 8419 8608 8615…
29144	A0A194APL4_9SAUR	A0A194APL4	Phospholipase A2 1c OS=Agkistrodon piscivorus PE=3 SV=1	Regular	8963.66	0	16589.8	17	1	12	7.91	155013	0	32712			Green	272 305 343 344 350 352 357 362 365 367 369 372 380 391 396 400 412 430 432 434 435 441 442 459 460 472 482 523 524 525 527 528 531 534 535 538 544 546 550 560 566 569 581 619 624 625 626 629 637 642 644 649 650 652 655 658 659 660 661 662 663 664 665 669 670 673 675 682 696 730 737 738 741 742 745 751 752 755 756 757 760 762 777 781 782 2656 2764 2936 4243 4952 7395 7526 7956 8397 8419 8608 8615…
29082	A0A2D1UXN7_BOTAS	A0A2D1UXN7	Acidic myotoxic phospholipase A2 (Fragment) OS=Bothrops asper PE=2 SV=1	Regular	8963.66	0	14824.2	17	1	15	8.87	155013	0	32712			Green	272 305 343 344 350 352 357 362 365 367 369 372 380 391 396 400 412 430 432 434 435 441 442 459 460 472 482 523 524 525 527 528 531 534 535 538 544 546 550 560 566 569 581 619 624 625 626 629 637 642 644 649 650 652 655 658 659 660 661 662 663 664 665 669 670 673 675 682 696 730 737 738 741 742 745 751 752 755 756 757 760 762 777 781 782 2656 2764 2936 4243 4952 7395 7526 7956 8397 8419 8608 8615…
25867	A0A096XPP1_GLOIT	A0A096XPP1	Acidic phospholipase A2 isoform a OS=Gloydius intermedius PE=2 SV=1	Regular	8963.66	0	16670.4	17	1	12	7.86	155013	0	32712			Green	272 305 343 344 350 352 357 362 365 367 369 372 380 391 396 400 412 430 432 434 435 441 442 459 460 472 482 523 524 525 527 528 531 534 535 538 544 546 550 560 566 569 581 619 624 625 626 629 637 642 644 649 650 652 655 658 659 660 661 662 663 664 665 669 670 673 675 682 696 730 737 738 741 742 745 751 752 755 756 757 760 762 777 781 782 2656 2764 2936 4243 4952 7395 7526 7956 8397 8419 8608 8615…
25817	A0A096XPP6_GLOIT	A0A096XPP6	Acidic phospholipase A2 isoform b OS=Gloydius intermedius PE=2 SV=1	Regular	8963.66	0	16301.1	17	1	14	7.91	155013	0	32712			Green	272 305 343 344 350 352 357 362 365 367 369 372 380 391 396 400 412 430 432 434 435 441 442 459 460 472 482 523 524 525 527 528 531 534 535 538 544 546 550 560 566 569 581 619 624 625 626 629 637 642 644 649 650 652 655 658 659 660 661 662 663 664 665 669 670 673 675 682 696 730 737 738 741 742 745 751 752 755 756 757 760 762 777 781 782 2656 2764 2936 4243 4952 7395 7526 7956 8397 8419 8608 8615…
25692	Q6T7B8_BITGA	Q6T7B8	Phospholipase A2-1 OS=Bitis gabonica PE=2 SV=1	Regular	8963.66	0	16431	17	1	11	8.03	155013	0	32712			Green	272 305 343 344 350 352 357 362 365 367 369 372 380 391 396 400 412 430 432 434 435 441 442 459 460 472 482 523 524 525 527 528 531 534 535 538 544 546 550 560 566 569 581 619 624 625 626 629 637 642 644 649 650 652 655 658 659 660 661 662 663 664 665 669 670 673 675 682 696 730 737 738 741 742 745 751 752 755 756 757 760 762 777 781 782 2656 2764 2936 4243 4952 7395 7526 7956 8397 8419 8608 8615…
25613	A0A0H3U1Z8_9SAUR	A0A0H3U1Z8	Phospholipase A2 OS=Trimeresurus sabahi PE=3 SV=1	Regular	8963.66	0	16354.2	17	1	23	7.97	155013	0	32712			Green	272 305 343 344 350 352 357 362 365 367 369 372 380 391 396 400 412 430 432 434 435 441 442 459 460 472 482 523 524 525 527 528 531 534 535 538 544 546 550 560 566 569 581 619 624 625 626 629 637 642 644 649 650 652 655 658 659 660 661 662 663 664 665 669 670 673 675 682 696 730 737 738 741 742 745 751 752 755 756 757 760 762 777 781 782 2656 2764 2936 4243 4952 7395 7526 7956 8397 8419 8608 8615…
25524	U5HRG7_OVOMO	U5HRG7	Phospholipase A2 OS=Ovophis monticola GN=PLA2 PE=3 SV=1	Regular	8963.66	0	16427.2	17	1	14	7.91	155013	0	32712			Green	272 305 343 344 350 352 357 362 365 367 369 372 380 391 396 400 412 430 432 434 435 441 442 459 460 472 482 523 524 525 527 528 531 534 535 538 544 546 550 560 566 569 581 619 624 625 626 629 637 642 644 649 650 652 655 658 659 660 661 662 663 664 665 669 670 673 675 682 696 730 737 738 741 742 745 751 752 755 756 757 760 762 777 781 782 2656 2764 2936 4243 4952 7395 7526 7956 8397 8419 8608 8615…
25282	I2DAL5_BOTDP	I2DAL5	Acidic secretory phospholipase A2 sPLA2-II OS=Bothrops diporus PE=2 SV=1	Regular	8963.66	0	16203.8	17	1	14	7.97	155013	0	32712			Green	272 305 343 344 350 352 357 362 365 367 369 372 380 391 396 400 412 430 432 434 435 441 442 459 460 472 482 523 524 525 527 528 531 534 535 538 544 546 550 560 566 569 581 619 624 625 626 629 637 642 644 649 650 652 655 658 659 660 661 662 663 664 665 669 670 673 675 682 696 730 737 738 741 742 745 751 752 755 756 757 760 762 777 781 782 2656 2764 2936 4243 4952 7395 7526 7956 8397 8419 8608 8615…
24837	I2DAL4_BOTDP	I2DAL4	Acidic secretory phospholipase A2 sPLA2-I OS=Bothrops diporus PE=2 SV=1	Regular	8963.66	0	16232.9	17	1	15	7.97	155013	0	32712			Green	272 305 343 344 350 352 357 362 365 367 369 372 380 391 396 400 412 430 432 434 435 441 442 459 460 472 482 523 524 525 527 528 531 534 535 538 544 546 550 560 566 569 581 619 624 625 626 629 637 642 644 649 650 652 655 658 659 660 661 662 663 664 665 669 670 673 675 682 696 730 737 738 741 742 745 751 752 755 756 757 760 762 777 781 782 2656 2764 2936 4243 4952 7395 7526 7956 8397 8419 8608 8615…
21316	A0A0H3U1Y3_9SAUR	A0A0H3U1Y3	Phospholipase A2 OS=Ovophis tonkinensis PE=3 SV=1	Regular	8963.66	0	16552.3	17	1	14	7.91	155013	0	32712			Green	272 305 343 344 350 352 357 362 365 367 369 372 380 391 396 400 412 430 432 434 435 441 442 459 460 472 482 523 524 525 527 528 531 534 535 538 544 546 550 560 566 569 581 619 624 625 626 629 637 642 644 649 650 652 655 658 659 660 661 662 663 664 665 669 670 673 675 682 696 730 737 738 741 742 745 751 752 755 756 757 760 762 777 781 782 2656 2764 2936 4243 4952 7395 7526 7956 8397 8419 8608 8615…
21172	A0A193CHJ6_9SAUR	A0A193CHJ6	Phospholipase A2 OS=Crotalus pricei PE=2 SV=1	Regular	8963.66	0	16556.3	17	1	10	7.97	155013	0	32712			Green	272 305 343 344 350 352 357 362 365 367 369 372 380 391 396 400 412 430 432 434 435 441 442 459 460 472 482 523 524 525 527 528 531 534 535 538 544 546 550 560 566 569 581 619 624 625 626 629 637 642 644 649 650 652 655 658 659 660 661 662 663 664 665 669 670 673 675 682 696 730 737 738 741 742 745 751 752 755 756 757 760 762 777 781 782 2656 2764 2936 4243 4952 7395 7526 7956 8397 8419 8608 8615…
21101	B0LSG7_SISMI	B0LSG7	Phospholipase A2 OS=Sistrurus miliarius GN=PLA2 PE=3 SV=1	Regular	8963.66	0	16560.3	17	1	13	7.97	155013	0	32712			Green	272 305 343 344 350 352 357 362 365 367 369 372 380 391 396 400 412 430 432 434 435 441 442 459 460 472 482 523 524 525 527 528 531 534 535 538 544 546 550 560 566 569 581 619 624 625 626 629 637 642 644 649 650 652 655 658 659 660 661 662 663 664 665 669 670 673 675 682 696 730 737 738 741 742 745 751 752 755 756 757 760 762 777 781 782 2656 2764 2936 4243 4952 7395 7526 7956 8397 8419 8608 8615…
21038	A0A194AMK1_9SAUR	A0A194AMK1	Phospholipase A2 1d OS=Agkistrodon piscivorus PE=3 SV=1	Regular	8963.66	0	16633.9	17	1	12	7.91	155013	0	32712			Green	272 305 343 344 350 352 357 362 365 367 369 372 380 391 396 400 412 430 432 434 435 441 442 459 460 472 482 523 524 525 527 528 531 534 535 538 544 546 550 560 566 569 581 619 624 625 626 629 637 642 644 649 650 652 655 658 659 660 661 662 663 664 665 669 670 673 675 682 696 730 737 738 741 742 745 751 752 755 756 757 760 762 777 781 782 2656 2764 2936 4243 4952 7395 7526 7956 8397 8419 8608 8615…
21011	A0A194APT4_9SAUR	A0A194APT4	Phospholipase A2 1p OS=Agkistrodon piscivorus PE=3 SV=1	Regular	8963.66	0	16516.7	17	1	13	7.91	155013	0	32712			Green	272 305 343 344 350 352 357 362 365 367 369 372 380 391 396 400 412 430 432 434 435 441 442 459 460 472 482 523 524 525 527 528 531 534 535 538 544 546 550 560 566 569 581 619 624 625 626 629 637 642 644 649 650 652 655 658 659 660 661 662 663 664 665 669 670 673 675 682 696 730 737 738 741 742 745 751 752 755 756 757 760 762 777 781 782 2656 2764 2936 4243 4952 7395 7526 7956 8397 8419 8608 8615…
20898	A0A194APU2_9SAUR	A0A194APU2	Phospholipase A2 1f OS=Agkistrodon piscivorus PE=3 SV=1	Regular	8963.66	0	16558.7	17	1	12	7.91	155013	0	32712			Green	272 305 343 344 350 352 357 362 365 367 369 372 380 391 396 400 412 430 432 434 435 441 442 459 460 472 482 523 524 525 527 528 531 534 535 538 544 546 550 560 566 569 581 619 624 625 626 629 637 642 644 649 650 652 655 658 659 660 661 662 663 664 665 669 670 673 675 682 696 730 737 738 741 742 745 751 752 755 756 757 760 762 777 781 782 2656 2764 2936 4243 4952 7395 7526 7956 8397 8419 8608 8615…
17303	J3S3V5_CROAD	J3S3V5	Phospholipase A2 1b OS=Crotalus adamanteus GN=Pla2g2gA1 PE=2 SV=1	Regular	8963.66	0	16231	17	1	11	7.97	155013	0	32712			Green	272 305 343 344 350 352 357 362 365 367 369 372 380 391 396 400 412 430 432 434 435 441 442 459 460 472 482 523 524 525 527 528 531 534 535 538 544 546 550 560 566 569 581 619 624 625 626 629 637 642 644 649 650 652 655 658 659 660 661 662 663 664 665 669 670 673 675 682 696 730 737 738 741 742 745 751 752 755 756 757 760 762 777 781 782 2656 2764 2936 4243 4952 7395 7526 7956 8397 8419 8608 8615…
15565	A0A0B8RV61_CROHD	A0A0B8RV61	Phospholipase A2 1b OS=Crotalus horridus PE=3 SV=1	Regular	8963.66	0	16287.1	17	1	13	7.97	155013	0	32712			Green	272 305 343 344 350 352 357 362 365 367 369 372 380 391 396 400 412 430 432 434 435 441 442 459 460 472 482 523 524 525 527 528 531 534 535 538 544 546 550 560 566 569 581 619 624 625 626 629 637 642 644 649 650 652 655 658 659 660 661 662 663 664 665 669 670 673 675 682 696 730 737 738 741 742 745 751 752 755 756 757 760 762 777 781 782 2656 2764 2936 4243 4952 7395 7526 7956 8397 8419 8608 8615…
15368	A0A0K8RSA5_CROHD	A0A0K8RSA5	Phospholipase A2 2b OS=Crotalus horridus PE=3 SV=1	Regular	8963.66	0	16704.9	17	1	13	7.97	155013	0	32712			Green	272 305 343 344 350 352 357 362 365 367 369 372 380 391 396 400 412 430 432 434 435 441 442 459 460 472 482 523 524 525 527 528 531 534 535 538 544 546 550 560 566 569 581 619 624 625 626 629 637 642 644 649 650 652 655 658 659 660 661 662 663 664 665 669 670 673 675 682 696 730 737 738 741 742 745 751 752 755 756 757 760 762 777 781 782 2656 2764 2936 4243 4952 7395 7526 7956 8397 8419 8608 8615…
15339	A0A0K8RYR4_CROHD	A0A0K8RYR4	Phospholipase A2 1a OS=Crotalus horridus PE=3 SV=1	Regular	8963.66	0	16515.4	17	1	14	7.97	155013	0	32712			Green	272 305 343 344 350 352 357 362 365 367 369 372 380 391 396 400 412 430 432 434 435 441 442 459 460 472 482 523 524 525 527 528 531 534 535 538 544 546 550 560 566 569 581 619 624 625 626 629 637 642 644 649 650 652 655 658 659 660 661 662 663 664 665 669 670 673 675 682 696 730 737 738 741 742 745 751 752 755 756 757 760 762 777 781 782 2656 2764 2936 4243 4952 7395 7526 7956 8397 8419 8608 8615…
15200	A0A0K8RYW0_CROHD	A0A0K8RYW0	Phospholipase A2 1d OS=Crotalus horridus PE=3 SV=1	Regular	8963.66	0	16485.4	17	1	15	7.97	155013	0	32712			Green	272 305 343 344 350 352 357 362 365 367 369 372 380 391 396 400 412 430 432 434 435 441 442 459 460 472 482 523 524 525 527 528 531 534 535 538 544 546 550 560 566 569 581 619 624 625 626 629 637 642 644 649 650 652 655 658 659 660 661 662 663 664 665 669 670 673 675 682 696 730 737 738 741 742 745 751 752 755 756 757 760 762 777 781 782 2656 2764 2936 4243 4952 7395 7526 7956 8397 8419 8608 8615…
15123	A0A0K8RSG0_CROHD	A0A0K8RSG0	Phospholipase A2 1c OS=Crotalus horridus PE=3 SV=1	Regular	8963.66	0	16293.1	17	1	13	7.97	155013	0	32712			Green	272 305 343 344 350 352 357 362 365 367 369 372 380 391 396 400 412 430 432 434 435 441 442 459 460 472 482 523 524 525 527 528 531 534 535 538 544 546 550 560 566 569 581 619 624 625 626 629 637 642 644 649 650 652 655 658 659 660 661 662 663 664 665 669 670 673 675 682 696 730 737 738 741 742 745 751 752 755 756 757 760 762 777 781 782 2656 2764 2936 4243 4952 7395 7526 7956 8397 8419 8608 8615…
15100	T1DH17_CROHD	T1DH17	Phospholipase A2 1a OS=Crotalus horridus PE=2 SV=1	Regular	8963.66	0	16335.1	17	1	13	7.97	155013	0	32712			Green	272 305 343 344 350 352 357 362 365 367 369 372 380 391 396 400 412 430 432 434 435 441 442 459 460 472 482 523 524 525 527 528 531 534 535 538 544 546 550 560 566 569 581 619 624 625 626 629 637 642 644 649 650 652 655 658 659 660 661 662 663 664 665 669 670 673 675 682 696 730 737 738 741 742 745 751 752 755 756 757 760 762 777 781 782 2656 2764 2936 4243 4952 7395 7526 7956 8397 8419 8608 8615…
11537	A0A0K8RZ17_CROHD	A0A0K8RZ17	Phospholipase A2 1c OS=Crotalus horridus PE=3 SV=1	Regular	8963.66	0	16443.3	17	1	14	7.97	155013	0	32712			Green	272 305 343 344 350 352 357 362 365 367 369 372 380 391 396 400 412 430 432 434 435 441 442 459 460 472 482 523 524 525 527 528 531 534 535 538 544 546 550 560 566 569 581 619 624 625 626 629 637 642 644 649 650 652 655 658 659 660 661 662 663 664 665 669 670 673 675 682 696 730 737 738 741 742 745 751 752 755 756 757 760 762 777 781 782 2656 2764 2936 4243 4952 7395 7526 7956 8397 8419 8608 8615…
11263	T1DJY9_CROHD	T1DJY9	Phospholipase A2 2 OS=Crotalus horridus PE=2 SV=1	Regular	8963.66	0	16690.8	17	1	13	7.97	155013	0	32712			Green	272 305 343 344 350 352 357 362 365 367 369 372 380 391 396 400 412 430 432 434 435 441 442 459 460 472 482 523 524 525 527 528 531 534 535 538 544 546 550 560 566 569 581 619 624 625 626 629 637 642 644 649 650 652 655 658 659 660 661 662 663 664 665 669 670 673 675 682 696 730 737 738 741 742 745 751 752 755 756 757 760 762 777 781 782 2656 2764 2936 4243 4952 7395 7526 7956 8397 8419 8608 8615…
11262	A0A0K8RYS5_CROHD	A0A0K8RYS5	Phospholipase A2 1e OS=Crotalus horridus PE=3 SV=1	Regular	8963.66	0	16500.4	17	1	14	7.97	155013	0	32712			Green	272 305 343 344 350 352 357 362 365 367 369 372 380 391 396 400 412 430 432 434 435 441 442 459 460 472 482 523 524 525 527 528 531 534 535 538 544 546 550 560 566 569 581 619 624 625 626 629 637 642 644 649 650 652 655 658 659 660 661 662 663 664 665 669 670 673 675 682 696 730 737 738 741 742 745 751 752 755 756 757 760 762 777 781 782 2656 2764 2936 4243 4952 7395 7526 7956 8397 8419 8608 8615…
10543	Q2TU95_SISTE	Q2TU95	Phospholipase A2 OS=Sistrurus tergeminus GN=PLA2 PE=2 SV=1	Regular	8963.66	0	16407.2	17	1	11	7.97	155013	0	32712			Green	272 305 343 344 350 352 357 362 365 367 369 372 380 391 396 400 412 430 432 434 435 441 442 459 460 472 482 523 524 525 527 528 531 534 535 538 544 546 550 560 566 569 581 619 624 625 626 629 637 642 644 649 650 652 655 658 659 660 661 662 663 664 665 669 670 673 675 682 696 730 737 738 741 742 745 751 752 755 756 757 760 762 777 781 782 2656 2764 2936 4243 4952 7395 7526 7956 8397 8419 8608 8615…
9985	U5HS76_OVOMO	U5HS76	Phospholipase A2 OS=Ovophis monticola GN=PLA2 PE=3 SV=1	Regular	8963.66	0	16379.3	17	1	14	7.97	155013	0	32712			Green	272 305 343 344 350 352 357 362 365 367 369 372 380 391 396 400 412 430 432 434 435 441 442 459 460 472 482 523 524 525 527 528 531 534 535 538 544 546 550 560 566 569 581 619 624 625 626 629 637 642 644 649 650 652 655 658 659 660 661 662 663 664 665 669 670 673 675 682 696 730 737 738 741 742 745 751 752 755 756 757 760 762 777 781 782 2656 2764 2936 4243 4952 7395 7526 7956 8397 8419 8608 8615…
8728	A0A0H3U204_OVOMO	A0A0H3U204	Phospholipase A2 OS=Ovophis monticola PE=3 SV=1	Regular	8963.66	0	16394.1	17	1	15	7.91	155013	0	32712			Green	272 305 343 344 350 352 357 362 365 367 369 372 380 391 396 400 412 430 432 434 435 441 442 459 460 472 482 523 524 525 527 528 531 534 535 538 544 546 550 560 566 569 581 619 624 625 626 629 637 642 644 649 650 652 655 658 659 660 661 662 663 664 665 669 670 673 675 682 696 730 737 738 741 742 745 751 752 755 756 757 760 762 777 781 782 2656 2764 2936 4243 4952 7395 7526 7956 8397 8419 8608 8615…
8615	A0A0H3U1X6_TRIHG	A0A0H3U1X6	Phospholipase A2 OS=Trimeresurus hageni PE=3 SV=1	Regular	8963.66	0	16255	17	1	13	7.97	155013	0	32712			Green	272 305 343 344 350 352 357 362 365 367 369 372 380 391 396 400 412 430 432 434 435 441 442 459 460 472 482 523 524 525 527 528 531 534 535 538 544 546 550 560 566 569 581 619 624 625 626 629 637 642 644 649 650 652 655 658 659 660 661 662 663 664 665 669 670 673 675 682 696 730 737 738 741 742 745 751 752 755 756 757 760 762 777 781 782 2656 2764 2936 4243 4952 7395 7526 7956 8397 8419 8608 8728…
8608	B0LSG1_SISCA	B0LSG1	Phospholipase A2 OS=Sistrurus catenatus edwardsii GN=PLA2 PE=2 SV=1	Regular	8963.66	0	16424.1	17	1	11	7.97	155013	0	32712			Green	272 305 343 344 350 352 357 362 365 367 369 372 380 391 396 400 412 430 432 434 435 441 442 459 460 472 482 523 524 525 527 528 531 534 535 538 544 546 550 560 566 569 581 619 624 625 626 629 637 642 644 649 650 652 655 658 659 660 661 662 663 664 665 669 670 673 675 682 696 730 737 738 741 742 745 751 752 755 756 757 760 762 777 781 782 2656 2764 2936 4243 4952 7395 7526 7956 8397 8419 8615 8728…
8419	A0A0F7Z7A2_CROAD	A0A0F7Z7A2	Phospholipase A2 1d OS=Crotalus adamanteus PE=2 SV=1	Regular	8963.66	0	16270.1	17	1	12	7.97	155013	0	32712			Green	272 305 343 344 350 352 357 362 365 367 369 372 380 391 396 400 412 430 432 434 435 441 442 459 460 472 482 523 524 525 527 528 531 534 535 538 544 546 550 560 566 569 581 619 624 625 626 629 637 642 644 649 650 652 655 658 659 660 661 662 663 664 665 669 670 673 675 682 696 730 737 738 741 742 745 751 752 755 756 757 760 762 777 781 782 2656 2764 2936 4243 4952 7395 7526 7956 8397 8608 8615 8728…
8397	H6BFA2_CROOH	H6BFA2	PLA2 2 OS=Crotalus oreganus helleri PE=2 SV=1	Regular	8963.66	0	16231	17	1	11	7.97	155013	0	32712			Green	272 305 343 344 350 352 357 362 365 367 369 372 380 391 396 400 412 430 432 434 435 441 442 459 460 472 482 523 524 525 527 528 531 534 535 538 544 546 550 560 566 569 581 619 624 625 626 629 637 642 644 649 650 652 655 658 659 660 661 662 663 664 665 669 670 673 675 682 696 730 737 738 741 742 745 751 752 755 756 757 760 762 777 781 782 2656 2764 2936 4243 4952 7395 7526 7956 8419 8608 8615 8728…
7956	J3SDV9_CROAD	J3SDV9	Cadam10_PLA2-1 OS=Crotalus adamanteus PE=2 SV=1	Regular	8963.66	0	16230	17	1	11	7.97	155013	0	32712			Green	272 305 343 344 350 352 357 362 365 367 369 372 380 391 396 400 412 430 432 434 435 441 442 459 460 472 482 523 524 525 527 528 531 534 535 538 544 546 550 560 566 569 581 619 624 625 626 629 637 642 644 649 650 652 655 658 659 660 661 662 663 664 665 669 670 673 675 682 696 730 737 738 741 742 745 751 752 755 756 757 760 762 777 781 782 2656 2764 2936 4243 4952 7395 7526 8397 8419 8608 8615 8728…
7526	U5HS18_OVOMO	U5HS18	Phospholipase A2 OS=Ovophis monticola GN=PLA2 PE=3 SV=1	Regular	8963.66	0	16463.2	17	1	16	7.91	155013	0	32712			Green	272 305 343 344 350 352 357 362 365 367 369 372 380 391 396 400 412 430 432 434 435 441 442 459 460 472 482 523 524 525 527 528 531 534 535 538 544 546 550 560 566 569 581 619 624 625 626 629 637 642 644 649 650 652 655 658 659 660 661 662 663 664 665 669 670 673 675 682 696 730 737 738 741 742 745 751 752 755 756 757 760 762 777 781 782 2656 2764 2936 4243 4952 7395 7956 8397 8419 8608 8615 8728…
7395	A0A0H3U243_OVOOK	A0A0H3U243	Phospholipase A2 OS=Ovophis okinavensis PE=3 SV=1	Regular	8963.66	0	16429.3	17	1	16	7.91	155013	0	32712			Green	272 305 343 344 350 352 357 362 365 367 369 372 380 391 396 400 412 430 432 434 435 441 442 459 460 472 482 523 524 525 527 528 531 534 535 538 544 546 550 560 566 569 581 619 624 625 626 629 637 642 644 649 650 652 655 658 659 660 661 662 663 664 665 669 670 673 675 682 696 730 737 738 741 742 745 751 752 755 756 757 760 762 777 781 782 2656 2764 2936 4243 4952 7526 7956 8397 8419 8608 8615 8728…
4952	A0A194AQ47_SISMB	A0A194AQ47	Phospholipase A2 2a OS=Sistrurus miliarius barbouri PE=3 SV=1	Regular	8963.66	0	16560.3	17	1	13	7.97	155013	0	32712			Green	272 305 343 344 350 352 357 362 365 367 369 372 380 391 396 400 412 430 432 434 435 441 442 459 460 472 482 523 524 525 527 528 531 534 535 538 544 546 550 560 566 569 581 619 624 625 626 629 637 642 644 649 650 652 655 658 659 660 661 662 663 664 665 669 670 673 675 682 696 730 737 738 741 742 745 751 752 755 756 757 760 762 777 781 782 2656 2764 2936 4243 7395 7526 7956 8397 8419 8608 8615 8728…
4243	A0A194AQJ1_9SAUR	A0A194AQJ1	Phospholipase A2 3a OS=Agkistrodon piscivorus PE=3 SV=1	Regular	8963.66	0	16483.4	17	1	14	7.97	155013	0	32712			Green	272 305 343 344 350 352 357 362 365 367 369 372 380 391 396 400 412 430 432 434 435 441 442 459 460 472 482 523 524 525 527 528 531 534 535 538 544 546 550 560 566 569 581 619 624 625 626 629 637 642 644 649 650 652 655 658 659 660 661 662 663 664 665 669 670 673 675 682 696 730 737 738 741 742 745 751 752 755 756 757 760 762 777 781 782 2656 2764 2936 4952 7395 7526 7956 8397 8419 8608 8615 8728…
2936	A0A194AQL5_9SAUR	A0A194AQL5	Phospholipase A2 1a OS=Agkistrodon piscivorus PE=3 SV=1	Regular	8963.66	0	16585.8	17	1	12	7.91	155013	0	32712			Green	272 305 343 344 350 352 357 362 365 367 369 372 380 391 396 400 412 430 432 434 435 441 442 459 460 472 482 523 524 525 527 528 531 534 535 538 544 546 550 560 566 569 581 619 624 625 626 629 637 642 644 649 650 652 655 658 659 660 661 662 663 664 665 669 670 673 675 682 696 730 737 738 741 742 745 751 752 755 756 757 760 762 777 781 782 2656 2764 4243 4952 7395 7526 7956 8397 8419 8608 8615 8728…
2764	T2HPU3_PROFL	T2HPU3	phospholipase A2 (Fragment) OS=Protobothrops flavoviridis PE=2 SV=1	Regular	8963.66	0	10483.2	17	1	10	12.79	155013	0	32712			Green	272 305 343 344 350 352 357 362 365 367 369 372 380 391 396 400 412 430 432 434 435 441 442 459 460 472 482 523 524 525 527 528 531 534 535 538 544 546 550 560 566 569 581 619 624 625 626 629 637 642 644 649 650 652 655 658 659 660 661 662 663 664 665 669 670 673 675 682 696 730 737 738 741 742 745 751 752 755 756 757 760 762 777 781 782 2656 2936 4243 4952 7395 7526 7956 8397 8419 8608 8615 8728…
2656	S6BAM4_PROFL	S6BAM4	Phospholipase A2 OS=Protobothrops flavoviridis GN=PLA2 PE=2 SV=1	Regular	8963.66	0	16347.2	17	1	12	7.97	155013	0	32712			Green	272 305 343 344 350 352 357 362 365 367 369 372 380 391 396 400 412 430 432 434 435 441 442 459 460 472 482 523 524 525 527 528 531 534 535 538 544 546 550 560 566 569 581 619 624 625 626 629 637 642 644 649 650 652 655 658 659 660 661 662 663 664 665 669 670 673 675 682 696 730 737 738 741 742 745 751 752 755 756 757 760 762 777 781 782 2764 2936 4243 4952 7395 7526 7956 8397 8419 8608 8615 8728…
782	PA2BD_BOTLC	P86974	Basic phospholipase A2 OS=Bothrops leucurus PE=1 SV=1	Regular	8963.66	0	14509.2	17	1	13	9.02	155013	0	32712			Green	272 305 343 344 350 352 357 362 365 367 369 372 380 391 396 400 412 430 432 434 435 441 442 459 460 472 482 523 524 525 527 528 531 534 535 538 544 546 550 560 566 569 581 619 624 625 626 629 637 642 644 649 650 652 655 658 659 660 661 662 663 664 665 669 670 673 675 682 696 730 737 738 741 742 745 751 752 755 756 757 760 762 777 781 2656 2764 2936 4243 4952 7395 7526 7956 8397 8419 8608 8615 872…
781	PA2BC_CRODU	P62022	Phospholipase A2 crotoxin basic subunit CBc OS=Crotalus durissus terrificus PE=1 SV=1	Regular	8963.66	0	16705.9	17	1	12	7.97	155013	0	32712			Green	272 305 343 344 350 352 357 362 365 367 369 372 380 391 396 400 412 430 432 434 435 441 442 459 460 472 482 523 524 525 527 528 531 534 535 538 544 546 550 560 566 569 581 619 624 625 626 629 637 642 644 649 650 652 655 658 659 660 661 662 663 664 665 669 670 673 675 682 696 730 737 738 741 742 745 751 752 755 756 757 760 762 777 782 2656 2764 2936 4243 4952 7395 7526 7956 8397 8419 8608 8615 872…
777	PA2B9_CRODM	P86805	Basic phospholipase A2 9 OS=Crotalus durissus cumanensis PE=1 SV=1	Regular	8963.66	0	14974.7	17	1	14	9.02	155013	0	32712			Green	272 305 343 344 350 352 357 362 365 367 369 372 380 391 396 400 412 430 432 434 435 441 442 459 460 472 482 523 524 525 527 528 531 534 535 538 544 546 550 560 566 569 581 619 624 625 626 629 637 642 644 649 650 652 655 658 659 660 661 662 663 664 665 669 670 673 675 682 696 730 737 738 741 742 745 751 752 755 756 757 760 762 781 782 2656 2764 2936 4243 4952 7395 7526 7956 8397 8419 8608 8615 872…
762	PA2B1_AGKPL	C0HKC3	Basic phospholipase A2 APL-D49 OS=Agkistrodon piscivorus leucostoma PE=1 SV=1	Regular	8963.66	0	16585.8	17	1	12	7.91	155013	0	32712			Green	272 305 343 344 350 352 357 362 365 367 369 372 380 391 396 400 412 430 432 434 435 441 442 459 460 472 482 523 524 525 527 528 531 534 535 538 544 546 550 560 566 569 581 619 624 625 626 629 637 642 644 649 650 652 655 658 659 660 661 662 663 664 665 669 670 673 675 682 696 730 737 738 741 742 745 751 752 755 756 757 760 777 781 782 2656 2764 2936 4243 4952 7395 7526 7956 8397 8419 8608 8615 872…
760	PA2A_TRIBO	Q2YHJ3	Acidic phospholipase A2 Tbo-E6 OS=Trimeresurus borneensis PE=1 SV=1	Regular	8963.66	0	16302.2	17	1	13	7.97	155013	0	32712			Green	272 305 343 344 350 352 357 362 365 367 369 372 380 391 396 400 412 430 432 434 435 441 442 459 460 472 482 523 524 525 527 528 531 534 535 538 544 546 550 560 566 569 581 619 624 625 626 629 637 642 644 649 650 652 655 658 659 660 661 662 663 664 665 669 670 673 675 682 696 730 737 738 741 742 745 751 752 755 756 757 762 777 781 782 2656 2764 2936 4243 4952 7395 7526 7956 8397 8419 8608 8615 872…
757	PA2A_LACST	P84651	Acidic phospholipase A2 OS=Lachesis stenophrys PE=1 SV=1	Regular	8963.66	0	14700	17	1	21	9.02	155013	0	32712			Green	272 305 343 344 350 352 357 362 365 367 369 372 380 391 396 400 412 430 432 434 435 441 442 459 460 472 482 523 524 525 527 528 531 534 535 538 544 546 550 560 566 569 581 619 624 625 626 629 637 642 644 649 650 652 655 658 659 660 661 662 663 664 665 669 670 673 675 682 696 730 737 738 741 742 745 751 752 755 756 760 762 777 781 782 2656 2764 2936 4243 4952 7395 7526 7956 8397 8419 8608 8615 872…
756	PA2A_CROAT	P00624	Acidic phospholipase A2 OS=Crotalus atrox PE=1 SV=2	Regular	8963.66	0	16144.9	17	1	11	7.97	155013	0	32712			Green	272 305 343 344 350 352 357 362 365 367 369 372 380 391 396 400 412 430 432 434 435 441 442 459 460 472 482 523 524 525 527 528 531 534 535 538 544 546 550 560 566 569 581 619 624 625 626 629 637 642 644 649 650 652 655 658 659 660 661 662 663 664 665 669 670 673 675 682 696 730 737 738 741 742 745 751 752 755 757 760 762 777 781 782 2656 2764 2936 4243 4952 7395 7526 7956 8397 8419 8608 8615 872…
755	PA2A_CROAD	P00623	Acidic phospholipase A2 beta OS=Crotalus adamanteus PE=1 SV=2	Regular	8963.66	0	16231	17	1	11	7.97	155013	0	32712			Green	272 305 343 344 350 352 357 362 365 367 369 372 380 391 396 400 412 430 432 434 435 441 442 459 460 472 482 523 524 525 527 528 531 534 535 538 544 546 550 560 566 569 581 619 624 625 626 629 637 642 644 649 650 652 655 658 659 660 661 662 663 664 665 669 670 673 675 682 696 730 737 738 741 742 745 751 752 756 757 760 762 777 781 782 2656 2764 2936 4243 4952 7395 7526 7956 8397 8419 8608 8615 872…
752	PA2A_BOTPA	D0UGJ0	Acidic phospholipase A2 BpPLA2-TXI OS=Bothrops pauloensis PE=1 SV=1	Regular	8963.66	0	16079	17	1	11	7.91	155013	0	32712			Green	272 305 343 344 350 352 357 362 365 367 369 372 380 391 396 400 412 430 432 434 435 441 442 459 460 472 482 523 524 525 527 528 531 534 535 538 544 546 550 560 566 569 581 619 624 625 626 629 637 642 644 649 650 652 655 658 659 660 661 662 663 664 665 669 670 673 675 682 696 730 737 738 741 742 745 751 755 756 757 760 762 777 781 782 2656 2764 2936 4243 4952 7395 7526 7956 8397 8419 8608 8615 872…
751	PA2A_BOTJA	P81243	Acidic phospholipase A2 OS=Bothrops jararaca PE=1 SV=1	Regular	8963.66	0	15102.4	17	1	17	8.87	155013	0	32712			Green	272 305 343 344 350 352 357 362 365 367 369 372 380 391 396 400 412 430 432 434 435 441 442 459 460 472 482 523 524 525 527 528 531 534 535 538 544 546 550 560 566 569 581 619 624 625 626 629 637 642 644 649 650 652 655 658 659 660 661 662 663 664 665 669 670 673 675 682 696 730 737 738 741 742 745 752 755 756 757 760 762 777 781 782 2656 2764 2936 4243 4952 7395 7526 7956 8397 8419 8608 8615 872…
745	PA2AE_CALRH	Q9PVF2	Acidic phospholipase A2 H1E6 OS=Calloselasma rhodostoma PE=1 SV=1	Regular	8963.66	0	16484.3	17	1	12	7.91	155013	0	32712			Green	272 305 343 344 350 352 357 362 365 367 369 372 380 391 396 400 412 430 432 434 435 441 442 459 460 472 482 523 524 525 527 528 531 534 535 538 544 546 550 560 566 569 581 619 624 625 626 629 637 642 644 649 650 652 655 658 659 660 661 662 663 664 665 669 670 673 675 682 696 730 737 738 741 742 751 752 755 756 757 760 762 777 781 782 2656 2764 2936 4243 4952 7395 7526 7956 8397 8419 8608 8615 872…
742	PA2AC_CALRH	Q9PVE9	Acidic phospholipase A2 S1E6-c OS=Calloselasma rhodostoma PE=2 SV=1	Regular	8963.66	0	16605.5	17	1	13	7.91	155013	0	32712			Green	272 305 343 344 350 352 357 362 365 367 369 372 380 391 396 400 412 430 432 434 435 441 442 459 460 472 482 523 524 525 527 528 531 534 535 538 544 546 550 560 566 569 581 619 624 625 626 629 637 642 644 649 650 652 655 658 659 660 661 662 663 664 665 669 670 673 675 682 696 730 737 738 741 745 751 752 755 756 757 760 762 777 781 782 2656 2764 2936 4243 4952 7395 7526 7956 8397 8419 8608 8615 872…
741	PA2AB_TRIPE	Q2YHJ5	Acidic phospholipase A2 Tpu-E6b OS=Trimeresurus puniceus PE=1 SV=1	Regular	8963.66	0	14740.9	17	1	16	9.02	155013	0	32712			Green	272 305 343 344 350 352 357 362 365 367 369 372 380 391 396 400 412 430 432 434 435 441 442 459 460 472 482 523 524 525 527 528 531 534 535 538 544 546 550 560 566 569 581 619 624 625 626 629 637 642 644 649 650 652 655 658 659 660 661 662 663 664 665 669 670 673 675 682 696 730 737 738 742 745 751 752 755 756 757 760 762 777 781 782 2656 2764 2936 4243 4952 7395 7526 7956 8397 8419 8608 8615 872…
738	PA2AA_TRIPE	Q2YHJ6	Acidic phospholipase A2 Tpu-E6a OS=Trimeresurus puniceus PE=1 SV=1	Regular	8963.66	0	16318.2	17	1	14	7.97	155013	0	32712			Green	272 305 343 344 350 352 357 362 365 367 369 372 380 391 396 400 412 430 432 434 435 441 442 459 460 472 482 523 524 525 527 528 531 534 535 538 544 546 550 560 566 569 581 619 624 625 626 629 637 642 644 649 650 652 655 658 659 660 661 662 663 664 665 669 670 673 675 682 696 730 737 741 742 745 751 752 755 756 757 760 762 777 781 782 2656 2764 2936 4243 4952 7395 7526 7956 8397 8419 8608 8615 872…
737	PA2AA_CALRH	Q9PVF1	Acidic phospholipase A2 S1E6-a (Fragment) OS=Calloselasma rhodostoma PE=1 SV=1	Regular	8963.66	0	15168.6	17	1	13	8.73	155013	0	32712			Green	272 305 343 344 350 352 357 362 365 367 369 372 380 391 396 400 412 430 432 434 435 441 442 459 460 472 482 523 524 525 527 528 531 534 535 538 544 546 550 560 566 569 581 619 624 625 626 629 637 642 644 649 650 652 655 658 659 660 661 662 663 664 665 669 670 673 675 682 696 730 738 741 742 745 751 752 755 756 757 760 762 777 781 782 2656 2764 2936 4243 4952 7395 7526 7956 8397 8419 8608 8615 872…
730	PA2A6_GLOHA	O42190	Acidic phospholipase A2 BA2 OS=Gloydius halys PE=2 SV=1	Regular	8963.66	0	14600	17	1	17	8.87	155013	0	32712			Green	272 305 343 344 350 352 357 362 365 367 369 372 380 391 396 400 412 430 432 434 435 441 442 459 460 472 482 523 524 525 527 528 531 534 535 538 544 546 550 560 566 569 581 619 624 625 626 629 637 642 644 649 650 652 655 658 659 660 661 662 663 664 665 669 670 673 675 682 696 737 738 741 742 745 751 752 755 756 757 760 762 777 781 782 2656 2764 2936 4243 4952 7395 7526 7956 8397 8419 8608 8615 872…
696	PA2BT_PROMU	Q90W39	Basic phospholipase A2 trimucrotoxin OS=Protobothrops mucrosquamatus PE=1 SV=1	Regular	8963.66	0	16466.7	17	1	11	7.97	155013	0	32712			Green	272 305 343 344 350 352 357 362 365 367 369 372 380 391 396 400 412 430 432 434 435 441 442 459 460 472 482 523 524 525 527 528 531 534 535 538 544 546 550 560 566 569 581 619 624 625 626 629 637 642 644 649 650 652 655 658 659 660 661 662 663 664 665 669 670 673 675 682 730 737 738 741 742 745 751 752 755 756 757 760 762 777 781 782 2656 2764 2936 4243 4952 7395 7526 7956 8397 8419 8608 8615 872…
682	PA2B1_LACMU	P0C942	Basic phospholipase A2 LmTX-I OS=Lachesis muta muta PE=1 SV=1	Regular	8963.66	0	13243.8	17	1	9	9.02	155013	0	32712			Green	272 305 343 344 350 352 357 362 365 367 369 372 380 391 396 400 412 430 432 434 435 441 442 459 460 472 482 523 524 525 527 528 531 534 535 538 544 546 550 560 566 569 581 619 624 625 626 629 637 642 644 649 650 652 655 658 659 660 661 662 663 664 665 669 670 673 675 696 730 737 738 741 742 745 751 752 755 756 757 760 762 777 781 782 2656 2764 2936 4243 4952 7395 7526 7956 8397 8419 8608 8615 872…
675	PA2A_TRIGS	A8E2V8	Acidic phospholipase A2 Tgc-E6 OS=Trimeresurus gracilis PE=1 SV=1	Regular	8963.66	0	16487.4	17	1	15	7.91	155013	0	32712			Green	272 305 343 344 350 352 357 362 365 367 369 372 380 391 396 400 412 430 432 434 435 441 442 459 460 472 482 523 524 525 527 528 531 534 535 538 544 546 550 560 566 569 581 619 624 625 626 629 637 642 644 649 650 652 655 658 659 660 661 662 663 664 665 669 670 673 682 696 730 737 738 741 742 745 751 752 755 756 757 760 762 777 781 782 2656 2764 2936 4243 4952 7395 7526 7956 8397 8419 8608 8615 872…
673	PA2A_PROEL	Q2PG83	Acidic phospholipase A2 PePLA2 OS=Protobothrops elegans PE=2 SV=1	Regular	8963.66	0	16167	17	1	13	7.97	155013	0	32712			Green	272 305 343 344 350 352 357 362 365 367 369 372 380 391 396 400 412 430 432 434 435 441 442 459 460 472 482 523 524 525 527 528 531 534 535 538 544 546 550 560 566 569 581 619 624 625 626 629 637 642 644 649 650 652 655 658 659 660 661 662 663 664 665 669 670 675 682 696 730 737 738 741 742 745 751 752 755 756 757 760 762 777 781 782 2656 2764 2936 4243 4952 7395 7526 7956 8397 8419 8608 8615 872…
670	PA2A_GLOUS	Q7LZQ4	Acidic phospholipase A2 OS=Gloydius ussuriensis PE=1 SV=1	Regular	8963.66	0	14773.1	17	1	14	8.87	155013	0	32712			Green	272 305 343 344 350 352 357 362 365 367 369 372 380 391 396 400 412 430 432 434 435 441 442 459 460 472 482 523 524 525 527 528 531 534 535 538 544 546 550 560 566 569 581 619 624 625 626 629 637 642 644 649 650 652 655 658 659 660 661 662 663 664 665 669 673 675 682 696 730 737 738 741 742 745 751 752 755 756 757 760 762 777 781 782 2656 2764 2936 4243 4952 7395 7526 7956 8397 8419 8608 8615 872…
669	PA2A_DEIAC	Q7SID6	Acidic phospholipase A2 OS=Deinagkistrodon acutus PE=1 SV=2	Regular	8963.66	0	14830.1	17	1	12	8.94	155013	0	32712			Green	272 305 343 344 350 352 357 362 365 367 369 372 380 391 396 400 412 430 432 434 435 441 442 459 460 472 482 523 524 525 527 528 531 534 535 538 544 546 550 560 566 569 581 619 624 625 626 629 637 642 644 649 650 652 655 658 659 660 661 662 663 664 665 670 673 675 682 696 730 737 738 741 742 745 751 752 755 756 757 760 762 777 781 782 2656 2764 2936 4243 4952 7395 7526 7956 8397 8419 8608 8615 872…
665	PA2A_BOTPC	Q9I8F8	Acidic phospholipase A2 OS=Bothrops pictus PE=2 SV=1	Regular	8963.66	0	14530.7	17	1	13	9.02	155013	0	32712			Green	272 305 343 344 350 352 357 362 365 367 369 372 380 391 396 400 412 430 432 434 435 441 442 459 460 472 482 523 524 525 527 528 531 534 535 538 544 546 550 560 566 569 581 619 624 625 626 629 637 642 644 649 650 652 655 658 659 660 661 662 663 664 669 670 673 675 682 696 730 737 738 741 742 745 751 752 755 756 757 760 762 777 781 782 2656 2764 2936 4243 4952 7395 7526 7956 8397 8419 8608 8615 872…
664	PA2A_BOTLC	P0DJ62	Acidic phospholipase A2 (Fragment) OS=Bothrops leucurus PE=1 SV=1	Regular	8963.66	0	6954.68	17	1	4	18.33	155013	0	32712			Green	272 305 343 344 350 352 357 362 365 367 369 372 380 391 396 400 412 430 432 434 435 441 442 459 460 472 482 523 524 525 527 528 531 534 535 538 544 546 550 560 566 569 581 619 624 625 626 629 637 642 644 649 650 652 655 658 659 660 661 662 663 665 669 670 673 675 682 696 730 737 738 741 742 745 751 752 755 756 757 760 762 777 781 782 2656 2764 2936 4243 4952 7395 7526 7956 8397 8419 8608 8615 872…
663	PA2A_BOTIN	Q8QG87	Acidic phospholipase A2 BITP01A OS=Bothrops insularis PE=1 SV=1	Regular	8963.66	0	16557.4	17	1	18	7.97	155013	0	32712			Green	272 305 343 344 350 352 357 362 365 367 369 372 380 391 396 400 412 430 432 434 435 441 442 459 460 472 482 523 524 525 527 528 531 534 535 538 544 546 550 560 566 569 581 619 624 625 626 629 637 642 644 649 650 652 655 658 659 660 661 662 664 665 669 670 673 675 682 696 730 737 738 741 742 745 751 752 755 756 757 760 762 777 781 782 2656 2764 2936 4243 4952 7395 7526 7956 8397 8419 8608 8615 872…
662	PA2A_BITGA	P00620	Acidic phospholipase A2 OS=Bitis gabonica PE=1 SV=1	Regular	8963.66	0	14060.2	17	1	12	9.32	155013	0	32712			Green	272 305 343 344 350 352 357 362 365 367 369 372 380 391 396 400 412 430 432 434 435 441 442 459 460 472 482 523 524 525 527 528 531 534 535 538 544 546 550 560 566 569 581 619 624 625 626 629 637 642 644 649 650 652 655 658 659 660 661 663 664 665 669 670 673 675 682 696 730 737 738 741 742 745 751 752 755 756 757 760 762 777 781 782 2656 2764 2936 4243 4952 7395 7526 7956 8397 8419 8608 8615 872…
661	PA2AI_TRIST	Q6H3C6	Acidic phospholipase A2 CTs-A3 OS=Trimeresurus stejnegeri PE=1 SV=1	Regular	8963.66	0	14588	17	1	14	9.02	155013	0	32712			Green	272 305 343 344 350 352 357 362 365 367 369 372 380 391 396 400 412 430 432 434 435 441 442 459 460 472 482 523 524 525 527 528 531 534 535 538 544 546 550 560 566 569 581 619 624 625 626 629 637 642 644 649 650 652 655 658 659 660 662 663 664 665 669 670 673 675 682 696 730 737 738 741 742 745 751 752 755 756 757 760 762 777 781 782 2656 2764 2936 4243 4952 7395 7526 7956 8397 8419 8608 8615 872…
660	PA2AH_CROVV	Q800C1	Acidic phospholipase A2 Cvv-E6h OS=Crotalus viridis viridis PE=2 SV=1	Regular	8963.66	0	16343.1	17	1	15	7.97	155013	0	32712			Green	272 305 343 344 350 352 357 362 365 367 369 372 380 391 396 400 412 430 432 434 435 441 442 459 460 472 482 523 524 525 527 528 531 534 535 538 544 546 550 560 566 569 581 619 624 625 626 629 637 642 644 649 650 652 655 658 659 661 662 663 664 665 669 670 673 675 682 696 730 737 738 741 742 745 751 752 755 756 757 760 762 777 781 782 2656 2764 2936 4243 4952 7395 7526 7956 8397 8419 8608 8615 872…
659	PA2AF_TRIST	Q6H3C8	Acidic phospholipase A2 Ts-A6 OS=Trimeresurus stejnegeri PE=1 SV=1	Regular	8963.66	0	16505.2	17	1	19	7.97	155013	0	32712			Green	272 305 343 344 350 352 357 362 365 367 369 372 380 391 396 400 412 430 432 434 435 441 442 459 460 472 482 523 524 525 527 528 531 534 535 538 544 546 550 560 566 569 581 619 624 625 626 629 637 642 644 649 650 652 655 658 660 661 662 663 664 665 669 670 673 675 682 696 730 737 738 741 742 745 751 752 755 756 757 760 762 777 781 782 2656 2764 2936 4243 4952 7395 7526 7956 8397 8419 8608 8615 872…
658	PA2AE_CROVV	Q7ZTA8	Acidic phospholipase A2 Cvv-E6e OS=Crotalus viridis viridis PE=1 SV=1	Regular	8963.66	0	16212.1	17	1	12	7.97	155013	0	32712			Green	272 305 343 344 350 352 357 362 365 367 369 372 380 391 396 400 412 430 432 434 435 441 442 459 460 472 482 523 524 525 527 528 531 534 535 538 544 546 550 560 566 569 581 619 624 625 626 629 637 642 644 649 650 652 655 659 660 661 662 663 664 665 669 670 673 675 682 696 730 737 738 741 742 745 751 752 755 756 757 760 762 777 781 782 2656 2764 2936 4243 4952 7395 7526 7956 8397 8419 8608 8615 872…
655	PA2AC_TRIPE	P0DJP4	Acidic phospholipase A2 Tpu-E6c (Fragments) OS=Trimeresurus puniceus PE=1 SV=1	Regular	8963.66	0	14606.8	17	1	17	9.02	155013	0	32712			Green	272 305 343 344 350 352 357 362 365 367 369 372 380 391 396 400 412 430 432 434 435 441 442 459 460 472 482 523 524 525 527 528 531 534 535 538 544 546 550 560 566 569 581 619 624 625 626 629 637 642 644 649 650 652 658 659 660 661 662 663 664 665 669 670 673 675 682 696 730 737 738 741 742 745 751 752 755 756 757 760 762 777 781 782 2656 2764 2936 4243 4952 7395 7526 7956 8397 8419 8608 8615 872…
652	PA2A7_GLOHA	O42191	Acidic phospholipase A2 A OS=Gloydius halys PE=1 SV=2	Regular	8963.66	0	14725.1	17	1	14	8.87	155013	0	32712			Green	272 305 343 344 350 352 357 362 365 367 369 372 380 391 396 400 412 430 432 434 435 441 442 459 460 472 482 523 524 525 527 528 531 534 535 538 544 546 550 560 566 569 581 619 624 625 626 629 637 642 644 649 650 655 658 659 660 661 662 663 664 665 669 670 673 675 682 696 730 737 738 741 742 745 751 752 755 756 757 760 762 777 781 782 2656 2764 2936 4243 4952 7395 7526 7956 8397 8419 8608 8615 872…
650	PA2A6_TRIGA	P70088	Acidic phospholipase A2 6 OS=Trimeresurus gramineus PE=3 SV=1	Regular	8963.66	0	16521.2	17	1	19	7.97	155013	0	32712			Green	272 305 343 344 350 352 357 362 365 367 369 372 380 391 396 400 412 430 432 434 435 441 442 459 460 472 482 523 524 525 527 528 531 534 535 538 544 546 550 560 566 569 581 619 624 625 626 629 637 642 644 649 652 655 658 659 660 661 662 663 664 665 669 670 673 675 682 696 730 737 738 741 742 745 751 752 755 756 757 760 762 777 781 782 2656 2764 2936 4243 4952 7395 7526 7956 8397 8419 8608 8615 872…
649	PA2A6_CROHD	D6MKR0	Acidic phospholipase A2 CH-E6' OS=Crotalus horridus PE=1 SV=1	Regular	8963.66	0	16307.1	17	1	12	7.97	155013	0	32712			Green	272 305 343 344 350 352 357 362 365 367 369 372 380 391 396 400 412 430 432 434 435 441 442 459 460 472 482 523 524 525 527 528 531 534 535 538 544 546 550 560 566 569 581 619 624 625 626 629 637 642 644 650 652 655 658 659 660 661 662 663 664 665 669 670 673 675 682 696 730 737 738 741 742 745 751 752 755 756 757 760 762 777 781 782 2656 2764 2936 4243 4952 7395 7526 7956 8397 8419 8608 8615 872…
644	PA2A4_TRIGA	P81479	Acidic phospholipase A2 4 OS=Trimeresurus gramineus PE=1 SV=1	Regular	8963.66	0	14590.8	17	1	23	9.02	155013	0	32712			Green	272 305 343 344 350 352 357 362 365 367 369 372 380 391 396 400 412 430 432 434 435 441 442 459 460 472 482 523 524 525 527 528 531 534 535 538 544 546 550 560 566 569 581 619 624 625 626 629 637 642 649 650 652 655 658 659 660 661 662 663 664 665 669 670 673 675 682 696 730 737 738 741 742 745 751 752 755 756 757 760 762 777 781 782 2656 2764 2936 4243 4952 7395 7526 7956 8397 8419 8608 8615 872…
642	PA2A4_BOTAL	P86456	Acidic phospholipase A2 SpII RP4 OS=Bothrops alternatus PE=1 SV=1	Regular	8963.66	0	14541	17	1	15	9.09	155013	0	32712			Green	272 305 343 344 350 352 357 362 365 367 369 372 380 391 396 400 412 430 432 434 435 441 442 459 460 472 482 523 524 525 527 528 531 534 535 538 544 546 550 560 566 569 581 619 624 625 626 629 637 644 649 650 652 655 658 659 660 661 662 663 664 665 669 670 673 675 682 696 730 737 738 741 742 745 751 752 755 756 757 760 762 777 781 782 2656 2764 2936 4243 4952 7395 7526 7956 8397 8419 8608 8615 872…
637	PA2A2_TRIGA	P81478	Acidic phospholipase A2 2 OS=Trimeresurus gramineus PE=1 SV=1	Regular	8963.66	0	14591.7	17	1	16	9.02	155013	0	32712			Green	272 305 343 344 350 352 357 362 365 367 369 372 380 391 396 400 412 430 432 434 435 441 442 459 460 472 482 523 524 525 527 528 531 534 535 538 544 546 550 560 566 569 581 619 624 625 626 629 642 644 649 650 652 655 658 659 660 661 662 663 664 665 669 670 673 675 682 696 730 737 738 741 742 745 751 752 755 756 757 760 762 777 781 782 2656 2764 2936 4243 4952 7395 7526 7956 8397 8419 8608 8615 872…
629	PA2A2_BOTAS	P86389	Acidic phospholipase A2 2 OS=Bothrops asper PE=1 SV=1	Regular	8963.66	0	14992.4	17	1	18	8.87	155013	0	32712			Green	272 305 343 344 350 352 357 362 365 367 369 372 380 391 396 400 412 430 432 434 435 441 442 459 460 472 482 523 524 525 527 528 531 534 535 538 544 546 550 560 566 569 581 619 624 625 626 637 642 644 649 650 652 655 658 659 660 661 662 663 664 665 669 670 673 675 682 696 730 737 738 741 742 745 751 752 755 756 757 760 762 777 781 782 2656 2764 2936 4243 4952 7395 7526 7956 8397 8419 8608 8615 872…
626	PA2A1_TRIGA	P20476	Acidic phospholipase A2 1 OS=Trimeresurus gramineus PE=1 SV=3	Regular	8963.66	0	16317	17	1	23	7.97	155013	0	32712			Green	272 305 343 344 350 352 357 362 365 367 369 372 380 391 396 400 412 430 432 434 435 441 442 459 460 472 482 523 524 525 527 528 531 534 535 538 544 546 550 560 566 569 581 619 624 625 629 637 642 644 649 650 652 655 658 659 660 661 662 663 664 665 669 670 673 675 682 696 730 737 738 741 742 745 751 752 755 756 757 760 762 777 781 782 2656 2764 2936 4243 4952 7395 7526 7956 8397 8419 8608 8615 872…
625	PA2A1_PROMU	Q91506	Acidic phospholipase A2 1 OS=Protobothrops mucrosquamatus PE=2 SV=1	Regular	8963.66	0	14413.7	17	1	13	9.02	155013	0	32712			Green	272 305 343 344 350 352 357 362 365 367 369 372 380 391 396 400 412 430 432 434 435 441 442 459 460 472 482 523 524 525 527 528 531 534 535 538 544 546 550 560 566 569 581 619 624 626 629 637 642 644 649 650 652 655 658 659 660 661 662 663 664 665 669 670 673 675 682 696 730 737 738 741 742 745 751 752 755 756 757 760 762 777 781 782 2656 2764 2936 4243 4952 7395 7526 7956 8397 8419 8608 8615 872…
624	PA2A1_OVOOK	P00625	Acidic phospholipase A2 DE-I OS=Ovophis okinavensis PE=1 SV=2	Regular	8963.66	0	16382.2	17	1	16	7.91	155013	0	32712			Green	272 305 343 344 350 352 357 362 365 367 369 372 380 391 396 400 412 430 432 434 435 441 442 459 460 472 482 523 524 525 527 528 531 534 535 538 544 546 550 560 566 569 581 619 625 626 629 637 642 644 649 650 652 655 658 659 660 661 662 663 664 665 669 670 673 675 682 696 730 737 738 741 742 745 751 752 755 756 757 760 762 777 781 782 2656 2764 2936 4243 4952 7395 7526 7956 8397 8419 8608 8615 872…
619	PA2A1_BOTPI	C9DPL5	Acidic phospholipase A2 BpirPLA2-I OS=Bothrops pirajai PE=1 SV=1	Regular	8963.66	0	14434.7	17	1	17	9.02	155013	0	32712			Green	272 305 343 344 350 352 357 362 365 367 369 372 380 391 396 400 412 430 432 434 435 441 442 459 460 472 482 523 524 525 527 528 531 534 535 538 544 546 550 560 566 569 581 624 625 626 629 637 642 644 649 650 652 655 658 659 660 661 662 663 664 665 669 670 673 675 682 696 730 737 738 741 742 745 751 752 755 756 757 760 762 777 781 782 2656 2764 2936 4243 4952 7395 7526 7956 8397 8419 8608 8615 872…
581	PA2B_TRIPE	Q2YHJ7	Basic phospholipase A2 Tpu-G6D49 OS=Trimeresurus puniceus PE=1 SV=1	Regular	8963.66	0	16497.6	17	1	15	7.97	155013	0	32712			Green	272 305 343 344 350 352 357 362 365 367 369 372 380 391 396 400 412 430 432 434 435 441 442 459 460 472 482 523 524 525 527 528 531 534 535 538 544 546 550 560 566 569 619 624 625 626 629 637 642 644 649 650 652 655 658 659 660 661 662 663 664 665 669 670 673 675 682 696 730 737 738 741 742 745 751 752 755 756 757 760 762 777 781 782 2656 2764 2936 4243 4952 7395 7526 7956 8397 8419 8608 8615 872…
569	PA2BB_SISTE	Q6EER2	Basic phospholipase A2 sistruxin B OS=Sistrurus tergeminus PE=1 SV=1	Regular	8963.66	0	16642.7	17	1	13	7.97	155013	0	32712			Green	272 305 343 344 350 352 357 362 365 367 369 372 380 391 396 400 412 430 432 434 435 441 442 459 460 472 482 523 524 525 527 528 531 534 535 538 544 546 550 560 566 581 619 624 625 626 629 637 642 644 649 650 652 655 658 659 660 661 662 663 664 665 669 670 673 675 682 696 730 737 738 741 742 745 751 752 755 756 757 760 762 777 781 782 2656 2764 2936 4243 4952 7395 7526 7956 8397 8419 8608 8615 872…
566	PA2BB_CRODU	P0CG56	Phospholipase A2 crotoxin basic subunit CBb OS=Crotalus durissus terrificus PE=1 SV=1	Regular	8963.66	0	14965.7	17	1	11	9.02	155013	0	32712			Green	272 305 343 344 350 352 357 362 365 367 369 372 380 391 396 400 412 430 432 434 435 441 442 459 460 472 482 523 524 525 527 528 531 534 535 538 544 546 550 560 569 581 619 624 625 626 629 637 642 644 649 650 652 655 658 659 660 661 662 663 664 665 669 670 673 675 682 696 730 737 738 741 742 745 751 752 755 756 757 760 762 777 781 782 2656 2764 2936 4243 4952 7395 7526 7956 8397 8419 8608 8615 872…
560	PA2BA_CRODR	P86169	Basic phospholipase A2 A OS=Crotalus durissus ruruima PE=1 SV=1	Regular	8963.66	0	14997.7	17	1	12	9.02	155013	0	32712			Green	272 305 343 344 350 352 357 362 365 367 369 372 380 391 396 400 412 430 432 434 435 441 442 459 460 472 482 523 524 525 527 528 531 534 535 538 544 546 550 566 569 581 619 624 625 626 629 637 642 644 649 650 652 655 658 659 660 661 662 663 664 665 669 670 673 675 682 696 730 737 738 741 742 745 751 752 755 756 757 760 762 777 781 782 2656 2764 2936 4243 4952 7395 7526 7956 8397 8419 8608 8615 872…
546	PA2B2_LACMU	P0C943	Basic phospholipase A2 LmTX-II OS=Lachesis muta muta PE=1 SV=1	Regular	8963.66	0	12856.3	17	1	9	9.02	155013	0	32712			Green	272 305 343 344 350 352 357 362 365 367 369 372 380 391 396 400 412 430 432 434 435 441 442 459 460 472 482 523 524 525 527 528 531 534 535 538 544 550 560 566 569 581 619 624 625 626 629 637 642 644 649 650 652 655 658 659 660 661 662 663 664 665 669 670 673 675 682 696 730 737 738 741 742 745 751 752 755 756 757 760 762 777 781 782 2656 2764 2936 4243 4952 7395 7526 7956 8397 8419 8608 8615 872…
544	PA2B2_BOTJR	P45881	Basic phospholipase A2 bothropstoxin-2 OS=Bothrops jararacussu PE=1 SV=1	Regular	8963.66	0	16563.8	17	1	13	7.97	155013	0	32712			Green	272 305 343 344 350 352 357 362 365 367 369 372 380 391 396 400 412 430 432 434 435 441 442 459 460 472 482 523 524 525 527 528 531 534 535 538 546 550 560 566 569 581 619 624 625 626 629 637 642 644 649 650 652 655 658 659 660 661 662 663 664 665 669 670 673 675 682 696 730 737 738 741 742 745 751 752 755 756 757 760 762 777 781 782 2656 2764 2936 4243 4952 7395 7526 7956 8397 8419 8608 8615 872…
538	PA2B1_CROSS	P62023	Basic phospholipase A2 Mtx-b OS=Crotalus scutulatus scutulatus PE=1 SV=1	Regular	8963.66	0	16705.9	17	1	12	7.97	155013	0	32712			Green	272 305 343 344 350 352 357 362 365 367 369 372 380 391 396 400 412 430 432 434 435 441 442 459 460 472 482 523 524 525 527 528 531 534 535 544 546 550 560 566 569 581 619 624 625 626 629 637 642 644 649 650 652 655 658 659 660 661 662 663 664 665 669 670 673 675 682 696 730 737 738 741 742 745 751 752 755 756 757 760 762 777 781 782 2656 2764 2936 4243 4952 7395 7526 7956 8397 8419 8608 8615 872…
535	PA2B1_AGKPI	P51972	Basic phospholipase A2 APP-D49 OS=Agkistrodon piscivorus piscivorus PE=1 SV=2	Regular	8963.66	0	14787.5	17	1	12	8.94	155013	0	32712			Green	272 305 343 344 350 352 357 362 365 367 369 372 380 391 396 400 412 430 432 434 435 441 442 459 460 472 482 523 524 525 527 528 531 534 538 544 546 550 560 566 569 581 619 624 625 626 629 637 642 644 649 650 652 655 658 659 660 661 662 663 664 665 669 670 673 675 682 696 730 737 738 741 742 745 751 752 755 756 757 760 762 777 781 782 2656 2764 2936 4243 4952 7395 7526 7956 8397 8419 8608 8615 872…
534	PA2B1_AGKPC	C0HKC4	Basic phospholipase A2 APC-D49 OS=Agkistrodon piscivorus conanti PE=1 SV=1	Regular	8963.66	0	14787.5	17	1	12	8.94	155013	0	32712			Green	272 305 343 344 350 352 357 362 365 367 369 372 380 391 396 400 412 430 432 434 435 441 442 459 460 472 482 523 524 525 527 528 531 535 538 544 546 550 560 566 569 581 619 624 625 626 629 637 642 644 649 650 652 655 658 659 660 661 662 663 664 665 669 670 673 675 682 696 730 737 738 741 742 745 751 752 755 756 757 760 762 777 781 782 2656 2764 2936 4243 4952 7395 7526 7956 8397 8419 8608 8615 872…
531	PA2A_PROJR	Q8JIY9	Acidic phospholipase A2 jerdoxin OS=Protobothrops jerdonii PE=1 SV=1	Regular	8963.66	0	16437.3	17	1	18	7.97	155013	0	32712			Green	272 305 343 344 350 352 357 362 365 367 369 372 380 391 396 400 412 430 432 434 435 441 442 459 460 472 482 523 524 525 527 528 534 535 538 544 546 550 560 566 569 581 619 624 625 626 629 637 642 644 649 650 652 655 658 659 660 661 662 663 664 665 669 670 673 675 682 696 730 737 738 741 742 745 751 752 755 756 757 760 762 777 781 782 2656 2764 2936 4243 4952 7395 7526 7956 8397 8419 8608 8615 872…
528	PA2A_GLOHA	P14418	Acidic phospholipase A2 OS=Gloydius halys PE=1 SV=1	Regular	8963.66	0	14772.2	17	1	14	8.87	155013	0	32712			Green	272 305 343 344 350 352 357 362 365 367 369 372 380 391 396 400 412 430 432 434 435 441 442 459 460 472 482 523 524 525 527 531 534 535 538 544 546 550 560 566 569 581 619 624 625 626 629 637 642 644 649 650 652 655 658 659 660 661 662 663 664 665 669 670 673 675 682 696 730 737 738 741 742 745 751 752 755 756 757 760 762 777 781 782 2656 2764 2936 4243 4952 7395 7526 7956 8397 8419 8608 8615 872…
527	PA2A_GLOBL	P20249	Acidic phospholipase A2 OS=Gloydius blomhoffii PE=1 SV=1	Regular	8963.66	0	14462.7	17	1	14	9.02	155013	0	32712			Green	272 305 343 344 350 352 357 362 365 367 369 372 380 391 396 400 412 430 432 434 435 441 442 459 460 472 482 523 524 525 528 531 534 535 538 544 546 550 560 566 569 581 619 624 625 626 629 637 642 644 649 650 652 655 658 659 660 661 662 663 664 665 669 670 673 675 682 696 730 737 738 741 742 745 751 752 755 756 757 760 762 777 781 782 2656 2764 2936 4243 4952 7395 7526 7956 8397 8419 8608 8615 872…
525	PA2A_BOTMO	G3DT18	Acidic phospholipase A2 BmooPLA2 OS=Bothrops moojeni PE=1 SV=1	Regular	8963.66	0	16478.1	17	1	14	7.97	155013	0	32712			Green	272 305 343 344 350 352 357 362 365 367 369 372 380 391 396 400 412 430 432 434 435 441 442 459 460 472 482 523 524 527 528 531 534 535 538 544 546 550 560 566 569 581 619 624 625 626 629 637 642 644 649 650 652 655 658 659 660 661 662 663 664 665 669 670 673 675 682 696 730 737 738 741 742 745 751 752 755 756 757 760 762 777 781 782 2656 2764 2936 4243 4952 7395 7526 7956 8397 8419 8608 8615 872…
524	PA2A_BOTAM	P86907	Acidic phospholipase A2 OS=Bothrops ammodytoides PE=1 SV=1	Regular	8963.66	0	14666.1	17	1	14	9.02	155013	0	32712			Green	272 305 343 344 350 352 357 362 365 367 369 372 380 391 396 400 412 430 432 434 435 441 442 459 460 472 482 523 525 527 528 531 534 535 538 544 546 550 560 566 569 581 619 624 625 626 629 637 642 644 649 650 652 655 658 659 660 661 662 663 664 665 669 670 673 675 682 696 730 737 738 741 742 745 751 752 755 756 757 760 762 777 781 782 2656 2764 2936 4243 4952 7395 7526 7956 8397 8419 8608 8615 872…
523	PA2AG_CROVV	Q800C2	Acidic phospholipase A2 Cvv-E6g OS=Crotalus viridis viridis PE=2 SV=1	Regular	8963.66	0	16354.2	17	1	14	7.97	155013	0	32712			Green	272 305 343 344 350 352 357 362 365 367 369 372 380 391 396 400 412 430 432 434 435 441 442 459 460 472 482 524 525 527 528 531 534 535 538 544 546 550 560 566 569 581 619 624 625 626 629 637 642 644 649 650 652 655 658 659 660 661 662 663 664 665 669 670 673 675 682 696 730 737 738 741 742 745 751 752 755 756 757 760 762 777 781 782 2656 2764 2936 4243 4952 7395 7526 7956 8397 8419 8608 8615 872…
482	PA2B_TRIBO	Q2YHJ2	Basic phospholipase A2 Tbo-G6D49 OS=Trimeresurus borneensis PE=1 SV=1	Regular	8963.66	0	16540.6	17	1	17	7.97	155013	0	32712			Green	272 305 343 344 350 352 357 362 365 367 369 372 380 391 396 400 412 430 432 434 435 441 442 459 460 472 523 524 525 527 528 531 534 535 538 544 546 550 560 566 569 581 619 624 625 626 629 637 642 644 649 650 652 655 658 659 660 661 662 663 664 665 669 670 673 675 682 696 730 737 738 741 742 745 751 752 755 756 757 760 762 777 781 782 2656 2764 2936 4243 4952 7395 7526 7956 8397 8419 8608 8615 872…
472	PA2BQ_PROFL	Q8JIG0	Basic phospholipase A2 PLA-B' OS=Protobothrops flavoviridis PE=2 SV=1	Regular	8963.66	0	16501.6	17	1	13	7.97	155013	0	32712			Green	272 305 343 344 350 352 357 362 365 367 369 372 380 391 396 400 412 430 432 434 435 441 442 459 460 482 523 524 525 527 528 531 534 535 538 544 546 550 560 566 569 581 619 624 625 626 629 637 642 644 649 650 652 655 658 659 660 661 662 663 664 665 669 670 673 675 682 696 730 737 738 741 742 745 751 752 755 756 757 760 762 777 781 782 2656 2764 2936 4243 4952 7395 7526 7956 8397 8419 8608 8615 872…
460	PA2BA_CRODU	P24027	Phospholipase A2 crotoxin basic chain CBa2 OS=Crotalus durissus terrificus PE=1 SV=1	Regular	8963.66	0	16766.9	17	1	13	7.97	155013	0	32712			Green	272 305 343 344 350 352 357 362 365 367 369 372 380 391 396 400 412 430 432 434 435 441 442 459 472 482 523 524 525 527 528 531 534 535 538 544 546 550 560 566 569 581 619 624 625 626 629 637 642 644 649 650 652 655 658 659 660 661 662 663 664 665 669 670 673 675 682 696 730 737 738 741 742 745 751 752 755 756 757 760 762 777 781 782 2656 2764 2936 4243 4952 7395 7526 7956 8397 8419 8608 8615 872…
459	PA2BA_CRODM	P86806	Basic phospholipase A2 10 OS=Crotalus durissus cumanensis PE=1 SV=1	Regular	8963.66	0	15027.8	17	1	14	9.02	155013	0	32712			Green	272 305 343 344 350 352 357 362 365 367 369 372 380 391 396 400 412 430 432 434 435 441 442 460 472 482 523 524 525 527 528 531 534 535 538 544 546 550 560 566 569 581 619 624 625 626 629 637 642 644 649 650 652 655 658 659 660 661 662 663 664 665 669 670 673 675 682 696 730 737 738 741 742 745 751 752 755 756 757 760 762 777 781 782 2656 2764 2936 4243 4952 7395 7526 7956 8397 8419 8608 8615 872…
442	PA2A_BOTJR	Q8AXY1	Acidic phospholipase A2 BthA-1 OS=Bothrops jararacussu PE=1 SV=1	Regular	8963.66	0	16254.1	17	1	15	7.97	155013	0	32712			Green	272 305 343 344 350 352 357 362 365 367 369 372 380 391 396 400 412 430 432 434 435 441 459 460 472 482 523 524 525 527 528 531 534 535 538 544 546 550 560 566 569 581 619 624 625 626 629 637 642 644 649 650 652 655 658 659 660 661 662 663 664 665 669 670 673 675 682 696 730 737 738 741 742 745 751 752 755 756 757 760 762 777 781 782 2656 2764 2936 4243 4952 7395 7526 7956 8397 8419 8608 8615 872…
441	PA2A_BOTER	Q2HZ28	Acidic phospholipase A2 BE-I-PLA2 OS=Bothrops erythromelas PE=1 SV=1	Regular	8963.66	0	16233.8	17	1	14	7.97	155013	0	32712			Green	272 305 343 344 350 352 357 362 365 367 369 372 380 391 396 400 412 430 432 434 435 442 459 460 472 482 523 524 525 527 528 531 534 535 538 544 546 550 560 566 569 581 619 624 625 626 629 637 642 644 649 650 652 655 658 659 660 661 662 663 664 665 669 670 673 675 682 696 730 737 738 741 742 745 751 752 755 756 757 760 762 777 781 782 2656 2764 2936 4243 4952 7395 7526 7956 8397 8419 8608 8615 872…
435	PA2AB_CROVV	Q7ZTA6	Acidic phospholipase A2 Cvv-E6b OS=Crotalus viridis viridis PE=1 SV=1	Regular	8963.66	0	16238.1	17	1	12	7.97	155013	0	32712			Green	272 305 343 344 350 352 357 362 365 367 369 372 380 391 396 400 412 430 432 434 441 442 459 460 472 482 523 524 525 527 528 531 534 535 538 544 546 550 560 566 569 581 619 624 625 626 629 637 642 644 649 650 652 655 658 659 660 661 662 663 664 665 669 670 673 675 682 696 730 737 738 741 742 745 751 752 755 756 757 760 762 777 781 782 2656 2764 2936 4243 4952 7395 7526 7956 8397 8419 8608 8615 872…
434	PA2AA_TRIST	Q6H3D0	Acidic phospholipase A2 Ts-A1 OS=Trimeresurus stejnegeri PE=1 SV=1	Regular	8963.66	0	16332	17	1	23	7.97	155013	0	32712			Green	272 305 343 344 350 352 357 362 365 367 369 372 380 391 396 400 412 430 432 435 441 442 459 460 472 482 523 524 525 527 528 531 534 535 538 544 546 550 560 566 569 581 619 624 625 626 629 637 642 644 649 650 652 655 658 659 660 661 662 663 664 665 669 670 673 675 682 696 730 737 738 741 742 745 751 752 755 756 757 760 762 777 781 782 2656 2764 2936 4243 4952 7395 7526 7956 8397 8419 8608 8615 872…
432	PA2AA_CROVV	Q800C4	Acidic phospholipase A2 Cvv-E6a OS=Crotalus viridis viridis PE=1 SV=1	Regular	8963.66	0	16031.8	17	1	10	7.97	155013	0	32712			Green	272 305 343 344 350 352 357 362 365 367 369 372 380 391 396 400 412 430 434 435 441 442 459 460 472 482 523 524 525 527 528 531 534 535 538 544 546 550 560 566 569 581 619 624 625 626 629 637 642 644 649 650 652 655 658 659 660 661 662 663 664 665 669 670 673 675 682 696 730 737 738 741 742 745 751 752 755 756 757 760 762 777 781 782 2656 2764 2936 4243 4952 7395 7526 7956 8397 8419 8608 8615 872…
430	PA2A8_GLOHA	O42192	Acidic phospholipase A2 A' OS=Gloydius halys PE=2 SV=1	Regular	8963.66	0	14464.8	17	1	14	9.02	155013	0	32712			Green	272 305 343 344 350 352 357 362 365 367 369 372 380 391 396 400 412 432 434 435 441 442 459 460 472 482 523 524 525 527 528 531 534 535 538 544 546 550 560 566 569 581 619 624 625 626 629 637 642 644 649 650 652 655 658 659 660 661 662 663 664 665 669 670 673 675 682 696 730 737 738 741 742 745 751 752 755 756 757 760 762 777 781 782 2656 2764 2936 4243 4952 7395 7526 7956 8397 8419 8608 8615 872…
412	PA2_LACMR	B3EWP6	Phospholipase A2 (Fragment) OS=Lachesis muta rhombeata PE=1 SV=1	Regular	8963.66	0	7138.93	17	1	5	18.33	155013	0	32712			Green	272 305 343 344 350 352 357 362 365 367 369 372 380 391 396 400 430 432 434 435 441 442 459 460 472 482 523 524 525 527 528 531 534 535 538 544 546 550 560 566 569 581 619 624 625 626 629 637 642 644 649 650 652 655 658 659 660 661 662 663 664 665 669 670 673 675 682 696 730 737 738 741 742 745 751 752 755 756 757 760 762 777 781 782 2656 2764 2936 4243 4952 7395 7526 7956 8397 8419 8608 8615 872…
400	PA2B_BITCA	P00622	Basic phospholipase A2 caudoxin OS=Bitis caudalis PE=1 SV=1	Regular	8963.66	0	14161.8	17	1	9	9.09	155013	0	32712			Green	272 305 343 344 350 352 357 362 365 367 369 372 380 391 396 412 430 432 434 435 441 442 459 460 472 482 523 524 525 527 528 531 534 535 538 544 546 550 560 566 569 581 619 624 625 626 629 637 642 644 649 650 652 655 658 659 660 661 662 663 664 665 669 670 673 675 682 696 730 737 738 741 742 745 751 752 755 756 757 760 762 777 781 782 2656 2764 2936 4243 4952 7395 7526 7956 8397 8419 8608 8615 872…
396	PA2BE_CRODU	P0CAS5	Basic phospholipase A2 F15 OS=Crotalus durissus terrificus PE=1 SV=1	Regular	8963.66	0	15278.2	17	1	14	9.02	155013	0	32712			Green	272 305 343 344 350 352 357 362 365 367 369 372 380 391 400 412 430 432 434 435 441 442 459 460 472 482 523 524 525 527 528 531 534 535 538 544 546 550 560 566 569 581 619 624 625 626 629 637 642 644 649 650 652 655 658 659 660 661 662 663 664 665 669 670 673 675 682 696 730 737 738 741 742 745 751 752 755 756 757 760 762 777 781 782 2656 2764 2936 4243 4952 7395 7526 7956 8397 8419 8608 8615 872…
391	PA2BB_TRIST	Q6H3C5	Basic phospholipase A2 Ts-G6D49 OS=Trimeresurus stejnegeri PE=1 SV=2	Regular	8963.66	0	14617.1	17	1	18	9.02	155013	0	32712			Green	272 305 343 344 350 352 357 362 365 367 369 372 380 396 400 412 430 432 434 435 441 442 459 460 472 482 523 524 525 527 528 531 534 535 538 544 546 550 560 566 569 581 619 624 625 626 629 637 642 644 649 650 652 655 658 659 660 661 662 663 664 665 669 670 673 675 682 696 730 737 738 741 742 745 751 752 755 756 757 760 762 777 781 782 2656 2764 2936 4243 4952 7395 7526 7956 8397 8419 8608 8615 872…
380	PA2B6_CRODO	P0CAS2	Phospholipase A2 crotoxin basic chain OS=Crotalus durissus collilineatus PE=1 SV=1	Regular	8963.66	0	15062.8	17	1	11	9.02	155013	0	32712			Green	272 305 343 344 350 352 357 362 365 367 369 372 391 396 400 412 430 432 434 435 441 442 459 460 472 482 523 524 525 527 528 531 534 535 538 544 546 550 560 566 569 581 619 624 625 626 629 637 642 644 649 650 652 655 658 659 660 661 662 663 664 665 669 670 673 675 682 696 730 737 738 741 742 745 751 752 755 756 757 760 762 777 781 782 2656 2764 2936 4243 4952 7395 7526 7956 8397 8419 8608 8615 872…
372	PA2AP_PROFL	Q92147	Acidic phospholipase A2 pgPLA 1b/pgPLA 2b OS=Protobothrops flavoviridis PE=3 SV=1	Regular	8963.66	0	16506.3	17	1	18	7.97	155013	0	32712			Green	272 305 343 344 350 352 357 362 365 367 369 380 391 396 400 412 430 432 434 435 441 442 459 460 472 482 523 524 525 527 528 531 534 535 538 544 546 550 560 566 569 581 619 624 625 626 629 637 642 644 649 650 652 655 658 659 660 661 662 663 664 665 669 670 673 675 682 696 730 737 738 741 742 745 751 752 755 756 757 760 762 777 781 782 2656 2764 2936 4243 4952 7395 7526 7956 8397 8419 8608 8615 872…
369	PA2AF_CROVV	Q800C3	Acidic phospholipase A2 Cvv-E6f OS=Crotalus viridis viridis PE=1 SV=1	Regular	8963.66	0	16440.3	17	1	15	7.97	155013	0	32712			Green	272 305 343 344 350 352 357 362 365 367 372 380 391 396 400 412 430 432 434 435 441 442 459 460 472 482 523 524 525 527 528 531 534 535 538 544 546 550 560 566 569 581 619 624 625 626 629 637 642 644 649 650 652 655 658 659 660 661 662 663 664 665 669 670 673 675 682 696 730 737 738 741 742 745 751 752 755 756 757 760 762 777 781 782 2656 2764 2936 4243 4952 7395 7526 7956 8397 8419 8608 8615 872…
367	PA2AD_TRIST	Q6H3C7	Acidic phospholipase A2 Ts-A4 OS=Trimeresurus stejnegeri PE=1 SV=1	Regular	8963.66	0	16469.3	17	1	12	7.91	155013	0	32712			Green	272 305 343 344 350 352 357 362 365 369 372 380 391 396 400 412 430 432 434 435 441 442 459 460 472 482 523 524 525 527 528 531 534 535 538 544 546 550 560 566 569 581 619 624 625 626 629 637 642 644 649 650 652 655 658 659 660 661 662 663 664 665 669 670 673 675 682 696 730 737 738 741 742 745 751 752 755 756 757 760 762 777 781 782 2656 2764 2936 4243 4952 7395 7526 7956 8397 8419 8608 8615 872…
365	PA2AC_TRIST	Q6H3C9	Acidic phospholipase A2 Ts-A3 OS=Trimeresurus stejnegeri PE=1 SV=1	Regular	8963.66	0	16346.3	17	1	14	7.97	155013	0	32712			Green	272 305 343 344 350 352 357 362 367 369 372 380 391 396 400 412 430 432 434 435 441 442 459 460 472 482 523 524 525 527 528 531 534 535 538 544 546 550 560 566 569 581 619 624 625 626 629 637 642 644 649 650 652 655 658 659 660 661 662 663 664 665 669 670 673 675 682 696 730 737 738 741 742 745 751 752 755 756 757 760 762 777 781 782 2656 2764 2936 4243 4952 7395 7526 7956 8397 8419 8608 8615 872…
362	PA2AB_CALRH	Q9PVF0	Acidic phospholipase A2 S1E6-b (Fragment) OS=Calloselasma rhodostoma PE=1 SV=1	Regular	8963.66	0	15150.6	17	1	13	8.73	155013	0	32712			Green	272 305 343 344 350 352 357 365 367 369 372 380 391 396 400 412 430 432 434 435 441 442 459 460 472 482 523 524 525 527 528 531 534 535 538 544 546 550 560 566 569 581 619 624 625 626 629 637 642 644 649 650 652 655 658 659 660 661 662 663 664 665 669 670 673 675 682 696 730 737 738 741 742 745 751 752 755 756 757 760 762 777 781 782 2656 2764 2936 4243 4952 7395 7526 7956 8397 8419 8608 8615 872…
357	PA2A5_TRIST	P82896	Acidic phospholipase A2 5 OS=Trimeresurus stejnegeri PE=1 SV=1	Regular	8963.66	0	14678	17	1	14	9.02	155013	0	32712			Green	272 305 343 344 350 352 362 365 367 369 372 380 391 396 400 412 430 432 434 435 441 442 459 460 472 482 523 524 525 527 528 531 534 535 538 544 546 550 560 566 569 581 619 624 625 626 629 637 642 644 649 650 652 655 658 659 660 661 662 663 664 665 669 670 673 675 682 696 730 737 738 741 742 745 751 752 755 756 757 760 762 777 781 782 2656 2764 2936 4243 4952 7395 7526 7956 8397 8419 8608 8615 872…
352	PA2A3_TRIGA	P81480	Acidic phospholipase A2 3 OS=Trimeresurus gramineus PE=1 SV=1	Regular	8963.66	0	14523.7	17	1	23	9.02	155013	0	32712			Green	272 305 343 344 350 357 362 365 367 369 372 380 391 396 400 412 430 432 434 435 441 442 459 460 472 482 523 524 525 527 528 531 534 535 538 544 546 550 560 566 569 581 619 624 625 626 629 637 642 644 649 650 652 655 658 659 660 661 662 663 664 665 669 670 673 675 682 696 730 737 738 741 742 745 751 752 755 756 757 760 762 777 781 782 2656 2764 2936 4243 4952 7395 7526 7956 8397 8419 8608 8615 872…
350	PA2A2_PROMU	Q9I968	Acidic phospholipase A2 2 OS=Protobothrops mucrosquamatus PE=2 SV=1	Regular	8963.66	0	16537.5	17	1	19	7.97	155013	0	32712			Green	272 305 343 344 352 357 362 365 367 369 372 380 391 396 400 412 430 432 434 435 441 442 459 460 472 482 523 524 525 527 528 531 534 535 538 544 546 550 560 566 569 581 619 624 625 626 629 637 642 644 649 650 652 655 658 659 660 661 662 663 664 665 669 670 673 675 682 696 730 737 738 741 742 745 751 752 755 756 757 760 762 777 781 782 2656 2764 2936 4243 4952 7395 7526 7956 8397 8419 8608 8615 872…
344	PA2A2_BITNA	P00621	Acidic phospholipase A2 CM-II OS=Bitis nasicornis PE=1 SV=1	Regular	8963.66	0	14349.6	17	1	13	9.24	155013	0	32712			Green	272 305 343 350 352 357 362 365 367 369 372 380 391 396 400 412 430 432 434 435 441 442 459 460 472 482 523 524 525 527 528 531 534 535 538 544 546 550 560 566 569 581 619 624 625 626 629 637 642 644 649 650 652 655 658 659 660 661 662 663 664 665 669 670 673 675 682 696 730 737 738 741 742 745 751 752 755 756 757 760 762 777 781 782 2656 2764 2936 4243 4952 7395 7526 7956 8397 8419 8608 8615 872…
343	PA2A1_PROFL	P06859	Acidic phospholipase A2 1 OS=Protobothrops flavoviridis PE=1 SV=2	Regular	8963.66	0	16333.1	17	1	12	7.97	155013	0	32712			Green	272 305 344 350 352 357 362 365 367 369 372 380 391 396 400 412 430 432 434 435 441 442 459 460 472 482 523 524 525 527 528 531 534 535 538 544 546 550 560 566 569 581 619 624 625 626 629 637 642 644 649 650 652 655 658 659 660 661 662 663 664 665 669 670 673 675 682 696 730 737 738 741 742 745 751 752 755 756 757 760 762 777 781 782 2656 2764 2936 4243 4952 7395 7526 7956 8397 8419 8608 8615 872…
305	PA2_BOTLA	C0HJC1	Acidic phospholipase A2 BlatPLA2 OS=Bothriechis lateralis PE=1 SV=1	Regular	8963.66	0	14689.1	17	1	16	9.02	155013	0	32712			Green	272 343 344 350 352 357 362 365 367 369 372 380 391 396 400 412 430 432 434 435 441 442 459 460 472 482 523 524 525 527 528 531 534 535 538 544 546 550 560 566 569 581 619 624 625 626 629 637 642 644 649 650 652 655 658 659 660 661 662 663 664 665 669 670 673 675 682 696 730 737 738 741 742 745 751 752 755 756 757 760 762 777 781 782 2656 2764 2936 4243 4952 7395 7526 7956 8397 8419 8608 8615 872…
272	PLA23_BOTDP	C0HJP9	Phospholipase A2 3 (Fragments) OS=Bothrops diporus PE=1 SV=1	Regular	8963.66	0	5713.39	17	1	5	24.44	155013	0	32712			Green	305 343 344 350 352 357 362 365 367 369 372 380 391 396 400 412 430 432 434 435 441 442 459 460 472 482 523 524 525 527 528 531 534 535 538 544 546 550 560 566 569 581 619 624 625 626 629 637 642 644 649 650 652 655 658 659 660 661 662 663 664 665 669 670 673 675 682 696 730 737 738 741 742 745 751 752 755 756 757 760 762 777 781 782 2656 2764 2936 4243 4952 7395 7526 7956 8397 8419 8608 8615 872…
1945	VM1LA_BOTLC	P84907	Snake venom metalloproteinase leucurolysin-A OS=Bothrops leucurus PE=1 SV=2	Regular	8955.43	0	23361.5	27	5	19	19.8	179982	0	34068			Green	1942 1943 1944 1947 2293 2299 2300 2301 2302 2319 2340 2384 2389 2396 2419 2551 39648 39729 51280 77358 77495 83697 113300 113301 176770 176886 187944 188158 188163 189147 192734
51280	E3UJL3_BOTNU	E3UJL3	MP_I1 SVMP (Fragment) OS=Bothrops neuwiedi PE=2 SV=1	Regular	8901.56	0	27623.1	19	3	19	10.29	160345	0	26998			Green	1942 1943 1944 1945 1947 2293 2299 2300 2301 2302 2319 2340 2384 2389 2396 2419 2551 39648 39729 77358 77495 83697 113300 113301 176770 176886 187944 188158 188163 189147 192734
2319	VM2IA_BOTIN	Q5XUW8	Zinc metalloproteinase/disintegrin OS=Bothrops insularis PE=1 SV=1	Regular	8901.56	0	54567.7	19	3	37	5.25	160345	0	26998			Green	1942 1943 1944 1945 1947 2293 2299 2300 2301 2302 2340 2384 2389 2396 2419 2551 39648 39729 51280 77358 77495 83697 113300 113301 176770 176886 187944 188158 188163 189147 192734
39729	E3UJL4_BOTNU	E3UJL4	MP_I2 SVMP (Fragment) OS=Bothrops neuwiedi PE=2 SV=1	Regular	8593.19	0	27583	14	2	18	6.58	153141	0	26091			Green	1942 1943 1944 1945 1947 2293 2300 2301 2302 2319 2340 2384 2389 2551 39648 51280 77358 187944 188158 188163 189147
2302	VM1BJ_BOTJA	P0C7A9	Snake venom metalloproteinase bothrojaractivase (Fragments) OS=Bothrops jararaca PE=1 SV=1	Regular	8593.19	0	7166.29	14	2	6	26.67	153141	0	26091			Green	1942 1943 1944 1945 1947 2293 2300 2301 2319 2340 2384 2389 2551 39648 39729 51280 77358 187944 188158 188163 189147
2389	VM1N_BOTPA	Q9I9R4	Snake venom metalloproteinase neuwiedase (Fragment) OS=Bothrops pauloensis PE=1 SV=1	Regular	8495.05	0	22809.7	9	1	18	4.55	149909	0	23040			Green	1945 2293 2300 2301 2302 2319 2384 2551 39648 39729 51280 187944 188158 188163 189147
2384	VM1B_BOTLC	P0DJJ6	Snake venom metalloproteinase BleucMP (Fragment) OS=Bothrops leucurus PE=1 SV=1	Regular	8495.05	0	1096.21	9	1	1	100	149909	0	23040			Green	1945 2293 2300 2301 2302 2319 2389 2551 39648 39729 51280 187944 188158 188163 189147
2293	VM11_BOTPA	C0HJU2	Snake venom metalloproteinase BpMP-1 (Fragments) OS=Bothrops pauloensis PE=1 SV=1	Regular	8495.05	0	19769.2	9	1	9	5.14	149909	0	23040			Green	1945 2300 2301 2302 2319 2384 2389 2551 39648 39729 51280 187944 188158 188163 189147
3	PYGM_RABIT	P00489	Glycogen phosphorylase_ muscle form OS=Oryctolagus cuniculus GN=PYGM PE=1 SV=3	Regular	7302.35	0	97802.8	449	43	83	55.04	1636737	308633	458872	808.363	79.0602	Green	3078 6660 12385 13690 15809 16186 16249 41050 42078 50314 61474 62203 81329 82490 86399 87258 104741 106347 109915 115998 128273 132036 132507 149784 158284 166464 168493 174340 178233 186372 192553
503	PA2H2_BOTMO	Q9I834	Basic phospholipase A2 homolog 2 OS=Bothrops moojeni PE=1 SV=2	Regular	5837.44	0	14685.5	107	11	18	64.75	786626	405009	357590	1060.79	15.5782	Green	277 278 279 281 282 283 291 292 485 486 488 504 506 507 508 509 510 514 516 543 585 586 587 588 591 592 593 677 763 796 799 801 4271 20897 24828 25743 29124 29216 29466 29472 29727 29831 29867 29887 58695 72895 74159 78881 82858 90715 116260 187940 188954 189149
1944	VM1BI_BOTMO	P85314	Snake venom metalloproteinase BmooMPalpha-I OS=Bothrops moojeni PE=1 SV=2	Regular	4594.28	0	23621.5	68	7	23	29.76	157994	67958.1	34255	177.994	4.2045	Green	1942 1943 1945 1947 2299 2300 2301 2302 2319 2340 2396 2419 2551 39648 39729 51280 77358 77495 83697 113300 113301 176770 176886 187944 188158 188163 189147 192734
591	PA2HB_BOTLC	P86975	Basic phospholipase A2 homolog OS=Bothrops leucurus PE=1 SV=1	Regular	4383.19	0	14515.4	44	5	18	34.71	407574	0	253348			Green	277 278 279 281 282 283 291 292 485 486 488 503 504 506 507 508 509 510 514 516 543 585 586 587 588 592 593 677 763 796 799 801 4271 20897 24828 25743 29124 29216 29466 29472 29727 29831 29867 29887 58695 72895 74159 78881 82858 90715 116260 187940 188954 189149
178233	A0A2D4NXP8_MICSU	A0A2D4NXP8	Uncharacterized protein (Fragment) OS=Micrurus surinamensis PE=4 SV=1	Regular	4047.86	0	99701.1	109	9	83	12.3	493873	0	139517			Green	3 3078 6660 12385 13690 15809 16186 16249 41050 42078 50314 61474 62203 81329 82490 86399 87258 104741 106347 109915 115998 128273 132036 132507 149784 158284 166464 168493 174340 186372 192553
132507	A0A2D4KXA6_9SAUR	A0A2D4KXA6	Uncharacterized protein (Fragment) OS=Micrurus paraensis PE=4 SV=1	Regular	4047.86	0	97593.7	109	9	81	12.59	493873	0	139517			Green	3 3078 6660 12385 13690 15809 16186 16249 41050 42078 50314 61474 62203 81329 82490 86399 87258 104741 106347 109915 115998 128273 132036 149784 158284 166464 168493 174340 178233 186372 192553
282	PA2HB_BOTAL	P86453	Basic phospholipase A2 homolog BaTX OS=Bothrops alternatus PE=1 SV=1	Regular	3823.67	0	14695.5	68	8	18	44.63	406352	16804	207604	44.0126	0.6468	Green	277 278 279 281 283 291 292 485 486 488 503 504 506 507 508 509 510 514 516 543 585 586 587 588 591 592 593 677 763 796 799 801 4271 20897 24828 25743 29124 29216 29466 29472 29727 29831 29867 29887 58695 72895 74159 78881 82858 90715 116260 187940 188954 189149
50314	A0A2D4NXS8_MICSU	A0A2D4NXS8	Uncharacterized protein (Fragment) OS=Micrurus surinamensis PE=4 SV=1	Regular	3700.38	0	94531.4	95	8	82	11.06	473197	0	136564			Green	3 3078 6660 12385 13690 15809 16186 16249 41050 42078 61474 62203 81329 82490 86399 87258 104741 106347 109915 115998 128273 132036 132507 149784 158284 166464 168493 174340 178233 186372 192553
586	PA2H1_BOTPI	P58399	Basic phospholipase A2 homolog piratoxin-1 OS=Bothrops pirajai PE=1 SV=2	Regular	3497.27	0	14527.4	43	6	17	38.02	236887	0	178992			Green	277 278 279 281 282 283 291 292 485 486 488 503 504 506 507 508 509 510 514 516 543 585 587 588 591 592 593 677 763 796 799 801 4271 20897 24828 25743 29124 29216 29466 29472 29727 29831 29867 29887 58695 72895 74159 78881 82858 90715 116260 187940 188954 189149
488	PA2H2_BOTPI	P82287	Basic phospholipase A2 homolog piratoxin-2 OS=Bothrops pirajai PE=1 SV=1	Regular	3497.27	0	14542.4	43	6	18	38.02	236887	0	178992			Green	277 278 279 281 282 283 291 292 485 486 503 504 506 507 508 509 510 514 516 543 585 586 587 588 591 592 593 677 763 796 799 801 4271 20897 24828 25743 29124 29216 29466 29472 29727 29831 29867 29887 58695 72895 74159 78881 82858 90715 116260 187940 188954 189149
192730	A0A1L8D5V4_BOTAT	A0A1L8D5V4	BATXSVSP13 OS=Bothrops atrox PE=2 SV=1	Regular	3439.32	0	28428.1	63	4	16	29.07	276256	260655	65724	682.7	19.4078	Green	1922 2066 2136 2143 2161 2917 7623 7683 8401 11258 11566 14916 14918 15120 15546 15880 17232 17432 17612 21195 25851 29241 29846 72136 72317 72824 72989 75127 114359 188419 188420 188634 189203 191537
158284	A0A2D4MIQ4_9SAUR	A0A2D4MIQ4	Uncharacterized protein (Fragment) OS=Micrurus spixii PE=4 SV=1	Regular	3222.25	0	75600.6	100	8	54	14.48	478632	0	135752			Green	3 3078 6660 12385 13690 15809 16186 16249 41050 42078 50314 62203 82490 86399 87258 104741 106347 109915 115998 132036 132507 149784 166464 168493 174340 178233 186372 192553
104741	A0A2D4KXA8_9SAUR	A0A2D4KXA8	Uncharacterized protein OS=Micrurus paraensis PE=4 SV=1	Regular	3222.25	0	86722.3	100	8	66	12.63	478632	0	135752			Green	3 3078 6660 12385 13690 15809 16186 16249 41050 42078 50314 62203 82490 86399 87258 106347 109915 115998 132036 132507 149784 158284 166464 168493 174340 178233 186372 192553
2568	VM3JA_BOTJA	P30431	Zinc metalloproteinase-disintegrin-like jararhagin (Fragment) OS=Bothrops jararaca PE=1 SV=1	Regular	3147.55	0	66150	90	10	43	19.96	369044	187729	141656	491.695	32.5256	Green	2198 2200 2207 2208 2214 2344 2350 2490 2497 2507 2510 2511 2565 2570 2575 7711 14488 15942 28901 29052 73157 73288 73304 74778 77471 77478 78290 113408 117331 176726 176727 176728 176757 176986 176989 176991 188165 188166 189156 189722 189733 189738 189739
7711	A0A0K2JNB8_BOTAT	A0A0K2JNB8	BATROXRHAGIN OS=Bothrops atrox PE=2 SV=1	Regular	3146.03	0	70514.4	89	8	47	14.59	366998	0	140848			Green	2198 2200 2207 2208 2214 2344 2350 2490 2497 2507 2510 2511 2565 2568 2570 2575 14488 15942 28901 29052 73157 73288 73304 74778 77471 77478 78290 113408 117331 176726 176727 176728 176757 176986 176989 176991 188165 188166 189156 189722 189733 189738 189739
74159	A0A1S5XW05_BOTMO	A0A1S5XW05	BomoTx OS=Bothrops moojeni PE=2 SV=1	Regular	3019.97	0	16416.7	128	10	18	47.1	919905	0	343076			Green	277 278 279 281 282 283 291 292 485 486 488 503 504 506 507 508 509 510 514 516 543 585 586 587 588 591 592 593 677 763 796 799 801 4271 20897 24828 25743 29124 29216 29466 29472 29727 29831 29867 29887 58695 72895 78881 82858 90715 116260 187940 188954 189149
278	PA2H3_BOTAS	Q9PVE3	Basic phospholipase A2 homolog M1-3-3 OS=Bothrops asper PE=2 SV=1	Regular	3019.97	0	16357.7	128	10	18	47.1	922471	190590	343076	499.188	8.1656	Green	277 279 281 282 283 291 292 485 486 488 503 504 506 507 508 509 510 514 516 543 585 586 587 588 591 592 593 677 763 796 799 801 4271 20897 24828 25743 29124 29216 29466 29472 29727 29831 29867 29887 58695 72895 74159 78881 82858 90715 116260 187940 188954 189149
587	PA2H2_BOTMT	P0DMK0	Basic phospholipase A2 homolog BmatTX-II (Fragment) OS=Bothrops matogrossensis PE=1 SV=1	Regular	2750.13	0	3137.51	12	2	3	53.57	82678	0	49001			Green	277 278 279 281 282 283 291 292 485 486 488 503 504 506 507 508 509 510 514 516 543 585 586 588 591 592 593 763 796 799 801 4271 20897 25743 29124 29216 29466 29727 29831 29867 29887 58695 72895 74159 78881 82858 90715 116260 188954 189149
2198	VM36A_BOTIN	Q8QG88	Zinc metalloproteinase-disintegrin-like BITM06A OS=Bothrops insularis PE=2 SV=1	Regular	2648.99	0	70508.3	74	8	49	14.43	343421	0	135803			Green	2200 2207 2208 2214 2344 2350 2490 2497 2507 2510 2511 2565 2568 2570 2575 7711 14488 15942 28901 29052 73157 73288 73304 74778 77471 77478 78290 113408 117331 176726 176727 176728 176757 176986 176989 176991 188165 188166 189156 189722 189733 189738 189739
189722	A0A1S6K7T1_BOTAT	A0A1S6K7T1	Atroxlysin-III OS=Bothrops atrox PE=2 SV=1	Regular	2647.47	0	70541.5	74	7	49	12.46	342464	0	135441			Green	2198 2200 2207 2208 2214 2344 2350 2490 2497 2507 2510 2511 2565 2568 2570 2575 7711 14488 15942 28901 29052 73157 73288 73304 74778 77471 77478 78290 113408 117331 176726 176727 176728 176757 176986 176989 176991 188165 188166 189156 189733 189738 189739
2497	VM3BP_BOTJA	O93523	Zinc metalloproteinase-disintegrin-like bothropasin OS=Bothrops jararaca PE=1 SV=2	Regular	2647.47	0	70437.2	74	7	49	12.46	342464	0	135441			Green	2198 2200 2207 2208 2214 2344 2350 2490 2507 2510 2511 2565 2568 2570 2575 7711 14488 15942 28901 29052 73157 73288 73304 74778 77471 77478 78290 113408 117331 176726 176727 176728 176757 176986 176989 176991 188165 188166 189156 189722 189733 189738 189739
176989	A0A194ARR3_SISTE	A0A194ARR3	Metalloproteinase type III 3b OS=Sistrurus tergeminus PE=3 SV=1	Regular	2628.3	0	70336	62	5	47	9.34	331566	0	131653			Green	2198 2200 2207 2208 2214 2344 2350 2490 2497 2507 2510 2511 2565 2568 2570 2575 7711 14488 15942 28901 29052 73157 73288 73304 74778 77471 77478 78290 113408 117331 176726 176727 176728 176757 176986 176991 188165 188166 189156 189722 189733 189738 189739
176726	A0A194ASJ6_SISTE	A0A194ASJ6	Metalloproteinase type III 3a OS=Sistrurus tergeminus PE=3 SV=1	Regular	2628.3	0	70412.1	62	5	47	9.34	331566	0	131653			Green	2198 2200 2207 2208 2214 2344 2350 2490 2497 2507 2510 2511 2565 2568 2570 2575 7711 14488 15942 28901 29052 73157 73288 73304 74778 77471 77478 78290 113408 117331 176727 176728 176757 176986 176989 176991 188165 188166 189156 189722 189733 189738 189739
74778	T1E6U1_CROOH	T1E6U1	SVMP-CohPH-3 OS=Crotalus oreganus helleri PE=2 SV=1	Regular	2628.3	0	51723.1	62	5	30	12.84	331566	0	131653			Green	2198 2200 2207 2208 2214 2344 2350 2490 2497 2507 2510 2511 2565 2568 2570 2575 7711 14488 15942 28901 29052 73157 73288 73304 77471 77478 78290 113408 117331 176726 176727 176728 176757 176986 176989 176991 188165 188166 189156 189722 189733 189738 189739
73288	A0A194ASW0_SISMB	A0A194ASW0	Metalloproteinase type III 1 OS=Sistrurus miliarius barbouri PE=3 SV=1	Regular	2628.3	0	70481.2	62	5	46	9.34	331566	0	131653			Green	2198 2200 2207 2208 2214 2344 2350 2490 2497 2507 2510 2511 2565 2568 2570 2575 7711 14488 15942 28901 29052 73157 73304 74778 77471 77478 78290 113408 117331 176726 176727 176728 176757 176986 176989 176991 188165 188166 189156 189722 189733 189738 189739
2575	VM3V3_CROVV	C9E1R8	Zinc metalloproteinase-disintegrin-like VMP-III OS=Crotalus viridis viridis PE=2 SV=1	Regular	2628.3	0	70588.3	62	5	45	9.36	331566	0	131653			Green	2198 2200 2207 2208 2214 2344 2350 2490 2497 2507 2510 2511 2565 2568 2570 7711 14488 15942 28901 29052 73157 73288 73304 74778 77471 77478 78290 113408 117331 176726 176727 176728 176757 176986 176989 176991 188165 188166 189156 189722 189733 189738 189739
2510	VM3VA_CROAT	A4PBQ9	Zinc metalloproteinase-disintegrin-like VAP2A OS=Crotalus atrox PE=1 SV=1	Regular	2628.3	0	70201.8	62	5	47	9.39	331566	0	131653			Green	2198 2200 2207 2208 2214 2344 2350 2490 2497 2507 2511 2565 2568 2570 2575 7711 14488 15942 28901 29052 73157 73288 73304 74778 77471 77478 78290 113408 117331 176726 176727 176728 176757 176986 176989 176991 188165 188166 189156 189722 189733 189738 189739
2350	VM3VB_CROAT	Q90282	Zinc metalloproteinase-disintegrin-like VAP2B OS=Crotalus atrox PE=1 SV=1	Regular	2628.3	0	70472.2	62	5	45	9.36	331566	0	131653			Green	2198 2200 2207 2208 2214 2344 2490 2497 2507 2510 2511 2565 2568 2570 2575 7711 14488 15942 28901 29052 73157 73288 73304 74778 77471 77478 78290 113408 117331 176726 176727 176728 176757 176986 176989 176991 188165 188166 189156 189722 189733 189738 189739
2214	VM3_CRODD	Q2QA02	Zinc metalloproteinase-disintegrin-like OS=Crotalus durissus durissus PE=2 SV=1	Regular	2628.3	0	70515.3	62	5	46	9.36	331566	0	131653			Green	2198 2200 2207 2208 2344 2350 2490 2497 2507 2510 2511 2565 2568 2570 2575 7711 14488 15942 28901 29052 73157 73288 73304 74778 77471 77478 78290 113408 117331 176726 176727 176728 176757 176986 176989 176991 188165 188166 189156 189722 189733 189738 189739
192734	A0A1L8D5Y8_BOTAT	A0A1L8D5Y8	BATXSVMPI6 OS=Bothrops atrox PE=2 SV=1	Regular	2385.59	0	46996.7	37	4	41	8.82	863220	506453	154720	1326.49	62.3405	Green	1942 1943 1944 1945 1947 2299 2300 2319 2396 2419 2551 39648 51280 77495 83697 113300 113301 176770 176886 187944 188158 188163 189147
188420	A0A1L8D674_BOTAT	A0A1L8D674	BATXSVSP6 OS=Bothrops atrox PE=2 SV=1	Regular	2377.53	0	28560.4	50	5	19	31.78	250109	243633	55583	638.117	18.2249	Green	1922 2066 2143 2161 2917 7623 7683 8401 11258 11566 14916 14918 15120 15546 15880 17232 17432 17612 21195 25851 29241 29846 72136 72317 72824 72989 75127 114359 188634 189203 191537 192730
132036	A0A2D4JUN0_9SAUR	A0A2D4JUN0	Uncharacterized protein (Fragment) OS=Micrurus paraensis PE=4 SV=1	Regular	2331.27	0	93553.9	80	7	74	10.53	424298	0	118043			Green	3 3078 6660 12385 13690 15809 16186 16249 41050 42078 50314 62203 82490 86399 87258 104741 106347 109915 115998 132507 149784 158284 166464 168493 174340 178233 186372 192553
86399	V8P8G9_OPHHA	V8P8G9	Alpha-1_4 glucan phosphorylase (Fragment) OS=Ophiophagus hannah GN=PYGB PE=3 SV=1	Regular	2331.27	0	97697.6	80	7	79	10.08	424298	0	118043			Green	3 3078 6660 12385 13690 15809 16186 16249 41050 42078 50314 62203 82490 87258 104741 106347 109915 115998 132036 132507 149784 158284 166464 168493 174340 178233 186372 192553
62203	A0A2D4HEH5_MICLE	A0A2D4HEH5	Uncharacterized protein OS=Micrurus lemniscatus lemniscatus PE=4 SV=1	Regular	2331.27	0	97597.6	80	7	79	10.08	424298	0	118043			Green	3 3078 6660 12385 13690 15809 16186 16249 41050 42078 50314 82490 86399 87258 104741 106347 109915 115998 132036 132507 149784 158284 166464 168493 174340 178233 186372 192553
41050	A0A0B8RUK3_BOIIR	A0A0B8RUK3	Alpha-1_4 glucan phosphorylase OS=Boiga irregularis PE=3 SV=1	Regular	2331.27	0	97659.7	80	7	77	10.08	424298	0	118043			Green	3 3078 6660 12385 13690 15809 16186 16249 42078 50314 62203 82490 86399 87258 104741 106347 109915 115998 132036 132507 149784 158284 166464 168493 174340 178233 186372 192553
15942	A0A0K8RYQ1_CROHD	A0A0K8RYQ1	Metalloproteinase (Type III) 4a OS=Crotalus horridus PE=3 SV=1	Regular	2303.41	0	70463.1	50	4	45	7.06	293107	0	120545			Green	2198 2200 2207 2208 2214 2344 2350 2490 2497 2507 2510 2511 2568 2570 2575 7711 14488 28901 29052 73288 74778 176726 176989 188165 188166 189156 189722 189733 189738 189739
14488	A0A0K8S022_CROHD	A0A0K8S022	Metalloproteinase (Type III) 4b OS=Crotalus horridus PE=3 SV=1	Regular	2303.41	0	70433.1	50	4	45	7.06	293107	0	120545			Green	2198 2200 2207 2208 2214 2344 2350 2490 2497 2507 2510 2511 2568 2570 2575 7711 15942 28901 29052 73288 74778 176726 176989 188165 188166 189156 189722 189733 189738 189739
2511	VM3V_CROVV	A2CJE3	Zinc metalloproteinase-disintegrin-like viristiarin (Fragment) OS=Crotalus viridis viridis PE=2 SV=1	Regular	2303.41	0	20889.4	50	4	13	24.29	293107	0	120545			Green	2198 2200 2207 2208 2214 2344 2350 2490 2497 2507 2510 2568 2570 2575 7711 14488 15942 28901 29052 73288 74778 176726 176989 188165 188166 189156 189722 189733 189738 189739
2507	VM3S_CROSS	A2CJE2	Zinc metalloproteinase-disintegrin-like scutiarin (Fragment) OS=Crotalus scutulatus scutulatus PE=2 SV=1	Regular	2303.41	0	20889.4	50	4	13	24.29	293107	0	120545			Green	2198 2200 2207 2208 2214 2344 2350 2490 2497 2510 2511 2568 2570 2575 7711 14488 15942 28901 29052 73288 74778 176726 176989 188165 188166 189156 189722 189733 189738 189739
2344	VM3C_CROAT	A2CJE4	Zinc metalloproteinase-disintegrin-like catroriarin (Fragment) OS=Crotalus atrox PE=2 SV=1	Regular	2303.41	0	20694.1	50	4	13	24.57	293107	0	120545			Green	2198 2200 2207 2208 2214 2350 2490 2497 2507 2510 2511 2568 2570 2575 7711 14488 15942 28901 29052 73288 74778 176726 176989 188165 188166 189156 189722 189733 189738 189739
2490	VM3AH_DEIAC	Q9W6M5	Zinc metalloproteinase-disintegrin-like acurhagin OS=Deinagkistrodon acutus PE=1 SV=2	Regular	2264.08	0	70766.7	46	3	47	5.57	286410	0	119639			Green	2198 2200 2207 2208 2214 2344 2350 2497 2507 2510 2511 2568 2570 2575 7711 14488 15942 28901 29052 73288 74778 176726 176989 188165 188166 189156 189722 189733 189738 189739
189149	A0A1L8D5Z7_BOTAT	A0A1L8D5Z7	BATXPLA2 OS=Bothrops atrox PE=2 SV=1	Regular	2258.16	0	16413.8	73	5	17	28.26	664518	0	289501			Green	277 278 279 281 282 283 291 292 485 486 488 503 504 506 507 508 509 510 514 516 543 585 586 587 588 591 592 593 677 763 796 799 801 4271 20897 24828 25743 29124 29216 29466 29472 29727 29831 29867 29887 58695 72895 74159 78881 82858 90715 116260 187940 188954
192553	A0A0F7ZDU6_CROAD	A0A0F7ZDU6	Alpha-1_4 glucan phosphorylase OS=Crotalus adamanteus PE=2 SV=1	Regular	2214.82	0	99322.7	47	5	86	5.82	273888	0	59168			Green	3 3078 6660 12385 15809 16186 16249 41050 42078 50314 61474 62203 81329 82490 86399 87258 104741 106347 109915 115998 128273 132036 132507 149784 158284 166464 168493 174340 178233 186372
115998	A0A0K8S1S9_CROHD	A0A0K8S1S9	Alpha-1_4 glucan phosphorylase OS=Crotalus horridus PE=3 SV=1	Regular	2214.82	0	99360.8	47	5	87	5.82	273888	0	59168			Green	3 3078 6660 12385 15809 16186 16249 41050 42078 50314 61474 62203 81329 82490 86399 87258 104741 106347 109915 128273 132036 132507 149784 158284 166464 168493 174340 178233 186372 192553
82490	A0A1W7RH38_AGKCO	A0A1W7RH38	Alpha-1_4 glucan phosphorylase OS=Agkistrodon contortrix contortrix PE=3 SV=1	Regular	2214.82	0	99296.6	47	5	84	5.82	273888	0	59168			Green	3 3078 6660 12385 15809 16186 16249 41050 42078 50314 61474 62203 81329 86399 87258 104741 106347 109915 115998 128273 132036 132507 149784 158284 166464 168493 174340 178233 186372 192553
42078	A0A0B8RYR6_BOIIR	A0A0B8RYR6	Alpha-1_4 glucan phosphorylase OS=Boiga irregularis PE=3 SV=1	Regular	2214.82	0	99441	47	5	87	5.82	273888	0	59168			Green	3 3078 6660 12385 15809 16186 16249 41050 50314 61474 62203 81329 82490 86399 87258 104741 106347 109915 115998 128273 132036 132507 149784 158284 166464 168493 174340 178233 186372 192553
15809	T1DMY7_CROHD	T1DMY7	Alpha-1_4 glucan phosphorylase OS=Crotalus horridus PE=2 SV=1	Regular	2214.82	0	99345.8	47	5	87	5.82	273888	0	59168			Green	3 3078 6660 12385 16186 16249 41050 42078 50314 61474 62203 81329 82490 86399 87258 104741 106347 109915 115998 128273 132036 132507 149784 158284 166464 168493 174340 178233 186372 192553
3078	U3F856_MICFL	U3F856	Alpha-1_4 glucan phosphorylase OS=Micrurus fulvius PE=2 SV=1	Regular	2214.82	0	99333.9	47	5	88	5.82	273888	0	59168			Green	3 6660 12385 15809 16186 16249 41050 42078 50314 61474 62203 81329 82490 86399 87258 104741 106347 109915 115998 128273 132036 132507 149784 158284 166464 168493 174340 178233 186372 192553
189203	A0A1W7RB69_CROAD	A0A1W7RB69	Cadam10_SVSP-9 OS=Crotalus adamanteus PE=3 SV=1	Regular	2205.04	0	28706.3	37	3	26	19.46	230833	24597	51225	64.4238	1.8494	Green	1922 2054 2066 2069 2070 2143 2158 2160 2161 2162 2917 7623 7668 7683 8401 10609 11258 11566 14855 14916 14918 15120 15546 15757 15880 16113 17232 17432 17612 21195 25851 29238 29241 29448 29846 72136 72317 72326 72568 72666 72824 72989 73080 73190 75082 75127 76674 77792 78520 84610 113336 114359 117484 117488 176788 176789 176890 176898 188147 188420 188634 189193 189772 191537 192722 192730
75127	A0A0U2UH64_CROVE	A0A0U2UH64	Serine protease OS=Crotalus vegrandis PE=2 SV=1	Regular	2205.04	0	28846.5	37	3	27	19.38	230833	0	51225			Green	1922 2054 2066 2069 2070 2143 2158 2160 2161 2162 2917 7623 7668 7683 8401 10609 11258 11566 14855 14916 14918 15120 15546 15757 15880 16113 17232 17432 17612 21195 25851 29238 29241 29448 29846 72136 72317 72326 72568 72666 72824 72989 73080 73190 75082 76674 77792 78520 84610 113336 114359 117484 117488 176788 176789 176890 176898 188147 188420 188634 189193 189203 189772 191537 192722 192730
11566	A0A0K8RYS0_CROHD	A0A0K8RYS0	Serine proteinase 5 OS=Crotalus horridus PE=3 SV=1	Regular	2205.04	0	28827.5	37	3	24	19.38	230833	0	51225			Green	1922 2054 2066 2069 2070 2143 2158 2160 2161 2162 2917 7623 7668 7683 8401 10609 11258 14855 14916 14918 15120 15546 15757 15880 16113 17232 17432 17612 21195 25851 29238 29241 29448 29846 72136 72317 72326 72568 72666 72824 72989 73080 73190 75082 75127 76674 77792 78520 84610 113336 114359 117484 117488 176788 176789 176890 176898 188147 188420 188634 189193 189203 189772 191537 192722 192730
7623	T1E3B5_CROHD	T1E3B5	Serine proteinase 7 OS=Crotalus horridus PE=2 SV=1	Regular	2205.04	0	28836.5	37	3	24	19.38	230833	0	51225			Green	1922 2054 2066 2069 2070 2143 2158 2160 2161 2162 2917 7668 7683 8401 10609 11258 11566 14855 14916 14918 15120 15546 15757 15880 16113 17232 17432 17612 21195 25851 29238 29241 29448 29846 72136 72317 72326 72568 72666 72824 72989 73080 73190 75082 75127 76674 77792 78520 84610 113336 114359 117484 117488 176788 176789 176890 176898 188147 188420 188634 189193 189203 189772 191537 192722 192730
187940	A0A1L8D611_BOTAT	A0A1L8D611	BATXPLA3 OS=Bothrops atrox PE=2 SV=1	Regular	2198.23	0	16547	62	6	18	27.54	430986	0	202654			Green	277 278 279 281 282 283 292 485 488 503 504 507 508 509 516 585 586 591 677 763 796 4271 20897 24828 29124 29216 29466 29472 29727 29831 29867 29887 58695 72895 74159 78881 82858 90715 116260 189149
29846	A0A194AQD7_9SAUR	A0A194AQD7	Serine proteinase 13f OS=Agkistrodon piscivorus PE=3 SV=1	Regular	2186.49	0	28641.4	35	2	20	15.12	225737	0	50924			Green	1922 2054 2066 2069 2070 2143 2158 2160 2161 2162 2917 7623 7668 7683 8401 11258 11566 14855 14916 14918 15120 15546 15757 15880 16113 17232 17432 17612 21195 25851 29241 29448 72136 72317 72326 72568 72666 72824 72989 73080 73190 75127 76674 77792 78520 84610 114359 117488 176789 188147 188420 188634 189193 189203 189772 191537 192730
29241	A0A194APL5_9SAUR	A0A194APL5	Serine proteinase 13b OS=Agkistrodon piscivorus PE=3 SV=1	Regular	2186.49	0	28628.3	35	2	20	15.12	225737	0	50924			Green	1922 2054 2066 2069 2070 2143 2158 2160 2161 2162 2917 7623 7668 7683 8401 11258 11566 14855 14916 14918 15120 15546 15757 15880 16113 17232 17432 17612 21195 25851 29448 29846 72136 72317 72326 72568 72666 72824 72989 73080 73190 75127 76674 77792 78520 84610 114359 117488 176789 188147 188420 188634 189193 189203 189772 191537 192730
21195	A0A194APC8_9SAUR	A0A194APC8	Serine proteinase 13d OS=Agkistrodon piscivorus PE=3 SV=1	Regular	2186.49	0	28671.3	35	2	22	15.12	225737	0	50924			Green	1922 2054 2066 2069 2070 2143 2158 2160 2161 2162 2917 7623 7668 7683 8401 11258 11566 14855 14916 14918 15120 15546 15757 15880 16113 17232 17432 17612 25851 29241 29448 29846 72136 72317 72326 72568 72666 72824 72989 73080 73190 75127 76674 77792 78520 84610 114359 117488 176789 188147 188420 188634 189193 189203 189772 191537 192730
2917	A0A194APL0_9SAUR	A0A194APL0	Serine proteinase 13a OS=Agkistrodon piscivorus PE=3 SV=1	Regular	2186.49	0	28670.3	35	2	20	15.12	225737	0	50924			Green	1922 2054 2066 2069 2070 2143 2158 2160 2161 2162 7623 7668 7683 8401 11258 11566 14855 14916 14918 15120 15546 15757 15880 16113 17232 17432 17612 21195 25851 29241 29448 29846 72136 72317 72326 72568 72666 72824 72989 73080 73190 75127 76674 77792 78520 84610 114359 117488 176789 188147 188420 188634 189193 189203 189772 191537 192730
2161	VSPPA_AGKPL	E5L0E5	Venom plasminogen activator OS=Agkistrodon piscivorus leucostoma PE=2 SV=1	Regular	2186.49	0	28762.3	35	2	24	15.12	225737	0	50924			Green	1922 2054 2066 2069 2070 2143 2158 2160 2162 2917 7623 7668 7683 8401 11258 11566 14855 14916 14918 15120 15546 15757 15880 16113 17232 17432 17612 21195 25851 29241 29448 29846 72136 72317 72326 72568 72666 72824 72989 73080 73190 75127 76674 77792 78520 84610 114359 117488 176789 188147 188420 188634 189193 189203 189772 191537 192730
16186	A0A2D4GRE8_MICCO	A0A2D4GRE8	Uncharacterized protein (Fragment) OS=Micrurus corallinus PE=4 SV=1	Regular	2064.25	0	76808	72	6	59	11.48	386636	0	110188			Green	3 3078 6660 12385 15809 16249 41050 42078 50314 62203 82490 86399 87258 104741 106347 109915 115998 132036 132507 149784 158284 166464 168493 174340 178233 186372 192553
72317	T1DP94_CROOH	T1DP94	Kallikrein-CohLL-7 OS=Crotalus oreganus helleri PE=2 SV=1	Regular	2053.84	0	28816.6	28	2	28	15.12	211332	0	46052			Green	1922 2066 2143 2160 2161 2917 7623 7683 8401 10609 11258 11566 14916 14918 15120 15546 15880 17232 17432 17612 21195 25851 29238 29241 29846 72136 72824 72989 75082 75127 113336 114359 117484 176788 176890 176898 188147 188420 188634 189203 191537 192722 192730
191537	F8S119_CROAD	F8S119	Serine proteinase 7 (Fragment) OS=Crotalus adamanteus PE=2 SV=1	Regular	2035.29	0	24176.3	26	1	18	13.15	206236	0	45751			Green	1922 2066 2143 2161 2917 7623 7683 8401 11258 11566 14916 14918 15120 15546 15880 17232 17432 17612 21195 25851 29241 29846 72136 72317 72824 72989 75127 114359 188420 188634 189203 192730
188634	A0A1W7RB99_CROAD	A0A1W7RB99	Cadam10_SVSP-1 OS=Crotalus adamanteus PE=3 SV=1	Regular	2035.29	0	29584.6	26	1	20	10.77	206236	0	45751			Green	1922 2066 2143 2161 2917 7623 7683 8401 11258 11566 14916 14918 15120 15546 15880 17232 17432 17612 21195 25851 29241 29846 72136 72317 72824 72989 75127 114359 188420 189203 191537 192730
114359	T1E3X0_CROHD	T1E3X0	Serine proteinase 8 OS=Crotalus horridus PE=2 SV=1	Regular	2035.29	0	29431.4	26	1	19	10.77	206236	0	45751			Green	1922 2066 2143 2161 2917 7623 7683 8401 11258 11566 14916 14918 15120 15546 15880 17232 17432 17612 21195 25851 29241 29846 72136 72317 72824 72989 75127 188420 188634 189203 191537 192730
72989	A0A194ARW1_SISMB	A0A194ARW1	Serine proteinase 10 OS=Sistrurus miliarius barbouri PE=3 SV=1	Regular	2035.29	0	29433.5	26	1	19	10.77	206236	0	45751			Green	1922 2066 2143 2161 2917 7623 7683 8401 11258 11566 14916 14918 15120 15546 15880 17232 17432 17612 21195 25851 29241 29846 72136 72317 72824 75127 114359 188420 188634 189203 191537 192730
72824	T2HPV4_PROFL	T2HPV4	Serine protease (Fragment) OS=Protobothrops flavoviridis PE=2 SV=1	Regular	2035.29	0	24126.2	26	1	17	12.84	206236	0	45751			Green	1922 2066 2143 2161 2917 7623 7683 8401 11258 11566 14916 14918 15120 15546 15880 17232 17432 17612 21195 25851 29241 29846 72136 72317 72989 75127 114359 188420 188634 189203 191537 192730
72136	T1DP95_CROOH	T1DP95	Kallikrein-CohLL-2 OS=Crotalus oreganus helleri PE=2 SV=1	Regular	2035.29	0	29753.8	26	1	20	10.65	206236	0	45751			Green	1922 2066 2143 2161 2917 7623 7683 8401 11258 11566 14916 14918 15120 15546 15880 17232 17432 17612 21195 25851 29241 29846 72317 72824 72989 75127 114359 188420 188634 189203 191537 192730
25851	A0A286S0D3_GLOIT	A0A286S0D3	Serine protease 3 OS=Gloydius intermedius GN=SP3 PE=2 SV=1	Regular	2035.29	0	28750.7	26	1	23	10.85	206236	0	45751			Green	1922 2066 2143 2161 2917 7623 7683 8401 11258 11566 14916 14918 15120 15546 15880 17232 17432 17612 21195 29241 29846 72136 72317 72824 72989 75127 114359 188420 188634 189203 191537 192730
17612	F8S118_CROAD	F8S118	Cadam10_SVSP-2 OS=Crotalus adamanteus PE=2 SV=1	Regular	2035.29	0	29725.7	26	1	20	10.65	206236	0	45751			Green	1922 2066 2143 2161 2917 7623 7683 8401 11258 11566 14916 14918 15120 15546 15880 17232 17432 21195 25851 29241 29846 72136 72317 72824 72989 75127 114359 188420 188634 189203 191537 192730
17432	J3S3W6_CROAD	J3S3W6	Serine proteinase 3b OS=Crotalus adamanteus PE=2 SV=1	Regular	2035.29	0	29593.6	26	1	20	10.77	206236	0	45751			Green	1922 2066 2143 2161 2917 7623 7683 8401 11258 11566 14916 14918 15120 15546 15880 17232 17612 21195 25851 29241 29846 72136 72317 72824 72989 75127 114359 188420 188634 189203 191537 192730
17232	A0A0F7Z790_CROAD	A0A0F7Z790	Serine proteinase 3c OS=Crotalus adamanteus PE=2 SV=1	Regular	2035.29	0	29552.5	26	1	19	10.77	206236	0	45751			Green	1922 2066 2143 2161 2917 7623 7683 8401 11258 11566 14916 14918 15120 15546 15880 17432 17612 21195 25851 29241 29846 72136 72317 72824 72989 75127 114359 188420 188634 189203 191537 192730
15880	A0A0K8RSB6_CROHD	A0A0K8RSB6	Serine proteinase 10 OS=Crotalus horridus PE=3 SV=1	Regular	2035.29	0	29538.4	26	1	20	10.77	206236	0	45751			Green	1922 2066 2143 2161 2917 7623 7683 8401 11258 11566 14916 14918 15120 15546 17232 17432 17612 21195 25851 29241 29846 72136 72317 72824 72989 75127 114359 188420 188634 189203 191537 192730
15546	A0A0K8RYP3_CROHD	A0A0K8RYP3	Serine proteinase 12b OS=Crotalus horridus PE=3 SV=1	Regular	2035.29	0	29602.6	26	1	20	10.65	206236	0	45751			Green	1922 2066 2143 2161 2917 7623 7683 8401 11258 11566 14916 14918 15120 15880 17232 17432 17612 21195 25851 29241 29846 72136 72317 72824 72989 75127 114359 188420 188634 189203 191537 192730
15120	A0A0K8RS96_CROHD	A0A0K8RS96	Serine proteinase 3c OS=Crotalus horridus PE=3 SV=1	Regular	2035.29	0	29731.7	26	1	20	10.65	206236	0	45751			Green	1922 2066 2143 2161 2917 7623 7683 8401 11258 11566 14916 14918 15546 15880 17232 17432 17612 21195 25851 29241 29846 72136 72317 72824 72989 75127 114359 188420 188634 189203 191537 192730
14918	T1DH01_CROHD	T1DH01	Serine proteinase 2b OS=Crotalus horridus PE=2 SV=1	Regular	2035.29	0	29662.7	26	1	20	10.65	206236	0	45751			Green	1922 2066 2143 2161 2917 7623 7683 8401 11258 11566 14916 15120 15546 15880 17232 17432 17612 21195 25851 29241 29846 72136 72317 72824 72989 75127 114359 188420 188634 189203 191537 192730
14916	T1DJY2_CROHD	T1DJY2	Serine proteinase 12a OS=Crotalus horridus PE=2 SV=1	Regular	2035.29	0	29644.7	26	1	20	10.65	206236	0	45751			Green	1922 2066 2143 2161 2917 7623 7683 8401 11258 11566 14918 15120 15546 15880 17232 17432 17612 21195 25851 29241 29846 72136 72317 72824 72989 75127 114359 188420 188634 189203 191537 192730
11258	T1DH10_CROHD	T1DH10	Serine proteinase 10 OS=Crotalus horridus PE=2 SV=1	Regular	2035.29	0	28524.2	26	1	20	10.85	206236	0	45751			Green	1922 2066 2143 2161 2917 7623 7683 8401 11566 14916 14918 15120 15546 15880 17232 17432 17612 21195 25851 29241 29846 72136 72317 72824 72989 75127 114359 188420 188634 189203 191537 192730
8401	A0A0F7Z1J2_CROAD	A0A0F7Z1J2	Serine proteinase 3a OS=Crotalus adamanteus PE=2 SV=1	Regular	2035.29	0	29607.6	26	1	20	10.77	206236	0	45751			Green	1922 2066 2143 2161 2917 7623 7683 11258 11566 14916 14918 15120 15546 15880 17232 17432 17612 21195 25851 29241 29846 72136 72317 72824 72989 75127 114359 188420 188634 189203 191537 192730
7683	A0A0K8RYZ0_CROHD	A0A0K8RYZ0	Serine proteinase 12d OS=Crotalus horridus PE=3 SV=1	Regular	2035.29	0	29234.2	26	1	20	10.77	206236	0	45751			Green	1922 2066 2143 2161 2917 7623 8401 11258 11566 14916 14918 15120 15546 15880 17232 17432 17612 21195 25851 29241 29846 72136 72317 72824 72989 75127 114359 188420 188634 189203 191537 192730
2143	VSP1_GLOUS	Q91053	Thrombin-like enzyme calobin-1 OS=Gloydius ussuriensis PE=1 SV=1	Regular	2035.29	0	29592.5	26	1	22	10.69	206236	0	45751			Green	1922 2066 2161 2917 7623 7683 8401 11258 11566 14916 14918 15120 15546 15880 17232 17432 17612 21195 25851 29241 29846 72136 72317 72824 72989 75127 114359 188420 188634 189203 191537 192730
2066	VSP4_CROAD	J3SDX0	Snake venom serine proteinase 4a OS=Crotalus adamanteus PE=1 SV=1	Regular	2035.29	0	29607.6	26	1	20	10.77	206236	0	45751			Green	1922 2143 2161 2917 7623 7683 8401 11258 11566 14916 14918 15120 15546 15880 17232 17432 17612 21195 25851 29241 29846 72136 72317 72824 72989 75127 114359 188420 188634 189203 191537 192730
1922	VSPC_CROAD	J3RY93	Snake venom serine proteinase 12 OS=Crotalus adamanteus PE=1 SV=1	Regular	2035.29	0	29411.4	26	1	19	10.77	206236	0	45751			Green	2066 2143 2161 2917 7623 7683 8401 11258 11566 14916 14918 15120 15546 15880 17232 17432 17612 21195 25851 29241 29846 72136 72317 72824 72989 75127 114359 188420 188634 189203 191537 192730
166464	A0A2D4LAG5_9SAUR	A0A2D4LAG5	Uncharacterized protein (Fragment) OS=Micrurus spixii PE=4 SV=1	Regular	1932.97	0	70907.4	40	4	62	6.95	164603	0	45737			Green	3 3078 6660 15809 16186 16249 41050 42078 50314 61474 62203 81329 82490 86399 104741 109915 115998 128273 132036 132507 149784 158284 168493 178233 186372 192553
189184	A0A1L8D6C2_BOTAT	A0A1L8D6C2	BATXCTL3 OS=Bothrops atrox PE=2 SV=1	Regular	1887.1	0	17360.5	23	2	7	17.81	70533	0	18689			Green	188425 188601
188601	A0A1L8D6H4_BOTAT	A0A1L8D6H4	BATXCTL4 OS=Bothrops atrox PE=2 SV=1	Regular	1887.1	0	17203.3	23	2	7	17.81	70533	0	18689			Green	188425 189184
188425	A0A1L8D647_BOTAT	A0A1L8D647	BATXCTL5 OS=Bothrops atrox PE=2 SV=1	Regular	1887.1	0	17295.6	23	2	10	17.81	70533	105800	18689	277.107	4.7927	Green	188601 189184
24828	I2DAL6_BOTDP	I2DAL6	Putative phospholipase A2-like myotoxin Myo-II OS=Bothrops diporus PE=2 SV=1	Regular	1886.02	0	16636.1	36	4	20	17.39	341369	0	177024			Green	277 278 279 281 282 283 292 485 488 503 504 507 508 509 516 585 586 591 677 763 796 4271 20897 29124 29216 29466 29472 29727 29831 29867 29887 58695 72895 74159 78881 82858 90715 116260 187940 189149
485	PA2H1_BOTAT	Q6JK69	Phospholipase A2 homolog 1 OS=Bothrops atrox PE=1 SV=1	Regular	1849.78	0	16381.7	49	6	18	23.91	284483	0	143940			Green	277 278 279 281 282 283 291 292 486 488 503 504 506 507 508 509 510 514 516 543 585 586 587 588 591 592 593 677 763 796 799 801 4271 20897 24828 25743 29124 29216 29466 29472 29727 29831 29867 29887 58695 72895 74159 78881 82858 90715 116260 187940 188954 189149
188167	A0A1L8D651_BOTAT	A0A1L8D651	BATXVEGF2 OS=Bothrops atrox PE=2 SV=1	Regular	1832.83	0	16847	17	1	10	18.49	47247	136560	20865	357.674	6.0258	Green
277	PA2H2_BOTAS	P24605	Basic phospholipase A2 homolog 2 OS=Bothrops asper PE=1 SV=3	Regular	1726.59	0	16307.7	68	8	18	44.53	371142	0	160747			Green	278 279 281 282 283 291 292 485 486 488 503 504 506 507 508 509 510 514 516 543 585 586 587 588 591 592 593 677 763 796 799 801 4271 20897 24828 25743 29124 29216 29466 29472 29727 29831 29867 29887 58695 72895 74159 78881 82858 90715 116260 187940 188954 189149
72895	I6L8L6_9SAUR	I6L8L6	MTX-II chain A OS=Bothrops brazili PE=1 SV=1	Regular	1712.4	0	14648.4	61	7	18	43.44	249434	0	156941			Green	277 278 279 281 282 283 291 292 485 486 488 503 504 506 507 508 509 510 514 516 543 585 586 587 588 591 592 593 677 763 796 799 801 4271 20897 24828 25743 29124 29216 29466 29472 29727 29831 29867 29887 58695 74159 78881 82858 90715 116260 187940 188954 189149
189738	A0A1L8D656_BOTAT	A0A1L8D656	BATXSVMPIII17 OS=Bothrops atrox PE=2 SV=1	Regular	1594.03	0	70839.9	33	7	50	8.99	69751	0	18099			Green	2198 2200 2207 2208 2214 2344 2350 2490 2497 2507 2510 2511 2565 2568 2570 2575 7711 14488 15942 28901 29052 73157 73288 73304 74778 77471 77478 78290 113408 117331 176726 176727 176728 176757 176986 176989 176991 188165 188166 189156 189722 189733 189739
189156	A0A1L8D677_BOTAT	A0A1L8D677	BATXSVMPIII20 OS=Bothrops atrox PE=2 SV=1	Regular	1594.03	0	70982.9	33	7	47	8.99	69751	0	18099			Green	2198 2200 2207 2208 2214 2344 2350 2490 2497 2507 2510 2511 2565 2568 2570 2575 7711 14488 15942 28901 29052 73157 73288 73304 74778 77471 77478 78290 113408 117331 176726 176727 176728 176757 176986 176989 176991 188165 188166 189722 189733 189738 189739
188166	A0A1L8D633_BOTAT	A0A1L8D633	BATXSVMPIII19 OS=Bothrops atrox PE=2 SV=1	Regular	1594.03	0	71010.1	33	7	52	8.99	69751	7003	18099	18.3421	1.3025	Green	2198 2200 2207 2208 2214 2344 2350 2490 2497 2507 2510 2511 2565 2568 2570 2575 7711 14488 15942 28901 29052 73157 73288 73304 74778 77471 77478 78290 113408 117331 176726 176727 176728 176757 176986 176989 176991 188165 189156 189722 189733 189738 189739
2208	VM3H_GLOHA	Q90Y44	Disintegrin-like halysetin OS=Gloydius halys PE=1 SV=1	Regular	1586.67	0	24698.4	21	3	15	14.62	52424	0	13797			Green	2198 2200 2207 2214 2344 2350 2490 2497 2507 2510 2511 2565 2568 2570 2575 7711 14488 15942 28901 29052 73157 73288 73304 74778 77471 77478 78290 113408 117331 176726 176727 176728 176757 176986 176989 176991 188165 188166 189156 189722 189733 189738 189739
2207	VM3H6_GLOBR	P0C7B0	Zinc metalloproteinase-disintegrin-like brevilysin H6 OS=Gloydius brevicaudus PE=1 SV=2	Regular	1586.67	0	70442	26	4	46	5.25	56778	0	15847			Green	2198 2200 2208 2214 2344 2350 2490 2497 2507 2510 2511 2565 2568 2570 2575 7711 14488 15942 28901 29052 73157 73288 73304 74778 77471 77478 78290 113408 117331 176726 176727 176728 176757 176986 176989 176991 188165 188166 189156 189722 189733 189738 189739
186372	A0A2D4PC96_MICSU	A0A2D4PC96	Uncharacterized protein (Fragment) OS=Micrurus surinamensis PE=4 SV=1	Regular	1566.52	0	73431.1	47	4	57	6.93	335153	0	88823			Green	3 3078 6660 12385 15809 16186 16249 41050 42078 50314 62203 82490 86399 87258 104741 106347 109915 115998 132036 132507 149784 158284 166464 168493 174340 178233 192553
2136	VSP14_BOTJA	Q5W959	Snake venom serine protease HS114 OS=Bothrops jararaca PE=1 SV=1	Regular	1542.74	0	28527.1	51	5	17	36.43	212757	176919	61055	463.381	13.2189	Green	188419 192730
1947	VM1_BOTPI	P0DL29	Snake venom metalloproteinase BpirMP (Fragment) OS=Bothrops pirajai PE=1 SV=1	Regular	1508.25	0	20367.1	30	4	21	26.26	25745	14374.8	9782	37.6501	0.7668	Green	1942 1943 1944 1945 2299 2300 2301 2302 2319 2340 2396 2419 2551 39648 39729 51280 77358 77495 83697 113300 113301 176770 176886 187944 188158 188163 189147 192734
29052	A0A194ARL7_9SAUR	A0A194ARL7	Metalloproteinase type III 13 OS=Agkistrodon piscivorus PE=3 SV=1	Regular	1487.34	0	70469	28	4	57	7.21	42174	23855	13692	62.4804	4.4029	Green	2198 2200 2207 2208 2214 2344 2350 2490 2497 2507 2510 2511 2568 2570 2575 7711 14488 15942 28901 29404 29639 73288 74778 79641 176726 176989 188165 188166 189155 189156 189722 189733 189738 189739
2328	VM2MC_GLOBR	Q9YI19	Zinc metalloproteinase/disintegrin OS=Gloydius brevicaudus PE=1 SV=1	Regular	1459.61	0	54056.5	29	3	35	12.82	123509	170024	33557	445.321	24.0725	Green	2329 2524
87258	V8NSA6_OPHHA	V8NSA6	Alpha-1_4 glucan phosphorylase (Fragment) OS=Ophiophagus hannah GN=PYGM PE=3 SV=1	Regular	1427.59	0	76035.8	45	4	59	6.09	267562	0	67328			Green	3 3078 6660 12385 13690 15809 16186 16249 41050 42078 50314 62203 82490 86399 104741 106347 109915 115998 132036 132507 158284 168493 174340 178233 186372 192553
58695	L7VGC1_BOTAN	L7VGC1	Myotoxic protein PLA2K49 OS=Bothrocophias andianus PE=2 SV=1	Regular	1414.37	0	16364.7	32	5	18	24.09	174887	0	130754			Green	277 278 279 281 282 283 291 292 485 486 488 503 504 506 507 508 509 510 514 516 543 585 586 587 588 591 592 593 677 763 796 799 801 4271 20897 24828 25743 29124 29216 29466 29472 29727 29831 29867 29887 72895 74159 78881 82858 90715 116260 187940 188954 189149
283	PA2HB_CERGO	Q8UVU7	Basic phospholipase A2 homolog Pgo-K49 OS=Cerrophidion godmani PE=1 SV=1	Regular	1414.37	0	16313.6	20	4	15	21.17	135517	0	116264			Green	277 278 279 281 282 291 292 485 486 488 503 504 506 507 508 509 510 514 516 543 585 586 587 588 591 592 593 677 763 796 799 801 4271 20897 24828 25743 29124 29216 29466 29472 29727 29831 29867 29887 58695 72895 74159 78881 82858 90715 116260 187940 188954 189149
188419	A0A1L8D658_BOTAT	A0A1L8D658	BATXSVSP12 OS=Bothrops atrox PE=2 SV=1	Regular	1404.02	0	28438	37	3	16	18.22	70020	0	19973			Green	2136 192730
116260	T1E3C7_CROHD	T1E3C7	Phospholipase A2 5 OS=Crotalus horridus PE=2 SV=1	Regular	1400.19	0	16625.9	20	3	17	15.33	118713	0	115995			Green	277 278 279 281 282 283 291 292 485 486 488 503 504 506 507 508 509 510 514 516 543 585 586 587 588 591 592 593 677 763 796 799 801 4271 20897 24828 25743 29124 29216 29466 29472 29727 29831 29867 29887 58695 72895 74159 78881 82858 90715 187940 188954 189149
82858	A0A194AQ70_AGKCO	A0A194AQ70	Phospholipase A2 3a OS=Agkistrodon contortrix contortrix PE=3 SV=1	Regular	1400.19	0	16625.9	20	3	17	15.33	118713	0	115995			Green	277 278 279 281 282 283 291 292 485 486 488 503 504 506 507 508 509 510 514 516 543 585 586 587 588 591 592 593 677 763 796 799 801 4271 20897 24828 25743 29124 29216 29466 29472 29727 29831 29867 29887 58695 72895 74159 78881 90715 116260 187940 188954 189149
29887	A0A194AQJ6_9SAUR	A0A194AQJ6	Phospholipase A2 2f OS=Agkistrodon piscivorus PE=3 SV=1	Regular	1400.19	0	16492.9	20	3	14	15.33	118713	0	115995			Green	277 278 279 281 282 283 291 292 485 486 488 503 504 506 507 508 509 510 514 516 543 585 586 587 588 591 592 593 677 763 796 799 801 4271 20897 24828 25743 29124 29216 29466 29472 29727 29831 29867 58695 72895 74159 78881 82858 90715 116260 187940 188954 189149
29867	A0A194API6_9SAUR	A0A194API6	Phospholipase A2 2i OS=Agkistrodon piscivorus PE=3 SV=1	Regular	1400.19	0	16386.7	20	3	15	15.33	118713	0	115995			Green	277 278 279 281 282 283 291 292 485 486 488 503 504 506 507 508 509 510 514 516 543 585 586 587 588 591 592 593 677 763 796 799 801 4271 20897 24828 25743 29124 29216 29466 29472 29727 29831 29887 58695 72895 74159 78881 82858 90715 116260 187940 188954 189149
29831	A0A194ARP8_9SAUR	A0A194ARP8	Phospholipase A2 2h OS=Agkistrodon piscivorus PE=3 SV=1	Regular	1400.19	0	16445.8	20	3	15	15.33	118713	0	115995			Green	277 278 279 281 282 283 291 292 485 486 488 503 504 506 507 508 509 510 514 516 543 585 586 587 588 591 592 593 677 763 796 799 801 4271 20897 24828 25743 29124 29216 29466 29472 29727 29867 29887 58695 72895 74159 78881 82858 90715 116260 187940 188954 189149
29727	A0A194ARQ3_9SAUR	A0A194ARQ3	Phospholipase A2 2c OS=Agkistrodon piscivorus PE=3 SV=1	Regular	1400.19	0	16495.8	20	3	15	15.33	118713	0	115995			Green	277 278 279 281 282 283 291 292 485 486 488 503 504 506 507 508 509 510 514 516 543 585 586 587 588 591 592 593 677 763 796 799 801 4271 20897 24828 25743 29124 29216 29466 29472 29831 29867 29887 58695 72895 74159 78881 82858 90715 116260 187940 188954 189149
29466	A0A194AQK1_9SAUR	A0A194AQK1	Phospholipase A2 2a OS=Agkistrodon piscivorus PE=3 SV=1	Regular	1400.19	0	16511.8	20	3	15	15.33	118713	0	115995			Green	277 278 279 281 282 283 291 292 485 486 488 503 504 506 507 508 509 510 514 516 543 585 586 587 588 591 592 593 677 763 796 799 801 4271 20897 24828 25743 29124 29216 29472 29727 29831 29867 29887 58695 72895 74159 78881 82858 90715 116260 187940 188954 189149
29216	A0A194APS4_9SAUR	A0A194APS4	Phospholipase A2 2g OS=Agkistrodon piscivorus PE=3 SV=1	Regular	1400.19	0	16351.6	20	3	15	15.44	118713	0	115995			Green	277 278 279 281 282 283 291 292 485 486 488 503 504 506 507 508 509 510 514 516 543 585 586 587 588 591 592 593 677 763 796 799 801 4271 20897 24828 25743 29124 29466 29472 29727 29831 29867 29887 58695 72895 74159 78881 82858 90715 116260 187940 188954 189149
29124	A0A194AMI1_9SAUR	A0A194AMI1	Phospholipase A2 2e OS=Agkistrodon piscivorus PE=3 SV=1	Regular	1400.19	0	16485.7	20	3	15	15.33	118713	0	115995			Green	277 278 279 281 282 283 291 292 485 486 488 503 504 506 507 508 509 510 514 516 543 585 586 587 588 591 592 593 677 763 796 799 801 4271 20897 24828 25743 29216 29466 29472 29727 29831 29867 29887 58695 72895 74159 78881 82858 90715 116260 187940 188954 189149
20897	A0A194APJ1_9SAUR	A0A194APJ1	Phospholipase A2 2d OS=Agkistrodon piscivorus PE=3 SV=1	Regular	1400.19	0	16498.8	20	3	15	15.33	118713	0	115995			Green	277 278 279 281 282 283 291 292 485 486 488 503 504 506 507 508 509 510 514 516 543 585 586 587 588 591 592 593 677 763 796 799 801 4271 24828 25743 29124 29216 29466 29472 29727 29831 29867 29887 58695 72895 74159 78881 82858 90715 116260 187940 188954 189149
796	PA2H1_AGKCL	P49121	Basic phospholipase A2 homolog MT1 OS=Agkistrodon contortrix laticinctus PE=1 SV=1	Regular	1400.19	0	16573.9	20	3	15	15.33	118713	0	115995			Green	277 278 279 281 282 283 291 292 485 486 488 503 504 506 507 508 509 510 514 516 543 585 586 587 588 591 592 593 677 763 799 801 4271 20897 24828 25743 29124 29216 29466 29472 29727 29831 29867 29887 58695 72895 74159 78881 82858 90715 116260 187940 188954 189149
763	PA2B1_BOTJR	Q90249	Basic phospholipase A2 homolog bothropstoxin-1 OS=Bothrops jararacussu PE=1 SV=3	Regular	1400.19	0	16295.7	35	5	18	28.47	159817	0	131311			Green	277 278 279 281 282 283 291 292 485 486 488 503 504 506 507 508 509 510 514 516 543 585 586 587 588 591 592 593 677 796 799 801 4271 20897 24828 25743 29124 29216 29466 29472 29727 29831 29867 29887 58695 72895 74159 78881 82858 90715 116260 187940 188954 189149
516	PA2H_BOTPA	Q9IAT9	Basic phospholipase A2 homolog BnSP-7 OS=Bothrops pauloensis PE=1 SV=2	Regular	1400.19	0	14412.2	35	5	18	32.5	159817	0	131311			Green	277 278 279 281 282 283 291 292 485 486 488 503 504 506 507 508 509 510 514 543 585 586 587 588 591 592 593 677 763 796 799 801 4271 20897 24828 25743 29124 29216 29466 29472 29727 29831 29867 29887 58695 72895 74159 78881 82858 90715 116260 187940 188954 189149
508	PA2HB_AGKPL	C0HKC2	Basic phospholipase A2 homolog OS=Agkistrodon piscivorus leucostoma PE=1 SV=1	Regular	1400.19	0	16511.8	20	3	15	15.33	118713	0	115995			Green	277 278 279 281 282 283 291 292 485 486 488 503 504 506 507 509 510 514 516 543 585 586 587 588 591 592 593 677 763 796 799 801 4271 20897 24828 25743 29124 29216 29466 29472 29727 29831 29867 29887 58695 72895 74159 78881 82858 90715 116260 187940 188954 189149
507	PA2HB_AGKPC	C0HKC1	Basic phospholipase A2 homolog OS=Agkistrodon piscivorus conanti PE=1 SV=1	Regular	1400.19	0	14759.6	20	3	15	17.36	118713	0	115995			Green	277 278 279 281 282 283 291 292 485 486 488 503 504 506 508 509 510 514 516 543 585 586 587 588 591 592 593 677 763 796 799 801 4271 20897 24828 25743 29124 29216 29466 29472 29727 29831 29867 29887 58695 72895 74159 78881 82858 90715 116260 187940 188954 189149
281	PA2HB_AGKPI	P04361	Basic phospholipase A2 homolog OS=Agkistrodon piscivorus piscivorus PE=1 SV=1	Regular	1400.19	0	14759.6	20	3	15	17.36	118713	0	115995			Green	277 278 279 282 283 291 292 485 486 488 503 504 506 507 508 509 510 514 516 543 585 586 587 588 591 592 593 677 763 796 799 801 4271 20897 24828 25743 29124 29216 29466 29472 29727 29831 29867 29887 58695 72895 74159 78881 82858 90715 116260 187940 188954 189149
279	PA2HA_BOTAS	P0C616	Basic phospholipase A2 homolog 4a OS=Bothrops asper PE=1 SV=1	Regular	1400.19	0	16486.8	20	3	16	15.33	118713	0	115995			Green	277 278 281 282 283 291 292 485 486 488 503 504 506 507 508 509 510 514 516 543 585 586 587 588 591 592 593 677 763 796 799 801 4271 20897 24828 25743 29124 29216 29466 29472 29727 29831 29867 29887 58695 72895 74159 78881 82858 90715 116260 187940 188954 189149
6660	A0A2D4ISB1_MICLE	A0A2D4ISB1	Uncharacterized protein (Fragment) OS=Micrurus lemniscatus lemniscatus PE=4 SV=1	Regular	1389.21	0	76693.3	38	4	66	5.86	258647	0	55403			Green	3 3078 12385 15809 16186 16249 41050 42078 50314 62203 82490 86399 87258 104741 106347 109915 115998 132036 132507 149784 158284 166464 168493 174340 178233 186372 192553
188165	A0A1L8D5X1_BOTAT	A0A1L8D5X1	BATXSVMPIII18 OS=Bothrops atrox PE=2 SV=1	Regular	1330.16	0	71139.3	34	9	49	17.81	55930	26640	13712	69.7748	4.9637	Green	2198 2200 2207 2208 2214 2344 2350 2490 2497 2507 2510 2511 2568 2570 2575 7711 14488 15942 28901 29052 73288 74778 176726 176989 188166 189156 189722 189733 189738 189739
2524	VM1H2_LACMU	P22796	Snake venom metalloproteinase hemorrhagic factor 2 OS=Lachesis muta muta PE=1 SV=1	Regular	1324.01	0	22938	18	1	15	7.5	101945	0	29467			Green	2328 2329
168493	A0A2D4LBA4_9SAUR	A0A2D4LBA4	Uncharacterized protein (Fragment) OS=Micrurus spixii PE=4 SV=1	Regular	1298.02	0	45924.1	36	4	39	9.14	188723	0	50611			Green	3 3078 6660 13690 15809 16186 41050 42078 50314 62203 82490 86399 87258 104741 109915 115998 132036 132507 149784 158284 166464 178233 186372 192553
2003	VSPL_BOTLC	P0DJ86	Thrombin-like enzyme leucurobin OS=Bothrops leucurus PE=1 SV=1	Regular	1243.61	0	25107.4	37	5	18	39.39	124768	116629	58971	305.471	7.6696	Green	1915 1934 2050 2083 188162 189725
189739	A0A1L8D5V7_BOTAT	A0A1L8D5V7	BATXSVMPIII26 OS=Bothrops atrox PE=2 SV=1	Regular	1222.45	0	70899.1	5	1	51	1.31	7268	0	1783			Green	2198 2200 2207 2208 2214 2344 2350 2490 2497 2507 2510 2511 2568 2570 2575 7711 14488 15942 28901 29052 73288 74778 176726 176989 188165 188166 189156 189722 189733 189738
189733	A0A1L8D5W6_BOTAT	A0A1L8D5W6	BATXSVMPIII21 OS=Bothrops atrox PE=2 SV=1	Regular	1222.45	0	70734.9	5	1	54	1.31	7268	0	1783			Green	2198 2200 2207 2208 2214 2344 2350 2490 2497 2507 2510 2511 2568 2570 2575 7711 14488 15942 28901 29052 73288 74778 176726 176989 188165 188166 189156 189722 189738 189739
28901	A0A194APN1_9SAUR	A0A194APN1	Metalloproteinase type III 7 OS=Agkistrodon piscivorus PE=3 SV=1	Regular	1222.45	0	70907.5	5	1	56	1.31	7268	0	1783			Green	2198 2200 2207 2208 2214 2344 2350 2490 2497 2507 2510 2511 2568 2570 2575 7711 14488 15942 29052 73288 74778 176726 176989 188165 188166 189156 189722 189733 189738 189739
2570	VM3PN_PROSR	P85005	Zinc metalloproteinase-disintegrin-like proatherocytin (Fragments) OS=Proatheris superciliaris PE=1 SV=1	Regular	1222.45	0	1851	5	1	2	53.33	7268	0	1783			Green	2198 2200 2207 2208 2214 2344 2350 2490 2497 2507 2510 2511 2568 2575 7711 14488 15942 28901 29052 73288 74778 176726 176989 188165 188166 189156 189722 189733 189738 189739
2200	VM3A_BOTAL	P0C6R9	Zinc metalloproteinase-disintegrin-like alternagin (Fragment) OS=Bothrops alternatus PE=1 SV=2	Regular	1222.45	0	21655.2	5	1	11	4.08	7268	0	1783			Green	2198 2207 2208 2214 2344 2350 2490 2497 2507 2510 2511 2568 2570 2575 7711 14488 15942 28901 29052 73288 74778 176726 176989 188165 188166 189156 189722 189733 189738 189739
188152	A0A1L8D5R9_BOTAT	A0A1L8D5R9	BATXSVSP17 OS=Bothrops atrox PE=2 SV=1	Regular	1203.39	0	29027.7	41	5	25	26.46	194538	151071	57796	395.681	11.4857	Green	189164 189172 192725
90715	A8E2V7_CERGO	A8E2V7	R6K49 phospholipase A2 (Fragment) OS=Cerrophidion godmani PE=2 SV=1	Regular	1115.7	0	14303.1	13	2	14	12.4	79579	0	100939			Green	277 278 279 281 282 283 291 292 485 486 488 503 504 506 507 508 509 510 514 516 543 585 586 587 588 591 592 593 763 796 799 801 4271 20897 24828 25743 29124 29216 29466 29472 29727 29831 29867 29887 58695 72895 74159 78881 82858 116260 187940 188954 189149
78881	A0A193CHJ8_CROMN	A0A193CHJ8	Phospholipase A2_2 OS=Crotalus molossus nigrescens PE=2 SV=1	Regular	1115.7	0	16251.6	13	2	16	10.95	79579	0	100939			Green	277 278 279 281 282 283 291 292 485 486 488 503 504 506 507 508 509 510 514 516 543 585 586 587 588 591 592 593 763 796 799 801 4271 20897 24828 25743 29124 29216 29466 29472 29727 29831 29867 29887 58695 72895 74159 82858 90715 116260 187940 188954 189149
4271	A0A1J0R080_CROAT	A0A1J0R080	Phospholipase A2_ group IIG_ basic-Pla2-gK49 OS=Crotalus atrox GN=Pla2g2gK PE=3 SV=1	Regular	1115.7	0	16395.8	13	2	16	10.95	79579	0	100939			Green	277 278 279 281 282 283 291 292 485 486 488 503 504 506 507 508 509 510 514 516 543 585 586 587 588 591 592 593 763 796 799 801 20897 24828 25743 29124 29216 29466 29472 29727 29831 29867 29887 58695 72895 74159 78881 82858 90715 116260 187940 188954 189149
585	PA2H1_BOTMO	P82114	Basic phospholipase A2 homolog 1 OS=Bothrops moojeni PE=1 SV=1	Regular	1115.7	0	14536.4	28	4	15	27.27	120683	0	116255			Green	277 278 279 281 282 283 291 292 485 486 488 503 504 506 507 508 509 510 514 516 543 586 587 588 591 592 593 763 796 799 801 4271 20897 24828 25743 29124 29216 29466 29472 29727 29831 29867 29887 58695 72895 74159 78881 82858 90715 116260 187940 188954 189149
509	PA2HB_ATRNM	P82950	Basic phospholipase A2 homolog OS=Atropoides nummifer PE=1 SV=1	Regular	1115.7	0	14510.2	13	2	16	12.4	79579	0	100939			Green	277 278 279 281 282 283 291 292 485 486 488 503 504 506 507 508 510 514 516 543 585 586 587 588 591 592 593 763 796 799 801 4271 20897 24828 25743 29124 29216 29466 29472 29727 29831 29867 29887 58695 72895 74159 78881 82858 90715 116260 187940 188954 189149
504	PA2H2_CERGO	P81165	Basic phospholipase A2 homolog OS=Cerrophidion godmani PE=1 SV=1	Regular	1115.7	0	14512.3	13	2	14	12.4	79579	0	100939			Green	277 278 279 281 282 283 291 292 485 486 488 503 506 507 508 509 510 514 516 543 585 586 587 588 591 592 593 763 796 799 801 4271 20897 24828 25743 29124 29216 29466 29472 29727 29831 29867 29887 58695 72895 74159 78881 82858 90715 116260 187940 188954 189149
292	PA2H_CROAT	Q8UVZ7	Basic phospholipase A2 homolog Cax-K49 OS=Crotalus atrox PE=1 SV=1	Regular	1115.7	0	16395.8	13	2	16	10.95	79579	0	100939			Green	277 278 279 281 282 283 291 485 486 488 503 504 506 507 508 509 510 514 516 543 585 586 587 588 591 592 593 763 796 799 801 4271 20897 24828 25743 29124 29216 29466 29472 29727 29831 29867 29887 58695 72895 74159 78881 82858 90715 116260 187940 188954 189149
188147	A0A1L8D5T9_BOTAT	A0A1L8D5T9	BATXSVSP20 OS=Bothrops atrox PE=2 SV=1	Regular	1083.45	0	28728.4	53	7	23	43.02	146170	106142	36974	278.004	7.9866	Green	2054 2069 2070 2158 2160 2161 2162 2917 7623 7668 7689 10609 11255 11260 11566 12051 14738 14855 15322 15495 15757 15877 16091 16113 21195 29238 29241 29448 29846 72317 72326 72568 72666 73080 73190 75082 75127 76674 77792 78520 84610 113336 117484 117488 176788 176789 176890 176898 189193 189203 189772 192722
189164	A0A1L8D664_BOTAT	A0A1L8D664	BATXSVSP16 OS=Bothrops atrox PE=2 SV=1	Regular	952.297	0	28948.4	31	4	24	21.32	70982	32654	26239	85.5265	2.4759	Green	2102 188152 189172
2083	VSPF_BOTAT	P04971	Thrombin-like enzyme batroxobin OS=Bothrops atrox PE=1 SV=1	Regular	875.395	0	28873	27	4	19	26.67	92454	0	41339			Green	1915 1934 2003 2050 188162 189725
192735	A0A1L8D5X8_BOTAT	A0A1L8D5X8	BATXSVMPIII2 OS=Bothrops atrox PE=2 SV=1	Regular	870.204	0	69882.3	22	1	47	2.61	458201	0	141975			Green	2481 77281
77281	Q7T1T5_BOTJR	Q7T1T5	Metalloprotease BOJUMET II (Fragment) OS=Bothrops jararacussu PE=2 SV=1	Regular	870.204	0	37862.5	22	1	24	4.86	458201	1374603	141975	3600.32	136.317	Green	2481 192735
2481	VM31_BOTAT	C5H5D2	Zinc metalloproteinase-disintegrin-like batroxstatin-1 OS=Bothrops atrox PE=2 SV=1	Regular	870.204	0	48310.2	22	1	28	3.78	458201	0	141975			Green	77281 192735
2160	VSPL_BOTAS	Q072L6	Thrombin-like enzyme asperase OS=Bothrops asper PE=1 SV=1	Regular	831.081	0	28703.2	38	6	24	34.75	96244	0	24469			Green	2054 2069 2070 2158 2161 2162 2917 7623 7668 10609 11566 14855 15757 16113 21195 29238 29241 29448 29846 72317 72326 72568 72666 73080 73190 75082 75127 76674 77792 78520 84610 113336 117484 117488 176788 176789 176890 176898 188147 189193 189203 189772 192722
189155	A0A1L8D5X9_BOTAT	A0A1L8D5X9	BATXSVMPIII1 OS=Bothrops atrox PE=2 SV=1	Regular	825.761	0	70271.3	40	4	52	9.82	57902	54806	25770	143.546	10.0872	Green	29052 29404 29639 79641 187944
128273	A0A2D4KXV3_9SAUR	A0A2D4KXV3	Uncharacterized protein (Fragment) OS=Micrurus paraensis PE=4 SV=1	Regular	825.605	0	17876.1	9	1	16	7.19	15241	0	3765			Green	3 3078 15809 42078 50314 61474 81329 82490 115998 132507 166464 178233 192553
81329	A0A2D4KXW5_9SAUR	A0A2D4KXW5	Uncharacterized protein (Fragment) OS=Micrurus paraensis PE=4 SV=1	Regular	825.605	0	15321.3	9	1	13	8.33	15241	0	3765			Green	3 3078 15809 42078 50314 61474 82490 115998 128273 132507 166464 178233 192553
61474	A0A2D4IS99_MICLE	A0A2D4IS99	Uncharacterized protein (Fragment) OS=Micrurus lemniscatus lemniscatus PE=4 SV=1	Regular	825.605	0	27146.1	9	1	22	4.78	15241	0	3765			Green	3 3078 15809 42078 50314 81329 82490 115998 128273 132507 166464 178233 192553
109915	A0A2D4JUU4_9SAUR	A0A2D4JUU4	Uncharacterized protein (Fragment) OS=Micrurus paraensis PE=4 SV=1	Regular	805.78	0	30359.2	25	3	23	9.23	87086	0	26296			Green	3 3078 6660 13690 15809 16186 41050 42078 50314 62203 82490 86399 87258 104741 115998 132036 132507 149784 158284 166464 168493 178233 186372 192553
0	ADH1_YEAST	P00330	Alcohol dehydrogenase 1 OS=Saccharomyces cerevisiae (strain ATCC 204508 / S288c) GN=ADH1 PE=1 SV=5	Regular	787.953	0	37305.4	50	10	26	30.75	66150	38180	17472	100	3.7305	Green
189725	A0A1L8D5V0_BOTAT	A0A1L8D5V0	BATXSVSP8 OS=Bothrops atrox PE=2 SV=1	Regular	748.713	0	29207	14	1	22	8.56	74068	0	36841			Green	1934 2003 2050 2083
2050	VSP12_BOTJA	Q5W960	Snake venom serine protease HS112 OS=Bothrops jararaca PE=2 SV=1	Regular	748.713	0	28672.8	14	1	21	8.63	74068	0	36841			Green	1934 2003 2083 189725
1934	VSP_BOTPC	U5YCR8	Snake venom serine protease pictobin (Fragment) OS=Bothrops pictus PE=2 SV=1	Regular	748.713	0	28467.2	19	2	17	20.4	97614	0	44581			Green	2003 2050 2083 189725
29472	A0A194APS9_9SAUR	A0A194APS9	Phospholipase A2 2b OS=Agkistrodon piscivorus PE=3 SV=1	Regular	747.145	0	16529.9	16	2	15	9.49	113105	0	114675			Green	277 278 279 281 282 283 292 485 488 503 504 507 508 509 516 585 586 591 677 763 796 4271 20897 24828 29124 29216 29466 29727 29831 29867 29887 58695 72895 74159 78881 82858 90715 116260 187940 189149
220	NGFV1_DEMVE	A6MFL5	Venom nerve growth factor 1 OS=Demansia vestigiata PE=2 SV=1	Regular	739.659	0	27665	19	3	19	10.33	33221	45048	7346	117.989	3.2642	Green	223 236 413 419 823 827 832 850 851 856 857 858 859 2812 3037 3457 25215 28768 72773 76223 85845 99644 99750 107550 107554 116699 177380 189151
827	NGFV3_DEMVE	A6MFL7	Venom nerve growth factor 3 OS=Demansia vestigiata PE=2 SV=1	Regular	737.051	0	27665.9	18	2	19	10.33	30032	0	7030			Green	220 223 236 413 419 823 832 850 851 856 857 858 859 2812 3037 3457 25215 28768 72773 76223 85845 99644 99750 107550 107554 116699 177380 189151
413	NGFV2_DEMVE	A6MFL6	Venom nerve growth factor 2 OS=Demansia vestigiata PE=2 SV=1	Regular	737.051	0	27675	18	2	19	10.33	30032	0	7030			Green	220 223 236 419 823 827 832 850 851 856 857 858 859 2812 3037 3457 25215 28768 72773 76223 85845 99644 99750 107550 107554 116699 177380 189151
149784	A0A2D4F7D5_MICCO	A0A2D4F7D5	Uncharacterized protein (Fragment) OS=Micrurus corallinus PE=4 SV=1	Regular	718.48	0	23629.8	19	2	18	9.9	128157	0	36053			Green	3 3078 6660 15809 16186 41050 42078 50314 62203 82490 86399 104741 109915 115998 132036 132507 158284 166464 168493 178233 186372 192553
801	PA2HS_ECHCS	P0DMT2	Phospholipase A2 homolog OS=Echis carinatus sochureki PE=1 SV=1	Regular	705.598	0	14663.3	4	1	14	6.56	5608	0	1320			Green	277 278 279 281 282 283 291 292 485 486 488 503 504 506 507 508 509 510 514 516 543 585 586 587 588 591 592 593 763 796 799 4271 20897 25743 29124 29216 29466 29727 29831 29867 29887 58695 72895 74159 78881 82858 90715 116260 188954 189149
514	PA2HS_ECHCA	P48650	Basic phospholipase A2 homolog ecarpholin S OS=Echis carinatus PE=1 SV=1	Regular	705.598	0	14617.2	4	1	14	6.56	5608	0	1320			Green	277 278 279 281 282 283 291 292 485 486 488 503 504 506 507 508 509 510 516 543 585 586 587 588 591 592 593 763 796 799 801 4271 20897 25743 29124 29216 29466 29727 29831 29867 29887 58695 72895 74159 78881 82858 90715 116260 188954 189149
291	PA2HS_ECHOC	B5U6Y4	Phospholipase A2 homolog OS=Echis ocellatus PE=1 SV=1	Regular	705.598	0	16432.4	4	1	15	5.8	5608	0	1320			Green	277 278 279 281 282 283 292 485 486 488 503 504 506 507 508 509 510 514 516 543 585 586 587 588 591 592 593 763 796 799 801 4271 20897 25743 29124 29216 29466 29727 29831 29867 29887 58695 72895 74159 78881 82858 90715 116260 188954 189149
189151	A0A1L8D608_BOTAT	A0A1L8D608	BATXNGF1 OS=Bothrops atrox PE=2 SV=1	Regular	685.988	0	27652.9	12	1	22	4.56	17423	0	5933			Green	220 223 236 413 419 823 827 832 850 851 856 857 858 859 2812 3037 3457 25215 28768 72773 76223 85845 99644 99750 107550 107554 116699 177380
177380	V9I168_VIPUR	V9I168	Venom nerve growth factor OS=Vipera ursinii PE=2 SV=1	Regular	685.988	0	27740.1	12	1	20	4.53	17423	0	5933			Green	220 223 236 413 419 823 827 832 850 851 856 857 858 859 2812 3037 3457 25215 28768 72773 76223 85845 99644 99750 107550 107554 116699 189151
116699	R4G2V1_9SAUR	R4G2V1	NGF-Fur-1 OS=Furina ornata PE=2 SV=1	Regular	685.988	0	28011.3	12	1	19	4.53	17423	0	5933			Green	220 223 236 413 419 823 827 832 850 851 856 857 858 859 2812 3037 3457 25215 28768 72773 76223 85845 99644 99750 107550 107554 177380 189151
107554	R4FJE9_9SAUR	R4FJE9	NGF-Bra-7 OS=Brachyurophis roperi PE=2 SV=1	Regular	685.988	0	28265.6	12	1	20	4.47	17423	0	5933			Green	220 223 236 413 419 823 827 832 850 851 856 857 858 859 2812 3037 3457 25215 28768 72773 76223 85845 99644 99750 107550 116699 177380 189151
107550	R4G2P8_9SAUR	R4G2P8	NGF-Bra-9 OS=Brachyurophis roperi PE=2 SV=1	Regular	685.988	0	28407.7	12	1	19	4.47	17423	0	5933			Green	220 223 236 413 419 823 827 832 850 851 856 857 858 859 2812 3037 3457 25215 28768 72773 76223 85845 99644 99750 107554 116699 177380 189151
99750	R4G7F0_9SAUR	R4G7F0	NGF-Bra-3 OS=Brachyurophis roperi PE=2 SV=1	Regular	685.988	0	28208.4	12	1	18	4.47	17423	0	5933			Green	220 223 236 413 419 823 827 832 850 851 856 857 858 859 2812 3037 3457 25215 28768 72773 76223 85845 99644 107550 107554 116699 177380 189151
99644	R4FI83_9SAUR	R4FI83	NGF-Bra-4 OS=Brachyurophis roperi PE=2 SV=1	Regular	685.988	0	28079.3	12	1	17	4.47	17423	0	5933			Green	220 223 236 413 419 823 827 832 850 851 856 857 858 859 2812 3037 3457 25215 28768 72773 76223 85845 99750 107550 107554 116699 177380 189151
85845	V8NP13_OPHHA	V8NP13	Uncharacterized protein (Fragment) OS=Ophiophagus hannah GN=L345_10532 PE=3 SV=1	Regular	685.988	0	27877.2	12	1	19	4.53	17423	0	5933			Green	220 223 236 413 419 823 827 832 850 851 856 857 858 859 2812 3037 3457 25215 28768 72773 76223 99644 99750 107550 107554 116699 177380 189151
76223	A0A077L854_PROFL	A0A077L854	Nerve growth factor (Fragment) OS=Protobothrops flavoviridis PE=2 SV=1	Regular	685.988	0	33438.3	12	1	21	3.75	17423	0	5933			Green	220 223 236 413 419 823 827 832 850 851 856 857 858 859 2812 3037 3457 25215 28768 72773 85845 99644 99750 107550 107554 116699 177380 189151
72773	H8PG96_9SAUR	H8PG96	Nerve growth factor isoform 1 OS=Parasuta nigriceps PE=2 SV=1	Regular	685.988	0	27765.3	12	1	17	4.55	17423	0	5933			Green	220 223 236 413 419 823 827 832 850 851 856 857 858 859 2812 3037 3457 25215 28768 76223 85845 99644 99750 107550 107554 116699 177380 189151
28768	V9I1A1_BUNFA	V9I1A1	Venom nerve growth factor OS=Bungarus fasciatus PE=2 SV=1	Regular	685.988	0	27801.9	12	1	19	4.53	17423	0	5933			Green	220 223 236 413 419 823 827 832 850 851 856 857 858 859 2812 3037 3457 25215 72773 76223 85845 99644 99750 107550 107554 116699 177380 189151
25215	R4FID6_9SAUR	R4FID6	NGF-Ech-1 OS=Echiopsis curta PE=2 SV=1	Regular	685.988	0	27756.3	12	1	20	4.55	17423	0	5933			Green	220 223 236 413 419 823 827 832 850 851 856 857 858 859 2812 3037 3457 28768 72773 76223 85845 99644 99750 107550 107554 116699 177380 189151
3457	B1Q3K2_PROFL	B1Q3K2	Nerve growth factor OS=Protobothrops flavoviridis PE=2 SV=1	Regular	685.988	0	27618.8	12	1	21	4.56	17423	0	5933			Green	220 223 236 413 419 823 827 832 850 851 856 857 858 859 2812 3037 25215 28768 72773 76223 85845 99644 99750 107550 107554 116699 177380 189151
3037	A0A0F7YZ00_MICFL	A0A0F7YZ00	Venom nerve growth factor 2 OS=Micrurus fulvius PE=2 SV=1	Regular	685.988	0	27948.4	12	1	20	4.53	17423	0	5933			Green	220 223 236 413 419 823 827 832 850 851 856 857 858 859 2812 3457 25215 28768 72773 76223 85845 99644 99750 107550 107554 116699 177380 189151
2812	A0A081DUC4_PYTRG	A0A081DUC4	Nerve growth factor (Fragment) OS=Python regius PE=2 SV=1	Regular	685.988	0	17642.8	12	1	12	7.14	17423	0	5933			Green	220 223 236 413 419 823 827 832 850 851 856 857 858 859 3037 3457 25215 28768 72773 76223 85845 99644 99750 107550 107554 116699 177380 189151
859	NGFV_MACLB	P25428	Venom nerve growth factor OS=Macrovipera lebetina PE=1 SV=2	Regular	685.988	0	27774.1	12	1	21	4.51	17423	0	5933			Green	220 223 236 413 419 823 827 832 850 851 856 857 858 2812 3037 3457 25215 28768 72773 76223 85845 99644 99750 107550 107554 116699 177380 189151
858	NGFV_DRYCN	F8RKW5	Venom nerve growth factor OS=Drysdalia coronoides PE=2 SV=1	Regular	685.988	0	27738	12	1	17	4.55	17423	0	5933			Green	220 223 236 413 419 823 827 832 850 851 856 857 859 2812 3037 3457 25215 28768 72773 76223 85845 99644 99750 107550 107554 116699 177380 189151
857	NGFV_CRYNI	Q1W7Q6	Venom nerve growth factor OS=Cryptophis nigrescens PE=2 SV=1	Regular	685.988	0	28032.4	12	1	18	4.53	17423	0	5933			Green	220 223 236 413 419 823 827 832 850 851 856 858 859 2812 3037 3457 25215 28768 72773 76223 85845 99644 99750 107550 107554 116699 177380 189151
856	NGFV_BOTJR	Q90W38	Venom nerve growth factor OS=Bothrops jararacussu GN=NGF PE=2 SV=1	Regular	685.988	0	27617.9	12	1	22	4.56	17423	0	5933			Green	220 223 236 413 419 823 827 832 850 851 857 858 859 2812 3037 3457 25215 28768 72773 76223 85845 99644 99750 107550 107554 116699 177380 189151
851	NGFV1_PSETE	Q3HXY9	Venom nerve growth factor 1 OS=Pseudonaja textilis PE=2 SV=1	Regular	685.988	0	27976.5	12	1	18	4.53	17423	0	5933			Green	220 223 236 413 419 823 827 832 850 856 857 858 859 2812 3037 3457 25215 28768 72773 76223 85845 99644 99750 107550 107554 116699 177380 189151
850	NGFV1_NAJSP	Q5YF90	Venom nerve growth factor 1 OS=Naja sputatrix PE=1 SV=1	Regular	685.988	0	28007.5	12	1	18	4.53	17423	0	5933			Green	220 223 236 413 419 823 827 832 851 856 857 858 859 2812 3037 3457 25215 28768 72773 76223 85845 99644 99750 107550 107554 116699 177380 189151
832	NGFV_OXYSC	Q3I5F4	Venom nerve growth factor OS=Oxyuranus scutellatus scutellatus PE=1 SV=1	Regular	685.988	0	27838.3	12	1	18	4.53	17423	0	5933			Green	220 223 236 413 419 823 827 850 851 856 857 858 859 2812 3037 3457 25215 28768 72773 76223 85845 99644 99750 107550 107554 116699 177380 189151
823	NGFV1_OXYMI	Q3HXZ1	Venom nerve growth factor 1 OS=Oxyuranus microlepidotus PE=2 SV=1	Regular	685.988	0	27809.3	12	1	17	4.53	17423	0	5933			Green	220 223 236 413 419 827 832 850 851 856 857 858 859 2812 3037 3457 25215 28768 72773 76223 85845 99644 99750 107550 107554 116699 177380 189151
419	NGFV_BUNMU	P34128	Venom nerve growth factor OS=Bungarus multicinctus PE=1 SV=1	Regular	685.988	0	27970.2	12	1	19	4.53	17423	0	5933			Green	220 223 236 413 823 827 832 850 851 856 857 858 859 2812 3037 3457 25215 28768 72773 76223 85845 99644 99750 107550 107554 116699 177380 189151
236	NGFV1_AZEFE	Q2XXL6	Venom nerve growth factor 1 (Fragment) OS=Azemiops feae PE=2 SV=1	Regular	685.988	0	25423.1	12	1	18	4.93	17423	0	5933			Green	220 223 413 419 823 827 832 850 851 856 857 858 859 2812 3037 3457 25215 28768 72773 76223 85845 99644 99750 107550 107554 116699 177380 189151
223	NGFV2_OXYMI	Q3HXZ0	Venom nerve growth factor 2 OS=Oxyuranus microlepidotus PE=2 SV=1	Regular	685.988	0	27790.2	12	1	18	4.53	17423	0	5933			Green	220 236 413 419 823 827 832 850 851 856 857 858 859 2812 3037 3457 25215 28768 72773 76223 85845 99644 99750 107550 107554 116699 177380 189151
16249	A0A2D4F7E1_MICCO	A0A2D4F7E1	Uncharacterized protein (Fragment) OS=Micrurus corallinus PE=4 SV=1	Regular	670.731	0	56343.1	19	2	50	3.88	130490	0	19350			Green	3 3078 6660 12385 15809 16186 41050 42078 50314 62203 82490 86399 87258 104741 106347 115998 132036 132507 158284 166464 174340 178233 186372 192553
188954	A0A0H3U273_9SAUR	A0A0H3U273	Phospholipase A2 OS=Trimeresurus gumprechti PE=3 SV=1	Regular	653.041	0	16173.6	4	1	15	5.84	5608	0	1320			Green	277 278 279 281 282 283 291 292 485 486 488 503 504 506 507 508 509 510 514 516 543 585 586 587 588 591 592 593 763 796 799 801 4271 20897 25743 29124 29216 29466 29727 29831 29867 29887 58695 72895 74159 78881 82858 90715 116260 189149
25743	A0A0H3U232_9SAUR	A0A0H3U232	Phospholipase A2 OS=Trimeresurus sabahi PE=3 SV=1	Regular	653.041	0	16262.9	4	1	17	5.8	5608	0	1320			Green	277 278 279 281 282 283 291 292 485 486 488 503 504 506 507 508 509 510 514 516 543 585 586 587 588 591 592 593 763 796 799 801 4271 20897 29124 29216 29466 29727 29831 29867 29887 58695 72895 74159 78881 82858 90715 116260 188954 189149
799	PA2HK_TRIST	P0DJQ2	Basic phospholipase A2 homolog CTs-K49c (Fragment) OS=Trimeresurus stejnegeri PE=1 SV=1	Regular	653.041	0	2485.89	4	1	3	34.78	5608	0	1320			Green	277 278 279 281 282 283 291 292 485 486 488 503 504 506 507 508 509 510 514 516 543 585 586 587 588 591 592 593 763 796 801 4271 20897 25743 29124 29216 29466 29727 29831 29867 29887 58695 72895 74159 78881 82858 90715 116260 188954 189149
593	PA2H_BOTMA	P0DI92	Phospholipase A2 homolog (Fragment) OS=Bothrops marajoensis PE=1 SV=1	Regular	653.041	0	3619.21	4	1	3	24.24	5608	0	1320			Green	277 278 279 281 282 283 291 292 485 486 488 503 504 506 507 508 509 510 514 516 543 585 586 587 588 591 592 763 796 799 801 4271 20897 25743 29124 29216 29466 29727 29831 29867 29887 58695 72895 74159 78881 82858 90715 116260 188954 189149
592	PA2HB_TRIBO	Q2YHJ4	Basic phospholipase A2 homolog Tbo-K49 OS=Trimeresurus borneensis PE=1 SV=1	Regular	653.041	0	16502	4	1	17	5.8	5608	0	1320			Green	277 278 279 281 282 283 291 292 485 486 488 503 504 506 507 508 509 510 514 516 543 585 586 587 588 591 593 763 796 799 801 4271 20897 25743 29124 29216 29466 29727 29831 29867 29887 58695 72895 74159 78881 82858 90715 116260 188954 189149
588	PA2H4_BOTAS	Q9PRT7	Phospholipase A2 homolog 4 (Fragment) OS=Bothrops asper PE=1 SV=1	Regular	653.041	0	2511.92	4	1	3	34.78	5608	0	1320			Green	277 278 279 281 282 283 291 292 485 486 488 503 504 506 507 508 509 510 514 516 543 585 586 587 591 592 593 763 796 799 801 4271 20897 25743 29124 29216 29466 29727 29831 29867 29887 58695 72895 74159 78881 82858 90715 116260 188954 189149
543	PA2B2_AGKBI	Q9PSF9	Basic phospholipase A2 2 (Fragment) OS=Agkistrodon bilineatus PE=1 SV=1	Regular	653.041	0	4325.9	4	1	4	20.51	5608	0	1320			Green	277 278 279 281 282 283 291 292 485 486 488 503 504 506 507 508 509 510 514 516 585 586 587 588 591 592 593 763 796 799 801 4271 20897 25743 29124 29216 29466 29727 29831 29867 29887 58695 72895 74159 78881 82858 90715 116260 188954 189149
510	PA2HB_TRIPE	Q2YHJ8	Basic phospholipase A2 homolog Tpu-K49b OS=Trimeresurus puniceus PE=1 SV=1	Regular	653.041	0	16582.1	4	1	17	5.8	5608	0	1320			Green	277 278 279 281 282 283 291 292 485 486 488 503 504 506 507 508 509 514 516 543 585 586 587 588 591 592 593 763 796 799 801 4271 20897 25743 29124 29216 29466 29727 29831 29867 29887 58695 72895 74159 78881 82858 90715 116260 188954 189149
506	PA2HA_TRIPE	Q2YHJ9	Basic phospholipase A2 homolog Tpu-K49a OS=Trimeresurus puniceus PE=1 SV=1	Regular	653.041	0	16692.3	4	1	15	5.8	5608	0	1320			Green	277 278 279 281 282 283 291 292 485 486 488 503 504 507 508 509 510 514 516 543 585 586 587 588 591 592 593 763 796 799 801 4271 20897 25743 29124 29216 29466 29727 29831 29867 29887 58695 72895 74159 78881 82858 90715 116260 188954 189149
486	PA2H1_BOTMT	P0DMJ9	Basic phospholipase A2 homolog BmatTX-I (Fragment) OS=Bothrops matogrossensis PE=1 SV=1	Regular	653.041	0	5854.56	4	1	5	15.69	5608	0	1320			Green	277 278 279 281 282 283 291 292 485 488 503 504 506 507 508 509 510 514 516 543 585 586 587 588 591 592 593 763 796 799 801 4271 20897 25743 29124 29216 29466 29727 29831 29867 29887 58695 72895 74159 78881 82858 90715 116260 188954 189149
1942	VM1B1_BOTAS	P83512	Snake venom metalloproteinase BaP1 OS=Bothrops asper PE=1 SV=2	Regular	619.949	0	46506	22	3	35	6.37	94268	86758.1	25740	227.234	10.5678	Green	1943 1944 1945 1947 2299 2300 2301 2302 2319 2340 2396 2419 2551 39648 39729 51280 77358 77495 83697 113300 113301 176770 176886 187944 188158 188163 189147 192734
192724	A0A1L8D639_BOTAT	A0A1L8D639	BATXCTL29 OS=Bothrops atrox PE=2 SV=1	Regular	565.31	0	17548.4	19	3	11	18.42	32214	0	5696			Green	189148 189174
189174	A0A1L8D644_BOTAT	A0A1L8D644	BATXCTL30 OS=Bothrops atrox PE=2 SV=1	Regular	565.31	0	17481.4	19	3	11	18.42	32214	0	5696			Green	189148 192724
189148	A0A1L8D6B9_BOTAT	A0A1L8D6B9	BATXCTL31 OS=Bothrops atrox PE=2 SV=1	Regular	565.31	0	17555.3	19	3	11	18.42	32214	32214	5696	84.374	1.4812	Green	189174 192724
189720	A0A1L8D5Y6_BOTAT	A0A1L8D5Y6	BATXSVMPIII5 OS=Bothrops atrox PE=2 SV=1	Regular	475.822	0	70266.4	24	3	48	4.46	34166	35875.2	12716	93.9634	6.6025	Green	2196 29421 79503 176879 176983 187935 189726 189728
12385	A0A2D4GRH7_MICCO	A0A2D4GRH7	Uncharacterized protein (Fragment) OS=Micrurus corallinus PE=4 SV=1	Regular	467.056	0	49689.1	23	2	39	7.62	137864	0	28093			Green	3 3078 6660 15809 16186 16249 41050 42078 50314 62203 82490 86399 87258 104741 106347 115998 132036 132507 158284 174340 178233 186372 192553
189726	A0A1L8D6A0_BOTAT	A0A1L8D6A0	BATXSVMPIII4 OS=Bothrops atrox PE=2 SV=1	Regular	439.036	0	70013.1	21	4	48	5.45	33899	24726.3	10656	64.7624	4.5342	Green	2196 29421 79503 176879 176983 187935 189720 189728
1943	VM1B2_BOTJR	Q7T1T4	Snake venom metalloproteinase BjussuMP-2 (Fragment) OS=Bothrops jararacussu PE=1 SV=1	Regular	406.513	0	42470.3	10	2	35	4.34	10436	0	3958			Green	1942 1944 1945 1947 2299 2300 2301 2302 2319 2340 2396 2419 2551 39648 39729 51280 77358 77495 83697 113300 113301 176770 176886 187944 188158 188163 189147 192734
189172	A0A1L8D5U3_BOTAT	A0A1L8D5U3	BATXSVSP18 OS=Bothrops atrox PE=2 SV=1	Regular	391.039	0	29067.7	16	3	25	13.95	70171	0	11984			Green	2102 188152 189164 192725
2102	VSP1_BOTJA	P81824	Platelet-aggregating proteinase PA-BJ (Fragment) OS=Bothrops jararaca PE=1 SV=2	Regular	389.825	0	26426.2	15	3	20	23.21	46241	34818	16454	91.1943	2.4099	Green	189164 189172
189728	A0A1L8D5Z1_BOTAT	A0A1L8D5Z1	BATXSVMPIII3 OS=Bothrops atrox PE=2 SV=1	Regular	376.766	0	70175.5	15	2	51	2.64	23116	0	8929			Green	2196 29421 79503 176879 176983 187935 189720 189726
2196	VM33_BOTAT	C5H5D4	Zinc metalloproteinase-disintegrin-like batroxstatin-3 (Fragment) OS=Bothrops atrox PE=2 SV=1	Regular	376.766	0	48223.7	15	2	28	3.86	23116	0	8929			Green	29421 79503 176879 176983 187935 189720 189726 189728
78737	A0A193CHK5_CROMN	A0A193CHK5	Phospholipase A2_3 OS=Crotalus molossus nigrescens PE=2 SV=1	Regular	375.291	0	16609.7	8	1	11	10.14	8878	0	3686			Green	401 477 550 77873 192737
77873	A0A193CHK8_CROCE	A0A193CHK8	Phospholipase A2_2 OS=Crotalus cerberus PE=2 SV=1	Regular	375.291	0	16667.9	8	1	13	10.14	8878	0	3686			Green	401 477 550 78737 192737
477	PA2B_CERGO	Q6EER5	Basic phospholipase A2 Ceg-N6 OS=Cerrophidion godmani PE=1 SV=1	Regular	375.291	0	14824.6	8	1	10	11.48	8878	0	3686			Green	401 550 77873 78737 192737
401	PA2B_BOTSC	Q6EER4	Basic phospholipase A2 Bs-N6 OS=Bothriechis schlegelii PE=1 SV=1	Regular	375.291	0	16335.4	8	1	10	10.14	8878	0	3686			Green	477 550 77873 78737 192737
187935	A0A1L8D5Y7_BOTAT	A0A1L8D5Y7	BATXSVMPIII6 OS=Bothrops atrox PE=2 SV=1	Regular	367.032	0	70054.3	13	1	48	2.65	21735	0	6731			Green	2196 29421 79503 176879 176983 189720 189726 189728
176983	A0A194APM5_SISTE	A0A194APM5	Metalloproteinase type III 9b OS=Sistrurus tergeminus PE=3 SV=1	Regular	367.032	0	71241.6	13	1	47	2.61	21735	0	6731			Green	2196 29421 79503 176879 187935 189720 189726 189728
176879	A0A194ARI7_SISTE	A0A194ARI7	Metalloproteinase type III 9a OS=Sistrurus tergeminus PE=3 SV=1	Regular	367.032	0	71259.6	13	1	46	2.61	21735	0	6731			Green	2196 29421 79503 176983 187935 189720 189726 189728
79503	A0A1W7RJW8_AGKCO	A0A1W7RJW8	Metalloproteinase (Type III) 4 OS=Agkistrodon contortrix contortrix PE=3 SV=1	Regular	367.032	0	71097.3	13	1	49	2.6	21735	0	6731			Green	2196 29421 176879 176983 187935 189720 189726 189728
29421	A0A194ARK7_9SAUR	A0A194ARK7	Metalloproteinase type III 8 OS=Agkistrodon piscivorus PE=3 SV=1	Regular	367.032	0	71071.1	13	1	47	2.6	21735	0	6731			Green	2196 79503 176879 176983 187935 189720 189726 189728
189193	A0A1L8D5U9_BOTAT	A0A1L8D5U9	BATXSVSP10 OS=Bothrops atrox PE=2 SV=1	Regular	348.585	0	29308.4	18	2	21	7.69	27566	0	7305			Green	2054 2069 2070 2158 2160 2161 2162 2917 7623 7668 11566 14855 15757 16113 21195 29241 29448 29846 72326 72568 72666 73080 73190 75127 76674 77792 78520 84610 117488 176789 188147 189203 189724 189772
2158	VSPH_BOTJR	Q7T229	Snake venom serine protease homolog OS=Bothrops jararacussu PE=1 SV=1	Regular	348.585	0	29338.4	18	2	21	7.69	27566	12097.5	7305	31.6854	0.9296	Green	2054 2069 2070 2160 2161 2162 2917 7623 7668 11566 14855 15757 16113 21195 29241 29448 29846 72326 72568 72666 73080 73190 75127 76674 77792 78520 84610 117488 176789 188147 189193 189203 189724 189772
189152	A0A1L8D673_BOTAT	A0A1L8D673	BATXCRISP1 OS=Bothrops atrox PE=2 SV=1	Regular	343.727	0	27748.1	20	4	18	23.33	52421	47777	14100	125.136	3.4723	Yellow	1018 1028 15573 21273 22099 22121 25660 25873 58881 72106 75260 112941 113257 114708 115165 115239 115308 116192 188815 192812
176991	A0A194APM8_SISTE	A0A194APM8	Metalloproteinase type III 6c OS=Sistrurus tergeminus PE=3 SV=1	Regular	324.892	0	69661.6	12	1	51	2.3	38459	0	11108			Green	2198 2207 2208 2214 2350 2497 2510 2565 2568 2575 7711 73157 73288 73304 74778 77471 77478 78290 113408 117331 176726 176727 176728 176757 176986 176989 188166 189156 189722 189738
176986	A0A194ATH1_SISTE	A0A194ATH1	Metalloproteinase type III 6a OS=Sistrurus tergeminus PE=3 SV=1	Regular	324.892	0	69647.5	12	1	50	2.3	38459	0	11108			Green	2198 2207 2208 2214 2350 2497 2510 2565 2568 2575 7711 73157 73288 73304 74778 77471 77478 78290 113408 117331 176726 176727 176728 176757 176989 176991 188166 189156 189722 189738
176757	A0A194ARQ4_SISTE	A0A194ARQ4	Metalloproteinase type III 8a OS=Sistrurus tergeminus PE=3 SV=1	Regular	324.892	0	70122.1	12	1	50	2.29	38459	0	11108			Green	2198 2207 2208 2214 2350 2497 2510 2565 2568 2575 7711 73157 73288 73304 74778 77471 77478 78290 113408 117331 176726 176727 176728 176986 176989 176991 188166 189156 189722 189738
176728	A0A194ARJ1_SISTE	A0A194ARJ1	Metalloproteinase type III 6b OS=Sistrurus tergeminus PE=3 SV=1	Regular	324.892	0	69662.6	12	1	50	2.3	38459	0	11108			Green	2198 2207 2208 2214 2350 2497 2510 2565 2568 2575 7711 73157 73288 73304 74778 77471 77478 78290 113408 117331 176726 176727 176757 176986 176989 176991 188166 189156 189722 189738
176727	A0A194APN8_SISTE	A0A194APN8	Metalloproteinase type III 2 OS=Sistrurus tergeminus PE=3 SV=1	Regular	324.892	0	70396.5	12	1	50	2.29	38459	0	11108			Green	2198 2207 2208 2214 2350 2497 2510 2565 2568 2575 7711 73157 73288 73304 74778 77471 77478 78290 113408 117331 176726 176728 176757 176986 176989 176991 188166 189156 189722 189738
117331	B0VXU4_SISCA	B0VXU4	Metalloproteinase isoform 1 OS=Sistrurus catenatus edwardsii PE=2 SV=1	Regular	324.892	0	70227.4	12	1	49	2.29	38459	0	11108			Green	2198 2207 2208 2214 2350 2497 2510 2565 2568 2575 7711 73157 73288 73304 74778 77471 77478 78290 113408 176726 176727 176728 176757 176986 176989 176991 188166 189156 189722 189738
113408	A0A194ATG8_SISTE	A0A194ATG8	Metalloproteinase type III 8b OS=Sistrurus tergeminus PE=3 SV=1	Regular	324.892	0	70163.2	12	1	50	2.29	38459	0	11108			Green	2198 2207 2208 2214 2350 2497 2510 2565 2568 2575 7711 73157 73288 73304 74778 77471 77478 78290 117331 176726 176727 176728 176757 176986 176989 176991 188166 189156 189722 189738
78290	A0A194AQ23_SISMB	A0A194AQ23	Metalloproteinase type III 3c OS=Sistrurus miliarius barbouri PE=3 SV=1	Regular	324.892	0	70326.3	12	1	52	2.29	38459	0	11108			Green	2198 2207 2208 2214 2350 2497 2510 2565 2568 2575 7711 73157 73288 73304 74778 77471 77478 113408 117331 176726 176727 176728 176757 176986 176989 176991 188166 189156 189722 189738
77478	A0A194ATS6_SISMB	A0A194ATS6	Metalloproteinase type III 3a OS=Sistrurus miliarius barbouri PE=3 SV=1	Regular	324.892	0	70426.4	12	1	52	2.29	38459	0	11108			Green	2198 2207 2208 2214 2350 2497 2510 2565 2568 2575 7711 73157 73288 73304 74778 77471 78290 113408 117331 176726 176727 176728 176757 176986 176989 176991 188166 189156 189722 189738
77471	A0A194AS40_SISMB	A0A194AS40	Metalloproteinase type III 4b OS=Sistrurus miliarius barbouri PE=3 SV=1	Regular	324.892	0	70184.2	12	1	50	2.29	38459	0	11108			Green	2198 2207 2208 2214 2350 2497 2510 2565 2568 2575 7711 73157 73288 73304 74778 77478 78290 113408 117331 176726 176727 176728 176757 176986 176989 176991 188166 189156 189722 189738
73304	A0A194ARX5_SISMB	A0A194ARX5	Metalloproteinase type III 3b OS=Sistrurus miliarius barbouri PE=3 SV=1	Regular	324.892	0	70309.2	12	1	52	2.29	38459	0	11108			Green	2198 2207 2208 2214 2350 2497 2510 2565 2568 2575 7711 73157 73288 74778 77471 77478 78290 113408 117331 176726 176727 176728 176757 176986 176989 176991 188166 189156 189722 189738
73157	A0A194ASV7_SISMB	A0A194ASV7	Metalloproteinase type III 4a OS=Sistrurus miliarius barbouri PE=3 SV=1	Regular	324.892	0	70167.1	12	1	50	2.29	38459	0	11108			Green	2198 2207 2208 2214 2350 2497 2510 2565 2568 2575 7711 73288 73304 74778 77471 77478 78290 113408 117331 176726 176727 176728 176757 176986 176989 176991 188166 189156 189722 189738
2565	VM3H3_BOTJA	Q98UF9	Zinc metalloproteinase-disintegrin-like HF3 OS=Bothrops jararaca PE=1 SV=3	Regular	324.892	0	69862.5	12	1	46	2.31	38459	0	11108			Green	2198 2207 2208 2214 2350 2497 2510 2568 2575 7711 73157 73288 73304 74778 77471 77478 78290 113408 117331 176726 176727 176728 176757 176986 176989 176991 188166 189156 189722 189738
192722	A0A1L8D626_BOTAT	A0A1L8D626	BATXSVSP19 OS=Bothrops atrox PE=2 SV=1	Regular	314.854	0	28937.8	13	2	22	7.75	48272	0	11001			Green	2160 7623 10609 11566 29238 72317 75082 75127 113336 117484 176788 176890 176898 188147 189203
83697	A0A1W7RJW1_AGKCO	A0A1W7RJW1	Metalloproteinase (Type II) 5a OS=Agkistrodon contortrix contortrix PE=3 SV=1	Regular	308.373	0	55265.4	5	1	39	1.86	7204	0	907			Green	1942 1943 1944 1945 1947 2299 2300 2319 2396 2419 2551 39648 51280 77495 113300 113301 176770 176886 187944 188158 188163 189147 192734
2396	VM2AB_AGKCO	Q805F6	Zinc metalloproteinase/disintegrin OS=Agkistrodon contortrix contortrix PE=1 SV=1	Regular	308.373	0	55166.3	5	1	39	1.86	7204	0	907			Green	1942 1943 1944 1945 1947 2299 2300 2319 2419 2551 39648 51280 77495 83697 113300 113301 176770 176886 187944 188158 188163 189147 192734
2299	VM1B1_BOTAT	P0DJE1	Snake venom metalloproteinase Batx-1 (Fragment) OS=Bothrops atrox PE=1 SV=1	Regular	308.373	0	2752.12	5	1	2	37.5	7204	0	907			Green	1942 1943 1944 1945 1947 2300 2319 2396 2419 2551 39648 51280 77495 83697 113300 113301 176770 176886 187944 188158 188163 189147 192734
21163	A0A194APL9_9SAUR	A0A194APL9	Snake venom 5'-nucleotidase OS=Agkistrodon piscivorus PE=3 SV=1	Regular	289.551	0	65229.3	26	5	46	15.48	39088	29099	10268	76.2153	4.9715	Yellow	2353 2357 2914 3348 12803 15783 16893 36370 37836 44019 59027 73319 74590 74830 75612 84475 103257 113041 147182 176892 188335
7689	A0A0K8RYS4_CROHD	A0A0K8RYS4	Serine proteinase 2d OS=Crotalus horridus PE=3 SV=1	Regular	285.763	0	28951.6	18	2	23	8.14	55383	0	14741			Green	11255 11260 12051 14738 15322 15495 15877 16091 188147
677	PA2B1_BOTMO	P0C8M1	Basic phospholipase A2 BmTX-I OS=Bothrops moojeni PE=1 SV=1	Regular	284.484	0	14879.7	7	1	13	4.96	39134	0	15056			Green	277 278 279 281 282 283 485 488 503 507 508 516 586 591 763 796 20897 24828 29124 29216 29466 29472 29727 29831 29867 29887 58695 72895 74159 82858 116260 187940 189149
174340	A0A2D4LA88_9SAUR	A0A2D4LA88	Uncharacterized protein (Fragment) OS=Micrurus spixii PE=4 SV=1	Regular	281.848	0	29493.8	7	1	27	3.04	109285	0	13431			Green	3 3078 6660 12385 15809 16186 16249 41050 42078 50314 62203 82490 86399 87258 104741 106347 115998 132036 132507 158284 178233 186372 192553
106347	A0A2D4K1T5_9SAUR	A0A2D4K1T5	Uncharacterized protein (Fragment) OS=Micrurus paraensis PE=4 SV=1	Regular	281.848	0	20998.9	7	1	17	4.28	109285	0	13431			Green	3 3078 6660 12385 15809 16186 16249 41050 42078 50314 62203 82490 86399 87258 104741 115998 132036 132507 158284 174340 178233 186372 192553
13690	A0A2D4GRC4_MICCO	A0A2D4GRC4	Uncharacterized protein (Fragment) OS=Micrurus corallinus PE=4 SV=1	Regular	267.02	0	21754.6	8	1	20	4.76	37662	0	7855			Green	3 41050 50314 62203 86399 87258 104741 109915 132036 132507 158284 168493 178233
145706	A0A2D4FKJ6_MICCO	A0A2D4FKJ6	Uncharacterized protein (Fragment) OS=Micrurus corallinus PE=4 SV=1	Regular	266.024	0	39078.5	6	2	27	7.96	6239	0	987			Yellow	8 9 10 11 955 2628 3699 13938 16781 21277 39882 41714 56907 72842 75444 76253 78968 79241 80048 83386 101485 102541 112937 113241 113314 115786 176504
115786	A0A0K8S0L7_CROHD	A0A0K8S0L7	Glutaminyl-peptide cyclotransferases OS=Crotalus horridus PE=4 SV=1	Regular	266.024	0	42655.6	6	2	27	7.34	6239	0	987			Yellow	8 9 10 11 955 2628 3699 13938 16781 21277 39882 41714 56907 72842 75444 76253 78968 79241 80048 83386 101485 102541 112937 113241 113314 145706 176504
113314	M9NCD3_SISTE	M9NCD3	Glutaminyl-peptide cyclotransferases OS=Sistrurus tergeminus GN=QC PE=2 SV=1	Regular	266.024	0	42582.5	6	2	27	7.34	6239	0	987			Yellow	8 9 10 11 955 2628 3699 13938 16781 21277 39882 41714 56907 72842 75444 76253 78968 79241 80048 83386 101485 102541 112937 113241 115786 145706 176504
113241	A0A077LD07_PROEL	A0A077LD07	Glutaminyl-peptide cyclotransferase OS=Protobothrops elegans PE=2 SV=1	Regular	266.024	0	42590.6	6	2	27	7.34	6239	0	987			Yellow	8 9 10 11 955 2628 3699 13938 16781 21277 39882 41714 56907 72842 75444 76253 78968 79241 80048 83386 101485 102541 112937 113314 115786 145706 176504
101485	M9NCD2_CERGO	M9NCD2	Glutaminyl-peptide cyclotransferases OS=Cerrophidion godmani GN=QC-1 PE=2 SV=1	Regular	266.024	0	40700.6	6	2	23	7.63	6239	0	987			Yellow	8 9 10 11 955 2628 3699 13938 16781 21277 39882 41714 56907 72842 75444 76253 78968 79241 80048 83386 102541 112937 113241 113314 115786 145706 176504
83386	A0A1W7RH88_AGKCO	A0A1W7RH88	Glutaminyl-peptide cyclotransferase OS=Agkistrodon contortrix contortrix PE=4 SV=1	Regular	266.024	0	42637.6	6	2	27	7.34	6239	0	987			Yellow	8 9 10 11 955 2628 3699 13938 16781 21277 39882 41714 56907 72842 75444 76253 78968 79241 80048 101485 102541 112937 113241 113314 115786 145706 176504
80048	A0A2D4KCP1_9SAUR	A0A2D4KCP1	Uncharacterized protein OS=Micrurus paraensis PE=4 SV=1	Regular	266.024	0	42480.4	6	2	28	7.34	6239	0	987			Yellow	8 9 10 11 955 2628 3699 13938 16781 21277 39882 41714 56907 72842 75444 76253 78968 79241 83386 101485 102541 112937 113241 113314 115786 145706 176504
79241	M9ND11_PROMU	M9ND11	Glutaminyl-peptide cyclotransferases OS=Protobothrops mucrosquamatus GN=QC PE=2 SV=1	Regular	266.024	0	42635.6	6	2	28	7.34	6239	0	987			Yellow	8 9 10 11 955 2628 3699 13938 16781 21277 39882 41714 56907 72842 75444 76253 78968 80048 83386 101485 102541 112937 113241 113314 115786 145706 176504
78968	T2HPS2_PROFL	T2HPS2	Glutaminyl cyclase (Fragment) OS=Protobothrops flavoviridis PE=2 SV=1	Regular	266.024	0	38284.7	6	2	24	8.13	6239	0	987			Yellow	8 9 10 11 955 2628 3699 13938 16781 21277 39882 41714 56907 72842 75444 76253 79241 80048 83386 101485 102541 112937 113241 113314 115786 145706 176504
76253	M9ND08_MICFL	M9ND08	Glutaminyl-peptide cyclotransferases OS=Micrurus fulvius GN=QC PE=2 SV=1	Regular	266.024	0	42337.2	6	2	28	7.34	6239	0	987			Yellow	8 9 10 11 955 2628 3699 13938 16781 21277 39882 41714 56907 72842 75444 78968 79241 80048 83386 101485 102541 112937 113241 113314 115786 145706 176504
75444	U3TAD9_PROFL	U3TAD9	Glutaminyl cyclase OS=Protobothrops flavoviridis PE=2 SV=1	Regular	266.024	0	34676.6	6	2	24	9	6239	9358.5	987	24.5115	0.85	Yellow	8 9 10 11 955 2628 3699 13938 16781 21277 39882 41714 56907 72842 76253 78968 79241 80048 83386 101485 102541 112937 113241 113314 115786 145706 176504
72842	M9NCI8_CROAT	M9NCI8	Glutaminyl-peptide cyclotransferases OS=Crotalus atrox GN=QC PE=2 SV=1	Regular	266.024	0	42584.5	6	2	27	7.34	6239	0	987			Yellow	8 9 10 11 955 2628 3699 13938 16781 21277 39882 41714 56907 75444 76253 78968 79241 80048 83386 101485 102541 112937 113241 113314 115786 145706 176504
56907	U3TBM3_OVOOK	U3TBM3	Glutaminyl_cyclase (Fragment) OS=Ovophis okinavensis PE=2 SV=1	Regular	266.024	0	41026.9	6	2	25	7.61	6239	0	987			Yellow	8 9 10 11 955 2628 3699 13938 16781 21277 39882 41714 72842 75444 76253 78968 79241 80048 83386 101485 102541 112937 113241 113314 115786 145706 176504
41714	A0A0B8RRL4_BOIIR	A0A0B8RRL4	Glutaminyl-peptide cyclotransferase 1 OS=Boiga irregularis PE=4 SV=1	Regular	266.024	0	42218.1	6	2	27	7.34	6239	0	987			Yellow	8 9 10 11 955 2628 3699 13938 16781 21277 39882 56907 72842 75444 76253 78968 79241 80048 83386 101485 102541 112937 113241 113314 115786 145706 176504
39882	U3TDL2_OVOOK	U3TDL2	Glutaminyl_cyclase (Fragment) OS=Ovophis okinavensis PE=2 SV=1	Regular	266.024	0	42685.6	6	2	28	7.32	6239	0	987			Yellow	8 9 10 11 955 2628 3699 13938 16781 21277 41714 56907 72842 75444 76253 78968 79241 80048 83386 101485 102541 112937 113241 113314 115786 145706 176504
21277	M9NCI9_TRIGS	M9NCI9	Glutaminyl-peptide cyclotransferases OS=Trimeresurus gracilis GN=QC PE=2 SV=1	Regular	266.024	0	42580.6	6	2	27	7.34	6239	0	987			Yellow	8 9 10 11 955 2628 3699 13938 16781 39882 41714 56907 72842 75444 76253 78968 79241 80048 83386 101485 102541 112937 113241 113314 115786 145706 176504
13938	T1DH29_CROHD	T1DH29	Glutaminyl-peptide cyclotransferase OS=Crotalus horridus PE=2 SV=1	Regular	266.024	0	42654.6	6	2	27	7.34	6239	0	987			Yellow	8 9 10 11 955 2628 3699 16781 21277 39882 41714 56907 72842 75444 76253 78968 79241 80048 83386 101485 102541 112937 113241 113314 115786 145706 176504
3699	U3FZH0_MICFL	U3FZH0	Glutaminyl cyclase OS=Micrurus fulvius PE=2 SV=1	Regular	266.024	0	42378.2	6	2	28	7.34	6239	0	987			Yellow	8 9 10 11 955 2628 13938 16781 21277 39882 41714 56907 72842 75444 76253 78968 79241 80048 83386 101485 102541 112937 113241 113314 115786 145706 176504
2628	T2HQ78_PROFL	T2HQ78	Glutaminyl cyclase OS=Protobothrops flavoviridis PE=2 SV=1	Regular	266.024	0	42504.5	6	2	26	7.34	6239	0	987			Yellow	8 9 10 11 955 3699 13938 16781 21277 39882 41714 56907 72842 75444 76253 78968 79241 80048 83386 101485 102541 112937 113241 113314 115786 145706 176504
955	QPCT_GLOBL	Q90YA8	Glutaminyl-peptide cyclotransferase OS=Gloydius blomhoffii GN=QPCT PE=2 SV=1	Regular	266.024	0	42552.5	6	2	26	7.34	6239	0	987			Yellow	8 9 10 11 2628 3699 13938 16781 21277 39882 41714 56907 72842 75444 76253 78968 79241 80048 83386 101485 102541 112937 113241 113314 115786 145706 176504
11	QPCT_BOIIR	A7ISW1	Glutaminyl-peptide cyclotransferase OS=Boiga irregularis GN=QPCT PE=2 SV=1	Regular	266.024	0	42218.1	6	2	27	7.34	6239	0	987			Yellow	8 9 10 955 2628 3699 13938 16781 21277 39882 41714 56907 72842 75444 76253 78968 79241 80048 83386 101485 102541 112937 113241 113314 115786 145706 176504
9	QPCT_BOTJA	Q9YIB5	Glutaminyl-peptide cyclotransferase OS=Bothrops jararaca GN=QPCT PE=2 SV=1	Regular	266.024	0	42489.4	6	2	28	7.34	6239	0	987			Yellow	8 10 11 955 2628 3699 13938 16781 21277 39882 41714 56907 72842 75444 76253 78968 79241 80048 83386 101485 102541 112937 113241 113314 115786 145706 176504
8	QPCT_BOIDE	A7ISW2	Glutaminyl-peptide cyclotransferase OS=Boiga dendrophila GN=QPCT PE=2 SV=1	Regular	266.024	0	42218.1	6	2	27	7.34	6239	0	987			Yellow	9 10 11 955 2628 3699 13938 16781 21277 39882 41714 56907 72842 75444 76253 78968 79241 80048 83386 101485 102541 112937 113241 113314 115786 145706 176504
188335	A0A1L8D667_BOTAT	A0A1L8D667	BATXNUC1 OS=Bothrops atrox PE=2 SV=1	Regular	254.165	0	62041.5	21	4	42	13.73	31509	0	8890			Yellow	2353 2357 2914 3348 12803 15783 16893 21163 36370 37836 44019 59027 73319 74590 74830 75612 84475 103257 113041 147182 176892
16091	A0A0K8RS97_CROHD	A0A0K8RS97	Serine proteinase 1a OS=Crotalus horridus PE=3 SV=1	Regular	252.367	0	28888.6	15	1	25	8.14	49926	0	12505			Green	7689 11255 11260 12051 14738 15322 15495 15877 188147
15877	A0A0K8RSF0_CROHD	A0A0K8RSF0	Serine proteinase 1d OS=Crotalus horridus PE=3 SV=1	Regular	252.367	0	28865.5	15	1	23	8.14	49926	0	12505			Green	7689 11255 11260 12051 14738 15322 15495 16091 188147
15495	T1E3C0_CROHD	T1E3C0	Serine proteinase 1c OS=Crotalus horridus PE=2 SV=1	Regular	252.367	0	28879.5	15	1	23	8.14	49926	0	12505			Green	7689 11255 11260 12051 14738 15322 15877 16091 188147
15322	A0A0K8RS95_CROHD	A0A0K8RS95	Serine proteinase 1f OS=Crotalus horridus PE=3 SV=1	Regular	252.367	0	28835.4	15	1	23	8.14	49926	0	12505			Green	7689 11255 11260 12051 14738 15495 15877 16091 188147
14738	A0A0K8RSB3_CROHD	A0A0K8RSB3	Serine proteinase 1e OS=Crotalus horridus PE=3 SV=1	Regular	252.367	0	28875.5	15	1	23	8.14	49926	0	12505			Green	7689 11255 11260 12051 15322 15495 15877 16091 188147
12051	T1D6M9_CROHD	T1D6M9	Serine proteinase 1b OS=Crotalus horridus PE=2 SV=1	Regular	252.367	0	28861.5	15	1	23	8.14	49926	0	12505			Green	7689 11255 11260 14738 15322 15495 15877 16091 188147
11260	A0A0K8RYN6_CROHD	A0A0K8RYN6	Serine proteinase 2a OS=Crotalus horridus PE=3 SV=1	Regular	252.367	0	28849.5	15	1	23	8.14	49926	0	12505			Green	7689 11255 12051 14738 15322 15495 15877 16091 188147
11255	A0A0K8RYN5_CROHD	A0A0K8RYN5	Serine proteinase 2e OS=Crotalus horridus PE=3 SV=1	Regular	252.367	0	28917.5	15	1	23	8.14	49926	0	12505			Green	7689 11260 12051 14738 15322 15495 15877 16091 188147
112937	M9NCG3_9SAUR	M9NCG3	Glutaminyl-peptide cyclotransferases OS=Daboia russelii GN=QC PE=2 SV=1	Regular	237.924	0	42287.2	4	1	26	3.8	2631	0	704			Yellow	8 9 10 11 955 2628 3699 13938 16781 21277 39882 41714 56907 72842 75444 76253 78968 79241 80048 83386 101485 102541 113241 113314 115786 145706
102541	M9NCR9_CERGO	M9NCR9	Glutaminyl-peptide cyclotransferases OS=Cerrophidion godmani GN=QC-2 PE=2 SV=1	Regular	237.924	0	41370.4	4	1	24	3.89	2631	0	704			Yellow	8 9 10 11 955 2628 3699 13938 16781 21277 39882 41714 56907 72842 75444 76253 78968 79241 80048 83386 101485 112937 113241 113314 115786 145706
16781	J3S3V2_CROAD	J3S3V2	Glutaminyl-peptide cyclotransferase OS=Crotalus adamanteus PE=2 SV=1	Regular	237.924	0	42639.6	4	1	27	3.8	2631	0	704			Yellow	8 9 10 11 955 2628 3699 13938 21277 39882 41714 56907 72842 75444 76253 78968 79241 80048 83386 101485 102541 112937 113241 113314 115786 145706
10	QPCT_CROAT	P0CV92	Glutaminyl-peptide cyclotransferase (Fragments) OS=Crotalus atrox GN=QPCT PE=1 SV=1	Regular	237.924	0	7898.95	4	1	6	19.72	2631	0	704			Yellow	8 9 11 955 2628 3699 13938 16781 21277 39882 41714 56907 72842 75444 76253 78968 79241 80048 83386 101485 102541 112937 113241 113314 115786 145706
2052	VSP1_BOTJR	Q2PQJ3	Thrombin-like enzyme BjussuSP-1 OS=Bothrops jararacussu PE=1 SV=1	Regular	236.016	0	25846.9	10	1	13	8.19	22840	68520	4965	179.466	4.6386	Yellow
79641	A0A1W7RJU5_AGKCO	A0A1W7RJU5	Metalloproteinase (Type III) 6a OS=Agkistrodon contortrix contortrix PE=3 SV=1	Regular	225.561	0	70329.8	14	1	55	4.26	23855	0	8953			Green	29052 29404 29639 189155
29639	A0A194APE3_9SAUR	A0A194APE3	Metalloproteinase type III 9a OS=Agkistrodon piscivorus PE=3 SV=1	Regular	225.561	0	70362.8	14	1	54	4.26	23855	0	8953			Green	29052 29404 79641 189155
29404	A0A194AMC0_9SAUR	A0A194AMC0	Metalloproteinase type III 9b OS=Agkistrodon piscivorus PE=3 SV=1	Regular	225.561	0	70438	14	1	55	4.26	23855	0	8953			Green	29052 29639 79641 189155
930	LECG_LACST	Q9PSM4	C-type lectin LmsL OS=Lachesis stenophrys PE=1 SV=1	Regular	217.468	0	16736.5	7	1	16	7.41	7414	0	1965			Yellow	256
256	LECG_BOTPI	P0DL30	C-type lectin BPL OS=Bothrops pirajai PE=1 SV=1	Regular	217.468	0	16630.4	7	1	15	7.41	7414	22242	1965	58.2556	0.9688	Yellow	930
2357	V5NTD_GLOBR	B6EWW8	Snake venom 5'-nucleotidase OS=Gloydius brevicaudus PE=2 SV=1	Regular	212.452	0	65118.3	20	4	44	10.88	22920	0	6152			Yellow	2353 2914 3348 12803 15783 16893 21163 36370 37836 44019 59027 73319 74590 74830 75612 84475 103257 113041 147182 176892 188335
113041	A0A077L6M5_PROEL	A0A077L6M5	5-nucleotidase OS=Protobothrops elegans PE=2 SV=1	Regular	200.792	0	65324.5	22	4	47	12.41	34110	0	9005			Yellow	2353 2357 2914 3348 12803 15783 16893 21163 36370 37836 44019 59027 73319 74590 74830 75612 84475 103257 147182 176892 188335
84475	A0A1W7RF85_AGKCO	A0A1W7RF85	Snake venom 5'-nucleotidase OS=Agkistrodon contortrix contortrix PE=3 SV=1	Regular	200.792	0	65234.3	22	4	47	12.41	34110	0	9005			Yellow	2353 2357 2914 3348 12803 15783 16893 21163 36370 37836 44019 59027 73319 74590 74830 75612 103257 113041 147182 176892 188335
75612	T2HRS9_PROFL	T2HRS9	5' nucleotidase (Fragment) OS=Protobothrops flavoviridis PE=2 SV=1	Regular	200.792	0	57546.8	22	4	42	14.12	34110	0	9005			Yellow	2353 2357 2914 3348 12803 15783 16893 21163 36370 37836 44019 59027 73319 74590 74830 84475 103257 113041 147182 176892 188335
74590	A0A077L7M9_PROFL	A0A077L7M9	5-nucleotidase OS=Protobothrops flavoviridis PE=2 SV=1	Regular	200.792	0	65702.9	22	4	45	12.35	34110	0	9005			Yellow	2353 2357 2914 3348 12803 15783 16893 21163 36370 37836 44019 59027 73319 74830 75612 84475 103257 113041 147182 176892 188335
189724	A0A1L8D635_BOTAT	A0A1L8D635	BATXSVSP9 OS=Bothrops atrox PE=2 SV=1	Regular	197.383	0	29421.6	9	1	22	3.46	8065	0	2132			Green	2158 189193
2569	VM3LB_BOTLC	P86092	Zinc metalloproteinase leucurolysin-B (Fragment) OS=Bothrops leucurus PE=1 SV=1	Regular	187.53	0	38143.9	13	3	24	4.32	29123	63405	9057	166.069	6.3345	Yellow	189165 192741
189734	A0A1L8D675_BOTAT	A0A1L8D675	BATXSVMPII5 OS=Bothrops atrox PE=2 SV=1	Regular	179.613	0	56077.5	16	2	46	5.38	25977	0	3637			Green	1953 2325 2419 7791 7817 8093 8331 17538 28905 28911 50431 51275 72541 79646 79652 176596 187982 187989 188003 188226 188229 188350 188633 189729 190458 190462 192720 192740
51275	E3UJL5_BOTNU	E3UJL5	MP_IIb1 SVMP (Fragment) OS=Bothrops neuwiedi PE=2 SV=1	Regular	179.613	0	37509.6	16	2	28	8.15	25977	23361	3637	61.1865	2.2951	Green	1953 2325 2419 7791 7817 8093 8331 17538 28905 28911 50431 72541 79646 79652 176596 187982 187989 188003 188226 188229 188350 188633 189729 189734 190458 190462 192720 192740
176892	A0A194APR8_SISTE	A0A194APR8	Ecto-5'-nucleotidase OS=Sistrurus tergeminus PE=3 SV=1	Regular	179.206	0	65278.3	16	3	46	10.36	29099	0	7213			Yellow	2353 2357 15783 16893 21163 37836 73319 74590 75612 84475 113041 188335
73319	A0A194ASY3_SISMB	A0A194ASY3	Ecto-5'-nucleotidase OS=Sistrurus miliarius barbouri PE=3 SV=1	Regular	179.206	0	65571.7	16	3	47	10.32	29099	0	7213			Yellow	2353 2357 15783 16893 21163 37836 74590 75612 84475 113041 176892 188335
16893	A0A0F7Z1K6_CROAD	A0A0F7Z1K6	Cadam10_NUC-1 OS=Crotalus adamanteus PE=2 SV=1	Regular	179.206	0	65309.4	16	3	47	10.37	29099	0	7213			Yellow	2353 2357 15783 21163 37836 73319 74590 75612 84475 113041 176892 188335
15783	T1E3Y5_CROHD	T1E3Y5	Ecto-5'-nucleotidase OS=Crotalus horridus PE=2 SV=1	Regular	179.206	0	65444.6	16	3	46	10.34	29099	0	7213			Yellow	2353 2357 16893 21163 37836 73319 74590 75612 84475 113041 176892 188335
2353	V5NTD_CROAD	F8S0Z7	Snake venom 5'-nucleotidase OS=Crotalus adamanteus PE=1 SV=2	Regular	179.206	0	65309.4	16	3	47	10.37	29099	0	7213			Yellow	2357 15783 16893 21163 37836 73319 74590 75612 84475 113041 176892 188335
192741	A0A1L8D5X6_BOTAT	A0A1L8D5X6	BATXSVMPIII15 OS=Bothrops atrox PE=2 SV=1	Regular	171.495	0	70083.8	11	1	53	2.32	21135	0	6837			Yellow	2569 189165
189165	A0A1L8D5X7_BOTAT	A0A1L8D5X7	BATXSVMPIII16 OS=Bothrops atrox PE=2 SV=1	Regular	171.495	0	70133.7	11	1	55	2.32	21135	0	6837			Yellow	2569 192741
192812	F2Q6G0_DEIAC	F2Q6G0	Cysteine-rich seceretory protein Da-CRPa (Fragment) OS=Deinagkistrodon acutus PE=2 SV=1	Regular	156.703	0	25769.4	9	1	18	7.27	25525	0	2500			Yellow	1018 1028 15573 21273 22099 22121 25660 25873 58881 72106 75260 112941 113257 114708 115165 115239 115308 116192 188815 189152
188815	F2Q6G1_DEIAC	F2Q6G1	Cysteine-rich seceretory protein Da-CRPb (Fragment) OS=Deinagkistrodon acutus PE=2 SV=1	Regular	156.703	0	25660.3	9	1	18	7.24	25525	0	2500			Yellow	1018 1028 15573 21273 22099 22121 25660 25873 58881 72106 75260 112941 113257 114708 115165 115239 115308 116192 189152 192812
116192	F2Q6E5_CROHD	F2Q6E5	Cysteine-rich seceretory protein Ch-CRPKa (Fragment) OS=Crotalus horridus PE=2 SV=1	Regular	156.703	0	25654.4	9	1	19	7.24	25525	0	2500			Yellow	1018 1028 15573 21273 22099 22121 25660 25873 58881 72106 75260 112941 113257 114708 115165 115239 115308 188815 189152 192812
115308	F2Q6E6_CROHD	F2Q6E6	Cysteine-rich seceretory protein Ch-CRPKb (Fragment) OS=Crotalus horridus PE=2 SV=1	Regular	156.703	0	25625.3	9	1	19	7.24	25525	0	2500			Yellow	1018 1028 15573 21273 22099 22121 25660 25873 58881 72106 75260 112941 113257 114708 115165 115239 116192 188815 189152 192812
115239	F2Q6E9_CROHD	F2Q6E9	Cysteine-rich seceretory protein Ch-CRPIb (Fragment) OS=Crotalus horridus PE=2 SV=1	Regular	156.703	0	25615.3	9	1	19	7.24	25525	0	2500			Yellow	1018 1028 15573 21273 22099 22121 25660 25873 58881 72106 75260 112941 113257 114708 115165 115308 116192 188815 189152 192812
115165	F2Q6E8_CROHD	F2Q6E8	Cysteine-rich seceretory protein Ch-CRPIa (Fragment) OS=Crotalus horridus PE=2 SV=1	Regular	156.703	0	25657.4	9	1	19	7.24	25525	0	2500			Yellow	1018 1028 15573 21273 22099 22121 25660 25873 58881 72106 75260 112941 113257 114708 115239 115308 116192 188815 189152 192812
114708	F2Q6E7_CROHD	F2Q6E7	Cysteine-rich seceretory protein Ch-CRPKc (Fragment) OS=Crotalus horridus PE=2 SV=1	Regular	156.703	0	25704.4	9	1	19	7.24	25525	0	2500			Yellow	1018 1028 15573 21273 22099 22121 25660 25873 58881 72106 75260 112941 113257 115165 115239 115308 116192 188815 189152 192812
113257	A0A223PK48_9SAUR	A0A223PK48	Serotriflin (Fragment) OS=Daboia russelii PE=2 SV=1	Regular	156.703	0	24054.9	9	1	16	6.69	25525	0	2500			Yellow	1018 1028 15573 21273 22099 22121 25660 25873 58881 72106 75260 112941 114708 115165 115239 115308 116192 188815 189152 192812
112941	A0A223PK22_9SAUR	A0A223PK22	Cysteine rich secretory protein (Fragment) OS=Daboia russelii PE=2 SV=1	Regular	156.703	0	25616.9	9	1	15	6.23	25525	0	2500			Yellow	1018 1028 15573 21273 22099 22121 25660 25873 58881 72106 75260 113257 114708 115165 115239 115308 116192 188815 189152 192812
75260	F2Q6E4_BOTSC	F2Q6E4	Cysteine-rich seceretory protein Bs-CRP OS=Bothriechis schlegelii PE=2 SV=1	Regular	156.703	0	27858	9	1	20	6.67	25525	0	2500			Yellow	1018 1028 15573 21273 22099 22121 25660 25873 58881 72106 112941 113257 114708 115165 115239 115308 116192 188815 189152 192812
72106	F2Q6E3_AZEFE	F2Q6E3	Cysteine-rich seceretory protein Az-CRP OS=Azemiops feae PE=2 SV=1	Regular	156.703	0	27594.5	9	1	18	6.67	25525	0	2500			Yellow	1018 1028 15573 21273 22099 22121 25660 25873 58881 75260 112941 113257 114708 115165 115239 115308 116192 188815 189152 192812
58881	T2HPR8_OVOOK	T2HPR8	Cysteine rich secretory protein OS=Ovophis okinavensis PE=2 SV=1	Regular	156.703	0	27850	9	1	21	6.67	25525	0	2500			Yellow	1018 1028 15573 21273 22099 22121 25660 25873 72106 75260 112941 113257 114708 115165 115239 115308 116192 188815 189152 192812
25873	A0A0M4AL12_GLOIT	A0A0M4AL12	Cysteine-rich seceretory protein OS=Gloydius intermedius PE=2 SV=1	Regular	156.703	0	27735.1	9	1	19	6.67	25525	0	2500			Yellow	1018 1028 15573 21273 22099 22121 25660 58881 72106 75260 112941 113257 114708 115165 115239 115308 116192 188815 189152 192812
25660	F2Q6F8_TRIST	F2Q6F8	Cysteine-rich seceretory protein Ts-CRPYb OS=Trimeresurus stejnegeri PE=2 SV=1	Regular	156.703	0	27964.8	9	1	18	6.67	25525	0	2500			Yellow	1018 1028 15573 21273 22099 22121 25873 58881 72106 75260 112941 113257 114708 115165 115239 115308 116192 188815 189152 192812
22121	F2Q6F9_TRIST	F2Q6F9	Cysteine-rich seceretory protein Ts-CRPM OS=Trimeresurus stejnegeri PE=2 SV=1	Regular	156.703	0	27995	9	1	18	6.67	25525	0	2500			Yellow	1018 1028 15573 21273 22099 25660 25873 58881 72106 75260 112941 113257 114708 115165 115239 115308 116192 188815 189152 192812
22099	F2Q6F7_TRIST	F2Q6F7	Cysteine-rich seceretory protein Ts-CRPYa OS=Trimeresurus stejnegeri PE=2 SV=1	Regular	156.703	0	27966.9	9	1	17	6.67	25525	0	2500			Yellow	1018 1028 15573 21273 22121 25660 25873 58881 72106 75260 112941 113257 114708 115165 115239 115308 116192 188815 189152 192812
21273	F2Q6F4_TRIGS	F2Q6F4	Cysteine-rich seceretory protein Og-CRPa OS=Trimeresurus gracilis PE=2 SV=1	Regular	156.703	0	27872	9	1	20	6.67	25525	0	2500			Yellow	1018 1028 15573 22099 22121 25660 25873 58881 72106 75260 112941 113257 114708 115165 115239 115308 116192 188815 189152 192812
15573	A0A0K8S072_CROHD	A0A0K8S072	Cysteine-rich secretory protein OS=Crotalus horridus PE=3 SV=1	Regular	156.703	0	27610.8	9	1	20	6.67	25525	0	2500			Yellow	1018 1028 21273 22099 22121 25660 25873 58881 72106 75260 112941 113257 114708 115165 115239 115308 116192 188815 189152 192812
1028	CRVP_TRIST	P60623	Cysteine-rich venom protein (Fragment) OS=Trimeresurus stejnegeri PE=1 SV=1	Regular	156.703	0	27206.9	9	1	17	6.87	25525	0	2500			Yellow	1018 15573 21273 22099 22121 25660 25873 58881 72106 75260 112941 113257 114708 115165 115239 115308 116192 188815 189152 192812
1018	CRVP_GLOBL	Q8JI40	Cysteine-rich venom protein ablomin OS=Gloydius blomhoffii PE=1 SV=1	Regular	156.703	0	27826.8	9	1	15	6.67	25525	0	2500			Yellow	1028 15573 21273 22099 22121 25660 25873 58881 72106 75260 112941 113257 114708 115165 115239 115308 116192 188815 189152 192812
314	PDE2_CROAD	J3SBP3	Venom phosphodiesterase 2 OS=Crotalus adamanteus PE=1 SV=1	Regular	155.743	0	93177.6	28	9	58	12.1	55802	21353	9058	55.9272	5.2112	Yellow	315 3141 3555 4199 7862 14989 15604 26771 41035 55209 56942 58780 72396 73165 74603 76592 77029 78709 98007 112980 114410 117372 125745 174984 184999 188156 192206
192206	A0A1W7RBB0_CROAD	A0A1W7RBB0	Cadam10_PDE-1 OS=Crotalus adamanteus PE=4 SV=1	Regular	154.073	0	93177.6	26	8	58	12.1	54909	0	8628			Yellow	314 315 3141 3555 4199 7862 14989 15604 26771 41035 55209 56942 58780 72396 73165 74603 76592 77029 78709 98007 112980 114410 117372 125745 174984 184999 188156
188156	A0A1L8D6B7_BOTAT	A0A1L8D6B7	BATXPDE1 OS=Bothrops atrox PE=2 SV=1	Regular	154.073	0	93285	25	7	59	12.1	36666	0	8363			Yellow	314 315 3141 3555 4199 7862 14989 15604 26771 41035 55209 56942 58780 72396 73165 74603 76592 77029 78709 98007 112980 114410 117372 125745 174984 184999 192206
114410	T1DJT5_CROHD	T1DJT5	Ectonucleotide pyrophosphatase/phosphodiesterase family member 3-like protein OS=Crotalus horridus PE=2 SV=1	Regular	154.073	0	95180.1	26	8	59	11.85	54909	0	8628			Yellow	314 315 3141 3555 4199 7862 14989 15604 26771 41035 55209 56942 58780 72396 73165 74603 76592 77029 78709 98007 112980 117372 125745 174984 184999 188156 192206
14989	T1D6P7_CROHD	T1D6P7	Phosphodiesterase OS=Crotalus horridus PE=2 SV=1	Regular	154.073	0	98269	26	8	61	11.52	54909	0	8628			Yellow	314 315 3141 3555 4199 7862 15604 26771 41035 55209 56942 58780 72396 73165 74603 76592 77029 78709 98007 112980 114410 117372 125745 174984 184999 188156 192206
7862	A0A0F7Z2Q3_CROAD	A0A0F7Z2Q3	Phosphodiesterase OS=Crotalus adamanteus PE=2 SV=1	Regular	154.073	0	98255	26	8	61	11.52	54909	0	8628			Yellow	314 315 3141 3555 4199 14989 15604 26771 41035 55209 56942 58780 72396 73165 74603 76592 77029 78709 98007 112980 114410 117372 125745 174984 184999 188156 192206
315	PDE1_CROAD	J3SEZ3	Venom phosphodiesterase 1 OS=Crotalus adamanteus PE=1 SV=2	Regular	154.073	0	98255	26	8	61	11.52	54909	0	8628			Yellow	314 3141 3555 4199 7862 14989 15604 26771 41035 55209 56942 58780 72396 73165 74603 76592 77029 78709 98007 112980 114410 117372 125745 174984 184999 188156 192206
189772	A0A1W7RB66_CROAD	A0A1W7RB66	Cadam10_SVSP-12 OS=Crotalus adamanteus PE=3 SV=1	Regular	151.202	0	29010.8	9	1	29	4.26	19501	0	5173			Green	2054 2069 2070 2158 2160 2161 2162 2917 7623 7668 11566 14855 15757 16113 21195 29241 29448 29846 72326 72568 72666 73080 73190 75127 76674 77792 78520 84610 117488 176789 188147 189193 189203
176789	A0A194APK9_SISTE	A0A194APK9	Serine proteinase 2 OS=Sistrurus tergeminus PE=3 SV=1	Regular	151.202	0	29029.2	9	1	22	4.25	19501	0	5173			Green	2054 2069 2070 2158 2160 2161 2162 2917 7623 7668 11566 14855 15757 16113 21195 29241 29448 29846 72326 72568 72666 73080 73190 75127 76674 77792 78520 84610 117488 188147 189193 189203 189772
117488	B0VXT4_SISCA	B0VXT4	Serine proteinase isoform 2 OS=Sistrurus catenatus edwardsii PE=2 SV=1	Regular	151.202	0	28962	9	1	21	4.25	19501	0	5173			Green	2054 2069 2070 2158 2160 2161 2162 2917 7623 7668 11566 14855 15757 16113 21195 29241 29448 29846 72326 72568 72666 73080 73190 75127 76674 77792 78520 84610 176789 188147 189193 189203 189772
84610	A0A1W7RJU6_AGKCO	A0A1W7RJU6	Serine proteinase 8 OS=Agkistrodon contortrix contortrix PE=3 SV=1	Regular	151.202	0	28945.2	9	1	19	4.28	19501	0	5173			Green	2054 2069 2070 2158 2160 2161 2162 2917 7623 7668 11566 14855 15757 16113 21195 29241 29448 29846 72326 72568 72666 73080 73190 75127 76674 77792 78520 117488 176789 188147 189193 189203 189772
78520	A0A194ASS1_SISMB	A0A194ASS1	Serine proteinase 9b OS=Sistrurus miliarius barbouri PE=3 SV=1	Regular	151.202	0	28968	9	1	21	4.25	19501	0	5173			Green	2054 2069 2070 2158 2160 2161 2162 2917 7623 7668 11566 14855 15757 16113 21195 29241 29448 29846 72326 72568 72666 73080 73190 75127 76674 77792 84610 117488 176789 188147 189193 189203 189772
77792	A0A194APX9_SISMB	A0A194APX9	Serine proteinase 9a OS=Sistrurus miliarius barbouri PE=3 SV=1	Regular	151.202	0	28938	9	1	21	4.25	19501	0	5173			Green	2054 2069 2070 2158 2160 2161 2162 2917 7623 7668 11566 14855 15757 16113 21195 29241 29448 29846 72326 72568 72666 73080 73190 75127 76674 78520 84610 117488 176789 188147 189193 189203 189772
76674	T2HP78_PROFL	T2HP78	Serine protease (Fragment) OS=Protobothrops flavoviridis PE=2 SV=1	Regular	151.202	0	19791.4	9	1	14	6.4	19501	0	5173			Green	2054 2069 2070 2158 2160 2161 2162 2917 7623 7668 11566 14855 15757 16113 21195 29241 29448 29846 72326 72568 72666 73080 73190 75127 77792 78520 84610 117488 176789 188147 189193 189203 189772
73190	A0A194AS00_SISMB	A0A194AS00	Serine proteinase 9c OS=Sistrurus miliarius barbouri PE=3 SV=1	Regular	151.202	0	28924	9	1	21	4.25	19501	0	5173			Green	2054 2069 2070 2158 2160 2161 2162 2917 7623 7668 11566 14855 15757 16113 21195 29241 29448 29846 72326 72568 72666 73080 75127 76674 77792 78520 84610 117488 176789 188147 189193 189203 189772
73080	A0A194ATP6_SISMB	A0A194ATP6	Serine proteinase 9d OS=Sistrurus miliarius barbouri PE=3 SV=1	Regular	151.202	0	28969	9	1	21	4.25	19501	0	5173			Green	2054 2069 2070 2158 2160 2161 2162 2917 7623 7668 11566 14855 15757 16113 21195 29241 29448 29846 72326 72568 72666 73190 75127 76674 77792 78520 84610 117488 176789 188147 189193 189203 189772
72666	T1E7K6_CROOH	T1E7K6	Kallikrein-CohPH-4 OS=Crotalus oreganus helleri PE=2 SV=1	Regular	151.202	0	28936.9	9	1	21	4.25	19501	0	5173			Green	2054 2069 2070 2158 2160 2161 2162 2917 7623 7668 11566 14855 15757 16113 21195 29241 29448 29846 72326 72568 73080 73190 75127 76674 77792 78520 84610 117488 176789 188147 189193 189203 189772
72568	T1DMM6_CROOH	T1DMM6	Kallikrein-CohID-4 OS=Crotalus oreganus helleri PE=2 SV=1	Regular	151.202	0	28888.6	9	1	27	4.26	19501	0	5173			Green	2054 2069 2070 2158 2160 2161 2162 2917 7623 7668 11566 14855 15757 16113 21195 29241 29448 29846 72326 72666 73080 73190 75127 76674 77792 78520 84610 117488 176789 188147 189193 189203 189772
72326	T1E6S9_CROOH	T1E6S9	Kallikrein-CohCI-4 OS=Crotalus oreganus helleri PE=2 SV=1	Regular	151.202	0	28963	9	1	21	4.25	19501	0	5173			Green	2054 2069 2070 2158 2160 2161 2162 2917 7623 7668 11566 14855 15757 16113 21195 29241 29448 29846 72568 72666 73080 73190 75127 76674 77792 78520 84610 117488 176789 188147 189193 189203 189772
29448	A0A194AM91_9SAUR	A0A194AM91	Serine proteinase 1 OS=Agkistrodon piscivorus PE=3 SV=1	Regular	151.202	0	28828	9	1	19	4.28	19501	0	5173			Green	2054 2069 2070 2158 2160 2161 2162 2917 7623 7668 11566 14855 15757 16113 21195 29241 29846 72326 72568 72666 73080 73190 75127 76674 77792 78520 84610 117488 176789 188147 189193 189203 189772
16113	A0A194ASG2_SISTE	A0A194ASG2	Serine proteinase 9a OS=Sistrurus tergeminus PE=3 SV=1	Regular	151.202	0	29058.2	9	1	22	4.25	19501	0	5173			Green	2054 2069 2070 2158 2160 2161 2162 2917 7623 7668 11566 14855 15757 21195 29241 29448 29846 72326 72568 72666 73080 73190 75127 76674 77792 78520 84610 117488 176789 188147 189193 189203 189772
15757	A0A0K8RYP4_CROHD	A0A0K8RYP4	Serine proteinase 13b OS=Crotalus horridus PE=3 SV=1	Regular	151.202	0	29005	9	1	20	4.25	19501	0	5173			Green	2054 2069 2070 2158 2160 2161 2162 2917 7623 7668 11566 14855 16113 21195 29241 29448 29846 72326 72568 72666 73080 73190 75127 76674 77792 78520 84610 117488 176789 188147 189193 189203 189772
14855	A0A0K8S008_CROHD	A0A0K8S008	Serine protease 13d OS=Crotalus horridus PE=3 SV=1	Regular	151.202	0	28928.9	9	1	20	4.25	19501	0	5173			Green	2054 2069 2070 2158 2160 2161 2162 2917 7623 7668 11566 15757 16113 21195 29241 29448 29846 72326 72568 72666 73080 73190 75127 76674 77792 78520 84610 117488 176789 188147 189193 189203 189772
7668	A0A0K8RYY5_CROHD	A0A0K8RYY5	Serine proteinase 13e OS=Crotalus horridus PE=3 SV=1	Regular	151.202	0	28977	9	1	20	4.25	19501	0	5173			Green	2054 2069 2070 2158 2160 2161 2162 2917 7623 11566 14855 15757 16113 21195 29241 29448 29846 72326 72568 72666 73080 73190 75127 76674 77792 78520 84610 117488 176789 188147 189193 189203 189772
2162	VSPPA_LACMU	Q27J47	Venom plasminogen activator LV-PA OS=Lachesis muta muta PE=1 SV=1	Regular	151.202	0	28746.4	9	1	27	4.26	19501	0	5173			Green	2054 2069 2070 2158 2160 2161 2917 7623 7668 11566 14855 15757 16113 21195 29241 29448 29846 72326 72568 72666 73080 73190 75127 76674 77792 78520 84610 117488 176789 188147 189193 189203 189772
2070	VSP7_PROMU	Q9DG84	Snake venom serine protease serpentokallikrein-2 OS=Protobothrops mucrosquamatus PE=2 SV=1	Regular	151.202	0	29005	9	1	18	4.28	19501	0	5173			Green	2054 2069 2158 2160 2161 2162 2917 7623 7668 11566 14855 15757 16113 21195 29241 29448 29846 72326 72568 72666 73080 73190 75127 76674 77792 78520 84610 117488 176789 188147 189193 189203 189772
2069	VSP5_PROMU	Q91511	Beta-fibrinogenase mucrofibrase-5 OS=Protobothrops mucrosquamatus PE=1 SV=1	Regular	151.202	0	28848.8	9	1	18	4.28	19501	0	5173			Green	2054 2070 2158 2160 2161 2162 2917 7623 7668 11566 14855 15757 16113 21195 29241 29448 29846 72326 72568 72666 73080 73190 75127 76674 77792 78520 84610 117488 176789 188147 189193 189203 189772
2054	VSP1_CROAT	Q8QHK3	Snake venom serine protease catroxase-1 OS=Crotalus atrox PE=1 SV=1	Regular	151.202	0	29309.3	9	1	21	4.2	19501	0	5173			Green	2069 2070 2158 2160 2161 2162 2917 7623 7668 11566 14855 15757 16113 21195 29241 29448 29846 72326 72568 72666 73080 73190 75127 76674 77792 78520 84610 117488 176789 188147 189193 189203 189772
112980	A0A077LA64_PROEL	A0A077LA64	Phosphodiesterase OS=Protobothrops elegans PE=2 SV=1	Regular	146.329	0	93324.9	22	6	55	9.38	32586	0	7163			Yellow	314 315 3141 3555 4199 7862 14989 15604 26771 41035 55209 56942 58780 72396 73165 74603 76592 77029 78709 98007 114410 117372 125745 174984 184999 188156 192206
77029	T2HRT4_PROFL	T2HRT4	Phosphodiesterase OS=Protobothrops flavoviridis PE=2 SV=1	Regular	146.329	0	93335.9	23	7	56	9.38	50829	0	7428			Yellow	314 315 3141 3555 4199 7862 14989 15604 26771 41035 55209 56942 58780 72396 73165 74603 76592 78709 98007 112980 114410 117372 125745 174984 184999 188156 192206
76592	T2HQA0_PROFL	T2HQA0	Phosphodiesterase OS=Protobothrops flavoviridis PE=2 SV=1	Regular	146.329	0	93555.2	23	7	56	9.37	50829	0	7428			Yellow	314 315 3141 3555 4199 7862 14989 15604 26771 41035 55209 56942 58780 72396 73165 74603 77029 78709 98007 112980 114410 117372 125745 174984 184999 188156 192206
74603	T2HPD6_PROFL	T2HPD6	Phosphodiesterase OS=Protobothrops flavoviridis PE=2 SV=1	Regular	146.329	0	98689.6	23	7	59	8.92	50829	0	7428			Yellow	314 315 3141 3555 4199 7862 14989 15604 26771 41035 55209 56942 58780 72396 73165 76592 77029 78709 98007 112980 114410 117372 125745 174984 184999 188156 192206
73165	A0A194AS02_SISMB	A0A194AS02	Phosphodiesterase OS=Sistrurus miliarius barbouri PE=4 SV=1	Regular	146.329	0	93192.6	23	7	58	9.38	50829	0	7428			Yellow	314 315 3141 3555 4199 7862 14989 15604 26771 41035 55209 56942 58780 72396 74603 76592 77029 78709 98007 112980 114410 117372 125745 174984 184999 188156 192206
58780	U3TBJ5_OVOOK	U3TBJ5	Phosphodiesterase OS=Ovophis okinavensis PE=2 SV=1	Regular	146.329	0	102818	22	6	67	8.55	32586	0	7163			Yellow	314 315 3141 3555 4199 7862 14989 15604 26771 41035 55209 56942 72396 73165 74603 76592 77029 78709 98007 112980 114410 117372 125745 174984 184999 188156 192206
56942	U3TAI7_OVOOK	U3TAI7	Phosphodiesterase OS=Ovophis okinavensis PE=2 SV=1	Regular	146.329	0	97721.7	22	6	64	8.96	32586	0	7163			Yellow	314 315 3141 3555 4199 7862 14989 15604 26771 41035 55209 58780 72396 73165 74603 76592 77029 78709 98007 112980 114410 117372 125745 174984 184999 188156 192206
3555	T2HP62_PROFL	T2HP62	Phosphodiesterase OS=Protobothrops flavoviridis PE=2 SV=1	Regular	146.329	0	98470.3	23	7	59	8.93	50829	0	7428			Yellow	314 315 3141 4199 7862 14989 15604 26771 41035 55209 56942 58780 72396 73165 74603 76592 77029 78709 98007 112980 114410 117372 125745 174984 184999 188156 192206
37836	U3T7C6_OVOOK	U3T7C6	5'-nucleotidase (Fragment) OS=Ovophis okinavensis PE=2 SV=1	Regular	123.694	0	55972.9	16	3	36	9.13	17942	0	4889			Yellow	2353 2357 2914 3348 12803 15783 16893 21163 36370 44019 59027 73319 74590 74830 75612 84475 103257 113041 147182 176892 188335
188626	A0A1W7RB94_CROAD	A0A1W7RB94	Phospholipase B-like OS=Crotalus adamanteus PE=3 SV=1	Regular	116.995	0	64452.5	22	4	44	10.31	27483	0	3694			Yellow	273 3823 40931 56465 75294 77480 84079 113240 116139 188235
188235	A0A0F7Z632_CROAD	A0A0F7Z632	Phospholipase B-like OS=Crotalus adamanteus PE=2 SV=1	Regular	116.995	0	64433.5	22	4	43	10.31	27483	0	3694			Yellow	273 3823 40931 56465 75294 77480 84079 113240 116139 188626
113240	A0A077L7E7_PROEL	A0A077L7E7	Phospholipase B-like OS=Protobothrops elegans PE=2 SV=1	Regular	116.995	0	64457.4	22	4	43	10.31	27483	0	3694			Yellow	273 3823 40931 56465 75294 77480 84079 116139 188235 188626
84079	A0A1W7RER1_AGKCO	A0A1W7RER1	Phospholipase B-like OS=Agkistrodon contortrix contortrix PE=3 SV=1	Regular	116.995	0	64471.6	22	4	43	10.31	27483	0	3694			Yellow	273 3823 40931 56465 75294 77480 113240 116139 188235 188626
3823	T2HP68_PROFL	T2HP68	Phospholipase B-like OS=Protobothrops flavoviridis PE=2 SV=1	Regular	116.995	0	64575.6	22	4	44	10.31	27483	0	3694			Yellow	273 40931 56465 75294 77480 84079 113240 116139 188235 188626
273	PLB_CROAD	F8S101	Phospholipase B OS=Crotalus adamanteus PE=1 SV=1	Regular	116.995	0	64391.4	22	4	43	10.31	27483	24292	3694	63.6249	4.0969	Yellow	3823 40931 56465 75294 77480 84079 113240 116139 188235 188626
116139	T1DLW3_CROHD	T1DLW3	Phospholipase B-like OS=Crotalus horridus PE=2 SV=1	Regular	110.758	0	64522.7	19	3	43	8.32	21279	0	3282			Yellow	273 3823 40931 56465 75294 77480 84079 113240 188235 188626
78709	W8E7D1_MACLB	W8E7D1	Phosphodiesterase OS=Macrovipera lebetina PE=2 SV=1	Regular	106.864	0	98062.8	12	4	58	4.7	16233	0	2331			Yellow	314 315 3141 3555 4199 7862 14989 15604 26771 41035 55209 56942 58780 72396 73165 74603 76592 77029 98007 112980 114410 117372 125745 174984 184999 188156 192206
1953	VM2AG_GLOHA	Q8AWX7	Zinc metalloproteinase-disintegrin agkistin OS=Gloydius halys PE=2 SV=1	Regular	93.3385	0	56210.2	7	2	41	5.33	11268	16902	1924	44.2693	2.4884	Green	2325 2419 7791 7817 8093 8331 17538 28905 28911 50431 51275 72541 79646 79652 176596 187982 187989 188003 188226 188229 188350 188633 189729 189734 190458 190462 192720 192740
117372	B0VXV9_SISCA	B0VXV9	Phosphodiesterase (Fragment) OS=Sistrurus catenatus edwardsii PE=2 SV=1	Regular	91.954	0	29306	8	3	14	11.11	11396	0	1314			Yellow	314 315 3555 7862 14989 56942 58780 73165 74603 76592 77029 78709 112980 114410 188156 192206
192740	A0A1L8D649_BOTAT	A0A1L8D649	BATXSVMPII7 OS=Bothrops atrox PE=2 SV=1	Regular	91.6312	0	54992	6	1	39	2.3	10403	0	1684			Green	1953 2325 2419 7791 7817 8093 8331 17538 28905 28911 50431 51275 72541 79646 79652 176596 187982 187989 188003 188226 188229 188350 188633 189729 189734 190458 190462 192720
192720	A0A1L8D698_BOTAT	A0A1L8D698	BATXSVMPII8 OS=Bothrops atrox PE=2 SV=1	Regular	91.6312	0	54891.8	6	1	37	2.3	10403	0	1684			Green	1953 2325 2419 7791 7817 8093 8331 17538 28905 28911 50431 51275 72541 79646 79652 176596 187982 187989 188003 188226 188229 188350 188633 189729 189734 190458 190462 192740
190462	A0A1W7RBB8_CROAD	A0A1W7RBB8	Cadam10_SVMPII-2 OS=Crotalus adamanteus PE=3 SV=1	Regular	91.6312	0	55099.3	6	1	35	2.3	10403	0	1684			Green	1953 2325 2419 7791 7817 8093 8331 17538 28905 28911 50431 51275 72541 79646 79652 176596 187982 187989 188003 188226 188229 188350 188633 189729 189734 190458 192720 192740
190458	F8S104_CROAD	F8S104	Metalloproteinase 3 OS=Crotalus adamanteus PE=2 SV=1	Regular	91.6312	0	55032.1	6	1	35	2.3	10403	0	1684			Green	1953 2325 2419 7791 7817 8093 8331 17538 28905 28911 50431 51275 72541 79646 79652 176596 187982 187989 188003 188226 188229 188350 188633 189729 189734 190462 192720 192740
189729	A0A1L8D5Z0_BOTAT	A0A1L8D5Z0	BATXSVMPII6 OS=Bothrops atrox PE=2 SV=1	Regular	91.6312	0	54667.6	6	1	38	2.31	10403	0	1684			Green	1953 2325 2419 7791 7817 8093 8331 17538 28905 28911 50431 51275 72541 79646 79652 176596 187982 187989 188003 188226 188229 188350 188633 189734 190458 190462 192720 192740
188633	J3S3W0_CROAD	J3S3W0	Snake venom metalloproteinase (Type II) 5h OS=Crotalus adamanteus PE=2 SV=1	Regular	91.6312	0	55073.2	6	1	35	2.3	10403	0	1684			Green	1953 2325 2419 7791 7817 8093 8331 17538 28905 28911 50431 51275 72541 79646 79652 176596 187982 187989 188003 188226 188229 188350 189729 189734 190458 190462 192720 192740
188350	J3S825_CROAD	J3S825	Snake venom metalloproteinase (Type II) 2a OS=Crotalus adamanteus PE=2 SV=1	Regular	91.6312	0	55611.7	6	1	35	2.28	10403	0	1684			Green	1953 2325 2419 7791 7817 8093 8331 17538 28905 28911 50431 51275 72541 79646 79652 176596 187982 187989 188003 188226 188229 188633 189729 189734 190458 190462 192720 192740
188229	J3RY69_CROAD	J3RY69	Snake venom metalloproteinase (Type II) 2b OS=Crotalus adamanteus PE=2 SV=1	Regular	91.6312	0	55592.7	6	1	35	2.28	10403	0	1684			Green	1953 2325 2419 7791 7817 8093 8331 17538 28905 28911 50431 51275 72541 79646 79652 176596 187982 187989 188003 188226 188350 188633 189729 189734 190458 190462 192720 192740
188226	J3SDW4_CROAD	J3SDW4	Snake venom metalloproteinase (Type II) 5g OS=Crotalus adamanteus PE=2 SV=1	Regular	91.6312	0	55004.1	6	1	35	2.3	10403	0	1684			Green	1953 2325 2419 7791 7817 8093 8331 17538 28905 28911 50431 51275 72541 79646 79652 176596 187982 187989 188003 188229 188350 188633 189729 189734 190458 190462 192720 192740
188003	J3S827_CROAD	J3S827	Snake venom metalloproteinase (Type II) 5d OS=Crotalus adamanteus PE=2 SV=1	Regular	91.6312	0	55099.3	6	1	35	2.3	10403	0	1684			Green	1953 2325 2419 7791 7817 8093 8331 17538 28905 28911 50431 51275 72541 79646 79652 176596 187982 187989 188226 188229 188350 188633 189729 189734 190458 190462 192720 192740
187989	J3RY78_CROAD	J3RY78	Snake venom metalloproteinase (Type II) 7 OS=Crotalus adamanteus PE=2 SV=1	Regular	91.6312	0	55314.4	6	1	35	2.29	10403	0	1684			Green	1953 2325 2419 7791 7817 8093 8331 17538 28905 28911 50431 51275 72541 79646 79652 176596 187982 188003 188226 188229 188350 188633 189729 189734 190458 190462 192720 192740
187982	J3S828_CROAD	J3S828	Snake venom metalloproteinase (Type II) 6 OS=Crotalus adamanteus PE=2 SV=1	Regular	91.6312	0	55630.7	6	1	40	2.28	10403	0	1684			Green	1953 2325 2419 7791 7817 8093 8331 17538 28905 28911 50431 51275 72541 79646 79652 176596 187989 188003 188226 188229 188350 188633 189729 189734 190458 190462 192720 192740
176596	A0A077L7G8_PROEL	A0A077L7G8	Metalloprotease P-II (Fragment) OS=Protobothrops elegans PE=2 SV=1	Regular	91.6312	0	13431	6	1	12	9.57	10403	0	1684			Green	1953 2325 2419 7791 7817 8093 8331 17538 28905 28911 50431 51275 72541 79646 79652 187982 187989 188003 188226 188229 188350 188633 189729 189734 190458 190462 192720 192740
79652	A0A1W7RJZ0_AGKCO	A0A1W7RJZ0	Metalloproteinase (Type II) 4 OS=Agkistrodon contortrix contortrix PE=3 SV=1	Regular	91.6312	0	55677.8	6	1	39	2.27	10403	0	1684			Green	1953 2325 2419 7791 7817 8093 8331 17538 28905 28911 50431 51275 72541 79646 176596 187982 187989 188003 188226 188229 188350 188633 189729 189734 190458 190462 192720 192740
79646	A0A1W7RCY5_AGKCO	A0A1W7RCY5	Metalloproteinase (Type II) 6a OS=Agkistrodon contortrix contortrix PE=3 SV=1	Regular	91.6312	0	55800.8	6	1	36	2.28	10403	0	1684			Green	1953 2325 2419 7791 7817 8093 8331 17538 28905 28911 50431 51275 72541 79652 176596 187982 187989 188003 188226 188229 188350 188633 189729 189734 190458 190462 192720 192740
72541	Q1ZZ79_CRODD	Q1ZZ79	Metalloproteinase P-I OS=Crotalus durissus durissus PE=2 SV=1	Regular	91.6312	0	47312.4	6	1	36	2.66	10403	0	1684			Green	1953 2325 2419 7791 7817 8093 8331 17538 28905 28911 50431 51275 79646 79652 176596 187982 187989 188003 188226 188229 188350 188633 189729 189734 190458 190462 192720 192740
50431	E3UJL6_BOTNU	E3UJL6	MP_IIb2 SVMP (Fragment) OS=Bothrops neuwiedi PE=2 SV=1	Regular	91.6312	0	34450	6	1	23	3.75	10403	0	1684			Green	1953 2325 2419 7791 7817 8093 8331 17538 28905 28911 51275 72541 79646 79652 176596 187982 187989 188003 188226 188229 188350 188633 189729 189734 190458 190462 192720 192740
28911	A0A194AMD8_9SAUR	A0A194AMD8	Metalloproteinase type II 6a OS=Agkistrodon piscivorus PE=3 SV=1	Regular	91.6312	0	55878	6	1	36	2.28	10403	0	1684			Green	1953 2325 2419 7791 7817 8093 8331 17538 28905 50431 51275 72541 79646 79652 176596 187982 187989 188003 188226 188229 188350 188633 189729 189734 190458 190462 192720 192740
28905	A0A194AQG9_9SAUR	A0A194AQG9	Metalloproteinase type II 6b OS=Agkistrodon piscivorus PE=3 SV=1	Regular	91.6312	0	55897.9	6	1	34	2.28	10403	0	1684			Green	1953 2325 2419 7791 7817 8093 8331 17538 28911 50431 51275 72541 79646 79652 176596 187982 187989 188003 188226 188229 188350 188633 189729 189734 190458 190462 192720 192740
17538	J3SDW3_CROAD	J3SDW3	Metalloproteinase (Type II) 2b OS=Crotalus adamanteus PE=2 SV=1	Regular	91.6312	0	55030.1	6	1	35	2.3	10403	0	1684			Green	1953 2325 2419 7791 7817 8093 8331 28905 28911 50431 51275 72541 79646 79652 176596 187982 187989 188003 188226 188229 188350 188633 189729 189734 190458 190462 192720 192740
8331	J3RY76_CROAD	J3RY76	Metalloproteinase (Type II) 2d OS=Crotalus adamanteus PE=2 SV=1	Regular	91.6312	0	55030.1	6	1	35	2.3	10403	0	1684			Green	1953 2325 2419 7791 7817 8093 17538 28905 28911 50431 51275 72541 79646 79652 176596 187982 187989 188003 188226 188229 188350 188633 189729 189734 190458 190462 192720 192740
8093	J3SBP7_CROAD	J3SBP7	Metalloproteinase (Type II) 2a OS=Crotalus adamanteus PE=2 SV=1	Regular	91.6312	0	55036.2	6	1	35	2.3	10403	0	1684			Green	1953 2325 2419 7791 7817 8331 17538 28905 28911 50431 51275 72541 79646 79652 176596 187982 187989 188003 188226 188229 188350 188633 189729 189734 190458 190462 192720 192740
7817	J3SBP8_CROAD	J3SBP8	Metalloproteinase (Type II) 2e OS=Crotalus adamanteus PE=2 SV=1	Regular	91.6312	0	55055.2	6	1	35	2.3	10403	0	1684			Green	1953 2325 2419 7791 8093 8331 17538 28905 28911 50431 51275 72541 79646 79652 176596 187982 187989 188003 188226 188229 188350 188633 189729 189734 190458 190462 192720 192740
7791	J3S3V9_CROAD	J3S3V9	Metalloproteinase (Type II) 2c OS=Crotalus adamanteus PE=2 SV=1	Regular	91.6312	0	55011.1	6	1	35	2.3	10403	0	1684			Green	1953 2325 2419 7817 8093 8331 17538 28905 28911 50431 51275 72541 79646 79652 176596 187982 187989 188003 188226 188229 188350 188633 189729 189734 190458 190462 192720 192740
2325	VM2JT_PROJR	P83912	Zinc metalloproteinase-disintegrin jerdonitin OS=Protobothrops jerdonii PE=1 SV=1	Regular	91.6312	0	55982.2	6	1	43	2.27	10403	0	1684			Green	1953 2419 7791 7817 8093 8331 17538 28905 28911 50431 51275 72541 79646 79652 176596 187982 187989 188003 188226 188229 188350 188633 189729 189734 190458 190462 192720 192740
56465	T2HQ75_OVOOK	T2HQ75	Phospholipase B-like OS=Ovophis okinavensis PE=2 SV=1	Regular	79.8461	0	64475.7	14	3	43	7.59	15312	0	2333			Yellow	273 3823 40931 75294 77480 84079 113240 116139 188235 188626
77480	A0A098LWY9_PANGU	A0A098LWY9	Phospholipase B-like OS=Pantherophis guttatus PE=2 SV=1	Regular	54.0288	0	64613.4	6	1	40	3.44	5917	0	1160			Yellow	273 3823 40931 56465 75294 84079 113240 116139 188235 188626
75294	A0A098LYE7_9SAUR	A0A098LYE7	Phospholipase B-like OS=Opheodrys aestivus PE=2 SV=1	Regular	54.0288	0	64248.9	6	1	41	3.44	5917	0	1160			Yellow	273 3823 40931 56465 77480 84079 113240 116139 188235 188626
40931	A0A0B8RQP5_BOIIR	A0A0B8RQP5	Phospholipase B-like OS=Boiga irregularis PE=3 SV=1	Regular	54.0288	0	64430.2	6	1	39	3.44	5917	0	1160			Yellow	273 3823 56465 75294 77480 84079 113240 116139 188235 188626
188162	A0A1L8D668_BOTAT	A0A1L8D668	BATXSVSP2 OS=Bothrops atrox PE=2 SV=1	Regular	37.1141	0	28953	5	1	19	4.69	10247	0	1674			Yellow	1915 2003 2083
1915	VSPA_BOTJA	P81661	Thrombin-like enzyme bothrombin OS=Bothrops jararaca PE=1 SV=1	Regular	37.1141	0	26268.7	7	1	18	5.17	11495	0	2992			Yellow	2003 2083 188162
192725	A0A1L8D5W3_BOTAT	A0A1L8D5W3	BATXSVSP15 OS=Bothrops atrox PE=2 SV=1	Regular	33.1831	0	29223.3	4	1	24	5.04	43136	0	5910			Yellow	188152 189172
176504	A0A098LZZ5_9SAUR	A0A098LZZ5	Glutaminyl-peptide cyclotransferase OS=Hypsiglena sp. JMG-2014 PE=4 SV=1	Regular	28.1	0	42256	2	1	25	3.53	3608	0	283			Yellow	8 9 11 955 2628 3699 13938 21277 39882 41714 56907 72842 75444 76253 78968 79241 80048 83386 101485 113241 113314 115786 145706
280463	REVERSE87364	REVERSE87364	Reversed Sequence 87364	Reverse	27.7665	0.15	72919.9	10	2	48	3.32	199129	591204	8234	1548.46	112.914	Red
6864	A0A2D4IEF8_MICLE	A0A2D4IEF8	Uncharacterized protein OS=Micrurus lemniscatus lemniscatus PE=4 SV=1	Regular	26.9793	0.15	62503.8	9	4	51	5.7	15105	4752	5008	12.4463	0.7779	Red	20736 39248 87629 120441 149718 152746 172836
152746	A0A2D4FLV5_MICCO	A0A2D4FLV5	Uncharacterized protein OS=Micrurus corallinus PE=4 SV=1	Regular	24.409	0.15	46755.7	5	2	37	7.56	3168	0	1636			Red	6864 20736 39248 87629 120441 149718 172836
87629	V8NHB3_OPHHA	V8NHB3	Synembryn-A OS=Ophiophagus hannah GN=RIC8A PE=4 SV=1	Regular	24.409	0.15	64929.5	7	3	54	5.49	12607	0	3618			Red	6864 20736 39248 120441 149718 152746 172836
20736	A0A2D4FM00_MICCO	A0A2D4FM00	Uncharacterized protein (Fragment) OS=Micrurus corallinus PE=4 SV=1	Regular	24.409	0.15	61684.7	5	2	50	5.77	3168	0	1636			Red	6864 39248 87629 120441 149718 152746 172836
147182	A0A2D4EWH8_MICCO	A0A2D4EWH8	Uncharacterized protein (Fragment) OS=Micrurus corallinus PE=4 SV=1	Regular	21.5864	0.15	61277.8	6	1	45	2.18	5011	0	1792			Red	2357 2914 3348 12803 21163 36370 37836 44019 59027 74590 74830 75612 84475 103257 113041 188335
103257	V8NYW9_OPHHA	V8NYW9	5'-nucleotidase (Fragment) OS=Ophiophagus hannah GN=NT5E PE=4 SV=1	Regular	21.5864	0.15	28162.1	6	1	19	4.72	5011	0	1792			Red	2357 2914 3348 12803 21163 36370 37836 44019 59027 74590 74830 75612 84475 113041 147182 188335
74830	A0A194AS98_9SAUR	A0A194AS98	Ecto-5'-nucleotidase OS=Micrurus tener PE=3 SV=1	Regular	21.5864	0.15	63696.6	6	1	47	2.09	5011	0	1792			Red	2357 2914 3348 12803 21163 36370 37836 44019 59027 74590 75612 84475 103257 113041 147182 188335
59027	A0A2D4IU97_MICLE	A0A2D4IU97	Uncharacterized protein OS=Micrurus lemniscatus lemniscatus PE=4 SV=1	Regular	21.5864	0.15	20935.2	6	1	14	6.35	5011	0	1792			Red	2357 2914 3348 12803 21163 36370 37836 44019 74590 74830 75612 84475 103257 113041 147182 188335
44019	A0A2D4IU81_MICLE	A0A2D4IU81	Uncharacterized protein OS=Micrurus lemniscatus lemniscatus PE=4 SV=1	Regular	21.5864	0.15	20949.2	6	1	14	6.35	5011	0	1792			Red	2357 2914 3348 12803 21163 36370 37836 59027 74590 74830 75612 84475 103257 113041 147182 188335
36370	A0A2D4IUA1_MICLE	A0A2D4IUA1	Uncharacterized protein (Fragment) OS=Micrurus lemniscatus lemniscatus PE=4 SV=1	Regular	21.5864	0.15	51867.2	6	1	34	2.56	5011	0	1792			Red	2357 2914 3348 12803 21163 37836 44019 59027 74590 74830 75612 84475 103257 113041 147182 188335
12803	A0A2D4N480_9SAUR	A0A2D4N480	Uncharacterized protein OS=Micrurus spixii PE=4 SV=1	Regular	21.5864	0.15	65322.4	6	1	44	2.04	5011	0	1792			Red	2357 2914 3348 21163 36370 37836 44019 59027 74590 74830 75612 84475 103257 113041 147182 188335
3348	A0A0F7YZM6_MICFL	A0A0F7YZM6	Ecto-5'-nucleotidase 1a OS=Micrurus fulvius PE=2 SV=1	Regular	21.5864	0.15	63709.7	6	1	47	2.09	5011	0	1792			Red	2357 2914 12803 21163 36370 37836 44019 59027 74590 74830 75612 84475 103257 113041 147182 188335
2914	U3FYP9_MICFL	U3FYP9	Ecto-5'-nucleotidase 1 OS=Micrurus fulvius PE=2 SV=1	Regular	21.5864	0.15	63667.6	6	1	47	2.09	5011	0	1792			Red	2357 3348 12803 21163 36370 37836 44019 59027 74590 74830 75612 84475 103257 113041 147182 188335
176898	A0A194ATF6_SISTE	A0A194ATF6	Serine proteinase 15a OS=Sistrurus tergeminus PE=3 SV=1	Regular	18.5457	0.15	28700.3	2	1	21	4.26	5096	0	301			Yellow	2160 7623 10609 11566 29238 72317 75082 75127 113336 117484 176788 176890 188147 189203 192722
176890	A0A194ARH3_SISTE	A0A194ARH3	Serine proteinase 15b OS=Sistrurus tergeminus PE=3 SV=1	Regular	18.5457	0.15	28769.4	2	1	25	4.26	5096	0	301			Yellow	2160 7623 10609 11566 29238 72317 75082 75127 113336 117484 176788 176898 188147 189203 192722
176788	A0A194ASH3_SISTE	A0A194ASH3	Serine proteinase 15d OS=Sistrurus tergeminus PE=3 SV=1	Regular	18.5457	0.15	28890.5	2	1	24	4.25	5096	0	301			Yellow	2160 7623 10609 11566 29238 72317 75082 75127 113336 117484 176890 176898 188147 189203 192722
117484	B0VXT6_SISCA	B0VXT6	Serine proteinase isoform 4 OS=Sistrurus catenatus edwardsii PE=2 SV=1	Regular	18.5457	0.15	28655.2	2	1	20	4.26	5096	0	301			Yellow	2160 7623 10609 11566 29238 72317 75082 75127 113336 176788 176890 176898 188147 189203 192722
113336	A0A194APL1_SISTE	A0A194APL1	Serine proteinase 15c OS=Sistrurus tergeminus PE=3 SV=1	Regular	18.5457	0.15	28699.3	2	1	22	4.26	5096	0	301			Yellow	2160 7623 10609 11566 29238 72317 75082 75127 117484 176788 176890 176898 188147 189203 192722
75082	A0A1Y0DIB6_AZEFE	A0A1Y0DIB6	Serine protease OS=Azemiops feae GN=PA PE=2 SV=1	Regular	18.5457	0.15	28433.3	2	1	22	4.3	5096	0	301			Yellow	2160 7623 10609 11566 29238 72317 75127 113336 117484 176788 176890 176898 188147 189203 192722
29238	A0A194APJ3_9SAUR	A0A194APJ3	Serine proteinase 6 OS=Agkistrodon piscivorus PE=3 SV=1	Regular	18.5457	0.15	28817.5	2	1	20	4.26	5096	0	301			Yellow	2160 7623 10609 11566 72317 75082 75127 113336 117484 176788 176890 176898 188147 189203 192722
10609	A0A194ARN5_SISTE	A0A194ARN5	Serine proteinase 15e OS=Sistrurus tergeminus PE=3 SV=1	Regular	18.5457	0.15	28770.4	2	1	24	4.26	5096	0	301			Yellow	2160 7623 11566 29238 72317 75082 75127 113336 117484 176788 176890 176898 188147 189203 192722
120441	A0A2D4IEH4_MICLE	A0A2D4IEH4	Uncharacterized protein OS=Micrurus lemniscatus lemniscatus PE=4 SV=1	Regular	17.7394	0.15	32811.8	6	2	30	4.27	10687	0	3301			Red	6864 20736 87629 152746
184999	A0A2D4P571_MICSU	A0A2D4P571	Uncharacterized protein (Fragment) OS=Micrurus surinamensis PE=4 SV=1	Regular	14.9095	0.15	76100.1	4	1	48	1.81	4837	0	1017			Yellow	314 315 3141 3555 4199 7862 14989 15604 26771 41035 55209 56942 58780 72396 73165 74603 76592 77029 78709 98007 112980 114410 125745 174984 188156 192206
174984	A0A2D4LJE6_9SAUR	A0A2D4LJE6	Uncharacterized protein OS=Micrurus spixii PE=4 SV=1	Regular	14.9095	0.15	103044	4	1	68	1.35	4837	0	1017			Yellow	314 315 3141 3555 4199 7862 14989 15604 26771 41035 55209 56942 58780 72396 73165 74603 76592 77029 78709 98007 112980 114410 125745 184999 188156 192206
125745	A0A2D4HS27_MICLE	A0A2D4HS27	Uncharacterized protein (Fragment) OS=Micrurus lemniscatus lemniscatus PE=4 SV=1	Regular	14.9095	0.15	98161.9	4	1	65	1.42	4837	0	1017			Yellow	314 315 3141 3555 4199 7862 14989 15604 26771 41035 55209 56942 58780 72396 73165 74603 76592 77029 78709 98007 112980 114410 174984 184999 188156 192206
98007	A0A2D4K5D9_9SAUR	A0A2D4K5D9	Uncharacterized protein (Fragment) OS=Micrurus paraensis PE=4 SV=1	Regular	14.9095	0.15	101589	4	1	65	1.37	4837	0	1017			Yellow	314 315 3141 3555 4199 7862 14989 15604 26771 41035 55209 56942 58780 72396 73165 74603 76592 77029 78709 112980 114410 125745 174984 184999 188156 192206
72396	A0A194ARD7_9SAUR	A0A194ARD7	Phosphodiesterase OS=Micrurus tener PE=4 SV=1	Regular	14.9095	0.15	98963.8	4	1	65	1.41	4837	0	1017			Yellow	314 315 3141 3555 4199 7862 14989 15604 26771 41035 55209 56942 58780 73165 74603 76592 77029 78709 98007 112980 114410 125745 174984 184999 188156 192206
55209	A0A2D4P521_MICSU	A0A2D4P521	Uncharacterized protein (Fragment) OS=Micrurus surinamensis PE=4 SV=1	Regular	14.9095	0.15	60166.1	4	1	41	2.29	4837	0	1017			Yellow	314 315 3141 3555 4199 7862 14989 15604 26771 41035 56942 58780 72396 73165 74603 76592 77029 78709 98007 112980 114410 125745 174984 184999 188156 192206
41035	A0A0B8RU55_BOIIR	A0A0B8RU55	Ectonucleotide pyrophosphatase/phosphodiesterase family member 3 OS=Boiga irregularis PE=4 SV=1	Regular	14.9095	0.15	102728	5	2	64	1.35	23080	0	1282			Yellow	314 315 3141 3555 4199 7862 14989 15604 26771 55209 56942 58780 72396 73165 74603 76592 77029 78709 98007 112980 114410 125745 174984 184999 188156 192206
26771	A0A2D4FR34_MICCO	A0A2D4FR34	Uncharacterized protein OS=Micrurus corallinus PE=4 SV=1	Regular	14.9095	0.15	101504	4	1	67	1.37	4837	0	1017			Yellow	314 315 3141 3555 4199 7862 14989 15604 41035 55209 56942 58780 72396 73165 74603 76592 77029 78709 98007 112980 114410 125745 174984 184999 188156 192206
15604	A0A2D0TC04_NAJAT	A0A2D0TC04	Snake venom phosphodiesterase (PDE) OS=Naja atra PE=1 SV=1	Regular	14.9095	0.15	96498.1	4	1	65	1.45	4837	0	1017			Yellow	314 315 3141 3555 4199 7862 14989 26771 41035 55209 56942 58780 72396 73165 74603 76592 77029 78709 98007 112980 114410 125745 174984 184999 188156 192206
4199	U3FAB3_MICFL	U3FAB3	Ectonucleotide pyrophosphatase/phosphodiesterase family member 3 OS=Micrurus fulvius PE=2 SV=1	Regular	14.9095	0.15	98963.8	4	1	65	1.41	4837	0	1017			Yellow	314 315 3141 3555 7862 14989 15604 26771 41035 55209 56942 58780 72396 73165 74603 76592 77029 78709 98007 112980 114410 125745 174984 184999 188156 192206
3141	A0A0F7YYZ8_MICFL	A0A0F7YYZ8	Phosphodiesterase OS=Micrurus fulvius PE=2 SV=1	Regular	14.9095	0.14	98591.2	4	1	66	1.41	4837	0	1017			Yellow	314 315 3555 4199 7862 14989 15604 26771 41035 55209 56942 58780 72396 73165 74603 76592 77029 78709 98007 112980 114410 125745 174984 184999 188156 192206
100983	V8NQF2_OPHHA	V8NQF2	Serine-rich adhesin for platelets (Fragment) OS=Ophiophagus hannah GN=sraP PE=4 SV=1	Regular	11.4854	0.14	231320	18	8	188	2.52	59626	13881	12026	36.3567	8.41	Red
172836	A0A2D4LH11_9SAUR	A0A2D4LH11	Uncharacterized protein (Fragment) OS=Micrurus spixii PE=4 SV=1	Regular	6.6695	0.14	13050	1	1	8	16.81	1920	0	317			Red	6864 20736 39248 87629 149718 152746
149718	A0A2D4FLV8_MICCO	A0A2D4FLV8	Uncharacterized protein (Fragment) OS=Micrurus corallinus PE=4 SV=1	Regular	6.6695	0.14	28549.5	1	1	20	7.51	1920	0	317			Red	6864 20736 39248 87629 152746 172836
39248	A0A2D4PP56_MICSU	A0A2D4PP56	Uncharacterized protein (Fragment) OS=Micrurus surinamensis PE=4 SV=1	Regular	6.6695	0.14	33545.3	1	1	26	6.42	1920	0	317			Red	6864 20736 87629 149718 152746 172836
283491	REVERSE90392	REVERSE90392	Reversed Sequence 90392	Reverse	4.9337	0.29	280369	12	6	200	0.62	28940	3552	12061	9.3033	2.6084	Red
92829	V8P9G1_OPHHA	V8P9G1	Sacsin (Fragment) OS=Ophiophagus hannah GN=SACS PE=4 SV=1	Regular	3.286	0.29	514539	19	8	390	0.89	89591	6613	13882	17.3206	8.9121	Red
290200	REVERSE97101	REVERSE97101	Reversed Sequence 97101	Reverse	1.4072	0.43	485456	6	6	335	0.54	28924	4407	4663	11.5427	5.6035	Red

## Sheet: Run2
protein.key	protein.Entry	protein.Accession	protein.Description	protein.dataBaseType	protein.score	protein.falsePositiveRate	protein.avgMass	protein.MatchedProducts	protein.matchedPeptides	protein.digestPeps	protein.seqCover(%)	protein.MatchedPeptideIntenSum	protein.top3MatchedPeptideIntenSum	protein.MatchedProductIntenSum	protein.fmolOnColumn	protein.ngramOnColumn	protein.AutoCurate	protein.Key_ForHomologs
189147	A0A1L8D600_BOTAT	A0A1L8D600	BATXSVMPII1 OS=Bothrops atrox PE=2 SV=1	Regular	22509.1	0	54822.1	68	6	37	16.56	452632	426354	132823	1169.98	64.1409	Green	1942 1943 1944 1945 1947 1963 2293 2299 2300 2301 2302 2319 2320 2322 2323 2329 2336 2340 2384 2389 2396 2408 2419 2420 2421 2533 2535 2539 2543 2547 2551 2553 14914 14954 39648 39729 51280 75401 77358 77495 83697 112385 112839 113300 113301 117469 176770 176886 177007 187944 188158 188163 192734
39648	E3UJM0_BOTNU	E3UJM0	MP_IIa SVMP (Fragment) OS=Bothrops neuwiedi PE=2 SV=1	Regular	22491.2	0	35980.9	66	5	18	20.77	435701	0	131833			Green	1942 1943 1944 1945 1947 1963 2293 2299 2300 2301 2302 2319 2320 2322 2323 2329 2336 2340 2384 2389 2396 2408 2419 2420 2421 2533 2535 2539 2543 2547 2551 2553 14914 14954 39729 51280 75401 77358 77495 83697 112385 112839 113300 113301 117469 176770 176886 177007 187944 188158 188163 189147 192734
2551	VM2_BOTAS	Q072L5	Zinc metalloproteinase/disintegrin OS=Bothrops asper PE=1 SV=1	Regular	21096.3	0	54818.9	44	4	38	8.81	404217	0	121458			Green	1942 1943 1944 1945 1947 1963 2293 2299 2300 2301 2302 2319 2320 2322 2323 2329 2336 2340 2384 2389 2396 2408 2419 2420 2421 2533 2535 2539 2543 2547 2553 14914 14954 39648 39729 51280 75401 77358 77495 83697 112385 112839 113300 113301 117469 176770 176886 177007 187944 188158 188163 189147 192734
77358	Q7T1T3_BOTJR	Q7T1T3	Metalloprotease BOJUMET III (Fragment) OS=Bothrops jararacussu PE=2 SV=1	Regular	16574	0	27971	56	4	15	21.81	243972	2824	104079	7.7495	0.2168	Green	1942 1943 1944 1945 1947 1963 2295 2298 2300 2301 2302 2309 2319 2320 2322 2323 2329 2336 2340 2343 2385 2386 2387 2408 2419 2420 2421 2487 2488 2504 2525 2527 2533 2535 2539 2542 2543 2547 2551 2553 2556 5313 8177 11245 14515 14914 14954 15119 25606 25634 25781 25815 25923 26031 30939 34406 36075 39648 39729 44815 51280 59433 60704 63809 66713 67943 72889 72899 73030 73189 73215 73399 73508 7351…
2329	VM2MD_GLOBR	Q9PVK9	Zinc metalloproteinase/disintegrin OS=Gloydius brevicaudus PE=2 SV=1	Regular	16225.6	0	54607.4	46	2	31	6.64	330824	185110	127850	507.973	27.7391	Green	1963 2320 2322 2323 2328 2336 2340 2408 2419 2420 2421 2524 2533 2535 2539 2543 2547 2551 2553 14914 14954 39648 75401 77358 77495 112385 112839 113300 113301 117469 176770 176886 177007 189147
176886	A0A194APQ3_SISTE	A0A194APQ3	Metalloproteinase type II 6b OS=Sistrurus tergeminus PE=3 SV=1	Regular	15280.1	0	54926.9	31	2	30	5.44	214517	0	89821			Green	1942 1943 1944 1945 1947 1963 2299 2300 2319 2320 2322 2323 2329 2336 2340 2396 2408 2419 2420 2421 2533 2535 2539 2543 2547 2551 2553 14914 14954 39648 51280 75401 77358 77495 83697 112385 112839 113300 113301 117469 176770 177007 187944 188158 188163 189147 192734
176770	A0A194ASK9_SISTE	A0A194ASK9	Metalloproteinase type II 6c OS=Sistrurus tergeminus PE=3 SV=1	Regular	15280.1	0	54942.9	31	2	29	5.44	214517	0	89821			Green	1942 1943 1944 1945 1947 1963 2299 2300 2319 2320 2322 2323 2329 2336 2340 2396 2408 2419 2420 2421 2533 2535 2539 2543 2547 2551 2553 14914 14954 39648 51280 75401 77358 77495 83697 112385 112839 113300 113301 117469 176886 177007 187944 188158 188163 189147 192734
113301	A0A194ATI6_SISTE	A0A194ATI6	Metalloproteinase type II 6e OS=Sistrurus tergeminus PE=3 SV=1	Regular	15280.1	0	55013	31	2	29	5.44	214517	0	89821			Green	1942 1943 1944 1945 1947 1963 2299 2300 2319 2320 2322 2323 2329 2336 2340 2396 2408 2419 2420 2421 2533 2535 2539 2543 2547 2551 2553 14914 14954 39648 51280 75401 77358 77495 83697 112385 112839 113300 117469 176770 176886 177007 187944 188158 188163 189147 192734
113300	A0A194ARS8_SISTE	A0A194ARS8	Metalloproteinase type II 6d OS=Sistrurus tergeminus PE=3 SV=1	Regular	15280.1	0	54947.9	31	2	29	5.44	214517	0	89821			Green	1942 1943 1944 1945 1947 1963 2299 2300 2319 2320 2322 2323 2329 2336 2340 2396 2408 2419 2420 2421 2533 2535 2539 2543 2547 2551 2553 14914 14954 39648 51280 75401 77358 77495 83697 112385 112839 113301 117469 176770 176886 177007 187944 188158 188163 189147 192734
77495	A0A194ASW7_SISMB	A0A194ASW7	Metalloproteinase type II 4 OS=Sistrurus miliarius barbouri PE=3 SV=1	Regular	15280.1	0	55008.1	31	2	29	5.44	214517	0	89821			Green	1942 1943 1944 1945 1947 1963 2299 2300 2319 2320 2322 2323 2329 2336 2340 2396 2408 2419 2420 2421 2533 2535 2539 2543 2547 2551 2553 14914 14954 39648 51280 75401 77358 83697 112385 112839 113300 113301 117469 176770 176886 177007 187944 188158 188163 189147 192734
2419	VM2V2_CROVV	C9E1R9	Zinc metalloproteinase/disintegrin VMP-II OS=Crotalus viridis viridis PE=2 SV=1	Regular	15280.1	0	55068.2	31	2	33	5.44	214517	0	89821			Green	1942 1943 1944 1945 1947 1963 2299 2300 2319 2320 2322 2323 2329 2336 2340 2396 2408 2420 2421 2533 2535 2539 2543 2547 2551 2553 14914 14954 39648 51280 75401 77358 77495 83697 112385 112839 113300 113301 117469 176770 176886 177007 187944 188158 188163 189147 192734
2340	VM3B1_BOTJR	Q1PHZ4	Zinc metalloproteinase-disintegrin-like BjussuMP-1 (Fragment) OS=Bothrops jararacussu PE=1 SV=1	Regular	15115	0	63923.8	32	2	40	4.39	209664	0	91356			Green	1942 1943 1944 1945 1947 1963 2300 2301 2302 2319 2320 2322 2323 2329 2336 2408 2419 2420 2421 2533 2535 2539 2543 2547 2551 2553 14914 14954 39648 39729 51280 75401 77358 77495 112385 112839 113300 113301 117469 176770 176886 177007 187944 188158 188163 189147
177007	A0A194ARL4_SISTE	A0A194ARL4	Metalloproteinase type II 6a OS=Sistrurus tergeminus PE=3 SV=1	Regular	15013.7	0	54931.9	27	1	29	3.56	207417	0	88579			Green	1963 2320 2322 2323 2329 2336 2340 2408 2419 2420 2421 2533 2535 2539 2543 2547 2551 2553 14914 14954 39648 75401 77358 77495 112385 112839 113300 113301 117469 176770 176886 189147
117469	B0VXU8_SISCA	B0VXU8	Metalloproteinase isoform 6 (Fragment) OS=Sistrurus catenatus edwardsii PE=2 SV=1	Regular	15013.7	0	51297.6	27	1	26	3.83	207417	0	88579			Green	1963 2320 2322 2323 2329 2336 2340 2408 2419 2420 2421 2533 2535 2539 2543 2547 2551 2553 14914 14954 39648 75401 77358 77495 112385 112839 113300 113301 176770 176886 177007 189147
112839	Q92119_PROMU	Q92119	Atrolysin e (Fragment) OS=Protobothrops mucrosquamatus PE=2 SV=1	Regular	15013.7	0	56093.6	27	1	40	3.49	207417	0	88579			Green	1963 2320 2322 2323 2329 2336 2340 2408 2419 2420 2421 2533 2535 2539 2543 2547 2551 2553 14914 14954 39648 75401 77358 77495 112385 113300 113301 117469 176770 176886 177007 189147
112385	Q7T1S0_PROMU	Q7T1S0	Trimucrin (Fragment) OS=Protobothrops mucrosquamatus PE=2 SV=1	Regular	15013.7	0	8560.12	27	1	4	23.29	207417	0	88579			Green	1963 2320 2322 2323 2329 2336 2340 2408 2419 2420 2421 2533 2535 2539 2543 2547 2551 2553 14914 14954 39648 75401 77358 77495 112839 113300 113301 117469 176770 176886 177007 189147
75401	Q90222_GLOHA	Q90222	Prepro-halystatin 3 (Fragment) OS=Gloydius halys PE=4 SV=1	Regular	15013.7	0	13188	27	1	4	14.78	207417	0	88579			Green	1963 2320 2322 2323 2329 2336 2340 2408 2419 2420 2421 2533 2535 2539 2543 2547 2551 2553 14914 14954 39648 77358 77495 112385 112839 113300 113301 117469 176770 176886 177007 189147
14954	A0A0K8RT96_CROHD	A0A0K8RT96	Metalloproteinase (Type II) 1 OS=Crotalus horridus PE=3 SV=1	Regular	15013.7	0	55244.3	27	1	30	3.56	207417	0	88579			Green	1963 2320 2322 2323 2329 2336 2340 2408 2419 2420 2421 2533 2535 2539 2543 2547 2551 2553 14914 39648 75401 77358 77495 112385 112839 113300 113301 117469 176770 176886 177007 189147
14914	A0A0K8RYV7_CROHD	A0A0K8RYV7	Metalloproteinase (Type II) 2 OS=Crotalus horridus PE=3 SV=1	Regular	15013.7	0	55320.5	27	1	32	3.56	207417	0	88579			Green	1963 2320 2322 2323 2329 2336 2340 2408 2419 2420 2421 2533 2535 2539 2543 2547 2551 2553 14954 39648 75401 77358 77495 112385 112839 113300 113301 117469 176770 176886 177007 189147
2553	VM2_GLOHA	Q9DGH6	Disintegrin saxatilin OS=Gloydius halys PE=1 SV=1	Regular	15013.7	0	8410.05	27	1	5	23.29	207417	0	88579			Green	1963 2320 2322 2323 2329 2336 2340 2408 2419 2420 2421 2533 2535 2539 2543 2547 2551 14914 14954 39648 75401 77358 77495 112385 112839 113300 113301 117469 176770 176886 177007 189147
2547	VM2T3_PROMU	O57413	Zinc metalloproteinase/disintegrin OS=Protobothrops mucrosquamatus PE=1 SV=1	Regular	15013.7	0	55489.9	27	1	40	3.53	207417	0	88579			Green	1963 2320 2322 2323 2329 2336 2340 2408 2419 2420 2421 2533 2535 2539 2543 2551 2553 14914 14954 39648 75401 77358 77495 112385 112839 113300 113301 117469 176770 176886 177007 189147
2543	VM2P2_PROMU	E9NW27	Zinc metalloproteinase/disintegrin PMMP-2 OS=Protobothrops mucrosquamatus PE=2 SV=1	Regular	15013.7	0	55667.3	27	1	35	3.51	207417	0	88579			Green	1963 2320 2322 2323 2329 2336 2340 2408 2419 2420 2421 2533 2535 2539 2547 2551 2553 14914 14954 39648 75401 77358 77495 112385 112839 113300 113301 117469 176770 176886 177007 189147
2539	VM2JA_BOTJA	Q0NZX5	Disintegrin jarastatin (Fragment) OS=Bothrops jararaca PE=1 SV=1	Regular	15013.7	0	10007.7	27	1	6	19.32	207417	0	88579			Green	1963 2320 2322 2323 2329 2336 2340 2408 2419 2420 2421 2533 2535 2543 2547 2551 2553 14914 14954 39648 75401 77358 77495 112385 112839 113300 113301 117469 176770 176886 177007 189147
2535	VM2I_CROBA	P31981	Disintegrin basilicin OS=Crotalus basiliscus PE=1 SV=1	Regular	15013.7	0	8387.99	27	1	4	23.61	207417	0	88579			Green	1963 2320 2322 2323 2329 2336 2340 2408 2419 2420 2421 2533 2539 2543 2547 2551 2553 14914 14954 39648 75401 77358 77495 112385 112839 113300 113301 117469 176770 176886 177007 189147
2533	VM2H2_GLOHA	Q90221	Zinc metalloproteinase/disintegrin (Fragment) OS=Gloydius halys PE=2 SV=1	Regular	15013.7	0	13484.4	27	1	4	14.53	207417	0	88579			Green	1963 2320 2322 2323 2329 2336 2340 2408 2419 2420 2421 2535 2539 2543 2547 2551 2553 14914 14954 39648 75401 77358 77495 112385 112839 113300 113301 117469 176770 176886 177007 189147
2421	VM2_BOTCO	P31988	Disintegrin cotiarin OS=Bothrops cotiara PE=1 SV=1	Regular	15013.7	0	8393.91	27	1	4	23.61	207417	0	88579			Green	1963 2320 2322 2323 2329 2336 2340 2408 2419 2420 2533 2535 2539 2543 2547 2551 2553 14914 14954 39648 75401 77358 77495 112385 112839 113300 113301 117469 176770 176886 177007 189147
2420	VM2_BOTAL	Q801Z4	Disintegrin DisBa-01 OS=Bothrops alternatus PE=1 SV=2	Regular	15013.7	0	8920.57	27	1	5	21.79	207417	0	88579			Green	1963 2320 2322 2323 2329 2336 2340 2408 2419 2421 2533 2535 2539 2543 2547 2551 2553 14914 14954 39648 75401 77358 77495 112385 112839 113300 113301 117469 176770 176886 177007 189147
2408	VM2J2_BOTJA	Q98SP2	Zinc metalloproteinase/disintegrin OS=Bothrops jararaca PE=1 SV=1	Regular	15013.7	0	54752.2	27	1	46	3.56	207417	0	88579			Green	1963 2320 2322 2323 2329 2336 2340 2419 2420 2421 2533 2535 2539 2543 2547 2551 2553 14914 14954 39648 75401 77358 77495 112385 112839 113300 113301 117469 176770 176886 177007 189147
2336	VM2_CERSA	C0HJM5	Disintegrin sasaimin OS=Cerrophidion sasai PE=1 SV=1	Regular	15013.7	0	8298.82	27	1	5	23.61	207417	0	88579			Green	1963 2320 2322 2323 2329 2340 2408 2419 2420 2421 2533 2535 2539 2543 2547 2551 2553 14914 14954 39648 75401 77358 77495 112385 112839 113300 113301 117469 176770 176886 177007 189147
2323	VM2JC_BOTJA	P31989	Zinc metalloproteinase/disintegrin (Fragment) OS=Bothrops jararaca PE=1 SV=2	Regular	15013.7	0	18581.3	27	1	10	10.56	207417	0	88579			Green	1963 2320 2322 2329 2336 2340 2408 2419 2420 2421 2533 2535 2539 2543 2547 2551 2553 14914 14954 39648 75401 77358 77495 112385 112839 113300 113301 117469 176770 176886 177007 189147
2322	VM2I_LACMU	P31990	Disintegrin lachesin OS=Lachesis muta muta PE=1 SV=1	Regular	15013.7	0	8449.02	27	1	4	23.29	207417	0	88579			Green	1963 2320 2323 2329 2336 2340 2408 2419 2420 2421 2533 2535 2539 2543 2547 2551 2553 14914 14954 39648 75401 77358 77495 112385 112839 113300 113301 117469 176770 176886 177007 189147
2320	VM2I_CROCE	P31985	Disintegrin cereberin OS=Crotalus cerberus PE=1 SV=1	Regular	15013.7	0	8465.07	27	1	4	23.61	207417	0	88579			Green	1963 2322 2323 2329 2336 2340 2408 2419 2420 2421 2533 2535 2539 2543 2547 2551 2553 14914 14954 39648 75401 77358 77495 112385 112839 113300 113301 117469 176770 176886 177007 189147
1963	VM2_BOTAT	P18618	Disintegrin batroxostatin OS=Bothrops atrox PE=1 SV=2	Regular	15013.7	0	8419.94	27	1	4	23.61	207417	0	88579			Green	2320 2322 2323 2329 2336 2340 2408 2419 2420 2421 2533 2535 2539 2543 2547 2551 2553 14914 14954 39648 75401 77358 77495 112385 112839 113300 113301 117469 176770 176886 177007 189147
188163	A0A1L8D6A9_BOTAT	A0A1L8D6A9	BATXSVMPII2 OS=Bothrops atrox PE=2 SV=1	Regular	11956	0	54387.8	95	10	40	26.89	430552	303367	88910	832.487	45.2772	Green	1942 1943 1944 1945 1947 2293 2299 2300 2301 2302 2319 2340 2384 2389 2396 2419 2551 39648 39729 51280 77358 77495 83697 113300 113301 176770 176886 187944 188158 189147 192734
187944	A0A1L8D5Z6_BOTAT	A0A1L8D5Z6	BATXSVMPII3 OS=Bothrops atrox PE=2 SV=1	Regular	11051.3	0	54595.9	76	9	44	23.53	366956	3397	68250	9.3219	0.5089	Green	1942 1943 1944 1945 1947 2293 2299 2300 2301 2302 2319 2340 2384 2389 2396 2419 2551 39648 39729 51280 77358 77495 83697 113300 113301 176770 176886 188158 188163 189147 189155 192734
188158	A0A1L8D641_BOTAT	A0A1L8D641	BATXSVMPIII9 OS=Bothrops atrox PE=2 SV=1	Regular	11018.5	0	69891.4	69	7	50	15.89	361114	0	67132			Green	1942 1943 1944 1945 1947 2293 2299 2300 2301 2302 2319 2340 2384 2389 2396 2419 2551 39648 39729 51280 77358 77495 83697 113300 113301 176770 176886 187944 188163 189147 192734
192737	A0A1L8D605_BOTAT	A0A1L8D605	BATXPLA6 OS=Bothrops atrox PE=2 SV=1	Regular	9905.14	0	16471.7	46	4	17	25.36	242228	235475	59968	646.182	10.6437	Green	272 305 343 344 350 352 357 362 365 367 369 372 380 391 396 400 401 412 430 432 434 435 441 442 459 460 472 477 482 523 524 525 527 528 531 534 535 538 544 546 550 560 566 569 581 619 624 625 626 629 637 642 644 649 650 652 655 658 659 660 661 662 663 664 665 669 670 673 675 682 696 730 737 738 741 742 745 751 752 755 756 757 760 762 777 781 782 2656 2764 2936 4243 4952 7395 7526 7956 8397 8419 8…
550	PA2B3_BOTAS	P20474	Basic phospholipase A2 myotoxin III OS=Bothrops asper PE=1 SV=2	Regular	8609.9	0	16549.9	25	2	14	18.12	176530	0	37624			Green	272 305 343 344 350 352 357 362 365 367 369 372 380 391 396 400 401 412 430 432 434 435 441 442 459 460 472 477 482 523 524 525 527 528 531 534 535 538 544 546 560 566 569 581 619 624 625 626 629 637 642 644 649 650 652 655 658 659 660 661 662 663 664 665 669 670 673 675 682 696 730 737 738 741 742 745 751 752 755 756 757 760 762 777 781 782 2656 2764 2936 4243 4952 7395 7526 7956 8397 8419 8608 …
3	PYGM_RABIT	P00489	Glycogen phosphorylase_ muscle form OS=Oryctolagus cuniculus GN=PYGM PE=1 SV=3	Regular	7902.16	0	97802.8	481	44	83	55.04	2024569	493542	497071	1354.36	132.46	Green	3078 6660 12385 13690 15809 16186 16249 41050 42078 50314 61474 62203 81329 82490 86399 87258 104741 106347 109915 115998 128273 132036 132507 149784 158284 166464 168493 174340 178233 186372 192553
192747	A0A1L8D602_BOTAT	A0A1L8D602	BATXPLA5 OS=Bothrops atrox PE=2 SV=1	Regular	7864.56	0	16313.3	17	1	17	7.97	167765	0	33807			Green	272 305 343 344 350 352 357 362 365 367 369 372 380 391 396 400 412 430 432 434 435 441 442 459 460 472 482 523 524 525 527 528 531 534 535 538 544 546 550 560 566 569 581 619 624 625 626 629 637 642 644 649 650 652 655 658 659 660 661 662 663 664 665 669 670 673 675 682 696 730 737 738 741 742 745 751 752 755 756 757 760 762 777 781 782 2656 2764 2936 4243 4952 7395 7526 7956 8397 8419 8608 8615…
192355	J3SDW0_CROAD	J3SDW0	Phospholipase A2 5 OS=Crotalus adamanteus PE=2 SV=1	Regular	7864.56	0	16125.9	17	1	10	7.97	167765	0	33807			Green	272 305 343 344 350 352 357 362 365 367 369 372 380 391 396 400 412 430 432 434 435 441 442 459 460 472 482 523 524 525 527 528 531 534 535 538 544 546 550 560 566 569 581 619 624 625 626 629 637 642 644 649 650 652 655 658 659 660 661 662 663 664 665 669 670 673 675 682 696 730 737 738 741 742 745 751 752 755 756 757 760 762 777 781 782 2656 2764 2936 4243 4952 7395 7526 7956 8397 8419 8608 8615…
192246	J3S823_CROAD	J3S823	Phospholipase A2 2 OS=Crotalus adamanteus PE=2 SV=1	Regular	7864.56	0	16124.9	17	1	11	7.97	167765	0	33807			Green	272 305 343 344 350 352 357 362 365 367 369 372 380 391 396 400 412 430 432 434 435 441 442 459 460 472 482 523 524 525 527 528 531 534 535 538 544 546 550 560 566 569 581 619 624 625 626 629 637 642 644 649 650 652 655 658 659 660 661 662 663 664 665 669 670 673 675 682 696 730 737 738 741 742 745 751 752 755 756 757 760 762 777 781 782 2656 2764 2936 4243 4952 7395 7526 7956 8397 8419 8608 8615…
190116	J3SBP4_CROAD	J3SBP4	Phospholipase A2 4 OS=Crotalus adamanteus PE=2 SV=1	Regular	7864.56	0	16110.8	17	1	10	7.97	167765	0	33807			Green	272 305 343 344 350 352 357 362 365 367 369 372 380 391 396 400 412 430 432 434 435 441 442 459 460 472 482 523 524 525 527 528 531 534 535 538 544 546 550 560 566 569 581 619 624 625 626 629 637 642 644 649 650 652 655 658 659 660 661 662 663 664 665 669 670 673 675 682 696 730 737 738 741 742 745 751 752 755 756 757 760 762 777 781 782 2656 2764 2936 4243 4952 7395 7526 7956 8397 8419 8608 8615…
190055	J3S3V6_CROAD	J3S3V6	Phospholipase A2 6 OS=Crotalus adamanteus PE=2 SV=1	Regular	7864.56	0	16319	17	1	11	7.97	167765	0	33807			Green	272 305 343 344 350 352 357 362 365 367 369 372 380 391 396 400 412 430 432 434 435 441 442 459 460 472 482 523 524 525 527 528 531 534 535 538 544 546 550 560 566 569 581 619 624 625 626 629 637 642 644 649 650 652 655 658 659 660 661 662 663 664 665 669 670 673 675 682 696 730 737 738 741 742 745 751 752 755 756 757 760 762 777 781 782 2656 2764 2936 4243 4952 7395 7526 7956 8397 8419 8608 8615…
188582	A0A1L8D6C4_BOTAT	A0A1L8D6C4	BATXPLA4 OS=Bothrops atrox PE=2 SV=1	Regular	7864.56	0	16287.1	17	1	15	7.97	167765	0	33807			Green	272 305 343 344 350 352 357 362 365 367 369 372 380 391 396 400 412 430 432 434 435 441 442 459 460 472 482 523 524 525 527 528 531 534 535 538 544 546 550 560 566 569 581 619 624 625 626 629 637 642 644 649 650 652 655 658 659 660 661 662 663 664 665 669 670 673 675 682 696 730 737 738 741 742 745 751 752 755 756 757 760 762 777 781 782 2656 2764 2936 4243 4952 7395 7526 7956 8397 8419 8608 8615…
188433	A0A0D3S151_ATHCH	A0A0D3S151	Phospholipase A2 OS=Atheris chlorechis PE=2 SV=1	Regular	7864.56	0	16503.1	17	1	10	8.03	167765	0	33807			Green	272 305 343 344 350 352 357 362 365 367 369 372 380 391 396 400 412 430 432 434 435 441 442 459 460 472 482 523 524 525 527 528 531 534 535 538 544 546 550 560 566 569 581 619 624 625 626 629 637 642 644 649 650 652 655 658 659 660 661 662 663 664 665 669 670 673 675 682 696 730 737 738 741 742 745 751 752 755 756 757 760 762 777 781 782 2656 2764 2936 4243 4952 7395 7526 7956 8397 8419 8608 8615…
188189	A0A1L8D5Z4_BOTAT	A0A1L8D5Z4	BATXPLA1 OS=Bothrops atrox PE=2 SV=1	Regular	7864.56	0	16263	17	1	14	7.97	167765	0	33807			Green	272 305 343 344 350 352 357 362 365 367 369 372 380 391 396 400 412 430 432 434 435 441 442 459 460 472 482 523 524 525 527 528 531 534 535 538 544 546 550 560 566 569 581 619 624 625 626 629 637 642 644 649 650 652 655 658 659 660 661 662 663 664 665 669 670 673 675 682 696 730 737 738 741 742 745 751 752 755 756 757 760 762 777 781 782 2656 2764 2936 4243 4952 7395 7526 7956 8397 8419 8608 8615…
187829	A0A194ART7_SISTE	A0A194ART7	Phospholipase A2 2d OS=Sistrurus tergeminus PE=3 SV=1	Regular	7864.56	0	16391.1	17	1	11	7.97	167765	0	33807			Green	272 305 343 344 350 352 357 362 365 367 369 372 380 391 396 400 412 430 432 434 435 441 442 459 460 472 482 523 524 525 527 528 531 534 535 538 544 546 550 560 566 569 581 619 624 625 626 629 637 642 644 649 650 652 655 658 659 660 661 662 663 664 665 669 670 673 675 682 696 730 737 738 741 742 745 751 752 755 756 757 760 762 777 781 782 2656 2764 2936 4243 4952 7395 7526 7956 8397 8419 8608 8615…
176771	A0A194APR3_SISTE	A0A194APR3	Phospholipase A2 2b OS=Sistrurus tergeminus PE=3 SV=1	Regular	7864.56	0	16438.2	17	1	11	7.97	167765	0	33807			Green	272 305 343 344 350 352 357 362 365 367 369 372 380 391 396 400 412 430 432 434 435 441 442 459 460 472 482 523 524 525 527 528 531 534 535 538 544 546 550 560 566 569 581 619 624 625 626 629 637 642 644 649 650 652 655 658 659 660 661 662 663 664 665 669 670 673 675 682 696 730 737 738 741 742 745 751 752 755 756 757 760 762 777 781 782 2656 2764 2936 4243 4952 7395 7526 7956 8397 8419 8608 8615…
133490	A0A0S2C1J6_PROTO	A0A0S2C1J6	Asp49 phospholipase A2 isozyme OS=Protobothrops tokarensis GN=Asp49 PE=2 SV=1	Regular	7864.56	0	16347.2	17	1	12	7.97	167765	0	33807			Green	272 305 343 344 350 352 357 362 365 367 369 372 380 391 396 400 412 430 432 434 435 441 442 459 460 472 482 523 524 525 527 528 531 534 535 538 544 546 550 560 566 569 581 619 624 625 626 629 637 642 644 649 650 652 655 658 659 660 661 662 663 664 665 669 670 673 675 682 696 730 737 738 741 742 745 751 752 755 756 757 760 762 777 781 782 2656 2764 2936 4243 4952 7395 7526 7956 8397 8419 8608 8615…
118198	A0A193CHK7_CROBA	A0A193CHK7	Phospholipase A2_3 Crotoxin-like basic B subunit OS=Crotalus basiliscus PE=2 SV=1	Regular	7864.56	0	16705.9	17	1	12	7.97	167765	0	33807			Green	272 305 343 344 350 352 357 362 365 367 369 372 380 391 396 400 412 430 432 434 435 441 442 459 460 472 482 523 524 525 527 528 531 534 535 538 544 546 550 560 566 569 581 619 624 625 626 629 637 642 644 649 650 652 655 658 659 660 661 662 663 664 665 669 670 673 675 682 696 730 737 738 741 742 745 751 752 755 756 757 760 762 777 781 782 2656 2764 2936 4243 4952 7395 7526 7956 8397 8419 8608 8615…
117833	A0A193CHK6_CROBA	A0A193CHK6	Phospholipase A2_2 OS=Crotalus basiliscus PE=2 SV=1	Regular	7864.56	0	16143.9	17	1	11	7.97	167765	0	33807			Green	272 305 343 344 350 352 357 362 365 367 369 372 380 391 396 400 412 430 432 434 435 441 442 459 460 472 482 523 524 525 527 528 531 534 535 538 544 546 550 560 566 569 581 619 624 625 626 629 637 642 644 649 650 652 655 658 659 660 661 662 663 664 665 669 670 673 675 682 696 730 737 738 741 742 745 751 752 755 756 757 760 762 777 781 782 2656 2764 2936 4243 4952 7395 7526 7956 8397 8419 8608 8615…
117358	B0LSG2_SISCA	B0LSG2	Phospholipase A2 OS=Sistrurus catenatus edwardsii GN=PLA2 PE=3 SV=1	Regular	7864.56	0	16412.1	17	1	11	7.97	167765	0	33807			Green	272 305 343 344 350 352 357 362 365 367 369 372 380 391 396 400 412 430 432 434 435 441 442 459 460 472 482 523 524 525 527 528 531 534 535 538 544 546 550 560 566 569 581 619 624 625 626 629 637 642 644 649 650 652 655 658 659 660 661 662 663 664 665 669 670 673 675 682 696 730 737 738 741 742 745 751 752 755 756 757 760 762 777 781 782 2656 2764 2936 4243 4952 7395 7526 7956 8397 8419 8608 8615…
116853	A0A193CHL0_CROBA	A0A193CHL0	Phospholipase A2_1 OS=Crotalus basiliscus PE=2 SV=1	Regular	7864.56	0	16468.5	17	1	13	7.97	167765	0	33807			Green	272 305 343 344 350 352 357 362 365 367 369 372 380 391 396 400 412 430 432 434 435 441 442 459 460 472 482 523 524 525 527 528 531 534 535 538 544 546 550 560 566 569 581 619 624 625 626 629 637 642 644 649 650 652 655 658 659 660 661 662 663 664 665 669 670 673 675 682 696 730 737 738 741 742 745 751 752 755 756 757 760 762 777 781 782 2656 2764 2936 4243 4952 7395 7526 7956 8397 8419 8608 8615…
116779	Q6T5K9_GLOSH	Q6T5K9	Acidic phospholipase A2 (Fragment) OS=Gloydius shedaoensis PE=2 SV=1	Regular	7864.56	0	14448.7	17	1	14	9.02	167765	0	33807			Green	272 305 343 344 350 352 357 362 365 367 369 372 380 391 396 400 412 430 432 434 435 441 442 459 460 472 482 523 524 525 527 528 531 534 535 538 544 546 550 560 566 569 581 619 624 625 626 629 637 642 644 649 650 652 655 658 659 660 661 662 663 664 665 669 670 673 675 682 696 730 737 738 741 742 745 751 752 755 756 757 760 762 777 781 782 2656 2764 2936 4243 4952 7395 7526 7956 8397 8419 8608 8615…
114265	A0A1J0R055_CROSS	A0A1J0R055	Phospholipase A2_ group IIG_ acidic-Pla2-gA1 OS=Crotalus scutulatus scutulatus GN=Pla2g2gA1 PE=3 SV=1	Regular	7864.56	0	16210.2	17	1	13	7.97	167765	0	33807			Green	272 305 343 344 350 352 357 362 365 367 369 372 380 391 396 400 412 430 432 434 435 441 442 459 460 472 482 523 524 525 527 528 531 534 535 538 544 546 550 560 566 569 581 619 624 625 626 629 637 642 644 649 650 652 655 658 659 660 661 662 663 664 665 669 670 673 675 682 696 730 737 738 741 742 745 751 752 755 756 757 760 762 777 781 782 2656 2764 2936 4243 4952 7395 7526 7956 8397 8419 8608 8615…
113007	A0A0H3U209_9SAUR	A0A0H3U209	Phospholipase A2 OS=Ovophis makazayazaya PE=3 SV=1	Regular	7864.56	0	16427.2	17	1	14	7.91	167765	0	33807			Green	272 305 343 344 350 352 357 362 365 367 369 372 380 391 396 400 412 430 432 434 435 441 442 459 460 472 482 523 524 525 527 528 531 534 535 538 544 546 550 560 566 569 581 619 624 625 626 629 637 642 644 649 650 652 655 658 659 660 661 662 663 664 665 669 670 673 675 682 696 730 737 738 741 742 745 751 752 755 756 757 760 762 777 781 782 2656 2764 2936 4243 4952 7395 7526 7956 8397 8419 8608 8615…
112902	A0A077L6K1_PROEL	A0A077L6K1	Phospholipase A2 2 (Fragment) OS=Protobothrops elegans PE=2 SV=1	Regular	7864.56	0	15163.7	17	1	13	8.46	167765	0	33807			Green	272 305 343 344 350 352 357 362 365 367 369 372 380 391 396 400 412 430 432 434 435 441 442 459 460 472 482 523 524 525 527 528 531 534 535 538 544 546 550 560 566 569 581 619 624 625 626 629 637 642 644 649 650 652 655 658 659 660 661 662 663 664 665 669 670 673 675 682 696 730 737 738 741 742 745 751 752 755 756 757 760 762 777 781 782 2656 2764 2936 4243 4952 7395 7526 7956 8397 8419 8608 8615…
112880	A0A0H3U1W3_9SAUR	A0A0H3U1W3	Phospholipase A2 OS=Ovophis makazayazaya PE=3 SV=1	Regular	7864.56	0	16505.2	17	1	15	7.91	167765	0	33807			Green	272 305 343 344 350 352 357 362 365 367 369 372 380 391 396 400 412 430 432 434 435 441 442 459 460 472 482 523 524 525 527 528 531 534 535 538 544 546 550 560 566 569 581 619 624 625 626 629 637 642 644 649 650 652 655 658 659 660 661 662 663 664 665 669 670 673 675 682 696 730 737 738 741 742 745 751 752 755 756 757 760 762 777 781 782 2656 2764 2936 4243 4952 7395 7526 7956 8397 8419 8608 8615…
112675	T1DJY7_CROHD	T1DJY7	Phospholipase A2 7 OS=Crotalus horridus PE=2 SV=1	Regular	7864.56	0	16350.1	17	1	15	7.97	167765	0	33807			Green	272 305 343 344 350 352 357 362 365 367 369 372 380 391 396 400 412 430 432 434 435 441 442 459 460 472 482 523 524 525 527 528 531 534 535 538 544 546 550 560 566 569 581 619 624 625 626 629 637 642 644 649 650 652 655 658 659 660 661 662 663 664 665 669 670 673 675 682 696 730 737 738 741 742 745 751 752 755 756 757 760 762 777 781 782 2656 2764 2936 4243 4952 7395 7526 7956 8397 8419 8608 8615…
112317	A0A193CHI9_9SAUR	A0A193CHI9	Phospholipase A2 OS=Crotalus cerastes PE=2 SV=1	Regular	7864.56	0	16553.3	17	1	11	7.97	167765	0	33807			Green	272 305 343 344 350 352 357 362 365 367 369 372 380 391 396 400 412 430 432 434 435 441 442 459 460 472 482 523 524 525 527 528 531 534 535 538 544 546 550 560 566 569 581 619 624 625 626 629 637 642 644 649 650 652 655 658 659 660 661 662 663 664 665 669 670 673 675 682 696 730 737 738 741 742 745 751 752 755 756 757 760 762 777 781 782 2656 2764 2936 4243 4952 7395 7526 7956 8397 8419 8608 8615…
112121	A0A1J0R046_CROSS	A0A1J0R046	Phospholipase A2_ group IIG B2_ Mojave toxin B-subunit OS=Crotalus scutulatus scutulatus GN=Pla2g2gB2 PE=3 SV=1	Regular	7864.56	0	16705.9	17	1	12	7.97	167765	0	33807			Green	272 305 343 344 350 352 357 362 365 367 369 372 380 391 396 400 412 430 432 434 435 441 442 459 460 472 482 523 524 525 527 528 531 534 535 538 544 546 550 560 566 569 581 619 624 625 626 629 637 642 644 649 650 652 655 658 659 660 661 662 663 664 665 669 670 673 675 682 696 730 737 738 741 742 745 751 752 755 756 757 760 762 777 781 782 2656 2764 2936 4243 4952 7395 7526 7956 8397 8419 8608 8615…
102522	A8E2V6_CERGO	A8E2V6	D1E6b phospholipase A2 OS=Cerrophidion godmani PE=2 SV=1	Regular	7864.56	0	16768.7	17	1	15	7.91	167765	0	33807			Green	272 305 343 344 350 352 357 362 365 367 369 372 380 391 396 400 412 430 432 434 435 441 442 459 460 472 482 523 524 525 527 528 531 534 535 538 544 546 550 560 566 569 581 619 624 625 626 629 637 642 644 649 650 652 655 658 659 660 661 662 663 664 665 669 670 673 675 682 696 730 737 738 741 742 745 751 752 755 756 757 760 762 777 781 782 2656 2764 2936 4243 4952 7395 7526 7956 8397 8419 8608 8615…
102252	A0A0H3U1V8_PROMB	A0A0H3U1V8	Phospholipase A2 OS=Protobothrops mangshanensis PE=3 SV=1	Regular	7864.56	0	16530.4	17	1	20	7.97	167765	0	33807			Green	272 305 343 344 350 352 357 362 365 367 369 372 380 391 396 400 412 430 432 434 435 441 442 459 460 472 482 523 524 525 527 528 531 534 535 538 544 546 550 560 566 569 581 619 624 625 626 629 637 642 644 649 650 652 655 658 659 660 661 662 663 664 665 669 670 673 675 682 696 730 737 738 741 742 745 751 752 755 756 757 760 762 777 781 782 2656 2764 2936 4243 4952 7395 7526 7956 8397 8419 8608 8615…
100554	A8E2V5_CERGO	A8E2V5	N1E6a phospholipase A2 OS=Cerrophidion godmani PE=2 SV=1	Regular	7864.56	0	16820.7	17	1	14	7.91	167765	0	33807			Green	272 305 343 344 350 352 357 362 365 367 369 372 380 391 396 400 412 430 432 434 435 441 442 459 460 472 482 523 524 525 527 528 531 534 535 538 544 546 550 560 566 569 581 619 624 625 626 629 637 642 644 649 650 652 655 658 659 660 661 662 663 664 665 669 670 673 675 682 696 730 737 738 741 742 745 751 752 755 756 757 760 762 777 781 782 2656 2764 2936 4243 4952 7395 7526 7956 8397 8419 8608 8615…
99578	A0A1W7RJZ3_AGKCO	A0A1W7RJZ3	Phospholipase A2 2 OS=Agkistrodon contortrix contortrix PE=3 SV=1	Regular	7864.56	0	16407.2	17	1	11	7.97	167765	0	33807			Green	272 305 343 344 350 352 357 362 365 367 369 372 380 391 396 400 412 430 432 434 435 441 442 459 460 472 482 523 524 525 527 528 531 534 535 538 544 546 550 560 566 569 581 619 624 625 626 629 637 642 644 649 650 652 655 658 659 660 661 662 663 664 665 669 670 673 675 682 696 730 737 738 741 742 745 751 752 755 756 757 760 762 777 781 782 2656 2764 2936 4243 4952 7395 7526 7956 8397 8419 8608 8615…
82547	A0A1W7RJX0_AGKCO	A0A1W7RJX0	Phospholipase A2 4 OS=Agkistrodon contortrix contortrix PE=3 SV=1	Regular	7864.56	0	16350.1	17	1	15	7.97	167765	0	33807			Green	272 305 343 344 350 352 357 362 365 367 369 372 380 391 396 400 412 430 432 434 435 441 442 459 460 472 482 523 524 525 527 528 531 534 535 538 544 546 550 560 566 569 581 619 624 625 626 629 637 642 644 649 650 652 655 658 659 660 661 662 663 664 665 669 670 673 675 682 696 730 737 738 741 742 745 751 752 755 756 757 760 762 777 781 782 2656 2764 2936 4243 4952 7395 7526 7956 8397 8419 8608 8615…
78807	A0A193CHK0_CROMN	A0A193CHK0	Phospholipase A2_1 OS=Crotalus molossus nigrescens PE=2 SV=1	Regular	7864.56	0	16331.2	17	1	14	7.97	167765	0	33807			Green	272 305 343 344 350 352 357 362 365 367 369 372 380 391 396 400 412 430 432 434 435 441 442 459 460 472 482 523 524 525 527 528 531 534 535 538 544 546 550 560 566 569 581 619 624 625 626 629 637 642 644 649 650 652 655 658 659 660 661 662 663 664 665 669 670 673 675 682 696 730 737 738 741 742 745 751 752 755 756 757 760 762 777 781 782 2656 2764 2936 4243 4952 7395 7526 7956 8397 8419 8608 8615…
78387	A0A193CHK1_CROOO	A0A193CHK1	Phospholipase A2_2 Mojave toxin-like basic B chain OS=Crotalus oreganus concolor PE=2 SV=1	Regular	7864.56	0	16730.9	17	1	11	7.97	167765	0	33807			Green	272 305 343 344 350 352 357 362 365 367 369 372 380 391 396 400 412 430 432 434 435 441 442 459 460 472 482 523 524 525 527 528 531 534 535 538 544 546 550 560 566 569 581 619 624 625 626 629 637 642 644 649 650 652 655 658 659 660 661 662 663 664 665 669 670 673 675 682 696 730 737 738 741 742 745 751 752 755 756 757 760 762 777 781 782 2656 2764 2936 4243 4952 7395 7526 7956 8397 8419 8608 8615…
78383	A0A193CHK2_CROOO	A0A193CHK2	Phospholipase A2_3 OS=Crotalus oreganus concolor PE=2 SV=1	Regular	7864.56	0	16094.9	17	1	11	7.97	167765	0	33807			Green	272 305 343 344 350 352 357 362 365 367 369 372 380 391 396 400 412 430 432 434 435 441 442 459 460 472 482 523 524 525 527 528 531 534 535 538 544 546 550 560 566 569 581 619 624 625 626 629 637 642 644 649 650 652 655 658 659 660 661 662 663 664 665 669 670 673 675 682 696 730 737 738 741 742 745 751 752 755 756 757 760 762 777 781 782 2656 2764 2936 4243 4952 7395 7526 7956 8397 8419 8608 8615…
78352	T1DE90_CROOH	T1DE90	PLA2-CohID-4 OS=Crotalus oreganus helleri PE=2 SV=1	Regular	7864.56	0	16709.9	17	1	12	7.97	167765	0	33807			Green	272 305 343 344 350 352 357 362 365 367 369 372 380 391 396 400 412 430 432 434 435 441 442 459 460 472 482 523 524 525 527 528 531 534 535 538 544 546 550 560 566 569 581 619 624 625 626 629 637 642 644 649 650 652 655 658 659 660 661 662 663 664 665 669 670 673 675 682 696 730 737 738 741 742 745 751 752 755 756 757 760 762 777 781 782 2656 2764 2936 4243 4952 7395 7526 7956 8397 8419 8608 8615…
78163	A0A193CHK3_CROCE	A0A193CHK3	Phospholipase A2_1 OS=Crotalus cerberus PE=2 SV=1	Regular	7864.56	0	16143	17	1	11	7.97	167765	0	33807			Green	272 305 343 344 350 352 357 362 365 367 369 372 380 391 396 400 412 430 432 434 435 441 442 459 460 472 482 523 524 525 527 528 531 534 535 538 544 546 550 560 566 569 581 619 624 625 626 629 637 642 644 649 650 652 655 658 659 660 661 662 663 664 665 669 670 673 675 682 696 730 737 738 741 742 745 751 752 755 756 757 760 762 777 781 782 2656 2764 2936 4243 4952 7395 7526 7956 8397 8419 8608 8615…
77502	A0A0H3U1X1_9SAUR	A0A0H3U1X1	Phospholipase A2 OS=Trimeresurus popeiorum PE=3 SV=1	Regular	7864.56	0	16182	17	1	17	7.97	167765	0	33807			Green	272 305 343 344 350 352 357 362 365 367 369 372 380 391 396 400 412 430 432 434 435 441 442 459 460 472 482 523 524 525 527 528 531 534 535 538 544 546 550 560 566 569 581 619 624 625 626 629 637 642 644 649 650 652 655 658 659 660 661 662 663 664 665 669 670 673 675 682 696 730 737 738 741 742 745 751 752 755 756 757 760 762 777 781 782 2656 2764 2936 4243 4952 7395 7526 7956 8397 8419 8608 8615…
77490	A0A0H3U1V5_TRIBO	A0A0H3U1V5	Phospholipase A2 OS=Trimeresurus borneensis PE=3 SV=1	Regular	7864.56	0	16105	17	1	10	8.03	167765	0	33807			Green	272 305 343 344 350 352 357 362 365 367 369 372 380 391 396 400 412 430 432 434 435 441 442 459 460 472 482 523 524 525 527 528 531 534 535 538 544 546 550 560 566 569 581 619 624 625 626 629 637 642 644 649 650 652 655 658 659 660 661 662 663 664 665 669 670 673 675 682 696 730 737 738 741 742 745 751 752 755 756 757 760 762 777 781 782 2656 2764 2936 4243 4952 7395 7526 7956 8397 8419 8608 8615…
76972	A0A0B4U779_PROFL	A0A0B4U779	Phospholipase A2 OS=Protobothrops flavoviridis GN=PfPLA-B' PE=3 SV=1	Regular	7864.56	0	16531.7	17	1	13	7.97	167765	0	33807			Green	272 305 343 344 350 352 357 362 365 367 369 372 380 391 396 400 412 430 432 434 435 441 442 459 460 472 482 523 524 525 527 528 531 534 535 538 544 546 550 560 566 569 581 619 624 625 626 629 637 642 644 649 650 652 655 658 659 660 661 662 663 664 665 669 670 673 675 682 696 730 737 738 741 742 745 751 752 755 756 757 760 762 777 781 782 2656 2764 2936 4243 4952 7395 7526 7956 8397 8419 8608 8615…
76070	A0A1J0R063_CROAT	A0A1J0R063	Phospholipase A2_ group IIG_ acidic-Pla2-gA1 OS=Crotalus atrox GN=Pla2g2gA1 PE=3 SV=1	Regular	7864.56	0	16158.9	17	1	11	7.97	167765	0	33807			Green	272 305 343 344 350 352 357 362 365 367 369 372 380 391 396 400 412 430 432 434 435 441 442 459 460 472 482 523 524 525 527 528 531 534 535 538 544 546 550 560 566 569 581 619 624 625 626 629 637 642 644 649 650 652 655 658 659 660 661 662 663 664 665 669 670 673 675 682 696 730 737 738 741 742 745 751 752 755 756 757 760 762 777 781 782 2656 2764 2936 4243 4952 7395 7526 7956 8397 8419 8608 8615…
75162	A0A0A1ENR3_LACMT	A0A0A1ENR3	Phospholipase A2 OS=Lachesis muta PE=2 SV=1	Regular	7864.56	0	16325.3	17	1	23	7.97	167765	0	33807			Green	272 305 343 344 350 352 357 362 365 367 369 372 380 391 396 400 412 430 432 434 435 441 442 459 460 472 482 523 524 525 527 528 531 534 535 538 544 546 550 560 566 569 581 619 624 625 626 629 637 642 644 649 650 652 655 658 659 660 661 662 663 664 665 669 670 673 675 682 696 730 737 738 741 742 745 751 752 755 756 757 760 762 777 781 782 2656 2764 2936 4243 4952 7395 7526 7956 8397 8419 8608 8615…
75157	D3IVZ4_LACMT	D3IVZ4	Phospholipase A2 OS=Lachesis muta GN=PLA2 PE=2 SV=1	Regular	7864.56	0	14542.9	17	1	21	9.17	167765	0	33807			Green	272 305 343 344 350 352 357 362 365 367 369 372 380 391 396 400 412 430 432 434 435 441 442 459 460 472 482 523 524 525 527 528 531 534 535 538 544 546 550 560 566 569 581 619 624 625 626 629 637 642 644 649 650 652 655 658 659 660 661 662 663 664 665 669 670 673 675 682 696 730 737 738 741 742 745 751 752 755 756 757 760 762 777 781 782 2656 2764 2936 4243 4952 7395 7526 7956 8397 8419 8608 8615…
74967	A0A193CHJ1_CROTA	A0A193CHJ1	Phospholipase A2_2 OS=Crotalus tzabcan PE=2 SV=1	Regular	7864.56	0	16143.9	17	1	11	7.97	167765	0	33807			Green	272 305 343 344 350 352 357 362 365 367 369 372 380 391 396 400 412 430 432 434 435 441 442 459 460 472 482 523 524 525 527 528 531 534 535 538 544 546 550 560 566 569 581 619 624 625 626 629 637 642 644 649 650 652 655 658 659 660 661 662 663 664 665 669 670 673 675 682 696 730 737 738 741 742 745 751 752 755 756 757 760 762 777 781 782 2656 2764 2936 4243 4952 7395 7526 7956 8397 8419 8608 8615…
74607	A8E2V4_BOTSC	A8E2V4	Acidic phospholipase A2 OS=Bothriechis schlegelii PE=2 SV=1	Regular	7864.56	0	16243.8	17	1	15	7.97	167765	0	33807			Green	272 305 343 344 350 352 357 362 365 367 369 372 380 391 396 400 412 430 432 434 435 441 442 459 460 472 482 523 524 525 527 528 531 534 535 538 544 546 550 560 566 569 581 619 624 625 626 629 637 642 644 649 650 652 655 658 659 660 661 662 663 664 665 669 670 673 675 682 696 730 737 738 741 742 745 751 752 755 756 757 760 762 777 781 782 2656 2764 2936 4243 4952 7395 7526 7956 8397 8419 8608 8615…
73401	A0A096XPP8_GLOIT	A0A096XPP8	Basic phospholipase A2 OS=Gloydius intermedius PE=2 SV=1	Regular	7864.56	0	16774	17	1	15	7.97	167765	0	33807			Green	272 305 343 344 350 352 357 362 365 367 369 372 380 391 396 400 412 430 432 434 435 441 442 459 460 472 482 523 524 525 527 528 531 534 535 538 544 546 550 560 566 569 581 619 624 625 626 629 637 642 644 649 650 652 655 658 659 660 661 662 663 664 665 669 670 673 675 682 696 730 737 738 741 742 745 751 752 755 756 757 760 762 777 781 782 2656 2764 2936 4243 4952 7395 7526 7956 8397 8419 8608 8615…
73086	A0A194ARZ7_SISMB	A0A194ARZ7	Phospholipase A2 2d OS=Sistrurus miliarius barbouri PE=3 SV=1	Regular	7864.56	0	16476.2	17	1	13	7.97	167765	0	33807			Green	272 305 343 344 350 352 357 362 365 367 369 372 380 391 396 400 412 430 432 434 435 441 442 459 460 472 482 523 524 525 527 528 531 534 535 538 544 546 550 560 566 569 581 619 624 625 626 629 637 642 644 649 650 652 655 658 659 660 661 662 663 664 665 669 670 673 675 682 696 730 737 738 741 742 745 751 752 755 756 757 760 762 777 781 782 2656 2764 2936 4243 4952 7395 7526 7956 8397 8419 8608 8615…
73032	A0A194ATT4_SISMB	A0A194ATT4	Phospholipase A2 2c OS=Sistrurus miliarius barbouri PE=3 SV=1	Regular	7864.56	0	16514.3	17	1	13	7.97	167765	0	33807			Green	272 305 343 344 350 352 357 362 365 367 369 372 380 391 396 400 412 430 432 434 435 441 442 459 460 472 482 523 524 525 527 528 531 534 535 538 544 546 550 560 566 569 581 619 624 625 626 629 637 642 644 649 650 652 655 658 659 660 661 662 663 664 665 669 670 673 675 682 696 730 737 738 741 742 745 751 752 755 756 757 760 762 777 781 782 2656 2764 2936 4243 4952 7395 7526 7956 8397 8419 8608 8615…
72835	A0A1J0R081_CROAT	A0A1J0R081	Phospholipase A2_ group IIG_ acidic-Pla2-gA1-prime OS=Crotalus atrox GN=Pla2g2gA1-prime PE=3 SV=1	Regular	7864.56	0	16233.1	17	1	11	7.97	167765	0	33807			Green	272 305 343 344 350 352 357 362 365 367 369 372 380 391 396 400 412 430 432 434 435 441 442 459 460 472 482 523 524 525 527 528 531 534 535 538 544 546 550 560 566 569 581 619 624 625 626 629 637 642 644 649 650 652 655 658 659 660 661 662 663 664 665 669 670 673 675 682 696 730 737 738 741 742 745 751 752 755 756 757 760 762 777 781 782 2656 2764 2936 4243 4952 7395 7526 7956 8397 8419 8608 8615…
72770	A0A0H3U201_GLOBR	A0A0H3U201	Phospholipase A2 OS=Gloydius brevicaudus PE=3 SV=1	Regular	7864.56	0	16537.4	17	1	14	7.86	167765	0	33807			Green	272 305 343 344 350 352 357 362 365 367 369 372 380 391 396 400 412 430 432 434 435 441 442 459 460 472 482 523 524 525 527 528 531 534 535 538 544 546 550 560 566 569 581 619 624 625 626 629 637 642 644 649 650 652 655 658 659 660 661 662 663 664 665 669 670 673 675 682 696 730 737 738 741 742 745 751 752 755 756 757 760 762 777 781 782 2656 2764 2936 4243 4952 7395 7526 7956 8397 8419 8608 8615…
72743	A0A0H3U268_TRIHG	A0A0H3U268	Phospholipase A2 OS=Trimeresurus hageni PE=3 SV=1	Regular	7864.56	0	16152.9	17	1	13	7.97	167765	0	33807			Green	272 305 343 344 350 352 357 362 365 367 369 372 380 391 396 400 412 430 432 434 435 441 442 459 460 472 482 523 524 525 527 528 531 534 535 538 544 546 550 560 566 569 581 619 624 625 626 629 637 642 644 649 650 652 655 658 659 660 661 662 663 664 665 669 670 673 675 682 696 730 737 738 741 742 745 751 752 755 756 757 760 762 777 781 782 2656 2764 2936 4243 4952 7395 7526 7956 8397 8419 8608 8615…
72741	A0A0H3U1Z6_TRIHG	A0A0H3U1Z6	Phospholipase A2 OS=Trimeresurus hageni PE=3 SV=1	Regular	7864.56	0	16154.9	17	1	13	7.97	167765	0	33807			Green	272 305 343 344 350 352 357 362 365 367 369 372 380 391 396 400 412 430 432 434 435 441 442 459 460 472 482 523 524 525 527 528 531 534 535 538 544 546 550 560 566 569 581 619 624 625 626 629 637 642 644 649 650 652 655 658 659 660 661 662 663 664 665 669 670 673 675 682 696 730 737 738 741 742 745 751 752 755 756 757 760 762 777 781 782 2656 2764 2936 4243 4952 7395 7526 7956 8397 8419 8608 8615…
72739	A0A0H3U1Z7_TRIHG	A0A0H3U1Z7	Phospholipase A2 OS=Trimeresurus hageni PE=3 SV=1	Regular	7864.56	0	16182.9	17	1	13	7.97	167765	0	33807			Green	272 305 343 344 350 352 357 362 365 367 369 372 380 391 396 400 412 430 432 434 435 441 442 459 460 472 482 523 524 525 527 528 531 534 535 538 544 546 550 560 566 569 581 619 624 625 626 629 637 642 644 649 650 652 655 658 659 660 661 662 663 664 665 669 670 673 675 682 696 730 737 738 741 742 745 751 752 755 756 757 760 762 777 781 782 2656 2764 2936 4243 4952 7395 7526 7956 8397 8419 8608 8615…
72728	T1DP65_CROOH	T1DP65	PLA2-CohID-2 OS=Crotalus oreganus helleri PE=2 SV=1	Regular	7864.56	0	16166	17	1	11	7.97	167765	0	33807			Green	272 305 343 344 350 352 357 362 365 367 369 372 380 391 396 400 412 430 432 434 435 441 442 459 460 472 482 523 524 525 527 528 531 534 535 538 544 546 550 560 566 569 581 619 624 625 626 629 637 642 644 649 650 652 655 658 659 660 661 662 663 664 665 669 670 673 675 682 696 730 737 738 741 742 745 751 752 755 756 757 760 762 777 781 782 2656 2764 2936 4243 4952 7395 7526 7956 8397 8419 8608 8615…
72691	A0A0H3U1X7_9SAUR	A0A0H3U1X7	Phospholipase A2 OS=Trimeresurus malcolmi PE=3 SV=1	Regular	7864.56	0	16386.3	17	1	13	8.03	167765	0	33807			Green	272 305 343 344 350 352 357 362 365 367 369 372 380 391 396 400 412 430 432 434 435 441 442 459 460 472 482 523 524 525 527 528 531 534 535 538 544 546 550 560 566 569 581 619 624 625 626 629 637 642 644 649 650 652 655 658 659 660 661 662 663 664 665 669 670 673 675 682 696 730 737 738 741 742 745 751 752 755 756 757 760 762 777 781 782 2656 2764 2936 4243 4952 7395 7526 7956 8397 8419 8608 8615…
72651	A0A0D3N8V5_AZEFE	A0A0D3N8V5	Acidic phospholipase A2 OS=Azemiops feae PE=2 SV=1	Regular	7864.56	0	16208.9	17	1	16	7.97	167765	0	33807			Green	272 305 343 344 350 352 357 362 365 367 369 372 380 391 396 400 412 430 432 434 435 441 442 459 460 472 482 523 524 525 527 528 531 534 535 538 544 546 550 560 566 569 581 619 624 625 626 629 637 642 644 649 650 652 655 658 659 660 661 662 663 664 665 669 670 673 675 682 696 730 737 738 741 742 745 751 752 755 756 757 760 762 777 781 782 2656 2764 2936 4243 4952 7395 7526 7956 8397 8419 8608 8615…
72508	B0LSF5_9SAUR	B0LSF5	Phospholipase A2 OS=Sistrurus catenatus catenatus GN=PLA2 PE=3 SV=1	Regular	7864.56	0	16616.8	17	1	18	7.97	167765	0	33807			Green	272 305 343 344 350 352 357 362 365 367 369 372 380 391 396 400 412 430 432 434 435 441 442 459 460 472 482 523 524 525 527 528 531 534 535 538 544 546 550 560 566 569 581 619 624 625 626 629 637 642 644 649 650 652 655 658 659 660 661 662 663 664 665 669 670 673 675 682 696 730 737 738 741 742 745 751 752 755 756 757 760 762 777 781 782 2656 2764 2936 4243 4952 7395 7526 7956 8397 8419 8608 8615…
72380	A0A193CHJ5_CROTA	A0A193CHJ5	Phospholipase A2_3 OS=Crotalus tzabcan PE=2 SV=1	Regular	7864.56	0	16705.9	17	1	12	7.97	167765	0	33807			Green	272 305 343 344 350 352 357 362 365 367 369 372 380 391 396 400 412 430 432 434 435 441 442 459 460 472 482 523 524 525 527 528 531 534 535 538 544 546 550 560 566 569 581 619 624 625 626 629 637 642 644 649 650 652 655 658 659 660 661 662 663 664 665 669 670 673 675 682 696 730 737 738 741 742 745 751 752 755 756 757 760 762 777 781 782 2656 2764 2936 4243 4952 7395 7526 7956 8397 8419 8608 8615…
72298	B0LSF9_9SAUR	B0LSF9	Phospholipase A2 OS=Sistrurus catenatus catenatus GN=PLA2 PE=3 SV=1	Regular	7864.56	0	16603.4	17	1	13	7.97	167765	0	33807			Green	272 305 343 344 350 352 357 362 365 367 369 372 380 391 396 400 412 430 432 434 435 441 442 459 460 472 482 523 524 525 527 528 531 534 535 538 544 546 550 560 566 569 581 619 624 625 626 629 637 642 644 649 650 652 655 658 659 660 661 662 663 664 665 669 670 673 675 682 696 730 737 738 741 742 745 751 752 755 756 757 760 762 777 781 782 2656 2764 2936 4243 4952 7395 7526 7956 8397 8419 8608 8615…
72166	A0A0H3U1V6_TRIHG	A0A0H3U1V6	Phospholipase A2 OS=Trimeresurus hageni PE=3 SV=1	Regular	7864.56	0	16241	17	1	13	7.97	167765	0	33807			Green	272 305 343 344 350 352 357 362 365 367 369 372 380 391 396 400 412 430 432 434 435 441 442 459 460 472 482 523 524 525 527 528 531 534 535 538 544 546 550 560 566 569 581 619 624 625 626 629 637 642 644 649 650 652 655 658 659 660 661 662 663 664 665 669 670 673 675 682 696 730 737 738 741 742 745 751 752 755 756 757 760 762 777 781 782 2656 2764 2936 4243 4952 7395 7526 7956 8397 8419 8608 8615…
72140	H6BFA4_CROOH	H6BFA4	PLA2 6 OS=Crotalus oreganus helleri PE=2 SV=1	Regular	7864.56	0	16387.2	17	1	11	7.97	167765	0	33807			Green	272 305 343 344 350 352 357 362 365 367 369 372 380 391 396 400 412 430 432 434 435 441 442 459 460 472 482 523 524 525 527 528 531 534 535 538 544 546 550 560 566 569 581 619 624 625 626 629 637 642 644 649 650 652 655 658 659 660 661 662 663 664 665 669 670 673 675 682 696 730 737 738 741 742 745 751 752 755 756 757 760 762 777 781 782 2656 2764 2936 4243 4952 7395 7526 7956 8397 8419 8608 8615…
72139	H6BFA3_CROOH	H6BFA3	PLA2 5 OS=Crotalus oreganus helleri PE=2 SV=1	Regular	7864.56	0	16102.9	17	1	8	7.97	167765	0	33807			Green	272 305 343 344 350 352 357 362 365 367 369 372 380 391 396 400 412 430 432 434 435 441 442 459 460 472 482 523 524 525 527 528 531 534 535 538 544 546 550 560 566 569 581 619 624 625 626 629 637 642 644 649 650 652 655 658 659 660 661 662 663 664 665 669 670 673 675 682 696 730 737 738 741 742 745 751 752 755 756 757 760 762 777 781 782 2656 2764 2936 4243 4952 7395 7526 7956 8397 8419 8608 8615…
72096	B0LSG0_9SAUR	B0LSG0	Phospholipase A2 OS=Sistrurus catenatus catenatus GN=PLA2 PE=3 SV=1	Regular	7864.56	0	16572.3	17	1	12	7.97	167765	0	33807			Green	272 305 343 344 350 352 357 362 365 367 369 372 380 391 396 400 412 430 432 434 435 441 442 459 460 472 482 523 524 525 527 528 531 534 535 538 544 546 550 560 566 569 581 619 624 625 626 629 637 642 644 649 650 652 655 658 659 660 661 662 663 664 665 669 670 673 675 682 696 730 737 738 741 742 745 751 752 755 756 757 760 762 777 781 782 2656 2764 2936 4243 4952 7395 7526 7956 8397 8419 8608 8615…
71864	A0A1J0R076_CROAT	A0A1J0R076	Phospholipase A2_ group IIG_ acidic-Pla2-gA1 OS=Crotalus atrox GN=Pla2g2gA1 PE=3 SV=1	Regular	7864.56	0	16144.9	17	1	11	7.97	167765	0	33807			Green	272 305 343 344 350 352 357 362 365 367 369 372 380 391 396 400 412 430 432 434 435 441 442 459 460 472 482 523 524 525 527 528 531 534 535 538 544 546 550 560 566 569 581 619 624 625 626 629 637 642 644 649 650 652 655 658 659 660 661 662 663 664 665 669 670 673 675 682 696 730 737 738 741 742 745 751 752 755 756 757 760 762 777 781 782 2656 2764 2936 4243 4952 7395 7526 7956 8397 8419 8608 8615…
59947	A0A0H3U1Y1_OVOOK	A0A0H3U1Y1	Phospholipase A2 OS=Ovophis okinavensis PE=3 SV=1	Regular	7864.56	0	16369.2	17	1	16	7.91	167765	0	33807			Green	272 305 343 344 350 352 357 362 365 367 369 372 380 391 396 400 412 430 432 434 435 441 442 459 460 472 482 523 524 525 527 528 531 534 535 538 544 546 550 560 566 569 581 619 624 625 626 629 637 642 644 649 650 652 655 658 659 660 661 662 663 664 665 669 670 673 675 682 696 730 737 738 741 742 745 751 752 755 756 757 760 762 777 781 782 2656 2764 2936 4243 4952 7395 7526 7956 8397 8419 8608 8615…
59946	T2HPH7_OVOOK	T2HPH7	Phospholipase a2 OS=Ovophis okinavensis PE=2 SV=1	Regular	7864.56	0	16397.2	17	1	16	7.91	167765	0	33807			Green	272 305 343 344 350 352 357 362 365 367 369 372 380 391 396 400 412 430 432 434 435 441 442 459 460 472 482 523 524 525 527 528 531 534 535 538 544 546 550 560 566 569 581 619 624 625 626 629 637 642 644 649 650 652 655 658 659 660 661 662 663 664 665 669 670 673 675 682 696 730 737 738 741 742 745 751 752 755 756 757 760 762 777 781 782 2656 2764 2936 4243 4952 7395 7526 7956 8397 8419 8608 8615…
58856	A0A0H3U275_OVOOK	A0A0H3U275	Phospholipase A2 OS=Ovophis okinavensis PE=3 SV=1	Regular	7864.56	0	16425.3	17	1	16	7.91	167765	0	33807			Green	272 305 343 344 350 352 357 362 365 367 369 372 380 391 396 400 412 430 432 434 435 441 442 459 460 472 482 523 524 525 527 528 531 534 535 538 544 546 550 560 566 569 581 619 624 625 626 629 637 642 644 649 650 652 655 658 659 660 661 662 663 664 665 669 670 673 675 682 696 730 737 738 741 742 745 751 752 755 756 757 760 762 777 781 782 2656 2764 2936 4243 4952 7395 7526 7956 8397 8419 8608 8615…
56958	A0A0H3U1W1_OVOOK	A0A0H3U1W1	Phospholipase A2 OS=Ovophis okinavensis PE=3 SV=1	Regular	7864.56	0	16425.3	17	1	15	7.91	167765	0	33807			Green	272 305 343 344 350 352 357 362 365 367 369 372 380 391 396 400 412 430 432 434 435 441 442 459 460 472 482 523 524 525 527 528 531 534 535 538 544 546 550 560 566 569 581 619 624 625 626 629 637 642 644 649 650 652 655 658 659 660 661 662 663 664 665 669 670 673 675 682 696 730 737 738 741 742 745 751 752 755 756 757 760 762 777 781 782 2656 2764 2936 4243 4952 7395 7526 7956 8397 8419 8608 8615…
56499	A0A0H3U1W2_OVOOK	A0A0H3U1W2	Phospholipase A2 OS=Ovophis okinavensis PE=3 SV=1	Regular	7864.56	0	16420.2	17	1	16	7.91	167765	0	33807			Green	272 305 343 344 350 352 357 362 365 367 369 372 380 391 396 400 412 430 432 434 435 441 442 459 460 472 482 523 524 525 527 528 531 534 535 538 544 546 550 560 566 569 581 619 624 625 626 629 637 642 644 649 650 652 655 658 659 660 661 662 663 664 665 669 670 673 675 682 696 730 737 738 741 742 745 751 752 755 756 757 760 762 777 781 782 2656 2764 2936 4243 4952 7395 7526 7956 8397 8419 8608 8615…
56496	A0A0H3U277_OVOOK	A0A0H3U277	Phospholipase A2 OS=Ovophis okinavensis PE=3 SV=1	Regular	7864.56	0	16400.3	17	1	16	7.91	167765	0	33807			Green	272 305 343 344 350 352 357 362 365 367 369 372 380 391 396 400 412 430 432 434 435 441 442 459 460 472 482 523 524 525 527 528 531 534 535 538 544 546 550 560 566 569 581 619 624 625 626 629 637 642 644 649 650 652 655 658 659 660 661 662 663 664 665 669 670 673 675 682 696 730 737 738 741 742 745 751 752 755 756 757 760 762 777 781 782 2656 2764 2936 4243 4952 7395 7526 7956 8397 8419 8608 8615…
49662	M1TFP9_BOTNU	M1TFP9	Phospholipase A2 OS=Bothrops neuwiedi PE=2 SV=1	Regular	7864.56	0	16123.8	17	1	14	7.97	167765	0	33807			Green	272 305 343 344 350 352 357 362 365 367 369 372 380 391 396 400 412 430 432 434 435 441 442 459 460 472 482 523 524 525 527 528 531 534 535 538 544 546 550 560 566 569 581 619 624 625 626 629 637 642 644 649 650 652 655 658 659 660 661 662 663 664 665 669 670 673 675 682 696 730 737 738 741 742 745 751 752 755 756 757 760 762 777 781 782 2656 2764 2936 4243 4952 7395 7526 7956 8397 8419 8608 8615…
34783	C9E7C4_CRODC	C9E7C4	Acidic PLA2 OS=Crotalus durissus cascavella PE=2 SV=1	Regular	7864.56	0	16383.4	17	1	14	7.97	167765	0	33807			Green	272 305 343 344 350 352 357 362 365 367 369 372 380 391 396 400 412 430 432 434 435 441 442 459 460 472 482 523 524 525 527 528 531 534 535 538 544 546 550 560 566 569 581 619 624 625 626 629 637 642 644 649 650 652 655 658 659 660 661 662 663 664 665 669 670 673 675 682 696 730 737 738 741 742 745 751 752 755 756 757 760 762 777 781 782 2656 2764 2936 4243 4952 7395 7526 7956 8397 8419 8608 8615…
32459	A0A0H3U208_9SAUR	A0A0H3U208	Phospholipase A2 OS=Ovophis convictus PE=3 SV=1	Regular	7864.56	0	16228	17	1	12	7.97	167765	0	33807			Green	272 305 343 344 350 352 357 362 365 367 369 372 380 391 396 400 412 430 432 434 435 441 442 459 460 472 482 523 524 525 527 528 531 534 535 538 544 546 550 560 566 569 581 619 624 625 626 629 637 642 644 649 650 652 655 658 659 660 661 662 663 664 665 669 670 673 675 682 696 730 737 738 741 742 745 751 752 755 756 757 760 762 777 781 782 2656 2764 2936 4243 4952 7395 7526 7956 8397 8419 8608 8615…
29760	A0A194AMJ1_9SAUR	A0A194AMJ1	Phospholipase A2 1n OS=Agkistrodon piscivorus PE=3 SV=1	Regular	7864.56	0	16465.6	17	1	11	7.97	167765	0	33807			Green	272 305 343 344 350 352 357 362 365 367 369 372 380 391 396 400 412 430 432 434 435 441 442 459 460 472 482 523 524 525 527 528 531 534 535 538 544 546 550 560 566 569 581 619 624 625 626 629 637 642 644 649 650 652 655 658 659 660 661 662 663 664 665 669 670 673 675 682 696 730 737 738 741 742 745 751 752 755 756 757 760 762 777 781 782 2656 2764 2936 4243 4952 7395 7526 7956 8397 8419 8608 8615…
29736	A0A194ARR6_9SAUR	A0A194ARR6	Phospholipase A2 1g OS=Agkistrodon piscivorus PE=3 SV=1	Regular	7864.56	0	16555.7	17	1	12	7.91	167765	0	33807			Green	272 305 343 344 350 352 357 362 365 367 369 372 380 391 396 400 412 430 432 434 435 441 442 459 460 472 482 523 524 525 527 528 531 534 535 538 544 546 550 560 566 569 581 619 624 625 626 629 637 642 644 649 650 652 655 658 659 660 661 662 663 664 665 669 670 673 675 682 696 730 737 738 741 742 745 751 752 755 756 757 760 762 777 781 782 2656 2764 2936 4243 4952 7395 7526 7956 8397 8419 8608 8615…
29507	A0A194ARQ7_9SAUR	A0A194ARQ7	Phospholipase A2 1q OS=Agkistrodon piscivorus PE=3 SV=1	Regular	7864.56	0	16426.5	17	1	11	7.91	167765	0	33807			Green	272 305 343 344 350 352 357 362 365 367 369 372 380 391 396 400 412 430 432 434 435 441 442 459 460 472 482 523 524 525 527 528 531 534 535 538 544 546 550 560 566 569 581 619 624 625 626 629 637 642 644 649 650 652 655 658 659 660 661 662 663 664 665 669 670 673 675 682 696 730 737 738 741 742 745 751 752 755 756 757 760 762 777 781 782 2656 2764 2936 4243 4952 7395 7526 7956 8397 8419 8608 8615…
29453	A0A194ARR2_9SAUR	A0A194ARR2	Phospholipase A2 1l OS=Agkistrodon piscivorus PE=3 SV=1	Regular	7864.56	0	16643.8	17	1	12	7.91	167765	0	33807			Green	272 305 343 344 350 352 357 362 365 367 369 372 380 391 396 400 412 430 432 434 435 441 442 459 460 472 482 523 524 525 527 528 531 534 535 538 544 546 550 560 566 569 581 619 624 625 626 629 637 642 644 649 650 652 655 658 659 660 661 662 663 664 665 669 670 673 675 682 696 730 737 738 741 742 745 751 752 755 756 757 760 762 777 781 782 2656 2764 2936 4243 4952 7395 7526 7956 8397 8419 8608 8615…
29270	A0A194APJ6_9SAUR	A0A194APJ6	Phospholipase A2 1r OS=Agkistrodon piscivorus PE=3 SV=1	Regular	7864.56	0	16656.8	17	1	12	7.91	167765	0	33807			Green	272 305 343 344 350 352 357 362 365 367 369 372 380 391 396 400 412 430 432 434 435 441 442 459 460 472 482 523 524 525 527 528 531 534 535 538 544 546 550 560 566 569 581 619 624 625 626 629 637 642 644 649 650 652 655 658 659 660 661 662 663 664 665 669 670 673 675 682 696 730 737 738 741 742 745 751 752 755 756 757 760 762 777 781 782 2656 2764 2936 4243 4952 7395 7526 7956 8397 8419 8608 8615…
29235	A0A194AQK5_9SAUR	A0A194AQK5	Phospholipase A2 1o OS=Agkistrodon piscivorus PE=3 SV=1	Regular	7864.56	0	16531.7	17	1	12	7.91	167765	0	33807			Green	272 305 343 344 350 352 357 362 365 367 369 372 380 391 396 400 412 430 432 434 435 441 442 459 460 472 482 523 524 525 527 528 531 534 535 538 544 546 550 560 566 569 581 619 624 625 626 629 637 642 644 649 650 652 655 658 659 660 661 662 663 664 665 669 670 673 675 682 696 730 737 738 741 742 745 751 752 755 756 757 760 762 777 781 782 2656 2764 2936 4243 4952 7395 7526 7956 8397 8419 8608 8615…
29187	Q65ZR0_9SAUR	Q65ZR0	Phospholipase A2 OS=Agkistrodon piscivorus GN=AppD49 PE=3 SV=1	Regular	7864.56	0	14863.6	17	1	14	8.87	167765	0	33807			Green	272 305 343 344 350 352 357 362 365 367 369 372 380 391 396 400 412 430 432 434 435 441 442 459 460 472 482 523 524 525 527 528 531 534 535 538 544 546 550 560 566 569 581 619 624 625 626 629 637 642 644 649 650 652 655 658 659 660 661 662 663 664 665 669 670 673 675 682 696 730 737 738 741 742 745 751 752 755 756 757 760 762 777 781 782 2656 2764 2936 4243 4952 7395 7526 7956 8397 8419 8608 8615…
29178	A0A194APS0_9SAUR	A0A194APS0	Phospholipase A2 3c OS=Agkistrodon piscivorus PE=3 SV=1	Regular	7864.56	0	16455.3	17	1	14	7.97	167765	0	33807			Green	272 305 343 344 350 352 357 362 365 367 369 372 380 391 396 400 412 430 432 434 435 441 442 459 460 472 482 523 524 525 527 528 531 534 535 538 544 546 550 560 566 569 581 619 624 625 626 629 637 642 644 649 650 652 655 658 659 660 661 662 663 664 665 669 670 673 675 682 696 730 737 738 741 742 745 751 752 755 756 757 760 762 777 781 782 2656 2764 2936 4243 4952 7395 7526 7956 8397 8419 8608 8615…
29159	A0A194AMJ6_9SAUR	A0A194AMJ6	Phospholipase A2 1i OS=Agkistrodon piscivorus PE=3 SV=1	Regular	7864.56	0	16486.6	17	1	11	7.91	167765	0	33807			Green	272 305 343 344 350 352 357 362 365 367 369 372 380 391 396 400 412 430 432 434 435 441 442 459 460 472 482 523 524 525 527 528 531 534 535 538 544 546 550 560 566 569 581 619 624 625 626 629 637 642 644 649 650 652 655 658 659 660 661 662 663 664 665 669 670 673 675 682 696 730 737 738 741 742 745 751 752 755 756 757 760 762 777 781 782 2656 2764 2936 4243 4952 7395 7526 7956 8397 8419 8608 8615…
29154	A0A194APT7_9SAUR	A0A194APT7	Phospholipase A2 1k OS=Agkistrodon piscivorus PE=3 SV=1	Regular	7864.56	0	16555.7	17	1	13	7.91	167765	0	33807			Green	272 305 343 344 350 352 357 362 365 367 369 372 380 391 396 400 412 430 432 434 435 441 442 459 460 472 482 523 524 525 527 528 531 534 535 538 544 546 550 560 566 569 581 619 624 625 626 629 637 642 644 649 650 652 655 658 659 660 661 662 663 664 665 669 670 673 675 682 696 730 737 738 741 742 745 751 752 755 756 757 760 762 777 781 782 2656 2764 2936 4243 4952 7395 7526 7956 8397 8419 8608 8615…
29144	A0A194APL4_9SAUR	A0A194APL4	Phospholipase A2 1c OS=Agkistrodon piscivorus PE=3 SV=1	Regular	7864.56	0	16589.8	17	1	12	7.91	167765	0	33807			Green	272 305 343 344 350 352 357 362 365 367 369 372 380 391 396 400 412 430 432 434 435 441 442 459 460 472 482 523 524 525 527 528 531 534 535 538 544 546 550 560 566 569 581 619 624 625 626 629 637 642 644 649 650 652 655 658 659 660 661 662 663 664 665 669 670 673 675 682 696 730 737 738 741 742 745 751 752 755 756 757 760 762 777 781 782 2656 2764 2936 4243 4952 7395 7526 7956 8397 8419 8608 8615…
29082	A0A2D1UXN7_BOTAS	A0A2D1UXN7	Acidic myotoxic phospholipase A2 (Fragment) OS=Bothrops asper PE=2 SV=1	Regular	7864.56	0	14824.2	17	1	15	8.87	167765	0	33807			Green	272 305 343 344 350 352 357 362 365 367 369 372 380 391 396 400 412 430 432 434 435 441 442 459 460 472 482 523 524 525 527 528 531 534 535 538 544 546 550 560 566 569 581 619 624 625 626 629 637 642 644 649 650 652 655 658 659 660 661 662 663 664 665 669 670 673 675 682 696 730 737 738 741 742 745 751 752 755 756 757 760 762 777 781 782 2656 2764 2936 4243 4952 7395 7526 7956 8397 8419 8608 8615…
25867	A0A096XPP1_GLOIT	A0A096XPP1	Acidic phospholipase A2 isoform a OS=Gloydius intermedius PE=2 SV=1	Regular	7864.56	0	16670.4	17	1	12	7.86	167765	0	33807			Green	272 305 343 344 350 352 357 362 365 367 369 372 380 391 396 400 412 430 432 434 435 441 442 459 460 472 482 523 524 525 527 528 531 534 535 538 544 546 550 560 566 569 581 619 624 625 626 629 637 642 644 649 650 652 655 658 659 660 661 662 663 664 665 669 670 673 675 682 696 730 737 738 741 742 745 751 752 755 756 757 760 762 777 781 782 2656 2764 2936 4243 4952 7395 7526 7956 8397 8419 8608 8615…
25817	A0A096XPP6_GLOIT	A0A096XPP6	Acidic phospholipase A2 isoform b OS=Gloydius intermedius PE=2 SV=1	Regular	7864.56	0	16301.1	17	1	14	7.91	167765	0	33807			Green	272 305 343 344 350 352 357 362 365 367 369 372 380 391 396 400 412 430 432 434 435 441 442 459 460 472 482 523 524 525 527 528 531 534 535 538 544 546 550 560 566 569 581 619 624 625 626 629 637 642 644 649 650 652 655 658 659 660 661 662 663 664 665 669 670 673 675 682 696 730 737 738 741 742 745 751 752 755 756 757 760 762 777 781 782 2656 2764 2936 4243 4952 7395 7526 7956 8397 8419 8608 8615…
25692	Q6T7B8_BITGA	Q6T7B8	Phospholipase A2-1 OS=Bitis gabonica PE=2 SV=1	Regular	7864.56	0	16431	17	1	11	8.03	167765	0	33807			Green	272 305 343 344 350 352 357 362 365 367 369 372 380 391 396 400 412 430 432 434 435 441 442 459 460 472 482 523 524 525 527 528 531 534 535 538 544 546 550 560 566 569 581 619 624 625 626 629 637 642 644 649 650 652 655 658 659 660 661 662 663 664 665 669 670 673 675 682 696 730 737 738 741 742 745 751 752 755 756 757 760 762 777 781 782 2656 2764 2936 4243 4952 7395 7526 7956 8397 8419 8608 8615…
25613	A0A0H3U1Z8_9SAUR	A0A0H3U1Z8	Phospholipase A2 OS=Trimeresurus sabahi PE=3 SV=1	Regular	7864.56	0	16354.2	17	1	23	7.97	167765	0	33807			Green	272 305 343 344 350 352 357 362 365 367 369 372 380 391 396 400 412 430 432 434 435 441 442 459 460 472 482 523 524 525 527 528 531 534 535 538 544 546 550 560 566 569 581 619 624 625 626 629 637 642 644 649 650 652 655 658 659 660 661 662 663 664 665 669 670 673 675 682 696 730 737 738 741 742 745 751 752 755 756 757 760 762 777 781 782 2656 2764 2936 4243 4952 7395 7526 7956 8397 8419 8608 8615…
25524	U5HRG7_OVOMO	U5HRG7	Phospholipase A2 OS=Ovophis monticola GN=PLA2 PE=3 SV=1	Regular	7864.56	0	16427.2	17	1	14	7.91	167765	0	33807			Green	272 305 343 344 350 352 357 362 365 367 369 372 380 391 396 400 412 430 432 434 435 441 442 459 460 472 482 523 524 525 527 528 531 534 535 538 544 546 550 560 566 569 581 619 624 625 626 629 637 642 644 649 650 652 655 658 659 660 661 662 663 664 665 669 670 673 675 682 696 730 737 738 741 742 745 751 752 755 756 757 760 762 777 781 782 2656 2764 2936 4243 4952 7395 7526 7956 8397 8419 8608 8615…
25282	I2DAL5_BOTDP	I2DAL5	Acidic secretory phospholipase A2 sPLA2-II OS=Bothrops diporus PE=2 SV=1	Regular	7864.56	0	16203.8	17	1	14	7.97	167765	0	33807			Green	272 305 343 344 350 352 357 362 365 367 369 372 380 391 396 400 412 430 432 434 435 441 442 459 460 472 482 523 524 525 527 528 531 534 535 538 544 546 550 560 566 569 581 619 624 625 626 629 637 642 644 649 650 652 655 658 659 660 661 662 663 664 665 669 670 673 675 682 696 730 737 738 741 742 745 751 752 755 756 757 760 762 777 781 782 2656 2764 2936 4243 4952 7395 7526 7956 8397 8419 8608 8615…
24837	I2DAL4_BOTDP	I2DAL4	Acidic secretory phospholipase A2 sPLA2-I OS=Bothrops diporus PE=2 SV=1	Regular	7864.56	0	16232.9	17	1	15	7.97	167765	0	33807			Green	272 305 343 344 350 352 357 362 365 367 369 372 380 391 396 400 412 430 432 434 435 441 442 459 460 472 482 523 524 525 527 528 531 534 535 538 544 546 550 560 566 569 581 619 624 625 626 629 637 642 644 649 650 652 655 658 659 660 661 662 663 664 665 669 670 673 675 682 696 730 737 738 741 742 745 751 752 755 756 757 760 762 777 781 782 2656 2764 2936 4243 4952 7395 7526 7956 8397 8419 8608 8615…
21316	A0A0H3U1Y3_9SAUR	A0A0H3U1Y3	Phospholipase A2 OS=Ovophis tonkinensis PE=3 SV=1	Regular	7864.56	0	16552.3	17	1	14	7.91	167765	0	33807			Green	272 305 343 344 350 352 357 362 365 367 369 372 380 391 396 400 412 430 432 434 435 441 442 459 460 472 482 523 524 525 527 528 531 534 535 538 544 546 550 560 566 569 581 619 624 625 626 629 637 642 644 649 650 652 655 658 659 660 661 662 663 664 665 669 670 673 675 682 696 730 737 738 741 742 745 751 752 755 756 757 760 762 777 781 782 2656 2764 2936 4243 4952 7395 7526 7956 8397 8419 8608 8615…
21172	A0A193CHJ6_9SAUR	A0A193CHJ6	Phospholipase A2 OS=Crotalus pricei PE=2 SV=1	Regular	7864.56	0	16556.3	17	1	10	7.97	167765	0	33807			Green	272 305 343 344 350 352 357 362 365 367 369 372 380 391 396 400 412 430 432 434 435 441 442 459 460 472 482 523 524 525 527 528 531 534 535 538 544 546 550 560 566 569 581 619 624 625 626 629 637 642 644 649 650 652 655 658 659 660 661 662 663 664 665 669 670 673 675 682 696 730 737 738 741 742 745 751 752 755 756 757 760 762 777 781 782 2656 2764 2936 4243 4952 7395 7526 7956 8397 8419 8608 8615…
21101	B0LSG7_SISMI	B0LSG7	Phospholipase A2 OS=Sistrurus miliarius GN=PLA2 PE=3 SV=1	Regular	7864.56	0	16560.3	17	1	13	7.97	167765	0	33807			Green	272 305 343 344 350 352 357 362 365 367 369 372 380 391 396 400 412 430 432 434 435 441 442 459 460 472 482 523 524 525 527 528 531 534 535 538 544 546 550 560 566 569 581 619 624 625 626 629 637 642 644 649 650 652 655 658 659 660 661 662 663 664 665 669 670 673 675 682 696 730 737 738 741 742 745 751 752 755 756 757 760 762 777 781 782 2656 2764 2936 4243 4952 7395 7526 7956 8397 8419 8608 8615…
21038	A0A194AMK1_9SAUR	A0A194AMK1	Phospholipase A2 1d OS=Agkistrodon piscivorus PE=3 SV=1	Regular	7864.56	0	16633.9	17	1	12	7.91	167765	0	33807			Green	272 305 343 344 350 352 357 362 365 367 369 372 380 391 396 400 412 430 432 434 435 441 442 459 460 472 482 523 524 525 527 528 531 534 535 538 544 546 550 560 566 569 581 619 624 625 626 629 637 642 644 649 650 652 655 658 659 660 661 662 663 664 665 669 670 673 675 682 696 730 737 738 741 742 745 751 752 755 756 757 760 762 777 781 782 2656 2764 2936 4243 4952 7395 7526 7956 8397 8419 8608 8615…
21011	A0A194APT4_9SAUR	A0A194APT4	Phospholipase A2 1p OS=Agkistrodon piscivorus PE=3 SV=1	Regular	7864.56	0	16516.7	17	1	13	7.91	167765	0	33807			Green	272 305 343 344 350 352 357 362 365 367 369 372 380 391 396 400 412 430 432 434 435 441 442 459 460 472 482 523 524 525 527 528 531 534 535 538 544 546 550 560 566 569 581 619 624 625 626 629 637 642 644 649 650 652 655 658 659 660 661 662 663 664 665 669 670 673 675 682 696 730 737 738 741 742 745 751 752 755 756 757 760 762 777 781 782 2656 2764 2936 4243 4952 7395 7526 7956 8397 8419 8608 8615…
20898	A0A194APU2_9SAUR	A0A194APU2	Phospholipase A2 1f OS=Agkistrodon piscivorus PE=3 SV=1	Regular	7864.56	0	16558.7	17	1	12	7.91	167765	0	33807			Green	272 305 343 344 350 352 357 362 365 367 369 372 380 391 396 400 412 430 432 434 435 441 442 459 460 472 482 523 524 525 527 528 531 534 535 538 544 546 550 560 566 569 581 619 624 625 626 629 637 642 644 649 650 652 655 658 659 660 661 662 663 664 665 669 670 673 675 682 696 730 737 738 741 742 745 751 752 755 756 757 760 762 777 781 782 2656 2764 2936 4243 4952 7395 7526 7956 8397 8419 8608 8615…
17303	J3S3V5_CROAD	J3S3V5	Phospholipase A2 1b OS=Crotalus adamanteus GN=Pla2g2gA1 PE=2 SV=1	Regular	7864.56	0	16231	17	1	11	7.97	167765	0	33807			Green	272 305 343 344 350 352 357 362 365 367 369 372 380 391 396 400 412 430 432 434 435 441 442 459 460 472 482 523 524 525 527 528 531 534 535 538 544 546 550 560 566 569 581 619 624 625 626 629 637 642 644 649 650 652 655 658 659 660 661 662 663 664 665 669 670 673 675 682 696 730 737 738 741 742 745 751 752 755 756 757 760 762 777 781 782 2656 2764 2936 4243 4952 7395 7526 7956 8397 8419 8608 8615…
15565	A0A0B8RV61_CROHD	A0A0B8RV61	Phospholipase A2 1b OS=Crotalus horridus PE=3 SV=1	Regular	7864.56	0	16287.1	17	1	13	7.97	167765	0	33807			Green	272 305 343 344 350 352 357 362 365 367 369 372 380 391 396 400 412 430 432 434 435 441 442 459 460 472 482 523 524 525 527 528 531 534 535 538 544 546 550 560 566 569 581 619 624 625 626 629 637 642 644 649 650 652 655 658 659 660 661 662 663 664 665 669 670 673 675 682 696 730 737 738 741 742 745 751 752 755 756 757 760 762 777 781 782 2656 2764 2936 4243 4952 7395 7526 7956 8397 8419 8608 8615…
15368	A0A0K8RSA5_CROHD	A0A0K8RSA5	Phospholipase A2 2b OS=Crotalus horridus PE=3 SV=1	Regular	7864.56	0	16704.9	17	1	13	7.97	167765	0	33807			Green	272 305 343 344 350 352 357 362 365 367 369 372 380 391 396 400 412 430 432 434 435 441 442 459 460 472 482 523 524 525 527 528 531 534 535 538 544 546 550 560 566 569 581 619 624 625 626 629 637 642 644 649 650 652 655 658 659 660 661 662 663 664 665 669 670 673 675 682 696 730 737 738 741 742 745 751 752 755 756 757 760 762 777 781 782 2656 2764 2936 4243 4952 7395 7526 7956 8397 8419 8608 8615…
15339	A0A0K8RYR4_CROHD	A0A0K8RYR4	Phospholipase A2 1a OS=Crotalus horridus PE=3 SV=1	Regular	7864.56	0	16515.4	17	1	14	7.97	167765	0	33807			Green	272 305 343 344 350 352 357 362 365 367 369 372 380 391 396 400 412 430 432 434 435 441 442 459 460 472 482 523 524 525 527 528 531 534 535 538 544 546 550 560 566 569 581 619 624 625 626 629 637 642 644 649 650 652 655 658 659 660 661 662 663 664 665 669 670 673 675 682 696 730 737 738 741 742 745 751 752 755 756 757 760 762 777 781 782 2656 2764 2936 4243 4952 7395 7526 7956 8397 8419 8608 8615…
15200	A0A0K8RYW0_CROHD	A0A0K8RYW0	Phospholipase A2 1d OS=Crotalus horridus PE=3 SV=1	Regular	7864.56	0	16485.4	17	1	15	7.97	167765	0	33807			Green	272 305 343 344 350 352 357 362 365 367 369 372 380 391 396 400 412 430 432 434 435 441 442 459 460 472 482 523 524 525 527 528 531 534 535 538 544 546 550 560 566 569 581 619 624 625 626 629 637 642 644 649 650 652 655 658 659 660 661 662 663 664 665 669 670 673 675 682 696 730 737 738 741 742 745 751 752 755 756 757 760 762 777 781 782 2656 2764 2936 4243 4952 7395 7526 7956 8397 8419 8608 8615…
15123	A0A0K8RSG0_CROHD	A0A0K8RSG0	Phospholipase A2 1c OS=Crotalus horridus PE=3 SV=1	Regular	7864.56	0	16293.1	17	1	13	7.97	167765	0	33807			Green	272 305 343 344 350 352 357 362 365 367 369 372 380 391 396 400 412 430 432 434 435 441 442 459 460 472 482 523 524 525 527 528 531 534 535 538 544 546 550 560 566 569 581 619 624 625 626 629 637 642 644 649 650 652 655 658 659 660 661 662 663 664 665 669 670 673 675 682 696 730 737 738 741 742 745 751 752 755 756 757 760 762 777 781 782 2656 2764 2936 4243 4952 7395 7526 7956 8397 8419 8608 8615…
15100	T1DH17_CROHD	T1DH17	Phospholipase A2 1a OS=Crotalus horridus PE=2 SV=1	Regular	7864.56	0	16335.1	17	1	13	7.97	167765	0	33807			Green	272 305 343 344 350 352 357 362 365 367 369 372 380 391 396 400 412 430 432 434 435 441 442 459 460 472 482 523 524 525 527 528 531 534 535 538 544 546 550 560 566 569 581 619 624 625 626 629 637 642 644 649 650 652 655 658 659 660 661 662 663 664 665 669 670 673 675 682 696 730 737 738 741 742 745 751 752 755 756 757 760 762 777 781 782 2656 2764 2936 4243 4952 7395 7526 7956 8397 8419 8608 8615…
11537	A0A0K8RZ17_CROHD	A0A0K8RZ17	Phospholipase A2 1c OS=Crotalus horridus PE=3 SV=1	Regular	7864.56	0	16443.3	17	1	14	7.97	167765	0	33807			Green	272 305 343 344 350 352 357 362 365 367 369 372 380 391 396 400 412 430 432 434 435 441 442 459 460 472 482 523 524 525 527 528 531 534 535 538 544 546 550 560 566 569 581 619 624 625 626 629 637 642 644 649 650 652 655 658 659 660 661 662 663 664 665 669 670 673 675 682 696 730 737 738 741 742 745 751 752 755 756 757 760 762 777 781 782 2656 2764 2936 4243 4952 7395 7526 7956 8397 8419 8608 8615…
11263	T1DJY9_CROHD	T1DJY9	Phospholipase A2 2 OS=Crotalus horridus PE=2 SV=1	Regular	7864.56	0	16690.8	17	1	13	7.97	167765	0	33807			Green	272 305 343 344 350 352 357 362 365 367 369 372 380 391 396 400 412 430 432 434 435 441 442 459 460 472 482 523 524 525 527 528 531 534 535 538 544 546 550 560 566 569 581 619 624 625 626 629 637 642 644 649 650 652 655 658 659 660 661 662 663 664 665 669 670 673 675 682 696 730 737 738 741 742 745 751 752 755 756 757 760 762 777 781 782 2656 2764 2936 4243 4952 7395 7526 7956 8397 8419 8608 8615…
11262	A0A0K8RYS5_CROHD	A0A0K8RYS5	Phospholipase A2 1e OS=Crotalus horridus PE=3 SV=1	Regular	7864.56	0	16500.4	17	1	14	7.97	167765	0	33807			Green	272 305 343 344 350 352 357 362 365 367 369 372 380 391 396 400 412 430 432 434 435 441 442 459 460 472 482 523 524 525 527 528 531 534 535 538 544 546 550 560 566 569 581 619 624 625 626 629 637 642 644 649 650 652 655 658 659 660 661 662 663 664 665 669 670 673 675 682 696 730 737 738 741 742 745 751 752 755 756 757 760 762 777 781 782 2656 2764 2936 4243 4952 7395 7526 7956 8397 8419 8608 8615…
10543	Q2TU95_SISTE	Q2TU95	Phospholipase A2 OS=Sistrurus tergeminus GN=PLA2 PE=2 SV=1	Regular	7864.56	0	16407.2	17	1	11	7.97	167765	0	33807			Green	272 305 343 344 350 352 357 362 365 367 369 372 380 391 396 400 412 430 432 434 435 441 442 459 460 472 482 523 524 525 527 528 531 534 535 538 544 546 550 560 566 569 581 619 624 625 626 629 637 642 644 649 650 652 655 658 659 660 661 662 663 664 665 669 670 673 675 682 696 730 737 738 741 742 745 751 752 755 756 757 760 762 777 781 782 2656 2764 2936 4243 4952 7395 7526 7956 8397 8419 8608 8615…
9985	U5HS76_OVOMO	U5HS76	Phospholipase A2 OS=Ovophis monticola GN=PLA2 PE=3 SV=1	Regular	7864.56	0	16379.3	17	1	14	7.97	167765	0	33807			Green	272 305 343 344 350 352 357 362 365 367 369 372 380 391 396 400 412 430 432 434 435 441 442 459 460 472 482 523 524 525 527 528 531 534 535 538 544 546 550 560 566 569 581 619 624 625 626 629 637 642 644 649 650 652 655 658 659 660 661 662 663 664 665 669 670 673 675 682 696 730 737 738 741 742 745 751 752 755 756 757 760 762 777 781 782 2656 2764 2936 4243 4952 7395 7526 7956 8397 8419 8608 8615…
8728	A0A0H3U204_OVOMO	A0A0H3U204	Phospholipase A2 OS=Ovophis monticola PE=3 SV=1	Regular	7864.56	0	16394.1	17	1	15	7.91	167765	0	33807			Green	272 305 343 344 350 352 357 362 365 367 369 372 380 391 396 400 412 430 432 434 435 441 442 459 460 472 482 523 524 525 527 528 531 534 535 538 544 546 550 560 566 569 581 619 624 625 626 629 637 642 644 649 650 652 655 658 659 660 661 662 663 664 665 669 670 673 675 682 696 730 737 738 741 742 745 751 752 755 756 757 760 762 777 781 782 2656 2764 2936 4243 4952 7395 7526 7956 8397 8419 8608 8615…
8615	A0A0H3U1X6_TRIHG	A0A0H3U1X6	Phospholipase A2 OS=Trimeresurus hageni PE=3 SV=1	Regular	7864.56	0	16255	17	1	13	7.97	167765	0	33807			Green	272 305 343 344 350 352 357 362 365 367 369 372 380 391 396 400 412 430 432 434 435 441 442 459 460 472 482 523 524 525 527 528 531 534 535 538 544 546 550 560 566 569 581 619 624 625 626 629 637 642 644 649 650 652 655 658 659 660 661 662 663 664 665 669 670 673 675 682 696 730 737 738 741 742 745 751 752 755 756 757 760 762 777 781 782 2656 2764 2936 4243 4952 7395 7526 7956 8397 8419 8608 8728…
8608	B0LSG1_SISCA	B0LSG1	Phospholipase A2 OS=Sistrurus catenatus edwardsii GN=PLA2 PE=2 SV=1	Regular	7864.56	0	16424.1	17	1	11	7.97	167765	0	33807			Green	272 305 343 344 350 352 357 362 365 367 369 372 380 391 396 400 412 430 432 434 435 441 442 459 460 472 482 523 524 525 527 528 531 534 535 538 544 546 550 560 566 569 581 619 624 625 626 629 637 642 644 649 650 652 655 658 659 660 661 662 663 664 665 669 670 673 675 682 696 730 737 738 741 742 745 751 752 755 756 757 760 762 777 781 782 2656 2764 2936 4243 4952 7395 7526 7956 8397 8419 8615 8728…
8419	A0A0F7Z7A2_CROAD	A0A0F7Z7A2	Phospholipase A2 1d OS=Crotalus adamanteus PE=2 SV=1	Regular	7864.56	0	16270.1	17	1	12	7.97	167765	0	33807			Green	272 305 343 344 350 352 357 362 365 367 369 372 380 391 396 400 412 430 432 434 435 441 442 459 460 472 482 523 524 525 527 528 531 534 535 538 544 546 550 560 566 569 581 619 624 625 626 629 637 642 644 649 650 652 655 658 659 660 661 662 663 664 665 669 670 673 675 682 696 730 737 738 741 742 745 751 752 755 756 757 760 762 777 781 782 2656 2764 2936 4243 4952 7395 7526 7956 8397 8608 8615 8728…
8397	H6BFA2_CROOH	H6BFA2	PLA2 2 OS=Crotalus oreganus helleri PE=2 SV=1	Regular	7864.56	0	16231	17	1	11	7.97	167765	0	33807			Green	272 305 343 344 350 352 357 362 365 367 369 372 380 391 396 400 412 430 432 434 435 441 442 459 460 472 482 523 524 525 527 528 531 534 535 538 544 546 550 560 566 569 581 619 624 625 626 629 637 642 644 649 650 652 655 658 659 660 661 662 663 664 665 669 670 673 675 682 696 730 737 738 741 742 745 751 752 755 756 757 760 762 777 781 782 2656 2764 2936 4243 4952 7395 7526 7956 8419 8608 8615 8728…
7956	J3SDV9_CROAD	J3SDV9	Cadam10_PLA2-1 OS=Crotalus adamanteus PE=2 SV=1	Regular	7864.56	0	16230	17	1	11	7.97	167765	0	33807			Green	272 305 343 344 350 352 357 362 365 367 369 372 380 391 396 400 412 430 432 434 435 441 442 459 460 472 482 523 524 525 527 528 531 534 535 538 544 546 550 560 566 569 581 619 624 625 626 629 637 642 644 649 650 652 655 658 659 660 661 662 663 664 665 669 670 673 675 682 696 730 737 738 741 742 745 751 752 755 756 757 760 762 777 781 782 2656 2764 2936 4243 4952 7395 7526 8397 8419 8608 8615 8728…
7526	U5HS18_OVOMO	U5HS18	Phospholipase A2 OS=Ovophis monticola GN=PLA2 PE=3 SV=1	Regular	7864.56	0	16463.2	17	1	16	7.91	167765	0	33807			Green	272 305 343 344 350 352 357 362 365 367 369 372 380 391 396 400 412 430 432 434 435 441 442 459 460 472 482 523 524 525 527 528 531 534 535 538 544 546 550 560 566 569 581 619 624 625 626 629 637 642 644 649 650 652 655 658 659 660 661 662 663 664 665 669 670 673 675 682 696 730 737 738 741 742 745 751 752 755 756 757 760 762 777 781 782 2656 2764 2936 4243 4952 7395 7956 8397 8419 8608 8615 8728…
7395	A0A0H3U243_OVOOK	A0A0H3U243	Phospholipase A2 OS=Ovophis okinavensis PE=3 SV=1	Regular	7864.56	0	16429.3	17	1	16	7.91	167765	0	33807			Green	272 305 343 344 350 352 357 362 365 367 369 372 380 391 396 400 412 430 432 434 435 441 442 459 460 472 482 523 524 525 527 528 531 534 535 538 544 546 550 560 566 569 581 619 624 625 626 629 637 642 644 649 650 652 655 658 659 660 661 662 663 664 665 669 670 673 675 682 696 730 737 738 741 742 745 751 752 755 756 757 760 762 777 781 782 2656 2764 2936 4243 4952 7526 7956 8397 8419 8608 8615 8728…
4952	A0A194AQ47_SISMB	A0A194AQ47	Phospholipase A2 2a OS=Sistrurus miliarius barbouri PE=3 SV=1	Regular	7864.56	0	16560.3	17	1	13	7.97	167765	0	33807			Green	272 305 343 344 350 352 357 362 365 367 369 372 380 391 396 400 412 430 432 434 435 441 442 459 460 472 482 523 524 525 527 528 531 534 535 538 544 546 550 560 566 569 581 619 624 625 626 629 637 642 644 649 650 652 655 658 659 660 661 662 663 664 665 669 670 673 675 682 696 730 737 738 741 742 745 751 752 755 756 757 760 762 777 781 782 2656 2764 2936 4243 7395 7526 7956 8397 8419 8608 8615 8728…
4243	A0A194AQJ1_9SAUR	A0A194AQJ1	Phospholipase A2 3a OS=Agkistrodon piscivorus PE=3 SV=1	Regular	7864.56	0	16483.4	17	1	14	7.97	167765	0	33807			Green	272 305 343 344 350 352 357 362 365 367 369 372 380 391 396 400 412 430 432 434 435 441 442 459 460 472 482 523 524 525 527 528 531 534 535 538 544 546 550 560 566 569 581 619 624 625 626 629 637 642 644 649 650 652 655 658 659 660 661 662 663 664 665 669 670 673 675 682 696 730 737 738 741 742 745 751 752 755 756 757 760 762 777 781 782 2656 2764 2936 4952 7395 7526 7956 8397 8419 8608 8615 8728…
2936	A0A194AQL5_9SAUR	A0A194AQL5	Phospholipase A2 1a OS=Agkistrodon piscivorus PE=3 SV=1	Regular	7864.56	0	16585.8	17	1	12	7.91	167765	0	33807			Green	272 305 343 344 350 352 357 362 365 367 369 372 380 391 396 400 412 430 432 434 435 441 442 459 460 472 482 523 524 525 527 528 531 534 535 538 544 546 550 560 566 569 581 619 624 625 626 629 637 642 644 649 650 652 655 658 659 660 661 662 663 664 665 669 670 673 675 682 696 730 737 738 741 742 745 751 752 755 756 757 760 762 777 781 782 2656 2764 4243 4952 7395 7526 7956 8397 8419 8608 8615 8728…
2764	T2HPU3_PROFL	T2HPU3	phospholipase A2 (Fragment) OS=Protobothrops flavoviridis PE=2 SV=1	Regular	7864.56	0	10483.2	17	1	10	12.79	167765	0	33807			Green	272 305 343 344 350 352 357 362 365 367 369 372 380 391 396 400 412 430 432 434 435 441 442 459 460 472 482 523 524 525 527 528 531 534 535 538 544 546 550 560 566 569 581 619 624 625 626 629 637 642 644 649 650 652 655 658 659 660 661 662 663 664 665 669 670 673 675 682 696 730 737 738 741 742 745 751 752 755 756 757 760 762 777 781 782 2656 2936 4243 4952 7395 7526 7956 8397 8419 8608 8615 8728…
2656	S6BAM4_PROFL	S6BAM4	Phospholipase A2 OS=Protobothrops flavoviridis GN=PLA2 PE=2 SV=1	Regular	7864.56	0	16347.2	17	1	12	7.97	167765	0	33807			Green	272 305 343 344 350 352 357 362 365 367 369 372 380 391 396 400 412 430 432 434 435 441 442 459 460 472 482 523 524 525 527 528 531 534 535 538 544 546 550 560 566 569 581 619 624 625 626 629 637 642 644 649 650 652 655 658 659 660 661 662 663 664 665 669 670 673 675 682 696 730 737 738 741 742 745 751 752 755 756 757 760 762 777 781 782 2764 2936 4243 4952 7395 7526 7956 8397 8419 8608 8615 8728…
782	PA2BD_BOTLC	P86974	Basic phospholipase A2 OS=Bothrops leucurus PE=1 SV=1	Regular	7864.56	0	14509.2	17	1	13	9.02	167765	0	33807			Green	272 305 343 344 350 352 357 362 365 367 369 372 380 391 396 400 412 430 432 434 435 441 442 459 460 472 482 523 524 525 527 528 531 534 535 538 544 546 550 560 566 569 581 619 624 625 626 629 637 642 644 649 650 652 655 658 659 660 661 662 663 664 665 669 670 673 675 682 696 730 737 738 741 742 745 751 752 755 756 757 760 762 777 781 2656 2764 2936 4243 4952 7395 7526 7956 8397 8419 8608 8615 872…
781	PA2BC_CRODU	P62022	Phospholipase A2 crotoxin basic subunit CBc OS=Crotalus durissus terrificus PE=1 SV=1	Regular	7864.56	0	16705.9	17	1	12	7.97	167765	0	33807			Green	272 305 343 344 350 352 357 362 365 367 369 372 380 391 396 400 412 430 432 434 435 441 442 459 460 472 482 523 524 525 527 528 531 534 535 538 544 546 550 560 566 569 581 619 624 625 626 629 637 642 644 649 650 652 655 658 659 660 661 662 663 664 665 669 670 673 675 682 696 730 737 738 741 742 745 751 752 755 756 757 760 762 777 782 2656 2764 2936 4243 4952 7395 7526 7956 8397 8419 8608 8615 872…
777	PA2B9_CRODM	P86805	Basic phospholipase A2 9 OS=Crotalus durissus cumanensis PE=1 SV=1	Regular	7864.56	0	14974.7	17	1	14	9.02	167765	0	33807			Green	272 305 343 344 350 352 357 362 365 367 369 372 380 391 396 400 412 430 432 434 435 441 442 459 460 472 482 523 524 525 527 528 531 534 535 538 544 546 550 560 566 569 581 619 624 625 626 629 637 642 644 649 650 652 655 658 659 660 661 662 663 664 665 669 670 673 675 682 696 730 737 738 741 742 745 751 752 755 756 757 760 762 781 782 2656 2764 2936 4243 4952 7395 7526 7956 8397 8419 8608 8615 872…
762	PA2B1_AGKPL	C0HKC3	Basic phospholipase A2 APL-D49 OS=Agkistrodon piscivorus leucostoma PE=1 SV=1	Regular	7864.56	0	16585.8	17	1	12	7.91	167765	0	33807			Green	272 305 343 344 350 352 357 362 365 367 369 372 380 391 396 400 412 430 432 434 435 441 442 459 460 472 482 523 524 525 527 528 531 534 535 538 544 546 550 560 566 569 581 619 624 625 626 629 637 642 644 649 650 652 655 658 659 660 661 662 663 664 665 669 670 673 675 682 696 730 737 738 741 742 745 751 752 755 756 757 760 777 781 782 2656 2764 2936 4243 4952 7395 7526 7956 8397 8419 8608 8615 872…
760	PA2A_TRIBO	Q2YHJ3	Acidic phospholipase A2 Tbo-E6 OS=Trimeresurus borneensis PE=1 SV=1	Regular	7864.56	0	16302.2	17	1	13	7.97	167765	0	33807			Green	272 305 343 344 350 352 357 362 365 367 369 372 380 391 396 400 412 430 432 434 435 441 442 459 460 472 482 523 524 525 527 528 531 534 535 538 544 546 550 560 566 569 581 619 624 625 626 629 637 642 644 649 650 652 655 658 659 660 661 662 663 664 665 669 670 673 675 682 696 730 737 738 741 742 745 751 752 755 756 757 762 777 781 782 2656 2764 2936 4243 4952 7395 7526 7956 8397 8419 8608 8615 872…
757	PA2A_LACST	P84651	Acidic phospholipase A2 OS=Lachesis stenophrys PE=1 SV=1	Regular	7864.56	0	14700	17	1	21	9.02	167765	0	33807			Green	272 305 343 344 350 352 357 362 365 367 369 372 380 391 396 400 412 430 432 434 435 441 442 459 460 472 482 523 524 525 527 528 531 534 535 538 544 546 550 560 566 569 581 619 624 625 626 629 637 642 644 649 650 652 655 658 659 660 661 662 663 664 665 669 670 673 675 682 696 730 737 738 741 742 745 751 752 755 756 760 762 777 781 782 2656 2764 2936 4243 4952 7395 7526 7956 8397 8419 8608 8615 872…
756	PA2A_CROAT	P00624	Acidic phospholipase A2 OS=Crotalus atrox PE=1 SV=2	Regular	7864.56	0	16144.9	17	1	11	7.97	167765	0	33807			Green	272 305 343 344 350 352 357 362 365 367 369 372 380 391 396 400 412 430 432 434 435 441 442 459 460 472 482 523 524 525 527 528 531 534 535 538 544 546 550 560 566 569 581 619 624 625 626 629 637 642 644 649 650 652 655 658 659 660 661 662 663 664 665 669 670 673 675 682 696 730 737 738 741 742 745 751 752 755 757 760 762 777 781 782 2656 2764 2936 4243 4952 7395 7526 7956 8397 8419 8608 8615 872…
755	PA2A_CROAD	P00623	Acidic phospholipase A2 beta OS=Crotalus adamanteus PE=1 SV=2	Regular	7864.56	0	16231	17	1	11	7.97	167765	0	33807			Green	272 305 343 344 350 352 357 362 365 367 369 372 380 391 396 400 412 430 432 434 435 441 442 459 460 472 482 523 524 525 527 528 531 534 535 538 544 546 550 560 566 569 581 619 624 625 626 629 637 642 644 649 650 652 655 658 659 660 661 662 663 664 665 669 670 673 675 682 696 730 737 738 741 742 745 751 752 756 757 760 762 777 781 782 2656 2764 2936 4243 4952 7395 7526 7956 8397 8419 8608 8615 872…
752	PA2A_BOTPA	D0UGJ0	Acidic phospholipase A2 BpPLA2-TXI OS=Bothrops pauloensis PE=1 SV=1	Regular	7864.56	0	16079	17	1	11	7.91	167765	0	33807			Green	272 305 343 344 350 352 357 362 365 367 369 372 380 391 396 400 412 430 432 434 435 441 442 459 460 472 482 523 524 525 527 528 531 534 535 538 544 546 550 560 566 569 581 619 624 625 626 629 637 642 644 649 650 652 655 658 659 660 661 662 663 664 665 669 670 673 675 682 696 730 737 738 741 742 745 751 755 756 757 760 762 777 781 782 2656 2764 2936 4243 4952 7395 7526 7956 8397 8419 8608 8615 872…
751	PA2A_BOTJA	P81243	Acidic phospholipase A2 OS=Bothrops jararaca PE=1 SV=1	Regular	7864.56	0	15102.4	17	1	17	8.87	167765	0	33807			Green	272 305 343 344 350 352 357 362 365 367 369 372 380 391 396 400 412 430 432 434 435 441 442 459 460 472 482 523 524 525 527 528 531 534 535 538 544 546 550 560 566 569 581 619 624 625 626 629 637 642 644 649 650 652 655 658 659 660 661 662 663 664 665 669 670 673 675 682 696 730 737 738 741 742 745 752 755 756 757 760 762 777 781 782 2656 2764 2936 4243 4952 7395 7526 7956 8397 8419 8608 8615 872…
745	PA2AE_CALRH	Q9PVF2	Acidic phospholipase A2 H1E6 OS=Calloselasma rhodostoma PE=1 SV=1	Regular	7864.56	0	16484.3	17	1	12	7.91	167765	0	33807			Green	272 305 343 344 350 352 357 362 365 367 369 372 380 391 396 400 412 430 432 434 435 441 442 459 460 472 482 523 524 525 527 528 531 534 535 538 544 546 550 560 566 569 581 619 624 625 626 629 637 642 644 649 650 652 655 658 659 660 661 662 663 664 665 669 670 673 675 682 696 730 737 738 741 742 751 752 755 756 757 760 762 777 781 782 2656 2764 2936 4243 4952 7395 7526 7956 8397 8419 8608 8615 872…
742	PA2AC_CALRH	Q9PVE9	Acidic phospholipase A2 S1E6-c OS=Calloselasma rhodostoma PE=2 SV=1	Regular	7864.56	0	16605.5	17	1	13	7.91	167765	0	33807			Green	272 305 343 344 350 352 357 362 365 367 369 372 380 391 396 400 412 430 432 434 435 441 442 459 460 472 482 523 524 525 527 528 531 534 535 538 544 546 550 560 566 569 581 619 624 625 626 629 637 642 644 649 650 652 655 658 659 660 661 662 663 664 665 669 670 673 675 682 696 730 737 738 741 745 751 752 755 756 757 760 762 777 781 782 2656 2764 2936 4243 4952 7395 7526 7956 8397 8419 8608 8615 872…
741	PA2AB_TRIPE	Q2YHJ5	Acidic phospholipase A2 Tpu-E6b OS=Trimeresurus puniceus PE=1 SV=1	Regular	7864.56	0	14740.9	17	1	16	9.02	167765	0	33807			Green	272 305 343 344 350 352 357 362 365 367 369 372 380 391 396 400 412 430 432 434 435 441 442 459 460 472 482 523 524 525 527 528 531 534 535 538 544 546 550 560 566 569 581 619 624 625 626 629 637 642 644 649 650 652 655 658 659 660 661 662 663 664 665 669 670 673 675 682 696 730 737 738 742 745 751 752 755 756 757 760 762 777 781 782 2656 2764 2936 4243 4952 7395 7526 7956 8397 8419 8608 8615 872…
738	PA2AA_TRIPE	Q2YHJ6	Acidic phospholipase A2 Tpu-E6a OS=Trimeresurus puniceus PE=1 SV=1	Regular	7864.56	0	16318.2	17	1	14	7.97	167765	0	33807			Green	272 305 343 344 350 352 357 362 365 367 369 372 380 391 396 400 412 430 432 434 435 441 442 459 460 472 482 523 524 525 527 528 531 534 535 538 544 546 550 560 566 569 581 619 624 625 626 629 637 642 644 649 650 652 655 658 659 660 661 662 663 664 665 669 670 673 675 682 696 730 737 741 742 745 751 752 755 756 757 760 762 777 781 782 2656 2764 2936 4243 4952 7395 7526 7956 8397 8419 8608 8615 872…
737	PA2AA_CALRH	Q9PVF1	Acidic phospholipase A2 S1E6-a (Fragment) OS=Calloselasma rhodostoma PE=1 SV=1	Regular	7864.56	0	15168.6	17	1	13	8.73	167765	0	33807			Green	272 305 343 344 350 352 357 362 365 367 369 372 380 391 396 400 412 430 432 434 435 441 442 459 460 472 482 523 524 525 527 528 531 534 535 538 544 546 550 560 566 569 581 619 624 625 626 629 637 642 644 649 650 652 655 658 659 660 661 662 663 664 665 669 670 673 675 682 696 730 738 741 742 745 751 752 755 756 757 760 762 777 781 782 2656 2764 2936 4243 4952 7395 7526 7956 8397 8419 8608 8615 872…
730	PA2A6_GLOHA	O42190	Acidic phospholipase A2 BA2 OS=Gloydius halys PE=2 SV=1	Regular	7864.56	0	14600	17	1	17	8.87	167765	0	33807			Green	272 305 343 344 350 352 357 362 365 367 369 372 380 391 396 400 412 430 432 434 435 441 442 459 460 472 482 523 524 525 527 528 531 534 535 538 544 546 550 560 566 569 581 619 624 625 626 629 637 642 644 649 650 652 655 658 659 660 661 662 663 664 665 669 670 673 675 682 696 737 738 741 742 745 751 752 755 756 757 760 762 777 781 782 2656 2764 2936 4243 4952 7395 7526 7956 8397 8419 8608 8615 872…
696	PA2BT_PROMU	Q90W39	Basic phospholipase A2 trimucrotoxin OS=Protobothrops mucrosquamatus PE=1 SV=1	Regular	7864.56	0	16466.7	17	1	11	7.97	167765	0	33807			Green	272 305 343 344 350 352 357 362 365 367 369 372 380 391 396 400 412 430 432 434 435 441 442 459 460 472 482 523 524 525 527 528 531 534 535 538 544 546 550 560 566 569 581 619 624 625 626 629 637 642 644 649 650 652 655 658 659 660 661 662 663 664 665 669 670 673 675 682 730 737 738 741 742 745 751 752 755 756 757 760 762 777 781 782 2656 2764 2936 4243 4952 7395 7526 7956 8397 8419 8608 8615 872…
682	PA2B1_LACMU	P0C942	Basic phospholipase A2 LmTX-I OS=Lachesis muta muta PE=1 SV=1	Regular	7864.56	0	13243.8	17	1	9	9.02	167765	0	33807			Green	272 305 343 344 350 352 357 362 365 367 369 372 380 391 396 400 412 430 432 434 435 441 442 459 460 472 482 523 524 525 527 528 531 534 535 538 544 546 550 560 566 569 581 619 624 625 626 629 637 642 644 649 650 652 655 658 659 660 661 662 663 664 665 669 670 673 675 696 730 737 738 741 742 745 751 752 755 756 757 760 762 777 781 782 2656 2764 2936 4243 4952 7395 7526 7956 8397 8419 8608 8615 872…
675	PA2A_TRIGS	A8E2V8	Acidic phospholipase A2 Tgc-E6 OS=Trimeresurus gracilis PE=1 SV=1	Regular	7864.56	0	16487.4	17	1	15	7.91	167765	0	33807			Green	272 305 343 344 350 352 357 362 365 367 369 372 380 391 396 400 412 430 432 434 435 441 442 459 460 472 482 523 524 525 527 528 531 534 535 538 544 546 550 560 566 569 581 619 624 625 626 629 637 642 644 649 650 652 655 658 659 660 661 662 663 664 665 669 670 673 682 696 730 737 738 741 742 745 751 752 755 756 757 760 762 777 781 782 2656 2764 2936 4243 4952 7395 7526 7956 8397 8419 8608 8615 872…
673	PA2A_PROEL	Q2PG83	Acidic phospholipase A2 PePLA2 OS=Protobothrops elegans PE=2 SV=1	Regular	7864.56	0	16167	17	1	13	7.97	167765	0	33807			Green	272 305 343 344 350 352 357 362 365 367 369 372 380 391 396 400 412 430 432 434 435 441 442 459 460 472 482 523 524 525 527 528 531 534 535 538 544 546 550 560 566 569 581 619 624 625 626 629 637 642 644 649 650 652 655 658 659 660 661 662 663 664 665 669 670 675 682 696 730 737 738 741 742 745 751 752 755 756 757 760 762 777 781 782 2656 2764 2936 4243 4952 7395 7526 7956 8397 8419 8608 8615 872…
670	PA2A_GLOUS	Q7LZQ4	Acidic phospholipase A2 OS=Gloydius ussuriensis PE=1 SV=1	Regular	7864.56	0	14773.1	17	1	14	8.87	167765	0	33807			Green	272 305 343 344 350 352 357 362 365 367 369 372 380 391 396 400 412 430 432 434 435 441 442 459 460 472 482 523 524 525 527 528 531 534 535 538 544 546 550 560 566 569 581 619 624 625 626 629 637 642 644 649 650 652 655 658 659 660 661 662 663 664 665 669 673 675 682 696 730 737 738 741 742 745 751 752 755 756 757 760 762 777 781 782 2656 2764 2936 4243 4952 7395 7526 7956 8397 8419 8608 8615 872…
669	PA2A_DEIAC	Q7SID6	Acidic phospholipase A2 OS=Deinagkistrodon acutus PE=1 SV=2	Regular	7864.56	0	14830.1	17	1	12	8.94	167765	0	33807			Green	272 305 343 344 350 352 357 362 365 367 369 372 380 391 396 400 412 430 432 434 435 441 442 459 460 472 482 523 524 525 527 528 531 534 535 538 544 546 550 560 566 569 581 619 624 625 626 629 637 642 644 649 650 652 655 658 659 660 661 662 663 664 665 670 673 675 682 696 730 737 738 741 742 745 751 752 755 756 757 760 762 777 781 782 2656 2764 2936 4243 4952 7395 7526 7956 8397 8419 8608 8615 872…
665	PA2A_BOTPC	Q9I8F8	Acidic phospholipase A2 OS=Bothrops pictus PE=2 SV=1	Regular	7864.56	0	14530.7	17	1	13	9.02	167765	0	33807			Green	272 305 343 344 350 352 357 362 365 367 369 372 380 391 396 400 412 430 432 434 435 441 442 459 460 472 482 523 524 525 527 528 531 534 535 538 544 546 550 560 566 569 581 619 624 625 626 629 637 642 644 649 650 652 655 658 659 660 661 662 663 664 669 670 673 675 682 696 730 737 738 741 742 745 751 752 755 756 757 760 762 777 781 782 2656 2764 2936 4243 4952 7395 7526 7956 8397 8419 8608 8615 872…
664	PA2A_BOTLC	P0DJ62	Acidic phospholipase A2 (Fragment) OS=Bothrops leucurus PE=1 SV=1	Regular	7864.56	0	6954.68	17	1	4	18.33	167765	0	33807			Green	272 305 343 344 350 352 357 362 365 367 369 372 380 391 396 400 412 430 432 434 435 441 442 459 460 472 482 523 524 525 527 528 531 534 535 538 544 546 550 560 566 569 581 619 624 625 626 629 637 642 644 649 650 652 655 658 659 660 661 662 663 665 669 670 673 675 682 696 730 737 738 741 742 745 751 752 755 756 757 760 762 777 781 782 2656 2764 2936 4243 4952 7395 7526 7956 8397 8419 8608 8615 872…
663	PA2A_BOTIN	Q8QG87	Acidic phospholipase A2 BITP01A OS=Bothrops insularis PE=1 SV=1	Regular	7864.56	0	16557.4	17	1	18	7.97	167765	0	33807			Green	272 305 343 344 350 352 357 362 365 367 369 372 380 391 396 400 412 430 432 434 435 441 442 459 460 472 482 523 524 525 527 528 531 534 535 538 544 546 550 560 566 569 581 619 624 625 626 629 637 642 644 649 650 652 655 658 659 660 661 662 664 665 669 670 673 675 682 696 730 737 738 741 742 745 751 752 755 756 757 760 762 777 781 782 2656 2764 2936 4243 4952 7395 7526 7956 8397 8419 8608 8615 872…
662	PA2A_BITGA	P00620	Acidic phospholipase A2 OS=Bitis gabonica PE=1 SV=1	Regular	7864.56	0	14060.2	17	1	12	9.32	167765	0	33807			Green	272 305 343 344 350 352 357 362 365 367 369 372 380 391 396 400 412 430 432 434 435 441 442 459 460 472 482 523 524 525 527 528 531 534 535 538 544 546 550 560 566 569 581 619 624 625 626 629 637 642 644 649 650 652 655 658 659 660 661 663 664 665 669 670 673 675 682 696 730 737 738 741 742 745 751 752 755 756 757 760 762 777 781 782 2656 2764 2936 4243 4952 7395 7526 7956 8397 8419 8608 8615 872…
661	PA2AI_TRIST	Q6H3C6	Acidic phospholipase A2 CTs-A3 OS=Trimeresurus stejnegeri PE=1 SV=1	Regular	7864.56	0	14588	17	1	14	9.02	167765	0	33807			Green	272 305 343 344 350 352 357 362 365 367 369 372 380 391 396 400 412 430 432 434 435 441 442 459 460 472 482 523 524 525 527 528 531 534 535 538 544 546 550 560 566 569 581 619 624 625 626 629 637 642 644 649 650 652 655 658 659 660 662 663 664 665 669 670 673 675 682 696 730 737 738 741 742 745 751 752 755 756 757 760 762 777 781 782 2656 2764 2936 4243 4952 7395 7526 7956 8397 8419 8608 8615 872…
660	PA2AH_CROVV	Q800C1	Acidic phospholipase A2 Cvv-E6h OS=Crotalus viridis viridis PE=2 SV=1	Regular	7864.56	0	16343.1	17	1	15	7.97	167765	0	33807			Green	272 305 343 344 350 352 357 362 365 367 369 372 380 391 396 400 412 430 432 434 435 441 442 459 460 472 482 523 524 525 527 528 531 534 535 538 544 546 550 560 566 569 581 619 624 625 626 629 637 642 644 649 650 652 655 658 659 661 662 663 664 665 669 670 673 675 682 696 730 737 738 741 742 745 751 752 755 756 757 760 762 777 781 782 2656 2764 2936 4243 4952 7395 7526 7956 8397 8419 8608 8615 872…
659	PA2AF_TRIST	Q6H3C8	Acidic phospholipase A2 Ts-A6 OS=Trimeresurus stejnegeri PE=1 SV=1	Regular	7864.56	0	16505.2	17	1	19	7.97	167765	0	33807			Green	272 305 343 344 350 352 357 362 365 367 369 372 380 391 396 400 412 430 432 434 435 441 442 459 460 472 482 523 524 525 527 528 531 534 535 538 544 546 550 560 566 569 581 619 624 625 626 629 637 642 644 649 650 652 655 658 660 661 662 663 664 665 669 670 673 675 682 696 730 737 738 741 742 745 751 752 755 756 757 760 762 777 781 782 2656 2764 2936 4243 4952 7395 7526 7956 8397 8419 8608 8615 872…
658	PA2AE_CROVV	Q7ZTA8	Acidic phospholipase A2 Cvv-E6e OS=Crotalus viridis viridis PE=1 SV=1	Regular	7864.56	0	16212.1	17	1	12	7.97	167765	0	33807			Green	272 305 343 344 350 352 357 362 365 367 369 372 380 391 396 400 412 430 432 434 435 441 442 459 460 472 482 523 524 525 527 528 531 534 535 538 544 546 550 560 566 569 581 619 624 625 626 629 637 642 644 649 650 652 655 659 660 661 662 663 664 665 669 670 673 675 682 696 730 737 738 741 742 745 751 752 755 756 757 760 762 777 781 782 2656 2764 2936 4243 4952 7395 7526 7956 8397 8419 8608 8615 872…
655	PA2AC_TRIPE	P0DJP4	Acidic phospholipase A2 Tpu-E6c (Fragments) OS=Trimeresurus puniceus PE=1 SV=1	Regular	7864.56	0	14606.8	17	1	17	9.02	167765	0	33807			Green	272 305 343 344 350 352 357 362 365 367 369 372 380 391 396 400 412 430 432 434 435 441 442 459 460 472 482 523 524 525 527 528 531 534 535 538 544 546 550 560 566 569 581 619 624 625 626 629 637 642 644 649 650 652 658 659 660 661 662 663 664 665 669 670 673 675 682 696 730 737 738 741 742 745 751 752 755 756 757 760 762 777 781 782 2656 2764 2936 4243 4952 7395 7526 7956 8397 8419 8608 8615 872…
652	PA2A7_GLOHA	O42191	Acidic phospholipase A2 A OS=Gloydius halys PE=1 SV=2	Regular	7864.56	0	14725.1	17	1	14	8.87	167765	0	33807			Green	272 305 343 344 350 352 357 362 365 367 369 372 380 391 396 400 412 430 432 434 435 441 442 459 460 472 482 523 524 525 527 528 531 534 535 538 544 546 550 560 566 569 581 619 624 625 626 629 637 642 644 649 650 655 658 659 660 661 662 663 664 665 669 670 673 675 682 696 730 737 738 741 742 745 751 752 755 756 757 760 762 777 781 782 2656 2764 2936 4243 4952 7395 7526 7956 8397 8419 8608 8615 872…
650	PA2A6_TRIGA	P70088	Acidic phospholipase A2 6 OS=Trimeresurus gramineus PE=3 SV=1	Regular	7864.56	0	16521.2	17	1	19	7.97	167765	0	33807			Green	272 305 343 344 350 352 357 362 365 367 369 372 380 391 396 400 412 430 432 434 435 441 442 459 460 472 482 523 524 525 527 528 531 534 535 538 544 546 550 560 566 569 581 619 624 625 626 629 637 642 644 649 652 655 658 659 660 661 662 663 664 665 669 670 673 675 682 696 730 737 738 741 742 745 751 752 755 756 757 760 762 777 781 782 2656 2764 2936 4243 4952 7395 7526 7956 8397 8419 8608 8615 872…
649	PA2A6_CROHD	D6MKR0	Acidic phospholipase A2 CH-E6' OS=Crotalus horridus PE=1 SV=1	Regular	7864.56	0	16307.1	17	1	12	7.97	167765	0	33807			Green	272 305 343 344 350 352 357 362 365 367 369 372 380 391 396 400 412 430 432 434 435 441 442 459 460 472 482 523 524 525 527 528 531 534 535 538 544 546 550 560 566 569 581 619 624 625 626 629 637 642 644 650 652 655 658 659 660 661 662 663 664 665 669 670 673 675 682 696 730 737 738 741 742 745 751 752 755 756 757 760 762 777 781 782 2656 2764 2936 4243 4952 7395 7526 7956 8397 8419 8608 8615 872…
644	PA2A4_TRIGA	P81479	Acidic phospholipase A2 4 OS=Trimeresurus gramineus PE=1 SV=1	Regular	7864.56	0	14590.8	17	1	23	9.02	167765	0	33807			Green	272 305 343 344 350 352 357 362 365 367 369 372 380 391 396 400 412 430 432 434 435 441 442 459 460 472 482 523 524 525 527 528 531 534 535 538 544 546 550 560 566 569 581 619 624 625 626 629 637 642 649 650 652 655 658 659 660 661 662 663 664 665 669 670 673 675 682 696 730 737 738 741 742 745 751 752 755 756 757 760 762 777 781 782 2656 2764 2936 4243 4952 7395 7526 7956 8397 8419 8608 8615 872…
642	PA2A4_BOTAL	P86456	Acidic phospholipase A2 SpII RP4 OS=Bothrops alternatus PE=1 SV=1	Regular	7864.56	0	14541	17	1	15	9.09	167765	0	33807			Green	272 305 343 344 350 352 357 362 365 367 369 372 380 391 396 400 412 430 432 434 435 441 442 459 460 472 482 523 524 525 527 528 531 534 535 538 544 546 550 560 566 569 581 619 624 625 626 629 637 644 649 650 652 655 658 659 660 661 662 663 664 665 669 670 673 675 682 696 730 737 738 741 742 745 751 752 755 756 757 760 762 777 781 782 2656 2764 2936 4243 4952 7395 7526 7956 8397 8419 8608 8615 872…
637	PA2A2_TRIGA	P81478	Acidic phospholipase A2 2 OS=Trimeresurus gramineus PE=1 SV=1	Regular	7864.56	0	14591.7	17	1	16	9.02	167765	0	33807			Green	272 305 343 344 350 352 357 362 365 367 369 372 380 391 396 400 412 430 432 434 435 441 442 459 460 472 482 523 524 525 527 528 531 534 535 538 544 546 550 560 566 569 581 619 624 625 626 629 642 644 649 650 652 655 658 659 660 661 662 663 664 665 669 670 673 675 682 696 730 737 738 741 742 745 751 752 755 756 757 760 762 777 781 782 2656 2764 2936 4243 4952 7395 7526 7956 8397 8419 8608 8615 872…
629	PA2A2_BOTAS	P86389	Acidic phospholipase A2 2 OS=Bothrops asper PE=1 SV=1	Regular	7864.56	0	14992.4	17	1	18	8.87	167765	0	33807			Green	272 305 343 344 350 352 357 362 365 367 369 372 380 391 396 400 412 430 432 434 435 441 442 459 460 472 482 523 524 525 527 528 531 534 535 538 544 546 550 560 566 569 581 619 624 625 626 637 642 644 649 650 652 655 658 659 660 661 662 663 664 665 669 670 673 675 682 696 730 737 738 741 742 745 751 752 755 756 757 760 762 777 781 782 2656 2764 2936 4243 4952 7395 7526 7956 8397 8419 8608 8615 872…
626	PA2A1_TRIGA	P20476	Acidic phospholipase A2 1 OS=Trimeresurus gramineus PE=1 SV=3	Regular	7864.56	0	16317	17	1	23	7.97	167765	0	33807			Green	272 305 343 344 350 352 357 362 365 367 369 372 380 391 396 400 412 430 432 434 435 441 442 459 460 472 482 523 524 525 527 528 531 534 535 538 544 546 550 560 566 569 581 619 624 625 629 637 642 644 649 650 652 655 658 659 660 661 662 663 664 665 669 670 673 675 682 696 730 737 738 741 742 745 751 752 755 756 757 760 762 777 781 782 2656 2764 2936 4243 4952 7395 7526 7956 8397 8419 8608 8615 872…
625	PA2A1_PROMU	Q91506	Acidic phospholipase A2 1 OS=Protobothrops mucrosquamatus PE=2 SV=1	Regular	7864.56	0	14413.7	17	1	13	9.02	167765	0	33807			Green	272 305 343 344 350 352 357 362 365 367 369 372 380 391 396 400 412 430 432 434 435 441 442 459 460 472 482 523 524 525 527 528 531 534 535 538 544 546 550 560 566 569 581 619 624 626 629 637 642 644 649 650 652 655 658 659 660 661 662 663 664 665 669 670 673 675 682 696 730 737 738 741 742 745 751 752 755 756 757 760 762 777 781 782 2656 2764 2936 4243 4952 7395 7526 7956 8397 8419 8608 8615 872…
624	PA2A1_OVOOK	P00625	Acidic phospholipase A2 DE-I OS=Ovophis okinavensis PE=1 SV=2	Regular	7864.56	0	16382.2	17	1	16	7.91	167765	0	33807			Green	272 305 343 344 350 352 357 362 365 367 369 372 380 391 396 400 412 430 432 434 435 441 442 459 460 472 482 523 524 525 527 528 531 534 535 538 544 546 550 560 566 569 581 619 625 626 629 637 642 644 649 650 652 655 658 659 660 661 662 663 664 665 669 670 673 675 682 696 730 737 738 741 742 745 751 752 755 756 757 760 762 777 781 782 2656 2764 2936 4243 4952 7395 7526 7956 8397 8419 8608 8615 872…
619	PA2A1_BOTPI	C9DPL5	Acidic phospholipase A2 BpirPLA2-I OS=Bothrops pirajai PE=1 SV=1	Regular	7864.56	0	14434.7	17	1	17	9.02	167765	0	33807			Green	272 305 343 344 350 352 357 362 365 367 369 372 380 391 396 400 412 430 432 434 435 441 442 459 460 472 482 523 524 525 527 528 531 534 535 538 544 546 550 560 566 569 581 624 625 626 629 637 642 644 649 650 652 655 658 659 660 661 662 663 664 665 669 670 673 675 682 696 730 737 738 741 742 745 751 752 755 756 757 760 762 777 781 782 2656 2764 2936 4243 4952 7395 7526 7956 8397 8419 8608 8615 872…
581	PA2B_TRIPE	Q2YHJ7	Basic phospholipase A2 Tpu-G6D49 OS=Trimeresurus puniceus PE=1 SV=1	Regular	7864.56	0	16497.6	17	1	15	7.97	167765	0	33807			Green	272 305 343 344 350 352 357 362 365 367 369 372 380 391 396 400 412 430 432 434 435 441 442 459 460 472 482 523 524 525 527 528 531 534 535 538 544 546 550 560 566 569 619 624 625 626 629 637 642 644 649 650 652 655 658 659 660 661 662 663 664 665 669 670 673 675 682 696 730 737 738 741 742 745 751 752 755 756 757 760 762 777 781 782 2656 2764 2936 4243 4952 7395 7526 7956 8397 8419 8608 8615 872…
569	PA2BB_SISTE	Q6EER2	Basic phospholipase A2 sistruxin B OS=Sistrurus tergeminus PE=1 SV=1	Regular	7864.56	0	16642.7	17	1	13	7.97	167765	0	33807			Green	272 305 343 344 350 352 357 362 365 367 369 372 380 391 396 400 412 430 432 434 435 441 442 459 460 472 482 523 524 525 527 528 531 534 535 538 544 546 550 560 566 581 619 624 625 626 629 637 642 644 649 650 652 655 658 659 660 661 662 663 664 665 669 670 673 675 682 696 730 737 738 741 742 745 751 752 755 756 757 760 762 777 781 782 2656 2764 2936 4243 4952 7395 7526 7956 8397 8419 8608 8615 872…
566	PA2BB_CRODU	P0CG56	Phospholipase A2 crotoxin basic subunit CBb OS=Crotalus durissus terrificus PE=1 SV=1	Regular	7864.56	0	14965.7	17	1	11	9.02	167765	0	33807			Green	272 305 343 344 350 352 357 362 365 367 369 372 380 391 396 400 412 430 432 434 435 441 442 459 460 472 482 523 524 525 527 528 531 534 535 538 544 546 550 560 569 581 619 624 625 626 629 637 642 644 649 650 652 655 658 659 660 661 662 663 664 665 669 670 673 675 682 696 730 737 738 741 742 745 751 752 755 756 757 760 762 777 781 782 2656 2764 2936 4243 4952 7395 7526 7956 8397 8419 8608 8615 872…
560	PA2BA_CRODR	P86169	Basic phospholipase A2 A OS=Crotalus durissus ruruima PE=1 SV=1	Regular	7864.56	0	14997.7	17	1	12	9.02	167765	0	33807			Green	272 305 343 344 350 352 357 362 365 367 369 372 380 391 396 400 412 430 432 434 435 441 442 459 460 472 482 523 524 525 527 528 531 534 535 538 544 546 550 566 569 581 619 624 625 626 629 637 642 644 649 650 652 655 658 659 660 661 662 663 664 665 669 670 673 675 682 696 730 737 738 741 742 745 751 752 755 756 757 760 762 777 781 782 2656 2764 2936 4243 4952 7395 7526 7956 8397 8419 8608 8615 872…
546	PA2B2_LACMU	P0C943	Basic phospholipase A2 LmTX-II OS=Lachesis muta muta PE=1 SV=1	Regular	7864.56	0	12856.3	17	1	9	9.02	167765	0	33807			Green	272 305 343 344 350 352 357 362 365 367 369 372 380 391 396 400 412 430 432 434 435 441 442 459 460 472 482 523 524 525 527 528 531 534 535 538 544 550 560 566 569 581 619 624 625 626 629 637 642 644 649 650 652 655 658 659 660 661 662 663 664 665 669 670 673 675 682 696 730 737 738 741 742 745 751 752 755 756 757 760 762 777 781 782 2656 2764 2936 4243 4952 7395 7526 7956 8397 8419 8608 8615 872…
544	PA2B2_BOTJR	P45881	Basic phospholipase A2 bothropstoxin-2 OS=Bothrops jararacussu PE=1 SV=1	Regular	7864.56	0	16563.8	17	1	13	7.97	167765	0	33807			Green	272 305 343 344 350 352 357 362 365 367 369 372 380 391 396 400 412 430 432 434 435 441 442 459 460 472 482 523 524 525 527 528 531 534 535 538 546 550 560 566 569 581 619 624 625 626 629 637 642 644 649 650 652 655 658 659 660 661 662 663 664 665 669 670 673 675 682 696 730 737 738 741 742 745 751 752 755 756 757 760 762 777 781 782 2656 2764 2936 4243 4952 7395 7526 7956 8397 8419 8608 8615 872…
538	PA2B1_CROSS	P62023	Basic phospholipase A2 Mtx-b OS=Crotalus scutulatus scutulatus PE=1 SV=1	Regular	7864.56	0	16705.9	17	1	12	7.97	167765	0	33807			Green	272 305 343 344 350 352 357 362 365 367 369 372 380 391 396 400 412 430 432 434 435 441 442 459 460 472 482 523 524 525 527 528 531 534 535 544 546 550 560 566 569 581 619 624 625 626 629 637 642 644 649 650 652 655 658 659 660 661 662 663 664 665 669 670 673 675 682 696 730 737 738 741 742 745 751 752 755 756 757 760 762 777 781 782 2656 2764 2936 4243 4952 7395 7526 7956 8397 8419 8608 8615 872…
535	PA2B1_AGKPI	P51972	Basic phospholipase A2 APP-D49 OS=Agkistrodon piscivorus piscivorus PE=1 SV=2	Regular	7864.56	0	14787.5	17	1	12	8.94	167765	0	33807			Green	272 305 343 344 350 352 357 362 365 367 369 372 380 391 396 400 412 430 432 434 435 441 442 459 460 472 482 523 524 525 527 528 531 534 538 544 546 550 560 566 569 581 619 624 625 626 629 637 642 644 649 650 652 655 658 659 660 661 662 663 664 665 669 670 673 675 682 696 730 737 738 741 742 745 751 752 755 756 757 760 762 777 781 782 2656 2764 2936 4243 4952 7395 7526 7956 8397 8419 8608 8615 872…
534	PA2B1_AGKPC	C0HKC4	Basic phospholipase A2 APC-D49 OS=Agkistrodon piscivorus conanti PE=1 SV=1	Regular	7864.56	0	14787.5	17	1	12	8.94	167765	0	33807			Green	272 305 343 344 350 352 357 362 365 367 369 372 380 391 396 400 412 430 432 434 435 441 442 459 460 472 482 523 524 525 527 528 531 535 538 544 546 550 560 566 569 581 619 624 625 626 629 637 642 644 649 650 652 655 658 659 660 661 662 663 664 665 669 670 673 675 682 696 730 737 738 741 742 745 751 752 755 756 757 760 762 777 781 782 2656 2764 2936 4243 4952 7395 7526 7956 8397 8419 8608 8615 872…
531	PA2A_PROJR	Q8JIY9	Acidic phospholipase A2 jerdoxin OS=Protobothrops jerdonii PE=1 SV=1	Regular	7864.56	0	16437.3	17	1	18	7.97	167765	0	33807			Green	272 305 343 344 350 352 357 362 365 367 369 372 380 391 396 400 412 430 432 434 435 441 442 459 460 472 482 523 524 525 527 528 534 535 538 544 546 550 560 566 569 581 619 624 625 626 629 637 642 644 649 650 652 655 658 659 660 661 662 663 664 665 669 670 673 675 682 696 730 737 738 741 742 745 751 752 755 756 757 760 762 777 781 782 2656 2764 2936 4243 4952 7395 7526 7956 8397 8419 8608 8615 872…
528	PA2A_GLOHA	P14418	Acidic phospholipase A2 OS=Gloydius halys PE=1 SV=1	Regular	7864.56	0	14772.2	17	1	14	8.87	167765	0	33807			Green	272 305 343 344 350 352 357 362 365 367 369 372 380 391 396 400 412 430 432 434 435 441 442 459 460 472 482 523 524 525 527 531 534 535 538 544 546 550 560 566 569 581 619 624 625 626 629 637 642 644 649 650 652 655 658 659 660 661 662 663 664 665 669 670 673 675 682 696 730 737 738 741 742 745 751 752 755 756 757 760 762 777 781 782 2656 2764 2936 4243 4952 7395 7526 7956 8397 8419 8608 8615 872…
527	PA2A_GLOBL	P20249	Acidic phospholipase A2 OS=Gloydius blomhoffii PE=1 SV=1	Regular	7864.56	0	14462.7	17	1	14	9.02	167765	0	33807			Green	272 305 343 344 350 352 357 362 365 367 369 372 380 391 396 400 412 430 432 434 435 441 442 459 460 472 482 523 524 525 528 531 534 535 538 544 546 550 560 566 569 581 619 624 625 626 629 637 642 644 649 650 652 655 658 659 660 661 662 663 664 665 669 670 673 675 682 696 730 737 738 741 742 745 751 752 755 756 757 760 762 777 781 782 2656 2764 2936 4243 4952 7395 7526 7956 8397 8419 8608 8615 872…
525	PA2A_BOTMO	G3DT18	Acidic phospholipase A2 BmooPLA2 OS=Bothrops moojeni PE=1 SV=1	Regular	7864.56	0	16478.1	17	1	14	7.97	167765	0	33807			Green	272 305 343 344 350 352 357 362 365 367 369 372 380 391 396 400 412 430 432 434 435 441 442 459 460 472 482 523 524 527 528 531 534 535 538 544 546 550 560 566 569 581 619 624 625 626 629 637 642 644 649 650 652 655 658 659 660 661 662 663 664 665 669 670 673 675 682 696 730 737 738 741 742 745 751 752 755 756 757 760 762 777 781 782 2656 2764 2936 4243 4952 7395 7526 7956 8397 8419 8608 8615 872…
524	PA2A_BOTAM	P86907	Acidic phospholipase A2 OS=Bothrops ammodytoides PE=1 SV=1	Regular	7864.56	0	14666.1	17	1	14	9.02	167765	0	33807			Green	272 305 343 344 350 352 357 362 365 367 369 372 380 391 396 400 412 430 432 434 435 441 442 459 460 472 482 523 525 527 528 531 534 535 538 544 546 550 560 566 569 581 619 624 625 626 629 637 642 644 649 650 652 655 658 659 660 661 662 663 664 665 669 670 673 675 682 696 730 737 738 741 742 745 751 752 755 756 757 760 762 777 781 782 2656 2764 2936 4243 4952 7395 7526 7956 8397 8419 8608 8615 872…
523	PA2AG_CROVV	Q800C2	Acidic phospholipase A2 Cvv-E6g OS=Crotalus viridis viridis PE=2 SV=1	Regular	7864.56	0	16354.2	17	1	14	7.97	167765	0	33807			Green	272 305 343 344 350 352 357 362 365 367 369 372 380 391 396 400 412 430 432 434 435 441 442 459 460 472 482 524 525 527 528 531 534 535 538 544 546 550 560 566 569 581 619 624 625 626 629 637 642 644 649 650 652 655 658 659 660 661 662 663 664 665 669 670 673 675 682 696 730 737 738 741 742 745 751 752 755 756 757 760 762 777 781 782 2656 2764 2936 4243 4952 7395 7526 7956 8397 8419 8608 8615 872…
482	PA2B_TRIBO	Q2YHJ2	Basic phospholipase A2 Tbo-G6D49 OS=Trimeresurus borneensis PE=1 SV=1	Regular	7864.56	0	16540.6	17	1	17	7.97	167765	0	33807			Green	272 305 343 344 350 352 357 362 365 367 369 372 380 391 396 400 412 430 432 434 435 441 442 459 460 472 523 524 525 527 528 531 534 535 538 544 546 550 560 566 569 581 619 624 625 626 629 637 642 644 649 650 652 655 658 659 660 661 662 663 664 665 669 670 673 675 682 696 730 737 738 741 742 745 751 752 755 756 757 760 762 777 781 782 2656 2764 2936 4243 4952 7395 7526 7956 8397 8419 8608 8615 872…
472	PA2BQ_PROFL	Q8JIG0	Basic phospholipase A2 PLA-B' OS=Protobothrops flavoviridis PE=2 SV=1	Regular	7864.56	0	16501.6	17	1	13	7.97	167765	0	33807			Green	272 305 343 344 350 352 357 362 365 367 369 372 380 391 396 400 412 430 432 434 435 441 442 459 460 482 523 524 525 527 528 531 534 535 538 544 546 550 560 566 569 581 619 624 625 626 629 637 642 644 649 650 652 655 658 659 660 661 662 663 664 665 669 670 673 675 682 696 730 737 738 741 742 745 751 752 755 756 757 760 762 777 781 782 2656 2764 2936 4243 4952 7395 7526 7956 8397 8419 8608 8615 872…
460	PA2BA_CRODU	P24027	Phospholipase A2 crotoxin basic chain CBa2 OS=Crotalus durissus terrificus PE=1 SV=1	Regular	7864.56	0	16766.9	17	1	13	7.97	167765	0	33807			Green	272 305 343 344 350 352 357 362 365 367 369 372 380 391 396 400 412 430 432 434 435 441 442 459 472 482 523 524 525 527 528 531 534 535 538 544 546 550 560 566 569 581 619 624 625 626 629 637 642 644 649 650 652 655 658 659 660 661 662 663 664 665 669 670 673 675 682 696 730 737 738 741 742 745 751 752 755 756 757 760 762 777 781 782 2656 2764 2936 4243 4952 7395 7526 7956 8397 8419 8608 8615 872…
459	PA2BA_CRODM	P86806	Basic phospholipase A2 10 OS=Crotalus durissus cumanensis PE=1 SV=1	Regular	7864.56	0	15027.8	17	1	14	9.02	167765	0	33807			Green	272 305 343 344 350 352 357 362 365 367 369 372 380 391 396 400 412 430 432 434 435 441 442 460 472 482 523 524 525 527 528 531 534 535 538 544 546 550 560 566 569 581 619 624 625 626 629 637 642 644 649 650 652 655 658 659 660 661 662 663 664 665 669 670 673 675 682 696 730 737 738 741 742 745 751 752 755 756 757 760 762 777 781 782 2656 2764 2936 4243 4952 7395 7526 7956 8397 8419 8608 8615 872…
442	PA2A_BOTJR	Q8AXY1	Acidic phospholipase A2 BthA-1 OS=Bothrops jararacussu PE=1 SV=1	Regular	7864.56	0	16254.1	17	1	15	7.97	167765	0	33807			Green	272 305 343 344 350 352 357 362 365 367 369 372 380 391 396 400 412 430 432 434 435 441 459 460 472 482 523 524 525 527 528 531 534 535 538 544 546 550 560 566 569 581 619 624 625 626 629 637 642 644 649 650 652 655 658 659 660 661 662 663 664 665 669 670 673 675 682 696 730 737 738 741 742 745 751 752 755 756 757 760 762 777 781 782 2656 2764 2936 4243 4952 7395 7526 7956 8397 8419 8608 8615 872…
441	PA2A_BOTER	Q2HZ28	Acidic phospholipase A2 BE-I-PLA2 OS=Bothrops erythromelas PE=1 SV=1	Regular	7864.56	0	16233.8	17	1	14	7.97	167765	0	33807			Green	272 305 343 344 350 352 357 362 365 367 369 372 380 391 396 400 412 430 432 434 435 442 459 460 472 482 523 524 525 527 528 531 534 535 538 544 546 550 560 566 569 581 619 624 625 626 629 637 642 644 649 650 652 655 658 659 660 661 662 663 664 665 669 670 673 675 682 696 730 737 738 741 742 745 751 752 755 756 757 760 762 777 781 782 2656 2764 2936 4243 4952 7395 7526 7956 8397 8419 8608 8615 872…
435	PA2AB_CROVV	Q7ZTA6	Acidic phospholipase A2 Cvv-E6b OS=Crotalus viridis viridis PE=1 SV=1	Regular	7864.56	0	16238.1	17	1	12	7.97	167765	0	33807			Green	272 305 343 344 350 352 357 362 365 367 369 372 380 391 396 400 412 430 432 434 441 442 459 460 472 482 523 524 525 527 528 531 534 535 538 544 546 550 560 566 569 581 619 624 625 626 629 637 642 644 649 650 652 655 658 659 660 661 662 663 664 665 669 670 673 675 682 696 730 737 738 741 742 745 751 752 755 756 757 760 762 777 781 782 2656 2764 2936 4243 4952 7395 7526 7956 8397 8419 8608 8615 872…
434	PA2AA_TRIST	Q6H3D0	Acidic phospholipase A2 Ts-A1 OS=Trimeresurus stejnegeri PE=1 SV=1	Regular	7864.56	0	16332	17	1	23	7.97	167765	0	33807			Green	272 305 343 344 350 352 357 362 365 367 369 372 380 391 396 400 412 430 432 435 441 442 459 460 472 482 523 524 525 527 528 531 534 535 538 544 546 550 560 566 569 581 619 624 625 626 629 637 642 644 649 650 652 655 658 659 660 661 662 663 664 665 669 670 673 675 682 696 730 737 738 741 742 745 751 752 755 756 757 760 762 777 781 782 2656 2764 2936 4243 4952 7395 7526 7956 8397 8419 8608 8615 872…
432	PA2AA_CROVV	Q800C4	Acidic phospholipase A2 Cvv-E6a OS=Crotalus viridis viridis PE=1 SV=1	Regular	7864.56	0	16031.8	17	1	10	7.97	167765	0	33807			Green	272 305 343 344 350 352 357 362 365 367 369 372 380 391 396 400 412 430 434 435 441 442 459 460 472 482 523 524 525 527 528 531 534 535 538 544 546 550 560 566 569 581 619 624 625 626 629 637 642 644 649 650 652 655 658 659 660 661 662 663 664 665 669 670 673 675 682 696 730 737 738 741 742 745 751 752 755 756 757 760 762 777 781 782 2656 2764 2936 4243 4952 7395 7526 7956 8397 8419 8608 8615 872…
430	PA2A8_GLOHA	O42192	Acidic phospholipase A2 A' OS=Gloydius halys PE=2 SV=1	Regular	7864.56	0	14464.8	17	1	14	9.02	167765	0	33807			Green	272 305 343 344 350 352 357 362 365 367 369 372 380 391 396 400 412 432 434 435 441 442 459 460 472 482 523 524 525 527 528 531 534 535 538 544 546 550 560 566 569 581 619 624 625 626 629 637 642 644 649 650 652 655 658 659 660 661 662 663 664 665 669 670 673 675 682 696 730 737 738 741 742 745 751 752 755 756 757 760 762 777 781 782 2656 2764 2936 4243 4952 7395 7526 7956 8397 8419 8608 8615 872…
412	PA2_LACMR	B3EWP6	Phospholipase A2 (Fragment) OS=Lachesis muta rhombeata PE=1 SV=1	Regular	7864.56	0	7138.93	17	1	5	18.33	167765	0	33807			Green	272 305 343 344 350 352 357 362 365 367 369 372 380 391 396 400 430 432 434 435 441 442 459 460 472 482 523 524 525 527 528 531 534 535 538 544 546 550 560 566 569 581 619 624 625 626 629 637 642 644 649 650 652 655 658 659 660 661 662 663 664 665 669 670 673 675 682 696 730 737 738 741 742 745 751 752 755 756 757 760 762 777 781 782 2656 2764 2936 4243 4952 7395 7526 7956 8397 8419 8608 8615 872…
400	PA2B_BITCA	P00622	Basic phospholipase A2 caudoxin OS=Bitis caudalis PE=1 SV=1	Regular	7864.56	0	14161.8	17	1	9	9.09	167765	0	33807			Green	272 305 343 344 350 352 357 362 365 367 369 372 380 391 396 412 430 432 434 435 441 442 459 460 472 482 523 524 525 527 528 531 534 535 538 544 546 550 560 566 569 581 619 624 625 626 629 637 642 644 649 650 652 655 658 659 660 661 662 663 664 665 669 670 673 675 682 696 730 737 738 741 742 745 751 752 755 756 757 760 762 777 781 782 2656 2764 2936 4243 4952 7395 7526 7956 8397 8419 8608 8615 872…
396	PA2BE_CRODU	P0CAS5	Basic phospholipase A2 F15 OS=Crotalus durissus terrificus PE=1 SV=1	Regular	7864.56	0	15278.2	17	1	14	9.02	167765	0	33807			Green	272 305 343 344 350 352 357 362 365 367 369 372 380 391 400 412 430 432 434 435 441 442 459 460 472 482 523 524 525 527 528 531 534 535 538 544 546 550 560 566 569 581 619 624 625 626 629 637 642 644 649 650 652 655 658 659 660 661 662 663 664 665 669 670 673 675 682 696 730 737 738 741 742 745 751 752 755 756 757 760 762 777 781 782 2656 2764 2936 4243 4952 7395 7526 7956 8397 8419 8608 8615 872…
391	PA2BB_TRIST	Q6H3C5	Basic phospholipase A2 Ts-G6D49 OS=Trimeresurus stejnegeri PE=1 SV=2	Regular	7864.56	0	14617.1	17	1	18	9.02	167765	0	33807			Green	272 305 343 344 350 352 357 362 365 367 369 372 380 396 400 412 430 432 434 435 441 442 459 460 472 482 523 524 525 527 528 531 534 535 538 544 546 550 560 566 569 581 619 624 625 626 629 637 642 644 649 650 652 655 658 659 660 661 662 663 664 665 669 670 673 675 682 696 730 737 738 741 742 745 751 752 755 756 757 760 762 777 781 782 2656 2764 2936 4243 4952 7395 7526 7956 8397 8419 8608 8615 872…
380	PA2B6_CRODO	P0CAS2	Phospholipase A2 crotoxin basic chain OS=Crotalus durissus collilineatus PE=1 SV=1	Regular	7864.56	0	15062.8	17	1	11	9.02	167765	0	33807			Green	272 305 343 344 350 352 357 362 365 367 369 372 391 396 400 412 430 432 434 435 441 442 459 460 472 482 523 524 525 527 528 531 534 535 538 544 546 550 560 566 569 581 619 624 625 626 629 637 642 644 649 650 652 655 658 659 660 661 662 663 664 665 669 670 673 675 682 696 730 737 738 741 742 745 751 752 755 756 757 760 762 777 781 782 2656 2764 2936 4243 4952 7395 7526 7956 8397 8419 8608 8615 872…
372	PA2AP_PROFL	Q92147	Acidic phospholipase A2 pgPLA 1b/pgPLA 2b OS=Protobothrops flavoviridis PE=3 SV=1	Regular	7864.56	0	16506.3	17	1	18	7.97	167765	0	33807			Green	272 305 343 344 350 352 357 362 365 367 369 380 391 396 400 412 430 432 434 435 441 442 459 460 472 482 523 524 525 527 528 531 534 535 538 544 546 550 560 566 569 581 619 624 625 626 629 637 642 644 649 650 652 655 658 659 660 661 662 663 664 665 669 670 673 675 682 696 730 737 738 741 742 745 751 752 755 756 757 760 762 777 781 782 2656 2764 2936 4243 4952 7395 7526 7956 8397 8419 8608 8615 872…
369	PA2AF_CROVV	Q800C3	Acidic phospholipase A2 Cvv-E6f OS=Crotalus viridis viridis PE=1 SV=1	Regular	7864.56	0	16440.3	17	1	15	7.97	167765	0	33807			Green	272 305 343 344 350 352 357 362 365 367 372 380 391 396 400 412 430 432 434 435 441 442 459 460 472 482 523 524 525 527 528 531 534 535 538 544 546 550 560 566 569 581 619 624 625 626 629 637 642 644 649 650 652 655 658 659 660 661 662 663 664 665 669 670 673 675 682 696 730 737 738 741 742 745 751 752 755 756 757 760 762 777 781 782 2656 2764 2936 4243 4952 7395 7526 7956 8397 8419 8608 8615 872…
367	PA2AD_TRIST	Q6H3C7	Acidic phospholipase A2 Ts-A4 OS=Trimeresurus stejnegeri PE=1 SV=1	Regular	7864.56	0	16469.3	17	1	12	7.91	167765	0	33807			Green	272 305 343 344 350 352 357 362 365 369 372 380 391 396 400 412 430 432 434 435 441 442 459 460 472 482 523 524 525 527 528 531 534 535 538 544 546 550 560 566 569 581 619 624 625 626 629 637 642 644 649 650 652 655 658 659 660 661 662 663 664 665 669 670 673 675 682 696 730 737 738 741 742 745 751 752 755 756 757 760 762 777 781 782 2656 2764 2936 4243 4952 7395 7526 7956 8397 8419 8608 8615 872…
365	PA2AC_TRIST	Q6H3C9	Acidic phospholipase A2 Ts-A3 OS=Trimeresurus stejnegeri PE=1 SV=1	Regular	7864.56	0	16346.3	17	1	14	7.97	167765	0	33807			Green	272 305 343 344 350 352 357 362 367 369 372 380 391 396 400 412 430 432 434 435 441 442 459 460 472 482 523 524 525 527 528 531 534 535 538 544 546 550 560 566 569 581 619 624 625 626 629 637 642 644 649 650 652 655 658 659 660 661 662 663 664 665 669 670 673 675 682 696 730 737 738 741 742 745 751 752 755 756 757 760 762 777 781 782 2656 2764 2936 4243 4952 7395 7526 7956 8397 8419 8608 8615 872…
362	PA2AB_CALRH	Q9PVF0	Acidic phospholipase A2 S1E6-b (Fragment) OS=Calloselasma rhodostoma PE=1 SV=1	Regular	7864.56	0	15150.6	17	1	13	8.73	167765	0	33807			Green	272 305 343 344 350 352 357 365 367 369 372 380 391 396 400 412 430 432 434 435 441 442 459 460 472 482 523 524 525 527 528 531 534 535 538 544 546 550 560 566 569 581 619 624 625 626 629 637 642 644 649 650 652 655 658 659 660 661 662 663 664 665 669 670 673 675 682 696 730 737 738 741 742 745 751 752 755 756 757 760 762 777 781 782 2656 2764 2936 4243 4952 7395 7526 7956 8397 8419 8608 8615 872…
357	PA2A5_TRIST	P82896	Acidic phospholipase A2 5 OS=Trimeresurus stejnegeri PE=1 SV=1	Regular	7864.56	0	14678	17	1	14	9.02	167765	0	33807			Green	272 305 343 344 350 352 362 365 367 369 372 380 391 396 400 412 430 432 434 435 441 442 459 460 472 482 523 524 525 527 528 531 534 535 538 544 546 550 560 566 569 581 619 624 625 626 629 637 642 644 649 650 652 655 658 659 660 661 662 663 664 665 669 670 673 675 682 696 730 737 738 741 742 745 751 752 755 756 757 760 762 777 781 782 2656 2764 2936 4243 4952 7395 7526 7956 8397 8419 8608 8615 872…
352	PA2A3_TRIGA	P81480	Acidic phospholipase A2 3 OS=Trimeresurus gramineus PE=1 SV=1	Regular	7864.56	0	14523.7	17	1	23	9.02	167765	0	33807			Green	272 305 343 344 350 357 362 365 367 369 372 380 391 396 400 412 430 432 434 435 441 442 459 460 472 482 523 524 525 527 528 531 534 535 538 544 546 550 560 566 569 581 619 624 625 626 629 637 642 644 649 650 652 655 658 659 660 661 662 663 664 665 669 670 673 675 682 696 730 737 738 741 742 745 751 752 755 756 757 760 762 777 781 782 2656 2764 2936 4243 4952 7395 7526 7956 8397 8419 8608 8615 872…
350	PA2A2_PROMU	Q9I968	Acidic phospholipase A2 2 OS=Protobothrops mucrosquamatus PE=2 SV=1	Regular	7864.56	0	16537.5	17	1	19	7.97	167765	0	33807			Green	272 305 343 344 352 357 362 365 367 369 372 380 391 396 400 412 430 432 434 435 441 442 459 460 472 482 523 524 525 527 528 531 534 535 538 544 546 550 560 566 569 581 619 624 625 626 629 637 642 644 649 650 652 655 658 659 660 661 662 663 664 665 669 670 673 675 682 696 730 737 738 741 742 745 751 752 755 756 757 760 762 777 781 782 2656 2764 2936 4243 4952 7395 7526 7956 8397 8419 8608 8615 872…
344	PA2A2_BITNA	P00621	Acidic phospholipase A2 CM-II OS=Bitis nasicornis PE=1 SV=1	Regular	7864.56	0	14349.6	17	1	13	9.24	167765	0	33807			Green	272 305 343 350 352 357 362 365 367 369 372 380 391 396 400 412 430 432 434 435 441 442 459 460 472 482 523 524 525 527 528 531 534 535 538 544 546 550 560 566 569 581 619 624 625 626 629 637 642 644 649 650 652 655 658 659 660 661 662 663 664 665 669 670 673 675 682 696 730 737 738 741 742 745 751 752 755 756 757 760 762 777 781 782 2656 2764 2936 4243 4952 7395 7526 7956 8397 8419 8608 8615 872…
343	PA2A1_PROFL	P06859	Acidic phospholipase A2 1 OS=Protobothrops flavoviridis PE=1 SV=2	Regular	7864.56	0	16333.1	17	1	12	7.97	167765	0	33807			Green	272 305 344 350 352 357 362 365 367 369 372 380 391 396 400 412 430 432 434 435 441 442 459 460 472 482 523 524 525 527 528 531 534 535 538 544 546 550 560 566 569 581 619 624 625 626 629 637 642 644 649 650 652 655 658 659 660 661 662 663 664 665 669 670 673 675 682 696 730 737 738 741 742 745 751 752 755 756 757 760 762 777 781 782 2656 2764 2936 4243 4952 7395 7526 7956 8397 8419 8608 8615 872…
305	PA2_BOTLA	C0HJC1	Acidic phospholipase A2 BlatPLA2 OS=Bothriechis lateralis PE=1 SV=1	Regular	7864.56	0	14689.1	17	1	16	9.02	167765	0	33807			Green	272 343 344 350 352 357 362 365 367 369 372 380 391 396 400 412 430 432 434 435 441 442 459 460 472 482 523 524 525 527 528 531 534 535 538 544 546 550 560 566 569 581 619 624 625 626 629 637 642 644 649 650 652 655 658 659 660 661 662 663 664 665 669 670 673 675 682 696 730 737 738 741 742 745 751 752 755 756 757 760 762 777 781 782 2656 2764 2936 4243 4952 7395 7526 7956 8397 8419 8608 8615 872…
272	PLA23_BOTDP	C0HJP9	Phospholipase A2 3 (Fragments) OS=Bothrops diporus PE=1 SV=1	Regular	7864.56	0	5713.39	17	1	5	24.44	167765	0	33807			Green	305 343 344 350 352 357 362 365 367 369 372 380 391 396 400 412 430 432 434 435 441 442 459 460 472 482 523 524 525 527 528 531 534 535 538 544 546 550 560 566 569 581 619 624 625 626 629 637 642 644 649 650 652 655 658 659 660 661 662 663 664 665 669 670 673 675 682 696 730 737 738 741 742 745 751 752 755 756 757 760 762 777 781 782 2656 2764 2936 4243 4952 7395 7526 7956 8397 8419 8608 8615 872…
503	PA2H2_BOTMO	Q9I834	Basic phospholipase A2 homolog 2 OS=Bothrops moojeni PE=1 SV=2	Regular	7775.35	0	14685.5	102	10	18	62.3	694707	426613	322304	1170.69	17.1923	Green	277 278 279 281 282 283 291 292 485 486 488 504 506 507 508 509 510 514 516 543 585 586 587 588 591 592 593 677 763 796 799 801 4271 20897 24828 25743 29124 29216 29466 29472 29727 29831 29867 29887 58695 72895 74159 78881 82858 90715 116260 187940 188954 189149
2300	VM1B1_BOTPA	P0C6S0	Snake venom metalloproteinase BnP1 (Fragments) OS=Bothrops pauloensis PE=1 SV=1	Regular	6400.91	0	9685.13	17	3	9	30.12	196800	0	32879			Green	1942 1943 1944 1945 1947 2293 2299 2301 2302 2319 2340 2384 2389 2396 2419 2551 39648 39729 51280 77358 77495 83697 113300 113301 176770 176886 187944 188158 188163 189147 192734
2301	VM1B2_BOTPA	P0C6S1	Snake venom metalloproteinase BnP2 (Fragments) OS=Bothrops pauloensis PE=1 SV=1	Regular	6139.1	0	8008.07	13	2	8	23.19	189700	0	31637			Green	1942 1943 1944 1945 1947 2293 2300 2302 2319 2340 2384 2389 2551 39648 39729 51280 77358 187944 188158 188163 189147
1945	VM1LA_BOTLC	P84907	Snake venom metalloproteinase leucurolysin-A OS=Bothrops leucurus PE=1 SV=2	Regular	6100.54	0	23361.5	20	4	19	19.31	217306	0	37630			Green	1942 1943 1944 1947 2293 2299 2300 2301 2302 2319 2340 2384 2389 2396 2419 2551 39648 39729 51280 77358 77495 83697 113300 113301 176770 176886 187944 188158 188163 189147 192734
[truncated: 554 more rows]

## Sheet: Run3
protein.key	protein.Entry	protein.Accession	protein.Description	protein.dataBaseType	protein.score	protein.falsePositiveRate	protein.avgMass	protein.MatchedProducts	protein.matchedPeptides	protein.digestPeps	protein.seqCover(%)	protein.MatchedPeptideIntenSum	protein.top3MatchedPeptideIntenSum	protein.MatchedProductIntenSum	protein.fmolOnColumn	protein.ngramOnColumn	protein.AutoCurate	protein.Key_ForHomologs
[truncated: 715 more rows]
