# Supplementary material for: Preliminary Insights of Brazilian Snake Venom Metalloproteomics
Source: Toxins (Basel). 2023 Nov 10;15(11):648. doi: 10.3390/toxins15110648 (PMC10675094; doi:10.3390/toxins15110648)
Supplement: Supplementary file 1 [file toxins-15-00648-s001.zip › Supplementary Material Table S6_Bothrops pauloensis Shotgun proteomics.xlsx]

## Sheet: Run1
protein.key	protein.Entry	protein.Accession	protein.Description	protein.dataBaseType	protein.score	protein.falsePositiveRate	protein.avgMass	protein.MatchedProducts	protein.matchedPeptides	protein.digestPeps	protein.seqCover(%)	protein.MatchedPeptideIntenSum	protein.top3MatchedPeptideIntenSum	protein.MatchedProductIntenSum	protein.fmolOnColumn	protein.ngramOnColumn	protein.AutoCurate	protein.Key_ForHomologs
39648	E3UJM0_BOTNU	E3UJM0	MP_IIa SVMP (Fragment) OS=Bothrops neuwiedi PE=2 SV=1	Regular	125246	0	35980.9	147	11	18	35.78	2588645	579599	413777	1749.42	62.9457	Green	1942 1943 1944 1945 1947 1963 2293 2299 2300 2301 2302 2319 2320 2322 2323 2329 2336 2340 2384 2389 2396 2408 2419 2420 2421 2533 2535 2539 2543 2547 2551 2553 14914 14954 39729 51280 75401 77358 77495 83697 112385 112839 113300 113301 117469 176770 176886 177007 187944 188158 188163 189147 192734
189147	A0A1L8D600_BOTAT	A0A1L8D600	BATXSVMPII1 OS=Bothrops atrox PE=2 SV=1	Regular	107920	0	54822.1	68	5	37	13.63	2327314	0	335207			Green	1942 1943 1944 1945 1947 1963 2293 2299 2300 2301 2302 2319 2320 2322 2323 2329 2336 2340 2384 2389 2396 2408 2419 2420 2421 2533 2535 2539 2543 2547 2551 2553 14914 14954 39648 39729 51280 75401 77358 77495 83697 112385 112839 113300 113301 117469 176770 176886 177007 187944 188158 188163 192734
39729	E3UJL4_BOTNU	E3UJL4	MP_I2 SVMP (Fragment) OS=Bothrops neuwiedi PE=2 SV=1	Regular	106582	0	27583	104	10	18	48.97	3453758	1554069	668842	4690.68	129.383	Green	1942 1943 1944 1945 1947 2293 2300 2301 2302 2319 2340 2384 2389 2551 39648 51280 77358 187944 188158 188163 189147
2319	VM2IA_BOTIN	Q5XUW8	Zinc metalloproteinase/disintegrin OS=Bothrops insularis PE=1 SV=1	Regular	105744	0	54567.7	97	9	37	19.96	3411740	1521	666627	4.5909	0.2505	Green	1942 1943 1944 1945 1947 1953 2293 2299 2300 2301 2302 2340 2384 2389 2396 2419 2551 39648 39729 51280 77358 77495 83697 113300 113301 176770 176886 187944 188158 188163 189147 189155 192734
2551	VM2_BOTAS	Q072L5	Zinc metalloproteinase/disintegrin OS=Bothrops asper PE=1 SV=1	Regular	104447	0	54818.9	48	5	38	9.22	2261467	0	315879			Green	1942 1943 1944 1945 1947 1963 2293 2299 2300 2301 2302 2319 2320 2322 2323 2329 2336 2340 2384 2389 2396 2408 2419 2420 2421 2533 2535 2539 2543 2547 2553 14914 14954 39648 39729 51280 75401 77358 77495 83697 112385 112839 113300 113301 117469 176770 176886 177007 187944 188158 188163 189147 192734
2301	VM1B2_BOTPA	P0C6S1	Snake venom metalloproteinase BnP2 (Fragments) OS=Bothrops pauloensis PE=1 SV=1	Regular	104018	0	8008.07	59	5	8	86.96	2639372	848534	346839	2561.15	20.5099	Green	1942 1943 1944 1945 1947 2293 2300 2302 2319 2340 2384 2389 2551 39648 39729 51280 77358 187944 188158 188163 189147
2293	VM11_BOTPA	C0HJU2	Snake venom metalloproteinase BpMP-1 (Fragments) OS=Bothrops pauloensis PE=1 SV=1	Regular	96417.1	0	19769.2	52	5	9	39.43	2684886	0	363786			Green	1945 2300 2301 2302 2319 2384 2389 2551 39648 39729 51280 187944 188158 188163 189147
2302	VM1BJ_BOTJA	P0C7A9	Snake venom metalloproteinase bothrojaractivase (Fragments) OS=Bothrops jararaca PE=1 SV=1	Regular	94191.8	0	7166.29	31	3	6	51.67	2582459	0	337101			Green	1942 1943 1944 1945 1947 2293 2300 2301 2319 2340 2384 2389 2551 39648 39729 51280 77358 187944 188158 188163 189147
51280	E3UJL3_BOTNU	E3UJL3	MP_I1 SVMP (Fragment) OS=Bothrops neuwiedi PE=2 SV=1	Regular	92334.4	0	27623.1	143	12	19	46.5	2902257	0	555231			Green	1942 1943 1944 1945 1947 2293 2299 2300 2301 2302 2319 2340 2384 2389 2396 2419 2551 39648 39729 77358 77495 83697 113300 113301 176770 176886 187944 188158 188163 189147 192734
2389	VM1N_BOTPA	Q9I9R4	Snake venom metalloproteinase neuwiedase (Fragment) OS=Bothrops pauloensis PE=1 SV=1	Regular	79249.9	0	22809.7	45	3	18	13.13	1910802	0	169007			Green	1945 2293 2300 2301 2302 2319 2384 2551 39648 39729 51280 187944 188158 188163 189147
1945	VM1LA_BOTLC	P84907	Snake venom metalloproteinase leucurolysin-A OS=Bothrops leucurus PE=1 SV=2	Regular	67745.8	0	23361.5	53	6	19	25.74	1995300	1779571	193542	5371.32	125.482	Green	1942 1943 1944 1947 2293 2299 2300 2301 2302 2319 2340 2384 2389 2396 2419 2551 39648 39729 51280 77358 77495 83697 113300 113301 176770 176886 187944 188158 188163 189147 192734
2300	VM1B1_BOTPA	P0C6S0	Snake venom metalloproteinase BnP1 (Fragments) OS=Bothrops pauloensis PE=1 SV=1	Regular	64239.6	0	9685.13	30	4	9	42.17	1912083	0	173062			Green	1942 1943 1944 1945 1947 2293 2299 2301 2302 2319 2340 2384 2389 2396 2419 2551 39648 39729 51280 77358 77495 83697 113300 113301 176770 176886 187944 188158 188163 189147 192734
188163	A0A1L8D6A9_BOTAT	A0A1L8D6A9	BATXSVMPII2 OS=Bothrops atrox PE=2 SV=1	Regular	63933.9	0	54387.8	26	4	40	8.61	1850387	0	157493			Green	1942 1943 1944 1945 1947 2293 2299 2300 2301 2302 2319 2340 2384 2389 2396 2419 2551 39648 39729 51280 77358 77495 83697 113300 113301 176770 176886 187944 188158 189147 192734
188158	A0A1L8D641_BOTAT	A0A1L8D641	BATXSVMPIII9 OS=Bothrops atrox PE=2 SV=1	Regular	63933.9	0	69891.4	26	4	50	6.79	1850387	0	157493			Green	1942 1943 1944 1945 1947 2293 2299 2300 2301 2302 2319 2340 2384 2389 2396 2419 2551 39648 39729 51280 77358 77495 83697 113300 113301 176770 176886 187944 188163 189147 192734
187944	A0A1L8D5Z6_BOTAT	A0A1L8D5Z6	BATXSVMPII3 OS=Bothrops atrox PE=2 SV=1	Regular	63933.9	0	54595.9	26	4	44	8.61	1850387	6566	157493	19.8183	1.082	Green	1942 1943 1944 1945 1947 2293 2299 2300 2301 2302 2319 2340 2384 2389 2396 2419 2551 39648 39729 51280 77358 77495 83697 113300 113301 176770 176886 188158 188163 189147 192734
2384	VM1B_BOTLC	P0DJJ6	Snake venom metalloproteinase BleucMP (Fragment) OS=Bothrops leucurus PE=1 SV=1	Regular	63309.7	0	1096.21	11	1	1	100	1828174	0	150528			Green	1945 2293 2300 2301 2302 2319 2389 2551 39648 39729 51280 187944 188158 188163 189147
586	PA2H1_BOTPI	P58399	Basic phospholipase A2 homolog piratoxin-1 OS=Bothrops pirajai PE=1 SV=2	Regular	50345.8	0	14527.4	97	9	17	56.2	1162411	0	471218			Green	277 278 279 281 282 283 289 290 291 292 485 486 488 489 503 504 506 507 508 509 510 514 515 516 517 543 548 553 585 587 588 591 592 593 597 677 683 763 765 796 799 801 4271 6681 9412 20897 24828 25743 29124 29216 29466 29472 29727 29831 29867 29887 58695 72895 74159 76276 76641 78881 82858 90715 103316 103876 116260 122556 133018 136021 136089 187940 188954 189149
488	PA2H2_BOTPI	P82287	Basic phospholipase A2 homolog piratoxin-2 OS=Bothrops pirajai PE=1 SV=1	Regular	50345.8	0	14542.4	97	9	18	56.2	1167304	913346	471976	2756.77	40.0901	Green	277 278 279 281 282 283 289 290 291 292 485 486 489 503 504 506 507 508 509 510 514 515 516 517 543 548 553 585 586 587 588 591 592 593 597 677 683 763 765 796 799 801 4271 6681 9412 20897 24828 25743 29124 29216 29466 29472 29727 29831 29867 29887 58695 72895 74159 76276 76641 78881 82858 90715 103316 103876 116260 122556 133018 136021 136089 187940 188954 189149
77358	Q7T1T3_BOTJR	Q7T1T3	Metalloprotease BOJUMET III (Fragment) OS=Bothrops jararacussu PE=2 SV=1	Regular	44125.4	0	27971	51	3	15	19.34	486070	0	182579			Green	1942 1943 1944 1945 1947 1963 2300 2301 2302 2319 2320 2322 2323 2329 2336 2340 2408 2419 2420 2421 2533 2535 2539 2543 2547 2551 2553 14914 14954 39648 39729 51280 75401 77495 112385 112839 113300 113301 117469 176770 176886 177007 187944 188158 188163 189147
2419	VM2V2_CROVV	C9E1R9	Zinc metalloproteinase/disintegrin VMP-II OS=Crotalus viridis viridis PE=2 SV=1	Regular	42911.1	0	55068.2	41	3	33	7.74	447819	18890	165813	57.0161	3.1398	Green	1942 1943 1944 1945 1947 1953 1963 2299 2300 2319 2320 2322 2323 2325 2329 2336 2340 2396 2408 2420 2421 2533 2535 2539 2543 2547 2551 2553 7791 7817 8093 8331 14914 14954 17538 28905 28911 39648 50431 51275 51280 72541 75401 77358 77495 79646 79652 83697 112385 112839 113300 113301 117469 176596 176770 176886 177007 187944 187982 187989 188003 188158 188163 188226 188229 188350 188633 189147 189…
2329	VM2MD_GLOBR	Q9PVK9	Zinc metalloproteinase/disintegrin OS=Gloydius brevicaudus PE=2 SV=1	Regular	41520.8	0	54607.4	34	2	31	6.64	429461	20403	162792	61.5828	3.3629	Green	1963 2320 2322 2323 2328 2336 2340 2408 2419 2420 2421 2524 2533 2535 2539 2543 2547 2551 2553 14914 14954 39648 75401 77358 77495 112385 112839 113300 113301 117469 176770 176886 177007 189147
176886	A0A194APQ3_SISTE	A0A194APQ3	Metalloproteinase type II 6b OS=Sistrurus tergeminus PE=3 SV=1	Regular	41093.7	0	54926.9	32	2	30	5.44	428929	0	162384			Green	1942 1943 1944 1945 1947 1963 2299 2300 2319 2320 2322 2323 2329 2336 2340 2396 2408 2419 2420 2421 2533 2535 2539 2543 2547 2551 2553 14914 14954 39648 51280 75401 77358 77495 83697 112385 112839 113300 113301 117469 176770 177007 187944 188158 188163 189147 192734
176770	A0A194ASK9_SISTE	A0A194ASK9	Metalloproteinase type II 6c OS=Sistrurus tergeminus PE=3 SV=1	Regular	41093.7	0	54942.9	32	2	29	5.44	428929	0	162384			Green	1942 1943 1944 1945 1947 1963 2299 2300 2319 2320 2322 2323 2329 2336 2340 2396 2408 2419 2420 2421 2533 2535 2539 2543 2547 2551 2553 14914 14954 39648 51280 75401 77358 77495 83697 112385 112839 113300 113301 117469 176886 177007 187944 188158 188163 189147 192734
113301	A0A194ATI6_SISTE	A0A194ATI6	Metalloproteinase type II 6e OS=Sistrurus tergeminus PE=3 SV=1	Regular	41093.7	0	55013	32	2	29	5.44	428929	0	162384			Green	1942 1943 1944 1945 1947 1963 2299 2300 2319 2320 2322 2323 2329 2336 2340 2396 2408 2419 2420 2421 2533 2535 2539 2543 2547 2551 2553 14914 14954 39648 51280 75401 77358 77495 83697 112385 112839 113300 117469 176770 176886 177007 187944 188158 188163 189147 192734
113300	A0A194ARS8_SISTE	A0A194ARS8	Metalloproteinase type II 6d OS=Sistrurus tergeminus PE=3 SV=1	Regular	41093.7	0	54947.9	32	2	29	5.44	428929	0	162384			Green	1942 1943 1944 1945 1947 1963 2299 2300 2319 2320 2322 2323 2329 2336 2340 2396 2408 2419 2420 2421 2533 2535 2539 2543 2547 2551 2553 14914 14954 39648 51280 75401 77358 77495 83697 112385 112839 113301 117469 176770 176886 177007 187944 188158 188163 189147 192734
77495	A0A194ASW7_SISMB	A0A194ASW7	Metalloproteinase type II 4 OS=Sistrurus miliarius barbouri PE=3 SV=1	Regular	41093.7	0	55008.1	32	2	29	5.44	428929	0	162384			Green	1942 1943 1944 1945 1947 1963 2299 2300 2319 2320 2322 2323 2329 2336 2340 2396 2408 2419 2420 2421 2533 2535 2539 2543 2547 2551 2553 14914 14954 39648 51280 75401 77358 83697 112385 112839 113300 113301 117469 176770 176886 177007 187944 188158 188163 189147 192734
2340	VM3B1_BOTJR	Q1PHZ4	Zinc metalloproteinase-disintegrin-like BjussuMP-1 (Fragment) OS=Bothrops jararacussu PE=1 SV=1	Regular	40651.9	0	63923.8	29	2	40	4.39	418436	0	162763			Green	1942 1943 1944 1945 1947 1963 2300 2301 2302 2319 2320 2322 2323 2329 2336 2408 2419 2420 2421 2533 2535 2539 2543 2547 2551 2553 14914 14954 39648 39729 51280 75401 77358 77495 112385 112839 113300 113301 117469 176770 176886 177007 187944 188158 188163 189147
177007	A0A194ARL4_SISTE	A0A194ARL4	Metalloproteinase type II 6a OS=Sistrurus tergeminus PE=3 SV=1	Regular	40608.3	0	54931.9	26	1	29	3.56	415859	0	160284			Green	1963 2320 2322 2323 2329 2336 2340 2408 2419 2420 2421 2533 2535 2539 2543 2547 2551 2553 14914 14954 39648 75401 77358 77495 112385 112839 113300 113301 117469 176770 176886 189147
117469	B0VXU8_SISCA	B0VXU8	Metalloproteinase isoform 6 (Fragment) OS=Sistrurus catenatus edwardsii PE=2 SV=1	Regular	40608.3	0	51297.6	26	1	26	3.83	415859	0	160284			Green	1963 2320 2322 2323 2329 2336 2340 2408 2419 2420 2421 2533 2535 2539 2543 2547 2551 2553 14914 14954 39648 75401 77358 77495 112385 112839 113300 113301 176770 176886 177007 189147
112839	Q92119_PROMU	Q92119	Atrolysin e (Fragment) OS=Protobothrops mucrosquamatus PE=2 SV=1	Regular	40608.3	0	56093.6	26	1	40	3.49	415859	0	160284			Green	1963 2320 2322 2323 2329 2336 2340 2408 2419 2420 2421 2533 2535 2539 2543 2547 2551 2553 14914 14954 39648 75401 77358 77495 112385 113300 113301 117469 176770 176886 177007 189147
112385	Q7T1S0_PROMU	Q7T1S0	Trimucrin (Fragment) OS=Protobothrops mucrosquamatus PE=2 SV=1	Regular	40608.3	0	8560.12	26	1	4	23.29	415859	0	160284			Green	1963 2320 2322 2323 2329 2336 2340 2408 2419 2420 2421 2533 2535 2539 2543 2547 2551 2553 14914 14954 39648 75401 77358 77495 112839 113300 113301 117469 176770 176886 177007 189147
75401	Q90222_GLOHA	Q90222	Prepro-halystatin 3 (Fragment) OS=Gloydius halys PE=4 SV=1	Regular	40608.3	0	13188	26	1	4	14.78	415859	0	160284			Green	1963 2320 2322 2323 2329 2336 2340 2408 2419 2420 2421 2533 2535 2539 2543 2547 2551 2553 14914 14954 39648 77358 77495 112385 112839 113300 113301 117469 176770 176886 177007 189147
14954	A0A0K8RT96_CROHD	A0A0K8RT96	Metalloproteinase (Type II) 1 OS=Crotalus horridus PE=3 SV=1	Regular	40608.3	0	55244.3	26	1	30	3.56	415859	0	160284			Green	1963 2320 2322 2323 2329 2336 2340 2408 2419 2420 2421 2533 2535 2539 2543 2547 2551 2553 14914 39648 75401 77358 77495 112385 112839 113300 113301 117469 176770 176886 177007 189147
14914	A0A0K8RYV7_CROHD	A0A0K8RYV7	Metalloproteinase (Type II) 2 OS=Crotalus horridus PE=3 SV=1	Regular	40608.3	0	55320.5	26	1	32	3.56	415859	0	160284			Green	1963 2320 2322 2323 2329 2336 2340 2408 2419 2420 2421 2533 2535 2539 2543 2547 2551 2553 14954 39648 75401 77358 77495 112385 112839 113300 113301 117469 176770 176886 177007 189147
2553	VM2_GLOHA	Q9DGH6	Disintegrin saxatilin OS=Gloydius halys PE=1 SV=1	Regular	40608.3	0	8410.05	26	1	5	23.29	415859	0	160284			Green	1963 2320 2322 2323 2329 2336 2340 2408 2419 2420 2421 2533 2535 2539 2543 2547 2551 14914 14954 39648 75401 77358 77495 112385 112839 113300 113301 117469 176770 176886 177007 189147
2547	VM2T3_PROMU	O57413	Zinc metalloproteinase/disintegrin OS=Protobothrops mucrosquamatus PE=1 SV=1	Regular	40608.3	0	55489.9	26	1	40	3.53	415859	0	160284			Green	1963 2320 2322 2323 2329 2336 2340 2408 2419 2420 2421 2533 2535 2539 2543 2551 2553 14914 14954 39648 75401 77358 77495 112385 112839 113300 113301 117469 176770 176886 177007 189147
2543	VM2P2_PROMU	E9NW27	Zinc metalloproteinase/disintegrin PMMP-2 OS=Protobothrops mucrosquamatus PE=2 SV=1	Regular	40608.3	0	55667.3	26	1	35	3.51	415859	0	160284			Green	1963 2320 2322 2323 2329 2336 2340 2408 2419 2420 2421 2533 2535 2539 2547 2551 2553 14914 14954 39648 75401 77358 77495 112385 112839 113300 113301 117469 176770 176886 177007 189147
2539	VM2JA_BOTJA	Q0NZX5	Disintegrin jarastatin (Fragment) OS=Bothrops jararaca PE=1 SV=1	Regular	40608.3	0	10007.7	26	1	6	19.32	415859	0	160284			Green	1963 2320 2322 2323 2329 2336 2340 2408 2419 2420 2421 2533 2535 2543 2547 2551 2553 14914 14954 39648 75401 77358 77495 112385 112839 113300 113301 117469 176770 176886 177007 189147
2535	VM2I_CROBA	P31981	Disintegrin basilicin OS=Crotalus basiliscus PE=1 SV=1	Regular	40608.3	0	8387.99	26	1	4	23.61	415859	0	160284			Green	1963 2320 2322 2323 2329 2336 2340 2408 2419 2420 2421 2533 2539 2543 2547 2551 2553 14914 14954 39648 75401 77358 77495 112385 112839 113300 113301 117469 176770 176886 177007 189147
2533	VM2H2_GLOHA	Q90221	Zinc metalloproteinase/disintegrin (Fragment) OS=Gloydius halys PE=2 SV=1	Regular	40608.3	0	13484.4	26	1	4	14.53	415859	0	160284			Green	1963 2320 2322 2323 2329 2336 2340 2408 2419 2420 2421 2535 2539 2543 2547 2551 2553 14914 14954 39648 75401 77358 77495 112385 112839 113300 113301 117469 176770 176886 177007 189147
2421	VM2_BOTCO	P31988	Disintegrin cotiarin OS=Bothrops cotiara PE=1 SV=1	Regular	40608.3	0	8393.91	26	1	4	23.61	415859	0	160284			Green	1963 2320 2322 2323 2329 2336 2340 2408 2419 2420 2533 2535 2539 2543 2547 2551 2553 14914 14954 39648 75401 77358 77495 112385 112839 113300 113301 117469 176770 176886 177007 189147
2420	VM2_BOTAL	Q801Z4	Disintegrin DisBa-01 OS=Bothrops alternatus PE=1 SV=2	Regular	40608.3	0	8920.57	26	1	5	21.79	415859	0	160284			Green	1963 2320 2322 2323 2329 2336 2340 2408 2419 2421 2533 2535 2539 2543 2547 2551 2553 14914 14954 39648 75401 77358 77495 112385 112839 113300 113301 117469 176770 176886 177007 189147
2408	VM2J2_BOTJA	Q98SP2	Zinc metalloproteinase/disintegrin OS=Bothrops jararaca PE=1 SV=1	Regular	40608.3	0	54752.2	26	1	46	3.56	415859	0	160284			Green	1963 2320 2322 2323 2329 2336 2340 2419 2420 2421 2533 2535 2539 2543 2547 2551 2553 14914 14954 39648 75401 77358 77495 112385 112839 113300 113301 117469 176770 176886 177007 189147
2336	VM2_CERSA	C0HJM5	Disintegrin sasaimin OS=Cerrophidion sasai PE=1 SV=1	Regular	40608.3	0	8298.82	26	1	5	23.61	415859	0	160284			Green	1963 2320 2322 2323 2329 2340 2408 2419 2420 2421 2533 2535 2539 2543 2547 2551 2553 14914 14954 39648 75401 77358 77495 112385 112839 113300 113301 117469 176770 176886 177007 189147
2323	VM2JC_BOTJA	P31989	Zinc metalloproteinase/disintegrin (Fragment) OS=Bothrops jararaca PE=1 SV=2	Regular	40608.3	0	18581.3	26	1	10	10.56	415859	0	160284			Green	1963 2320 2322 2329 2336 2340 2408 2419 2420 2421 2533 2535 2539 2543 2547 2551 2553 14914 14954 39648 75401 77358 77495 112385 112839 113300 113301 117469 176770 176886 177007 189147
2322	VM2I_LACMU	P31990	Disintegrin lachesin OS=Lachesis muta muta PE=1 SV=1	Regular	40608.3	0	8449.02	26	1	4	23.29	415859	0	160284			Green	1963 2320 2323 2329 2336 2340 2408 2419 2420 2421 2533 2535 2539 2543 2547 2551 2553 14914 14954 39648 75401 77358 77495 112385 112839 113300 113301 117469 176770 176886 177007 189147
2320	VM2I_CROCE	P31985	Disintegrin cereberin OS=Crotalus cerberus PE=1 SV=1	Regular	40608.3	0	8465.07	26	1	4	23.61	415859	0	160284			Green	1963 2322 2323 2329 2336 2340 2408 2419 2420 2421 2533 2535 2539 2543 2547 2551 2553 14914 14954 39648 75401 77358 77495 112385 112839 113300 113301 117469 176770 176886 177007 189147
1963	VM2_BOTAT	P18618	Disintegrin batroxostatin OS=Bothrops atrox PE=1 SV=2	Regular	40608.3	0	8419.94	26	1	4	23.61	415859	0	160284			Green	2320 2322 2323 2329 2336 2340 2408 2419 2420 2421 2533 2535 2539 2543 2547 2551 2553 14914 14954 39648 75401 77358 77495 112385 112839 113300 113301 117469 176770 176886 177007 189147
763	PA2B1_BOTJR	Q90249	Basic phospholipase A2 homolog bothropstoxin-1 OS=Bothrops jararacussu PE=1 SV=3	Regular	39738.8	0	16295.7	87	8	18	44.53	1049605	0	384174			Green	277 278 279 281 282 283 289 290 291 292 485 486 488 489 503 504 506 507 508 509 510 514 515 516 517 543 548 553 585 586 587 588 591 592 593 597 677 683 765 796 799 801 4271 6681 9412 20897 24828 25743 29124 29216 29466 29472 29727 29831 29867 29887 58695 72895 74159 76276 76641 78881 82858 90715 103316 103876 116260 122556 133018 136021 136089 187940 188954 189149
516	PA2H_BOTPA	Q9IAT9	Basic phospholipase A2 homolog BnSP-7 OS=Bothrops pauloensis PE=1 SV=2	Regular	39738.8	0	14412.2	87	8	18	50.83	1049605	0	384174			Green	277 278 279 281 282 283 289 290 291 292 485 486 488 489 503 504 506 507 508 509 510 514 515 517 543 548 553 585 586 587 588 591 592 593 597 677 683 763 765 796 799 801 4271 6681 9412 20897 24828 25743 29124 29216 29466 29472 29727 29831 29867 29887 58695 72895 74159 76276 76641 78881 82858 90715 103316 103876 116260 122556 133018 136021 136089 187940 188954 189149
72895	I6L8L6_9SAUR	I6L8L6	MTX-II chain A OS=Bothrops brazili PE=1 SV=1	Regular	33973.5	0	14648.4	51	6	18	41.8	845054	4538	324836	13.6971	0.2006	Green	277 278 279 281 282 283 289 290 291 292 485 486 488 489 503 504 506 507 508 509 510 514 515 516 517 543 548 553 585 586 587 588 591 592 593 597 677 683 763 765 796 799 801 4271 6681 9412 20897 24828 25743 29124 29216 29466 29472 29727 29831 29867 29887 58695 74159 76276 76641 78881 82858 90715 103316 103876 116260 122556 133018 136021 136089 187940 188954 189149
277	PA2H2_BOTAS	P24605	Basic phospholipase A2 homolog 2 OS=Bothrops asper PE=1 SV=3	Regular	33973.5	0	16307.7	57	6	18	37.23	942258	0	327782			Green	278 279 281 282 283 289 290 291 292 485 486 488 489 503 504 506 507 508 509 510 514 515 516 517 543 548 553 585 586 587 588 591 592 593 597 677 683 763 765 796 799 801 4271 6681 9412 20897 24828 25743 29124 29216 29466 29472 29727 29831 29867 29887 58695 72895 74159 76276 76641 78881 82858 90715 103316 103876 116260 122556 133018 136021 136089 187940 188954 189149
585	PA2H1_BOTMO	P82114	Basic phospholipase A2 homolog 1 OS=Bothrops moojeni PE=1 SV=1	Regular	33247.4	0	14536.4	40	4	15	27.27	805693	0	307933			Green	277 278 279 281 282 283 289 290 291 292 485 486 488 489 503 504 506 507 508 509 510 514 515 516 517 543 548 553 586 587 588 591 592 593 597 683 763 765 796 799 801 4271 6681 9412 20897 24828 25743 29124 29216 29466 29472 29727 29831 29867 29887 58695 72895 74159 76276 76641 78881 82858 90715 103316 103876 116260 122556 133018 136021 136089 187940 188954 189149
593	PA2H_BOTMA	P0DI92	Phospholipase A2 homolog (Fragment) OS=Bothrops marajoensis PE=1 SV=1	Regular	30098.7	0	3619.21	20	2	3	66.67	676843	0	216791			Green	277 278 279 281 282 283 291 292 485 486 488 503 504 506 507 508 509 510 514 516 543 585 586 587 588 591 592 763 796 799 801 4271 20897 25743 29124 29216 29466 29727 29831 29867 29887 58695 72895 74159 78881 82858 90715 116260 188954 189149
190	SL9B_BOTJA	Q9PS06	Snaclec coagulation factor IX/factor X-binding protein subunit B (Fragment) OS=Bothrops jararaca PE=1 SV=2	Regular	27188.8	0	3752.95	21	2	2	93.33	136917	205376	35064	619.889	2.3264	Green
591	PA2HB_BOTLC	P86975	Basic phospholipase A2 homolog OS=Bothrops leucurus PE=1 SV=1	Regular	22522	0	14515.4	70	7	18	41.32	430276	0	235140			Green	277 278 279 281 282 283 289 290 291 292 485 486 488 489 503 504 506 507 508 509 510 514 515 516 517 543 548 553 585 586 587 588 592 593 597 677 683 763 765 796 799 801 4271 6681 9412 20897 24828 25743 29124 29216 29466 29472 29727 29831 29867 29887 58695 72895 74159 76276 76641 78881 82858 90715 103316 103876 116260 122556 133018 136021 136089 187940 188954 189149
503	PA2H2_BOTMO	Q9I834	Basic phospholipase A2 homolog 2 OS=Bothrops moojeni PE=1 SV=2	Regular	18207.5	0	14685.5	57	7	18	43.44	310040	21062	200255	63.5719	0.9336	Green	277 278 279 281 282 283 289 290 291 292 485 486 488 489 504 506 507 508 509 510 514 515 516 517 543 548 553 585 586 587 588 591 592 593 597 677 683 763 765 796 799 801 4271 6681 9412 20897 24828 25743 29124 29216 29466 29472 29727 29831 29867 29887 58695 72895 74159 76276 76641 78881 82858 90715 103316 103876 116260 122556 133018 136021 136089 187940 188954 189149
189152	A0A1L8D673_BOTAT	A0A1L8D673	BATXCRISP1 OS=Bothrops atrox PE=2 SV=1	Regular	18129	0	27748.1	64	7	18	39.58	288421	245565	46717	741.194	20.5667	Green	985 992 997 1017 1018 1022 1023 1028 1029 1084 1086 1251 8340 15573 16087 20907 21273 22099 22121 25660 25873 29438 39658 58881 71820 72106 72312 73176 73357 74814 75139 75260 77167 78348 78351 102273 102515 112941 112975 112990 113257 114708 115165 115239 115308 116192 135919 176597 176766 187834 188815 190968 192812
192812	F2Q6G0_DEIAC	F2Q6G0	Cysteine-rich seceretory protein Da-CRPa (Fragment) OS=Deinagkistrodon acutus PE=2 SV=1	Regular	16920.5	0	25769.4	43	3	18	17.73	243175	36432	52771	109.963	2.8337	Green	985 992 997 1017 1018 1022 1023 1028 1029 1084 1086 1251 8340 15573 16087 20907 21273 22099 22121 25660 25873 29438 39658 58881 71820 72106 72312 73176 73357 74814 75139 75260 77167 78348 78351 102273 102515 112941 112975 112990 113257 114708 115165 115239 115308 116192 135919 176597 176766 187834 188815 189152 190968
188815	F2Q6G1_DEIAC	F2Q6G1	Cysteine-rich seceretory protein Da-CRPb (Fragment) OS=Deinagkistrodon acutus PE=2 SV=1	Regular	16920.5	0	25660.3	43	3	18	17.65	243175	0	52771			Green	985 992 997 1017 1018 1022 1023 1028 1029 1084 1086 1251 8340 15573 16087 20907 21273 22099 22121 25660 25873 29438 39658 58881 71820 72106 72312 73176 73357 74814 75139 75260 77167 78348 78351 102273 102515 112941 112975 112990 113257 114708 115165 115239 115308 116192 135919 176597 176766 187834 189152 190968 192812
116192	F2Q6E5_CROHD	F2Q6E5	Cysteine-rich seceretory protein Ch-CRPKa (Fragment) OS=Crotalus horridus PE=2 SV=1	Regular	16920.5	0	25654.4	43	3	19	17.65	243175	0	52771			Green	985 992 997 1017 1018 1022 1023 1028 1029 1084 1086 1251 8340 15573 16087 20907 21273 22099 22121 25660 25873 29438 39658 58881 71820 72106 72312 73176 73357 74814 75139 75260 77167 78348 78351 102273 102515 112941 112975 112990 113257 114708 115165 115239 115308 135919 176597 176766 187834 188815 189152 190968 192812
115308	F2Q6E6_CROHD	F2Q6E6	Cysteine-rich seceretory protein Ch-CRPKb (Fragment) OS=Crotalus horridus PE=2 SV=1	Regular	16920.5	0	25625.3	43	3	19	17.65	243175	0	52771			Green	985 992 997 1017 1018 1022 1023 1028 1029 1084 1086 1251 8340 15573 16087 20907 21273 22099 22121 25660 25873 29438 39658 58881 71820 72106 72312 73176 73357 74814 75139 75260 77167 78348 78351 102273 102515 112941 112975 112990 113257 114708 115165 115239 116192 135919 176597 176766 187834 188815 189152 190968 192812
115239	F2Q6E9_CROHD	F2Q6E9	Cysteine-rich seceretory protein Ch-CRPIb (Fragment) OS=Crotalus horridus PE=2 SV=1	Regular	16920.5	0	25615.3	43	3	19	17.65	243175	0	52771			Green	985 992 997 1017 1018 1022 1023 1028 1029 1084 1086 1251 8340 15573 16087 20907 21273 22099 22121 25660 25873 29438 39658 58881 71820 72106 72312 73176 73357 74814 75139 75260 77167 78348 78351 102273 102515 112941 112975 112990 113257 114708 115165 115308 116192 135919 176597 176766 187834 188815 189152 190968 192812
115165	F2Q6E8_CROHD	F2Q6E8	Cysteine-rich seceretory protein Ch-CRPIa (Fragment) OS=Crotalus horridus PE=2 SV=1	Regular	16920.5	0	25657.4	43	3	19	17.65	243175	0	52771			Green	985 992 997 1017 1018 1022 1023 1028 1029 1084 1086 1251 8340 15573 16087 20907 21273 22099 22121 25660 25873 29438 39658 58881 71820 72106 72312 73176 73357 74814 75139 75260 77167 78348 78351 102273 102515 112941 112975 112990 113257 114708 115239 115308 116192 135919 176597 176766 187834 188815 189152 190968 192812
114708	F2Q6E7_CROHD	F2Q6E7	Cysteine-rich seceretory protein Ch-CRPKc (Fragment) OS=Crotalus horridus PE=2 SV=1	Regular	16920.5	0	25704.4	43	3	19	17.65	243175	0	52771			Green	985 992 997 1017 1018 1022 1023 1028 1029 1084 1086 1251 8340 15573 16087 20907 21273 22099 22121 25660 25873 29438 39658 58881 71820 72106 72312 73176 73357 74814 75139 75260 77167 78348 78351 102273 102515 112941 112975 112990 113257 115165 115239 115308 116192 135919 176597 176766 187834 188815 189152 190968 192812
282	PA2HB_BOTAL	P86453	Basic phospholipase A2 homolog BaTX OS=Bothrops alternatus PE=1 SV=1	Regular	16756.6	0	14695.5	49	6	18	36.36	390037	0	201380			Green	277 278 279 281 283 289 290 291 292 485 486 488 489 503 504 506 507 508 509 510 514 515 516 517 543 548 553 585 586 587 588 591 592 593 597 677 683 763 765 796 799 801 4271 6681 9412 20897 24828 25743 29124 29216 29466 29472 29727 29831 29867 29887 58695 72895 74159 76276 76641 78881 82858 90715 103316 103876 116260 122556 133018 136021 136089 187940 188954 189149
25282	I2DAL5_BOTDP	I2DAL5	Acidic secretory phospholipase A2 sPLA2-II OS=Bothrops diporus PE=2 SV=1	Regular	16163.4	0	16203.8	35	3	14	32.61	625935	0	138151			Green	272 305 343 344 350 352 357 362 365 367 369 372 380 391 396 400 412 430 432 434 435 441 442 459 460 472 482 523 524 525 527 528 531 534 535 538 544 546 550 560 566 569 581 619 624 625 626 629 637 642 644 649 650 652 655 658 659 660 661 662 663 664 665 669 670 673 675 682 696 730 737 738 741 742 745 751 752 755 756 757 760 762 777 781 782 2656 2764 2936 4243 4952 7395 7526 7956 8397 8419 8608 8615…
24837	I2DAL4_BOTDP	I2DAL4	Acidic secretory phospholipase A2 sPLA2-I OS=Bothrops diporus PE=2 SV=1	Regular	16163.4	0	16232.9	35	3	15	32.61	625935	0	138151			Green	272 305 343 344 350 352 357 362 365 367 369 372 380 391 396 400 412 430 432 434 435 441 442 459 460 472 482 523 524 525 527 528 531 534 535 538 544 546 550 560 566 569 581 619 624 625 626 629 637 642 644 649 650 652 655 658 659 660 661 662 663 664 665 669 670 673 675 682 696 730 737 738 741 742 745 751 752 755 756 757 760 762 777 781 782 2656 2764 2936 4243 4952 7395 7526 7956 8397 8419 8608 8615…
441	PA2A_BOTER	Q2HZ28	Acidic phospholipase A2 BE-I-PLA2 OS=Bothrops erythromelas PE=1 SV=1	Regular	16163.4	0	16233.8	35	3	14	32.61	625935	625935	138151	1889.27	30.6701	Green	272 305 343 344 350 352 357 362 365 367 369 372 380 391 396 400 412 430 432 434 435 442 459 460 472 482 523 524 525 527 528 531 534 535 538 544 546 550 560 566 569 581 619 624 625 626 629 637 642 644 649 650 652 655 658 659 660 661 662 663 664 665 669 670 673 675 682 696 730 737 738 741 742 745 751 752 755 756 757 760 762 777 781 782 2656 2764 2936 4243 4952 7395 7526 7956 8397 8419 8608 8615 872…
112941	A0A223PK22_9SAUR	A0A223PK22	Cysteine rich secretory protein (Fragment) OS=Daboia russelii PE=2 SV=1	Regular	16029.1	0	25616.9	30	2	15	11.28	206743	0	34235			Green	985 992 997 1017 1018 1022 1023 1028 1029 1084 1086 1251 8340 15573 16087 20907 21273 22099 22121 25660 25873 29438 39658 58881 71820 72106 72312 73176 73357 74814 75139 75260 77167 78348 78351 102273 102515 112975 112990 113257 114708 115165 115239 115308 116192 135919 176597 176766 187834 188815 189152 190968 192812
75260	F2Q6E4_BOTSC	F2Q6E4	Cysteine-rich seceretory protein Bs-CRP OS=Bothriechis schlegelii PE=2 SV=1	Regular	16029.1	0	27858	30	2	20	12.08	206743	0	34235			Green	985 992 997 1017 1018 1022 1023 1028 1029 1084 1086 1251 8340 15573 16087 20907 21273 22099 22121 25660 25873 29438 39658 58881 71820 72106 72312 73176 73357 74814 75139 77167 78348 78351 102273 102515 112941 112975 112990 113257 114708 115165 115239 115308 116192 135919 176597 176766 187834 188815 189152 190968 192812
72106	F2Q6E3_AZEFE	F2Q6E3	Cysteine-rich seceretory protein Az-CRP OS=Azemiops feae PE=2 SV=1	Regular	16029.1	0	27594.5	30	2	18	12.08	206743	0	34235			Green	985 992 997 1017 1018 1022 1023 1028 1029 1084 1086 1251 8340 15573 16087 20907 21273 22099 22121 25660 25873 29438 39658 58881 71820 72312 73176 73357 74814 75139 75260 77167 78348 78351 102273 102515 112941 112975 112990 113257 114708 115165 115239 115308 116192 135919 176597 176766 187834 188815 189152 190968 192812
58881	T2HPR8_OVOOK	T2HPR8	Cysteine rich secretory protein OS=Ovophis okinavensis PE=2 SV=1	Regular	16029.1	0	27850	30	2	21	12.08	206743	0	34235			Green	985 992 997 1017 1018 1022 1023 1028 1029 1084 1086 1251 8340 15573 16087 20907 21273 22099 22121 25660 25873 29438 39658 71820 72106 72312 73176 73357 74814 75139 75260 77167 78348 78351 102273 102515 112941 112975 112990 113257 114708 115165 115239 115308 116192 135919 176597 176766 187834 188815 189152 190968 192812
21273	F2Q6F4_TRIGS	F2Q6F4	Cysteine-rich seceretory protein Og-CRPa OS=Trimeresurus gracilis PE=2 SV=1	Regular	16029.1	0	27872	30	2	20	12.08	206743	0	34235			Green	985 992 997 1017 1018 1022 1023 1028 1029 1084 1086 1251 8340 15573 16087 20907 22099 22121 25660 25873 29438 39658 58881 71820 72106 72312 73176 73357 74814 75139 75260 77167 78348 78351 102273 102515 112941 112975 112990 113257 114708 115165 115239 115308 116192 135919 176597 176766 187834 188815 189152 190968 192812
15573	A0A0K8S072_CROHD	A0A0K8S072	Cysteine-rich secretory protein OS=Crotalus horridus PE=3 SV=1	Regular	16029.1	0	27610.8	30	2	20	12.08	206743	0	34235			Green	985 992 997 1017 1018 1022 1023 1028 1029 1084 1086 1251 8340 16087 20907 21273 22099 22121 25660 25873 29438 39658 58881 71820 72106 72312 73176 73357 74814 75139 75260 77167 78348 78351 102273 102515 112941 112975 112990 113257 114708 115165 115239 115308 116192 135919 176597 176766 187834 188815 189152 190968 192812
1018	CRVP_GLOBL	Q8JI40	Cysteine-rich venom protein ablomin OS=Gloydius blomhoffii PE=1 SV=1	Regular	16029.1	0	27826.8	32	2	15	12.08	212099	0	34534			Green	985 992 997 1017 1022 1023 1028 1029 1084 1086 1251 8340 15573 16087 20907 21273 22099 22121 25660 25873 29438 39658 58881 71820 72106 72312 73176 73357 74814 75139 75260 77167 78348 78351 102273 102515 112941 112975 112990 113257 114708 115165 115239 115308 116192 135919 176597 176766 187834 188815 189152 190968 192812
752	PA2A_BOTPA	D0UGJ0	Acidic phospholipase A2 BpPLA2-TXI OS=Bothrops pauloensis PE=1 SV=1	Regular	15202	0	16079	26	2	11	27.34	199143	0	57254			Green	272 305 343 344 350 352 357 362 365 367 369 372 380 391 396 400 412 430 432 434 435 441 442 459 460 472 482 523 524 525 527 528 531 534 535 538 544 546 550 560 566 569 581 619 624 625 626 629 637 642 644 649 650 652 655 658 659 660 661 662 663 664 665 669 670 673 675 682 696 730 737 738 741 742 745 751 755 756 757 760 762 777 781 782 2656 2764 2936 4243 4952 7395 7526 7956 8397 8419 8608 8615 872…
116779	Q6T5K9_GLOSH	Q6T5K9	Acidic phospholipase A2 (Fragment) OS=Gloydius shedaoensis PE=2 SV=1	Regular	14775.2	0	14448.7	46	4	14	23.77	686400	97243	128473	293.511	4.2408	Green	272 305 343 344 350 352 357 362 365 367 369 372 380 391 396 400 412 430 432 434 435 441 442 459 460 472 482 523 524 525 527 528 531 534 535 538 544 546 550 560 566 569 581 619 624 625 626 629 637 642 644 649 650 652 655 658 659 660 661 662 663 664 665 669 670 673 675 682 696 730 737 738 741 742 745 751 752 755 756 757 760 762 777 781 782 2656 2764 2936 4243 4952 7395 7526 7956 8397 8419 8608 8615…
25817	A0A096XPP6_GLOIT	A0A096XPP6	Acidic phospholipase A2 isoform b OS=Gloydius intermedius PE=2 SV=1	Regular	14669.2	0	16301.1	23	2	14	12.95	548776	0	101635			Green	272 305 343 344 350 352 357 362 365 367 369 372 380 391 396 400 412 430 432 434 435 441 442 459 460 472 482 523 524 525 527 528 531 534 535 538 544 546 550 560 566 569 581 619 624 625 626 629 637 642 644 649 650 652 655 658 659 660 661 662 663 664 665 669 670 673 675 682 696 730 737 738 741 742 745 751 752 755 756 757 760 762 777 781 782 2656 2764 2936 4243 4952 7395 7526 7956 8397 8419 8608 8615…
25613	A0A0H3U1Z8_9SAUR	A0A0H3U1Z8	Phospholipase A2 OS=Trimeresurus sabahi PE=3 SV=1	Regular	14669.2	0	16354.2	23	2	23	13.04	548776	0	101635			Green	272 305 343 344 350 352 357 362 365 367 369 372 380 391 396 400 412 430 432 434 435 441 442 459 460 472 482 523 524 525 527 528 531 534 535 538 544 546 550 560 566 569 581 619 624 625 626 629 637 642 644 649 650 652 655 658 659 660 661 662 663 664 665 669 670 673 675 682 696 730 737 738 741 742 745 751 752 755 756 757 760 762 777 781 782 2656 2764 2936 4243 4952 7395 7526 7956 8397 8419 8608 8615…
644	PA2A4_TRIGA	P81479	Acidic phospholipase A2 4 OS=Trimeresurus gramineus PE=1 SV=1	Regular	14669.2	0	14590.8	23	2	23	14.75	548776	0	101635			Green	272 305 343 344 350 352 357 362 365 367 369 372 380 391 396 400 412 430 432 434 435 441 442 459 460 472 482 523 524 525 527 528 531 534 535 538 544 546 550 560 566 569 581 619 624 625 626 629 637 642 649 650 652 655 658 659 660 661 662 663 664 665 669 670 673 675 682 696 730 737 738 741 742 745 751 752 755 756 757 760 762 777 781 782 2656 2764 2936 4243 4952 7395 7526 7956 8397 8419 8608 8615 872…
626	PA2A1_TRIGA	P20476	Acidic phospholipase A2 1 OS=Trimeresurus gramineus PE=1 SV=3	Regular	14669.2	0	16317	23	2	23	13.04	548776	0	101635			Green	272 305 343 344 350 352 357 362 365 367 369 372 380 391 396 400 412 430 432 434 435 441 442 459 460 472 482 523 524 525 527 528 531 534 535 538 544 546 550 560 566 569 581 619 624 625 629 637 642 644 649 650 652 655 658 659 660 661 662 663 664 665 669 670 673 675 682 696 730 737 738 741 742 745 751 752 755 756 757 760 762 777 781 782 2656 2764 2936 4243 4952 7395 7526 7956 8397 8419 8608 8615 872…
527	PA2A_GLOBL	P20249	Acidic phospholipase A2 OS=Gloydius blomhoffii PE=1 SV=1	Regular	14669.2	0	14462.7	23	2	14	14.75	548776	0	101635			Green	272 305 343 344 350 352 357 362 365 367 369 372 380 391 396 400 412 430 432 434 435 441 442 459 460 472 482 523 524 525 528 531 534 535 538 544 546 550 560 566 569 581 619 624 625 626 629 637 642 644 649 650 652 655 658 659 660 661 662 663 664 665 669 670 673 675 682 696 730 737 738 741 742 745 751 752 755 756 757 760 762 777 781 782 2656 2764 2936 4243 4952 7395 7526 7956 8397 8419 8608 8615 872…
434	PA2AA_TRIST	Q6H3D0	Acidic phospholipase A2 Ts-A1 OS=Trimeresurus stejnegeri PE=1 SV=1	Regular	14669.2	0	16332	23	2	23	13.04	548776	0	101635			Green	272 305 343 344 350 352 357 362 365 367 369 372 380 391 396 400 412 430 432 435 441 442 459 460 472 482 523 524 525 527 528 531 534 535 538 544 546 550 560 566 569 581 619 624 625 626 629 637 642 644 649 650 652 655 658 659 660 661 662 663 664 665 669 670 673 675 682 696 730 737 738 741 742 745 751 752 755 756 757 760 762 777 781 782 2656 2764 2936 4243 4952 7395 7526 7956 8397 8419 8608 8615 872…
430	PA2A8_GLOHA	O42192	Acidic phospholipase A2 A' OS=Gloydius halys PE=2 SV=1	Regular	14669.2	0	14464.8	23	2	14	14.75	548776	0	101635			Green	272 305 343 344 350 352 357 362 365 367 369 372 380 391 396 400 412 432 434 435 441 442 459 460 472 482 523 524 525 527 528 531 534 535 538 544 546 550 560 566 569 581 619 624 625 626 629 637 642 644 649 650 652 655 658 659 660 661 662 663 664 665 669 670 673 675 682 696 730 737 738 741 742 745 751 752 755 756 757 760 762 777 781 782 2656 2764 2936 4243 4952 7395 7526 7956 8397 8419 8608 8615 872…
352	PA2A3_TRIGA	P81480	Acidic phospholipase A2 3 OS=Trimeresurus gramineus PE=1 SV=1	Regular	14669.2	0	14523.7	26	2	23	14.75	559291	0	102266			Green	272 305 343 344 350 357 362 365 367 369 372 380 391 396 400 412 430 432 434 435 441 442 459 460 472 482 523 524 525 527 528 531 534 535 538 544 546 550 560 566 569 581 619 624 625 626 629 637 642 644 649 650 652 655 658 659 660 661 662 663 664 665 669 670 673 675 682 696 730 737 738 741 742 745 751 752 755 756 757 760 762 777 781 782 2656 2764 2936 4243 4952 7395 7526 7956 8397 8419 8608 8615 872…
113007	A0A0H3U209_9SAUR	A0A0H3U209	Phospholipase A2 OS=Ovophis makazayazaya PE=3 SV=1	Regular	13894.5	0	16427.2	21	2	14	24.46	315248	0	33754			Green	272 305 343 344 350 352 357 362 365 367 369 372 380 391 396 400 412 430 432 434 435 441 442 459 460 472 482 523 524 525 527 528 531 534 535 538 544 546 550 560 566 569 581 619 624 625 626 629 637 642 644 649 650 652 655 658 659 660 661 662 663 664 665 669 670 673 675 682 696 730 737 738 741 742 745 751 752 755 756 757 760 762 777 781 782 2656 2764 2936 4243 4952 7395 7526 7956 8397 8419 8608 8615…
25524	U5HRG7_OVOMO	U5HRG7	Phospholipase A2 OS=Ovophis monticola GN=PLA2 PE=3 SV=1	Regular	13894.5	0	16427.2	21	2	14	24.46	315248	289896	33754	874.999	14.3738	Green	272 305 343 344 350 352 357 362 365 367 369 372 380 391 396 400 412 430 432 434 435 441 442 459 460 472 482 523 524 525 527 528 531 534 535 538 544 546 550 560 566 569 581 619 624 625 626 629 637 642 644 649 650 652 655 658 659 660 661 662 663 664 665 669 670 673 675 682 696 730 737 738 741 742 745 751 752 755 756 757 760 762 777 781 782 2656 2764 2936 4243 4952 7395 7526 7956 8397 8419 8608 8615…
665	PA2A_BOTPC	Q9I8F8	Acidic phospholipase A2 OS=Bothrops pictus PE=2 SV=1	Regular	13813.8	0	14530.7	37	3	13	18.03	259608	0	47576			Green	272 305 343 344 350 352 357 362 365 367 369 372 380 391 396 400 412 430 432 434 435 441 442 459 460 472 482 523 524 525 527 528 531 534 535 538 544 546 550 560 566 569 581 619 624 625 626 629 637 642 644 649 650 652 655 658 659 660 661 662 663 664 669 670 673 675 682 696 730 737 738 741 742 745 751 752 755 756 757 760 762 777 781 782 2656 2764 2936 4243 4952 7395 7526 7956 8397 8419 8608 8615 872…
192747	A0A1L8D602_BOTAT	A0A1L8D602	BATXPLA5 OS=Bothrops atrox PE=2 SV=1	Regular	13707.8	0	16313.3	14	1	17	7.97	121984	0	20738			Green	272 305 343 344 350 352 357 362 365 367 369 372 380 391 396 400 412 430 432 434 435 441 442 459 460 472 482 523 524 525 527 528 531 534 535 538 544 546 550 560 566 569 581 619 624 625 626 629 637 642 644 649 650 652 655 658 659 660 661 662 663 664 665 669 670 673 675 682 696 730 737 738 741 742 745 751 752 755 756 757 760 762 777 781 782 2656 2764 2936 4243 4952 7395 7526 7956 8397 8419 8608 8615…
192737	A0A1L8D605_BOTAT	A0A1L8D605	BATXPLA6 OS=Bothrops atrox PE=2 SV=1	Regular	13707.8	0	16471.7	14	1	17	7.97	121984	0	20738			Green	272 305 343 344 350 352 357 362 365 367 369 372 380 391 396 400 412 430 432 434 435 441 442 459 460 472 482 523 524 525 527 528 531 534 535 538 544 546 550 560 566 569 581 619 624 625 626 629 637 642 644 649 650 652 655 658 659 660 661 662 663 664 665 669 670 673 675 682 696 730 737 738 741 742 745 751 752 755 756 757 760 762 777 781 782 2656 2764 2936 4243 4952 7395 7526 7956 8397 8419 8608 8615…
192355	J3SDW0_CROAD	J3SDW0	Phospholipase A2 5 OS=Crotalus adamanteus PE=2 SV=1	Regular	13707.8	0	16125.9	14	1	10	7.97	121984	0	20738			Green	272 305 343 344 350 352 357 362 365 367 369 372 380 391 396 400 412 430 432 434 435 441 442 459 460 472 482 523 524 525 527 528 531 534 535 538 544 546 550 560 566 569 581 619 624 625 626 629 637 642 644 649 650 652 655 658 659 660 661 662 663 664 665 669 670 673 675 682 696 730 737 738 741 742 745 751 752 755 756 757 760 762 777 781 782 2656 2764 2936 4243 4952 7395 7526 7956 8397 8419 8608 8615…
192246	J3S823_CROAD	J3S823	Phospholipase A2 2 OS=Crotalus adamanteus PE=2 SV=1	Regular	13707.8	0	16124.9	14	1	11	7.97	121984	0	20738			Green	272 305 343 344 350 352 357 362 365 367 369 372 380 391 396 400 412 430 432 434 435 441 442 459 460 472 482 523 524 525 527 528 531 534 535 538 544 546 550 560 566 569 581 619 624 625 626 629 637 642 644 649 650 652 655 658 659 660 661 662 663 664 665 669 670 673 675 682 696 730 737 738 741 742 745 751 752 755 756 757 760 762 777 781 782 2656 2764 2936 4243 4952 7395 7526 7956 8397 8419 8608 8615…
190116	J3SBP4_CROAD	J3SBP4	Phospholipase A2 4 OS=Crotalus adamanteus PE=2 SV=1	Regular	13707.8	0	16110.8	14	1	10	7.97	121984	0	20738			Green	272 305 343 344 350 352 357 362 365 367 369 372 380 391 396 400 412 430 432 434 435 441 442 459 460 472 482 523 524 525 527 528 531 534 535 538 544 546 550 560 566 569 581 619 624 625 626 629 637 642 644 649 650 652 655 658 659 660 661 662 663 664 665 669 670 673 675 682 696 730 737 738 741 742 745 751 752 755 756 757 760 762 777 781 782 2656 2764 2936 4243 4952 7395 7526 7956 8397 8419 8608 8615…
190055	J3S3V6_CROAD	J3S3V6	Phospholipase A2 6 OS=Crotalus adamanteus PE=2 SV=1	Regular	13707.8	0	16319	14	1	11	7.97	121984	0	20738			Green	272 305 343 344 350 352 357 362 365 367 369 372 380 391 396 400 412 430 432 434 435 441 442 459 460 472 482 523 524 525 527 528 531 534 535 538 544 546 550 560 566 569 581 619 624 625 626 629 637 642 644 649 650 652 655 658 659 660 661 662 663 664 665 669 670 673 675 682 696 730 737 738 741 742 745 751 752 755 756 757 760 762 777 781 782 2656 2764 2936 4243 4952 7395 7526 7956 8397 8419 8608 8615…
188582	A0A1L8D6C4_BOTAT	A0A1L8D6C4	BATXPLA4 OS=Bothrops atrox PE=2 SV=1	Regular	13707.8	0	16287.1	14	1	15	7.97	121984	0	20738			Green	272 305 343 344 350 352 357 362 365 367 369 372 380 391 396 400 412 430 432 434 435 441 442 459 460 472 482 523 524 525 527 528 531 534 535 538 544 546 550 560 566 569 581 619 624 625 626 629 637 642 644 649 650 652 655 658 659 660 661 662 663 664 665 669 670 673 675 682 696 730 737 738 741 742 745 751 752 755 756 757 760 762 777 781 782 2656 2764 2936 4243 4952 7395 7526 7956 8397 8419 8608 8615…
188433	A0A0D3S151_ATHCH	A0A0D3S151	Phospholipase A2 OS=Atheris chlorechis PE=2 SV=1	Regular	13707.8	0	16503.1	14	1	10	8.03	121984	0	20738			Green	272 305 343 344 350 352 357 362 365 367 369 372 380 391 396 400 412 430 432 434 435 441 442 459 460 472 482 523 524 525 527 528 531 534 535 538 544 546 550 560 566 569 581 619 624 625 626 629 637 642 644 649 650 652 655 658 659 660 661 662 663 664 665 669 670 673 675 682 696 730 737 738 741 742 745 751 752 755 756 757 760 762 777 781 782 2656 2764 2936 4243 4952 7395 7526 7956 8397 8419 8608 8615…
188189	A0A1L8D5Z4_BOTAT	A0A1L8D5Z4	BATXPLA1 OS=Bothrops atrox PE=2 SV=1	Regular	13707.8	0	16263	14	1	14	7.97	121984	0	20738			Green	272 305 343 344 350 352 357 362 365 367 369 372 380 391 396 400 412 430 432 434 435 441 442 459 460 472 482 523 524 525 527 528 531 534 535 538 544 546 550 560 566 569 581 619 624 625 626 629 637 642 644 649 650 652 655 658 659 660 661 662 663 664 665 669 670 673 675 682 696 730 737 738 741 742 745 751 752 755 756 757 760 762 777 781 782 2656 2764 2936 4243 4952 7395 7526 7956 8397 8419 8608 8615…
187829	A0A194ART7_SISTE	A0A194ART7	Phospholipase A2 2d OS=Sistrurus tergeminus PE=3 SV=1	Regular	13707.8	0	16391.1	14	1	11	7.97	121984	0	20738			Green	272 305 343 344 350 352 357 362 365 367 369 372 380 391 396 400 412 430 432 434 435 441 442 459 460 472 482 523 524 525 527 528 531 534 535 538 544 546 550 560 566 569 581 619 624 625 626 629 637 642 644 649 650 652 655 658 659 660 661 662 663 664 665 669 670 673 675 682 696 730 737 738 741 742 745 751 752 755 756 757 760 762 777 781 782 2656 2764 2936 4243 4952 7395 7526 7956 8397 8419 8608 8615…
176771	A0A194APR3_SISTE	A0A194APR3	Phospholipase A2 2b OS=Sistrurus tergeminus PE=3 SV=1	Regular	13707.8	0	16438.2	14	1	11	7.97	121984	0	20738			Green	272 305 343 344 350 352 357 362 365 367 369 372 380 391 396 400 412 430 432 434 435 441 442 459 460 472 482 523 524 525 527 528 531 534 535 538 544 546 550 560 566 569 581 619 624 625 626 629 637 642 644 649 650 652 655 658 659 660 661 662 663 664 665 669 670 673 675 682 696 730 737 738 741 742 745 751 752 755 756 757 760 762 777 781 782 2656 2764 2936 4243 4952 7395 7526 7956 8397 8419 8608 8615…
133490	A0A0S2C1J6_PROTO	A0A0S2C1J6	Asp49 phospholipase A2 isozyme OS=Protobothrops tokarensis GN=Asp49 PE=2 SV=1	Regular	13707.8	0	16347.2	14	1	12	7.97	121984	0	20738			Green	272 305 343 344 350 352 357 362 365 367 369 372 380 391 396 400 412 430 432 434 435 441 442 459 460 472 482 523 524 525 527 528 531 534 535 538 544 546 550 560 566 569 581 619 624 625 626 629 637 642 644 649 650 652 655 658 659 660 661 662 663 664 665 669 670 673 675 682 696 730 737 738 741 742 745 751 752 755 756 757 760 762 777 781 782 2656 2764 2936 4243 4952 7395 7526 7956 8397 8419 8608 8615…
118198	A0A193CHK7_CROBA	A0A193CHK7	Phospholipase A2_3 Crotoxin-like basic B subunit OS=Crotalus basiliscus PE=2 SV=1	Regular	13707.8	0	16705.9	14	1	12	7.97	121984	0	20738			Green	272 305 343 344 350 352 357 362 365 367 369 372 380 391 396 400 412 430 432 434 435 441 442 459 460 472 482 523 524 525 527 528 531 534 535 538 544 546 550 560 566 569 581 619 624 625 626 629 637 642 644 649 650 652 655 658 659 660 661 662 663 664 665 669 670 673 675 682 696 730 737 738 741 742 745 751 752 755 756 757 760 762 777 781 782 2656 2764 2936 4243 4952 7395 7526 7956 8397 8419 8608 8615…
117833	A0A193CHK6_CROBA	A0A193CHK6	Phospholipase A2_2 OS=Crotalus basiliscus PE=2 SV=1	Regular	13707.8	0	16143.9	14	1	11	7.97	121984	0	20738			Green	272 305 343 344 350 352 357 362 365 367 369 372 380 391 396 400 412 430 432 434 435 441 442 459 460 472 482 523 524 525 527 528 531 534 535 538 544 546 550 560 566 569 581 619 624 625 626 629 637 642 644 649 650 652 655 658 659 660 661 662 663 664 665 669 670 673 675 682 696 730 737 738 741 742 745 751 752 755 756 757 760 762 777 781 782 2656 2764 2936 4243 4952 7395 7526 7956 8397 8419 8608 8615…
117358	B0LSG2_SISCA	B0LSG2	Phospholipase A2 OS=Sistrurus catenatus edwardsii GN=PLA2 PE=3 SV=1	Regular	13707.8	0	16412.1	14	1	11	7.97	121984	0	20738			Green	272 305 343 344 350 352 357 362 365 367 369 372 380 391 396 400 412 430 432 434 435 441 442 459 460 472 482 523 524 525 527 528 531 534 535 538 544 546 550 560 566 569 581 619 624 625 626 629 637 642 644 649 650 652 655 658 659 660 661 662 663 664 665 669 670 673 675 682 696 730 737 738 741 742 745 751 752 755 756 757 760 762 777 781 782 2656 2764 2936 4243 4952 7395 7526 7956 8397 8419 8608 8615…
116853	A0A193CHL0_CROBA	A0A193CHL0	Phospholipase A2_1 OS=Crotalus basiliscus PE=2 SV=1	Regular	13707.8	0	16468.5	14	1	13	7.97	121984	0	20738			Green	272 305 343 344 350 352 357 362 365 367 369 372 380 391 396 400 412 430 432 434 435 441 442 459 460 472 482 523 524 525 527 528 531 534 535 538 544 546 550 560 566 569 581 619 624 625 626 629 637 642 644 649 650 652 655 658 659 660 661 662 663 664 665 669 670 673 675 682 696 730 737 738 741 742 745 751 752 755 756 757 760 762 777 781 782 2656 2764 2936 4243 4952 7395 7526 7956 8397 8419 8608 8615…
114265	A0A1J0R055_CROSS	A0A1J0R055	Phospholipase A2_ group IIG_ acidic-Pla2-gA1 OS=Crotalus scutulatus scutulatus GN=Pla2g2gA1 PE=3 SV=1	Regular	13707.8	0	16210.2	14	1	13	7.97	121984	0	20738			Green	272 305 343 344 350 352 357 362 365 367 369 372 380 391 396 400 412 430 432 434 435 441 442 459 460 472 482 523 524 525 527 528 531 534 535 538 544 546 550 560 566 569 581 619 624 625 626 629 637 642 644 649 650 652 655 658 659 660 661 662 663 664 665 669 670 673 675 682 696 730 737 738 741 742 745 751 752 755 756 757 760 762 777 781 782 2656 2764 2936 4243 4952 7395 7526 7956 8397 8419 8608 8615…
112902	A0A077L6K1_PROEL	A0A077L6K1	Phospholipase A2 2 (Fragment) OS=Protobothrops elegans PE=2 SV=1	Regular	13707.8	0	15163.7	14	1	13	8.46	121984	0	20738			Green	272 305 343 344 350 352 357 362 365 367 369 372 380 391 396 400 412 430 432 434 435 441 442 459 460 472 482 523 524 525 527 528 531 534 535 538 544 546 550 560 566 569 581 619 624 625 626 629 637 642 644 649 650 652 655 658 659 660 661 662 663 664 665 669 670 673 675 682 696 730 737 738 741 742 745 751 752 755 756 757 760 762 777 781 782 2656 2764 2936 4243 4952 7395 7526 7956 8397 8419 8608 8615…
112880	A0A0H3U1W3_9SAUR	A0A0H3U1W3	Phospholipase A2 OS=Ovophis makazayazaya PE=3 SV=1	Regular	13707.8	0	16505.2	14	1	15	7.91	121984	0	20738			Green	272 305 343 344 350 352 357 362 365 367 369 372 380 391 396 400 412 430 432 434 435 441 442 459 460 472 482 523 524 525 527 528 531 534 535 538 544 546 550 560 566 569 581 619 624 625 626 629 637 642 644 649 650 652 655 658 659 660 661 662 663 664 665 669 670 673 675 682 696 730 737 738 741 742 745 751 752 755 756 757 760 762 777 781 782 2656 2764 2936 4243 4952 7395 7526 7956 8397 8419 8608 8615…
112675	T1DJY7_CROHD	T1DJY7	Phospholipase A2 7 OS=Crotalus horridus PE=2 SV=1	Regular	13707.8	0	16350.1	14	1	15	7.97	121984	0	20738			Green	272 305 343 344 350 352 357 362 365 367 369 372 380 391 396 400 412 430 432 434 435 441 442 459 460 472 482 523 524 525 527 528 531 534 535 538 544 546 550 560 566 569 581 619 624 625 626 629 637 642 644 649 650 652 655 658 659 660 661 662 663 664 665 669 670 673 675 682 696 730 737 738 741 742 745 751 752 755 756 757 760 762 777 781 782 2656 2764 2936 4243 4952 7395 7526 7956 8397 8419 8608 8615…
112317	A0A193CHI9_9SAUR	A0A193CHI9	Phospholipase A2 OS=Crotalus cerastes PE=2 SV=1	Regular	13707.8	0	16553.3	14	1	11	7.97	121984	0	20738			Green	272 305 343 344 350 352 357 362 365 367 369 372 380 391 396 400 412 430 432 434 435 441 442 459 460 472 482 523 524 525 527 528 531 534 535 538 544 546 550 560 566 569 581 619 624 625 626 629 637 642 644 649 650 652 655 658 659 660 661 662 663 664 665 669 670 673 675 682 696 730 737 738 741 742 745 751 752 755 756 757 760 762 777 781 782 2656 2764 2936 4243 4952 7395 7526 7956 8397 8419 8608 8615…
112121	A0A1J0R046_CROSS	A0A1J0R046	Phospholipase A2_ group IIG B2_ Mojave toxin B-subunit OS=Crotalus scutulatus scutulatus GN=Pla2g2gB2 PE=3 SV=1	Regular	13707.8	0	16705.9	14	1	12	7.97	121984	0	20738			Green	272 305 343 344 350 352 357 362 365 367 369 372 380 391 396 400 412 430 432 434 435 441 442 459 460 472 482 523 524 525 527 528 531 534 535 538 544 546 550 560 566 569 581 619 624 625 626 629 637 642 644 649 650 652 655 658 659 660 661 662 663 664 665 669 670 673 675 682 696 730 737 738 741 742 745 751 752 755 756 757 760 762 777 781 782 2656 2764 2936 4243 4952 7395 7526 7956 8397 8419 8608 8615…
102522	A8E2V6_CERGO	A8E2V6	D1E6b phospholipase A2 OS=Cerrophidion godmani PE=2 SV=1	Regular	13707.8	0	16768.7	14	1	15	7.91	121984	0	20738			Green	272 305 343 344 350 352 357 362 365 367 369 372 380 391 396 400 412 430 432 434 435 441 442 459 460 472 482 523 524 525 527 528 531 534 535 538 544 546 550 560 566 569 581 619 624 625 626 629 637 642 644 649 650 652 655 658 659 660 661 662 663 664 665 669 670 673 675 682 696 730 737 738 741 742 745 751 752 755 756 757 760 762 777 781 782 2656 2764 2936 4243 4952 7395 7526 7956 8397 8419 8608 8615…
102252	A0A0H3U1V8_PROMB	A0A0H3U1V8	Phospholipase A2 OS=Protobothrops mangshanensis PE=3 SV=1	Regular	13707.8	0	16530.4	14	1	20	7.97	121984	0	20738			Green	272 305 343 344 350 352 357 362 365 367 369 372 380 391 396 400 412 430 432 434 435 441 442 459 460 472 482 523 524 525 527 528 531 534 535 538 544 546 550 560 566 569 581 619 624 625 626 629 637 642 644 649 650 652 655 658 659 660 661 662 663 664 665 669 670 673 675 682 696 730 737 738 741 742 745 751 752 755 756 757 760 762 777 781 782 2656 2764 2936 4243 4952 7395 7526 7956 8397 8419 8608 8615…
100554	A8E2V5_CERGO	A8E2V5	N1E6a phospholipase A2 OS=Cerrophidion godmani PE=2 SV=1	Regular	13707.8	0	16820.7	14	1	14	7.91	121984	0	20738			Green	272 305 343 344 350 352 357 362 365 367 369 372 380 391 396 400 412 430 432 434 435 441 442 459 460 472 482 523 524 525 527 528 531 534 535 538 544 546 550 560 566 569 581 619 624 625 626 629 637 642 644 649 650 652 655 658 659 660 661 662 663 664 665 669 670 673 675 682 696 730 737 738 741 742 745 751 752 755 756 757 760 762 777 781 782 2656 2764 2936 4243 4952 7395 7526 7956 8397 8419 8608 8615…
99578	A0A1W7RJZ3_AGKCO	A0A1W7RJZ3	Phospholipase A2 2 OS=Agkistrodon contortrix contortrix PE=3 SV=1	Regular	13707.8	0	16407.2	14	1	11	7.97	121984	0	20738			Green	272 305 343 344 350 352 357 362 365 367 369 372 380 391 396 400 412 430 432 434 435 441 442 459 460 472 482 523 524 525 527 528 531 534 535 538 544 546 550 560 566 569 581 619 624 625 626 629 637 642 644 649 650 652 655 658 659 660 661 662 663 664 665 669 670 673 675 682 696 730 737 738 741 742 745 751 752 755 756 757 760 762 777 781 782 2656 2764 2936 4243 4952 7395 7526 7956 8397 8419 8608 8615…
82547	A0A1W7RJX0_AGKCO	A0A1W7RJX0	Phospholipase A2 4 OS=Agkistrodon contortrix contortrix PE=3 SV=1	Regular	13707.8	0	16350.1	14	1	15	7.97	121984	0	20738			Green	272 305 343 344 350 352 357 362 365 367 369 372 380 391 396 400 412 430 432 434 435 441 442 459 460 472 482 523 524 525 527 528 531 534 535 538 544 546 550 560 566 569 581 619 624 625 626 629 637 642 644 649 650 652 655 658 659 660 661 662 663 664 665 669 670 673 675 682 696 730 737 738 741 742 745 751 752 755 756 757 760 762 777 781 782 2656 2764 2936 4243 4952 7395 7526 7956 8397 8419 8608 8615…
78807	A0A193CHK0_CROMN	A0A193CHK0	Phospholipase A2_1 OS=Crotalus molossus nigrescens PE=2 SV=1	Regular	13707.8	0	16331.2	14	1	14	7.97	121984	0	20738			Green	272 305 343 344 350 352 357 362 365 367 369 372 380 391 396 400 412 430 432 434 435 441 442 459 460 472 482 523 524 525 527 528 531 534 535 538 544 546 550 560 566 569 581 619 624 625 626 629 637 642 644 649 650 652 655 658 659 660 661 662 663 664 665 669 670 673 675 682 696 730 737 738 741 742 745 751 752 755 756 757 760 762 777 781 782 2656 2764 2936 4243 4952 7395 7526 7956 8397 8419 8608 8615…
78387	A0A193CHK1_CROOO	A0A193CHK1	Phospholipase A2_2 Mojave toxin-like basic B chain OS=Crotalus oreganus concolor PE=2 SV=1	Regular	13707.8	0	16730.9	14	1	11	7.97	121984	0	20738			Green	272 305 343 344 350 352 357 362 365 367 369 372 380 391 396 400 412 430 432 434 435 441 442 459 460 472 482 523 524 525 527 528 531 534 535 538 544 546 550 560 566 569 581 619 624 625 626 629 637 642 644 649 650 652 655 658 659 660 661 662 663 664 665 669 670 673 675 682 696 730 737 738 741 742 745 751 752 755 756 757 760 762 777 781 782 2656 2764 2936 4243 4952 7395 7526 7956 8397 8419 8608 8615…
78383	A0A193CHK2_CROOO	A0A193CHK2	Phospholipase A2_3 OS=Crotalus oreganus concolor PE=2 SV=1	Regular	13707.8	0	16094.9	14	1	11	7.97	121984	0	20738			Green	272 305 343 344 350 352 357 362 365 367 369 372 380 391 396 400 412 430 432 434 435 441 442 459 460 472 482 523 524 525 527 528 531 534 535 538 544 546 550 560 566 569 581 619 624 625 626 629 637 642 644 649 650 652 655 658 659 660 661 662 663 664 665 669 670 673 675 682 696 730 737 738 741 742 745 751 752 755 756 757 760 762 777 781 782 2656 2764 2936 4243 4952 7395 7526 7956 8397 8419 8608 8615…
78352	T1DE90_CROOH	T1DE90	PLA2-CohID-4 OS=Crotalus oreganus helleri PE=2 SV=1	Regular	13707.8	0	16709.9	14	1	12	7.97	121984	0	20738			Green	272 305 343 344 350 352 357 362 365 367 369 372 380 391 396 400 412 430 432 434 435 441 442 459 460 472 482 523 524 525 527 528 531 534 535 538 544 546 550 560 566 569 581 619 624 625 626 629 637 642 644 649 650 652 655 658 659 660 661 662 663 664 665 669 670 673 675 682 696 730 737 738 741 742 745 751 752 755 756 757 760 762 777 781 782 2656 2764 2936 4243 4952 7395 7526 7956 8397 8419 8608 8615…
78163	A0A193CHK3_CROCE	A0A193CHK3	Phospholipase A2_1 OS=Crotalus cerberus PE=2 SV=1	Regular	13707.8	0	16143	14	1	11	7.97	121984	0	20738			Green	272 305 343 344 350 352 357 362 365 367 369 372 380 391 396 400 412 430 432 434 435 441 442 459 460 472 482 523 524 525 527 528 531 534 535 538 544 546 550 560 566 569 581 619 624 625 626 629 637 642 644 649 650 652 655 658 659 660 661 662 663 664 665 669 670 673 675 682 696 730 737 738 741 742 745 751 752 755 756 757 760 762 777 781 782 2656 2764 2936 4243 4952 7395 7526 7956 8397 8419 8608 8615…
77502	A0A0H3U1X1_9SAUR	A0A0H3U1X1	Phospholipase A2 OS=Trimeresurus popeiorum PE=3 SV=1	Regular	13707.8	0	16182	14	1	17	7.97	121984	0	20738			Green	272 305 343 344 350 352 357 362 365 367 369 372 380 391 396 400 412 430 432 434 435 441 442 459 460 472 482 523 524 525 527 528 531 534 535 538 544 546 550 560 566 569 581 619 624 625 626 629 637 642 644 649 650 652 655 658 659 660 661 662 663 664 665 669 670 673 675 682 696 730 737 738 741 742 745 751 752 755 756 757 760 762 777 781 782 2656 2764 2936 4243 4952 7395 7526 7956 8397 8419 8608 8615…
77490	A0A0H3U1V5_TRIBO	A0A0H3U1V5	Phospholipase A2 OS=Trimeresurus borneensis PE=3 SV=1	Regular	13707.8	0	16105	14	1	10	8.03	121984	0	20738			Green	272 305 343 344 350 352 357 362 365 367 369 372 380 391 396 400 412 430 432 434 435 441 442 459 460 472 482 523 524 525 527 528 531 534 535 538 544 546 550 560 566 569 581 619 624 625 626 629 637 642 644 649 650 652 655 658 659 660 661 662 663 664 665 669 670 673 675 682 696 730 737 738 741 742 745 751 752 755 756 757 760 762 777 781 782 2656 2764 2936 4243 4952 7395 7526 7956 8397 8419 8608 8615…
76972	A0A0B4U779_PROFL	A0A0B4U779	Phospholipase A2 OS=Protobothrops flavoviridis GN=PfPLA-B' PE=3 SV=1	Regular	13707.8	0	16531.7	14	1	13	7.97	121984	0	20738			Green	272 305 343 344 350 352 357 362 365 367 369 372 380 391 396 400 412 430 432 434 435 441 442 459 460 472 482 523 524 525 527 528 531 534 535 538 544 546 550 560 566 569 581 619 624 625 626 629 637 642 644 649 650 652 655 658 659 660 661 662 663 664 665 669 670 673 675 682 696 730 737 738 741 742 745 751 752 755 756 757 760 762 777 781 782 2656 2764 2936 4243 4952 7395 7526 7956 8397 8419 8608 8615…
76070	A0A1J0R063_CROAT	A0A1J0R063	Phospholipase A2_ group IIG_ acidic-Pla2-gA1 OS=Crotalus atrox GN=Pla2g2gA1 PE=3 SV=1	Regular	13707.8	0	16158.9	14	1	11	7.97	121984	0	20738			Green	272 305 343 344 350 352 357 362 365 367 369 372 380 391 396 400 412 430 432 434 435 441 442 459 460 472 482 523 524 525 527 528 531 534 535 538 544 546 550 560 566 569 581 619 624 625 626 629 637 642 644 649 650 652 655 658 659 660 661 662 663 664 665 669 670 673 675 682 696 730 737 738 741 742 745 751 752 755 756 757 760 762 777 781 782 2656 2764 2936 4243 4952 7395 7526 7956 8397 8419 8608 8615…
75162	A0A0A1ENR3_LACMT	A0A0A1ENR3	Phospholipase A2 OS=Lachesis muta PE=2 SV=1	Regular	13707.8	0	16325.3	14	1	23	7.97	121984	0	20738			Green	272 305 343 344 350 352 357 362 365 367 369 372 380 391 396 400 412 430 432 434 435 441 442 459 460 472 482 523 524 525 527 528 531 534 535 538 544 546 550 560 566 569 581 619 624 625 626 629 637 642 644 649 650 652 655 658 659 660 661 662 663 664 665 669 670 673 675 682 696 730 737 738 741 742 745 751 752 755 756 757 760 762 777 781 782 2656 2764 2936 4243 4952 7395 7526 7956 8397 8419 8608 8615…
75157	D3IVZ4_LACMT	D3IVZ4	Phospholipase A2 OS=Lachesis muta GN=PLA2 PE=2 SV=1	Regular	13707.8	0	14542.9	14	1	21	9.17	121984	0	20738			Green	272 305 343 344 350 352 357 362 365 367 369 372 380 391 396 400 412 430 432 434 435 441 442 459 460 472 482 523 524 525 527 528 531 534 535 538 544 546 550 560 566 569 581 619 624 625 626 629 637 642 644 649 650 652 655 658 659 660 661 662 663 664 665 669 670 673 675 682 696 730 737 738 741 742 745 751 752 755 756 757 760 762 777 781 782 2656 2764 2936 4243 4952 7395 7526 7956 8397 8419 8608 8615…
74967	A0A193CHJ1_CROTA	A0A193CHJ1	Phospholipase A2_2 OS=Crotalus tzabcan PE=2 SV=1	Regular	13707.8	0	16143.9	14	1	11	7.97	121984	0	20738			Green	272 305 343 344 350 352 357 362 365 367 369 372 380 391 396 400 412 430 432 434 435 441 442 459 460 472 482 523 524 525 527 528 531 534 535 538 544 546 550 560 566 569 581 619 624 625 626 629 637 642 644 649 650 652 655 658 659 660 661 662 663 664 665 669 670 673 675 682 696 730 737 738 741 742 745 751 752 755 756 757 760 762 777 781 782 2656 2764 2936 4243 4952 7395 7526 7956 8397 8419 8608 8615…
74607	A8E2V4_BOTSC	A8E2V4	Acidic phospholipase A2 OS=Bothriechis schlegelii PE=2 SV=1	Regular	13707.8	0	16243.8	14	1	15	7.97	121984	0	20738			Green	272 305 343 344 350 352 357 362 365 367 369 372 380 391 396 400 412 430 432 434 435 441 442 459 460 472 482 523 524 525 527 528 531 534 535 538 544 546 550 560 566 569 581 619 624 625 626 629 637 642 644 649 650 652 655 658 659 660 661 662 663 664 665 669 670 673 675 682 696 730 737 738 741 742 745 751 752 755 756 757 760 762 777 781 782 2656 2764 2936 4243 4952 7395 7526 7956 8397 8419 8608 8615…
73401	A0A096XPP8_GLOIT	A0A096XPP8	Basic phospholipase A2 OS=Gloydius intermedius PE=2 SV=1	Regular	13707.8	0	16774	14	1	15	7.97	121984	0	20738			Green	272 305 343 344 350 352 357 362 365 367 369 372 380 391 396 400 412 430 432 434 435 441 442 459 460 472 482 523 524 525 527 528 531 534 535 538 544 546 550 560 566 569 581 619 624 625 626 629 637 642 644 649 650 652 655 658 659 660 661 662 663 664 665 669 670 673 675 682 696 730 737 738 741 742 745 751 752 755 756 757 760 762 777 781 782 2656 2764 2936 4243 4952 7395 7526 7956 8397 8419 8608 8615…
73086	A0A194ARZ7_SISMB	A0A194ARZ7	Phospholipase A2 2d OS=Sistrurus miliarius barbouri PE=3 SV=1	Regular	13707.8	0	16476.2	14	1	13	7.97	121984	0	20738			Green	272 305 343 344 350 352 357 362 365 367 369 372 380 391 396 400 412 430 432 434 435 441 442 459 460 472 482 523 524 525 527 528 531 534 535 538 544 546 550 560 566 569 581 619 624 625 626 629 637 642 644 649 650 652 655 658 659 660 661 662 663 664 665 669 670 673 675 682 696 730 737 738 741 742 745 751 752 755 756 757 760 762 777 781 782 2656 2764 2936 4243 4952 7395 7526 7956 8397 8419 8608 8615…
73032	A0A194ATT4_SISMB	A0A194ATT4	Phospholipase A2 2c OS=Sistrurus miliarius barbouri PE=3 SV=1	Regular	13707.8	0	16514.3	14	1	13	7.97	121984	0	20738			Green	272 305 343 344 350 352 357 362 365 367 369 372 380 391 396 400 412 430 432 434 435 441 442 459 460 472 482 523 524 525 527 528 531 534 535 538 544 546 550 560 566 569 581 619 624 625 626 629 637 642 644 649 650 652 655 658 659 660 661 662 663 664 665 669 670 673 675 682 696 730 737 738 741 742 745 751 752 755 756 757 760 762 777 781 782 2656 2764 2936 4243 4952 7395 7526 7956 8397 8419 8608 8615…
72835	A0A1J0R081_CROAT	A0A1J0R081	Phospholipase A2_ group IIG_ acidic-Pla2-gA1-prime OS=Crotalus atrox GN=Pla2g2gA1-prime PE=3 SV=1	Regular	13707.8	0	16233.1	14	1	11	7.97	121984	0	20738			Green	272 305 343 344 350 352 357 362 365 367 369 372 380 391 396 400 412 430 432 434 435 441 442 459 460 472 482 523 524 525 527 528 531 534 535 538 544 546 550 560 566 569 581 619 624 625 626 629 637 642 644 649 650 652 655 658 659 660 661 662 663 664 665 669 670 673 675 682 696 730 737 738 741 742 745 751 752 755 756 757 760 762 777 781 782 2656 2764 2936 4243 4952 7395 7526 7956 8397 8419 8608 8615…
72770	A0A0H3U201_GLOBR	A0A0H3U201	Phospholipase A2 OS=Gloydius brevicaudus PE=3 SV=1	Regular	13707.8	0	16537.4	14	1	14	7.86	121984	0	20738			Green	272 305 343 344 350 352 357 362 365 367 369 372 380 391 396 400 412 430 432 434 435 441 442 459 460 472 482 523 524 525 527 528 531 534 535 538 544 546 550 560 566 569 581 619 624 625 626 629 637 642 644 649 650 652 655 658 659 660 661 662 663 664 665 669 670 673 675 682 696 730 737 738 741 742 745 751 752 755 756 757 760 762 777 781 782 2656 2764 2936 4243 4952 7395 7526 7956 8397 8419 8608 8615…
72743	A0A0H3U268_TRIHG	A0A0H3U268	Phospholipase A2 OS=Trimeresurus hageni PE=3 SV=1	Regular	13707.8	0	16152.9	14	1	13	7.97	121984	0	20738			Green	272 305 343 344 350 352 357 362 365 367 369 372 380 391 396 400 412 430 432 434 435 441 442 459 460 472 482 523 524 525 527 528 531 534 535 538 544 546 550 560 566 569 581 619 624 625 626 629 637 642 644 649 650 652 655 658 659 660 661 662 663 664 665 669 670 673 675 682 696 730 737 738 741 742 745 751 752 755 756 757 760 762 777 781 782 2656 2764 2936 4243 4952 7395 7526 7956 8397 8419 8608 8615…
72741	A0A0H3U1Z6_TRIHG	A0A0H3U1Z6	Phospholipase A2 OS=Trimeresurus hageni PE=3 SV=1	Regular	13707.8	0	16154.9	14	1	13	7.97	121984	0	20738			Green	272 305 343 344 350 352 357 362 365 367 369 372 380 391 396 400 412 430 432 434 435 441 442 459 460 472 482 523 524 525 527 528 531 534 535 538 544 546 550 560 566 569 581 619 624 625 626 629 637 642 644 649 650 652 655 658 659 660 661 662 663 664 665 669 670 673 675 682 696 730 737 738 741 742 745 751 752 755 756 757 760 762 777 781 782 2656 2764 2936 4243 4952 7395 7526 7956 8397 8419 8608 8615…
72739	A0A0H3U1Z7_TRIHG	A0A0H3U1Z7	Phospholipase A2 OS=Trimeresurus hageni PE=3 SV=1	Regular	13707.8	0	16182.9	14	1	13	7.97	121984	0	20738			Green	272 305 343 344 350 352 357 362 365 367 369 372 380 391 396 400 412 430 432 434 435 441 442 459 460 472 482 523 524 525 527 528 531 534 535 538 544 546 550 560 566 569 581 619 624 625 626 629 637 642 644 649 650 652 655 658 659 660 661 662 663 664 665 669 670 673 675 682 696 730 737 738 741 742 745 751 752 755 756 757 760 762 777 781 782 2656 2764 2936 4243 4952 7395 7526 7956 8397 8419 8608 8615…
72728	T1DP65_CROOH	T1DP65	PLA2-CohID-2 OS=Crotalus oreganus helleri PE=2 SV=1	Regular	13707.8	0	16166	14	1	11	7.97	121984	0	20738			Green	272 305 343 344 350 352 357 362 365 367 369 372 380 391 396 400 412 430 432 434 435 441 442 459 460 472 482 523 524 525 527 528 531 534 535 538 544 546 550 560 566 569 581 619 624 625 626 629 637 642 644 649 650 652 655 658 659 660 661 662 663 664 665 669 670 673 675 682 696 730 737 738 741 742 745 751 752 755 756 757 760 762 777 781 782 2656 2764 2936 4243 4952 7395 7526 7956 8397 8419 8608 8615…
72691	A0A0H3U1X7_9SAUR	A0A0H3U1X7	Phospholipase A2 OS=Trimeresurus malcolmi PE=3 SV=1	Regular	13707.8	0	16386.3	14	1	13	8.03	121984	0	20738			Green	272 305 343 344 350 352 357 362 365 367 369 372 380 391 396 400 412 430 432 434 435 441 442 459 460 472 482 523 524 525 527 528 531 534 535 538 544 546 550 560 566 569 581 619 624 625 626 629 637 642 644 649 650 652 655 658 659 660 661 662 663 664 665 669 670 673 675 682 696 730 737 738 741 742 745 751 752 755 756 757 760 762 777 781 782 2656 2764 2936 4243 4952 7395 7526 7956 8397 8419 8608 8615…
72651	A0A0D3N8V5_AZEFE	A0A0D3N8V5	Acidic phospholipase A2 OS=Azemiops feae PE=2 SV=1	Regular	13707.8	0	16208.9	14	1	16	7.97	121984	0	20738			Green	272 305 343 344 350 352 357 362 365 367 369 372 380 391 396 400 412 430 432 434 435 441 442 459 460 472 482 523 524 525 527 528 531 534 535 538 544 546 550 560 566 569 581 619 624 625 626 629 637 642 644 649 650 652 655 658 659 660 661 662 663 664 665 669 670 673 675 682 696 730 737 738 741 742 745 751 752 755 756 757 760 762 777 781 782 2656 2764 2936 4243 4952 7395 7526 7956 8397 8419 8608 8615…
72508	B0LSF5_9SAUR	B0LSF5	Phospholipase A2 OS=Sistrurus catenatus catenatus GN=PLA2 PE=3 SV=1	Regular	13707.8	0	16616.8	14	1	18	7.97	121984	0	20738			Green	272 305 343 344 350 352 357 362 365 367 369 372 380 391 396 400 412 430 432 434 435 441 442 459 460 472 482 523 524 525 527 528 531 534 535 538 544 546 550 560 566 569 581 619 624 625 626 629 637 642 644 649 650 652 655 658 659 660 661 662 663 664 665 669 670 673 675 682 696 730 737 738 741 742 745 751 752 755 756 757 760 762 777 781 782 2656 2764 2936 4243 4952 7395 7526 7956 8397 8419 8608 8615…
72380	A0A193CHJ5_CROTA	A0A193CHJ5	Phospholipase A2_3 OS=Crotalus tzabcan PE=2 SV=1	Regular	13707.8	0	16705.9	14	1	12	7.97	121984	0	20738			Green	272 305 343 344 350 352 357 362 365 367 369 372 380 391 396 400 412 430 432 434 435 441 442 459 460 472 482 523 524 525 527 528 531 534 535 538 544 546 550 560 566 569 581 619 624 625 626 629 637 642 644 649 650 652 655 658 659 660 661 662 663 664 665 669 670 673 675 682 696 730 737 738 741 742 745 751 752 755 756 757 760 762 777 781 782 2656 2764 2936 4243 4952 7395 7526 7956 8397 8419 8608 8615…
72298	B0LSF9_9SAUR	B0LSF9	Phospholipase A2 OS=Sistrurus catenatus catenatus GN=PLA2 PE=3 SV=1	Regular	13707.8	0	16603.4	14	1	13	7.97	121984	0	20738			Green	272 305 343 344 350 352 357 362 365 367 369 372 380 391 396 400 412 430 432 434 435 441 442 459 460 472 482 523 524 525 527 528 531 534 535 538 544 546 550 560 566 569 581 619 624 625 626 629 637 642 644 649 650 652 655 658 659 660 661 662 663 664 665 669 670 673 675 682 696 730 737 738 741 742 745 751 752 755 756 757 760 762 777 781 782 2656 2764 2936 4243 4952 7395 7526 7956 8397 8419 8608 8615…
72166	A0A0H3U1V6_TRIHG	A0A0H3U1V6	Phospholipase A2 OS=Trimeresurus hageni PE=3 SV=1	Regular	13707.8	0	16241	14	1	13	7.97	121984	0	20738			Green	272 305 343 344 350 352 357 362 365 367 369 372 380 391 396 400 412 430 432 434 435 441 442 459 460 472 482 523 524 525 527 528 531 534 535 538 544 546 550 560 566 569 581 619 624 625 626 629 637 642 644 649 650 652 655 658 659 660 661 662 663 664 665 669 670 673 675 682 696 730 737 738 741 742 745 751 752 755 756 757 760 762 777 781 782 2656 2764 2936 4243 4952 7395 7526 7956 8397 8419 8608 8615…
72140	H6BFA4_CROOH	H6BFA4	PLA2 6 OS=Crotalus oreganus helleri PE=2 SV=1	Regular	13707.8	0	16387.2	14	1	11	7.97	121984	0	20738			Green	272 305 343 344 350 352 357 362 365 367 369 372 380 391 396 400 412 430 432 434 435 441 442 459 460 472 482 523 524 525 527 528 531 534 535 538 544 546 550 560 566 569 581 619 624 625 626 629 637 642 644 649 650 652 655 658 659 660 661 662 663 664 665 669 670 673 675 682 696 730 737 738 741 742 745 751 752 755 756 757 760 762 777 781 782 2656 2764 2936 4243 4952 7395 7526 7956 8397 8419 8608 8615…
72139	H6BFA3_CROOH	H6BFA3	PLA2 5 OS=Crotalus oreganus helleri PE=2 SV=1	Regular	13707.8	0	16102.9	14	1	8	7.97	121984	0	20738			Green	272 305 343 344 350 352 357 362 365 367 369 372 380 391 396 400 412 430 432 434 435 441 442 459 460 472 482 523 524 525 527 528 531 534 535 538 544 546 550 560 566 569 581 619 624 625 626 629 637 642 644 649 650 652 655 658 659 660 661 662 663 664 665 669 670 673 675 682 696 730 737 738 741 742 745 751 752 755 756 757 760 762 777 781 782 2656 2764 2936 4243 4952 7395 7526 7956 8397 8419 8608 8615…
72096	B0LSG0_9SAUR	B0LSG0	Phospholipase A2 OS=Sistrurus catenatus catenatus GN=PLA2 PE=3 SV=1	Regular	13707.8	0	16572.3	14	1	12	7.97	121984	0	20738			Green	272 305 343 344 350 352 357 362 365 367 369 372 380 391 396 400 412 430 432 434 435 441 442 459 460 472 482 523 524 525 527 528 531 534 535 538 544 546 550 560 566 569 581 619 624 625 626 629 637 642 644 649 650 652 655 658 659 660 661 662 663 664 665 669 670 673 675 682 696 730 737 738 741 742 745 751 752 755 756 757 760 762 777 781 782 2656 2764 2936 4243 4952 7395 7526 7956 8397 8419 8608 8615…
71864	A0A1J0R076_CROAT	A0A1J0R076	Phospholipase A2_ group IIG_ acidic-Pla2-gA1 OS=Crotalus atrox GN=Pla2g2gA1 PE=3 SV=1	Regular	13707.8	0	16144.9	14	1	11	7.97	121984	0	20738			Green	272 305 343 344 350 352 357 362 365 367 369 372 380 391 396 400 412 430 432 434 435 441 442 459 460 472 482 523 524 525 527 528 531 534 535 538 544 546 550 560 566 569 581 619 624 625 626 629 637 642 644 649 650 652 655 658 659 660 661 662 663 664 665 669 670 673 675 682 696 730 737 738 741 742 745 751 752 755 756 757 760 762 777 781 782 2656 2764 2936 4243 4952 7395 7526 7956 8397 8419 8608 8615…
59947	A0A0H3U1Y1_OVOOK	A0A0H3U1Y1	Phospholipase A2 OS=Ovophis okinavensis PE=3 SV=1	Regular	13707.8	0	16369.2	14	1	16	7.91	121984	0	20738			Green	272 305 343 344 350 352 357 362 365 367 369 372 380 391 396 400 412 430 432 434 435 441 442 459 460 472 482 523 524 525 527 528 531 534 535 538 544 546 550 560 566 569 581 619 624 625 626 629 637 642 644 649 650 652 655 658 659 660 661 662 663 664 665 669 670 673 675 682 696 730 737 738 741 742 745 751 752 755 756 757 760 762 777 781 782 2656 2764 2936 4243 4952 7395 7526 7956 8397 8419 8608 8615…
59946	T2HPH7_OVOOK	T2HPH7	Phospholipase a2 OS=Ovophis okinavensis PE=2 SV=1	Regular	13707.8	0	16397.2	14	1	16	7.91	121984	0	20738			Green	272 305 343 344 350 352 357 362 365 367 369 372 380 391 396 400 412 430 432 434 435 441 442 459 460 472 482 523 524 525 527 528 531 534 535 538 544 546 550 560 566 569 581 619 624 625 626 629 637 642 644 649 650 652 655 658 659 660 661 662 663 664 665 669 670 673 675 682 696 730 737 738 741 742 745 751 752 755 756 757 760 762 777 781 782 2656 2764 2936 4243 4952 7395 7526 7956 8397 8419 8608 8615…
58856	A0A0H3U275_OVOOK	A0A0H3U275	Phospholipase A2 OS=Ovophis okinavensis PE=3 SV=1	Regular	13707.8	0	16425.3	14	1	16	7.91	121984	0	20738			Green	272 305 343 344 350 352 357 362 365 367 369 372 380 391 396 400 412 430 432 434 435 441 442 459 460 472 482 523 524 525 527 528 531 534 535 538 544 546 550 560 566 569 581 619 624 625 626 629 637 642 644 649 650 652 655 658 659 660 661 662 663 664 665 669 670 673 675 682 696 730 737 738 741 742 745 751 752 755 756 757 760 762 777 781 782 2656 2764 2936 4243 4952 7395 7526 7956 8397 8419 8608 8615…
56958	A0A0H3U1W1_OVOOK	A0A0H3U1W1	Phospholipase A2 OS=Ovophis okinavensis PE=3 SV=1	Regular	13707.8	0	16425.3	14	1	15	7.91	121984	0	20738			Green	272 305 343 344 350 352 357 362 365 367 369 372 380 391 396 400 412 430 432 434 435 441 442 459 460 472 482 523 524 525 527 528 531 534 535 538 544 546 550 560 566 569 581 619 624 625 626 629 637 642 644 649 650 652 655 658 659 660 661 662 663 664 665 669 670 673 675 682 696 730 737 738 741 742 745 751 752 755 756 757 760 762 777 781 782 2656 2764 2936 4243 4952 7395 7526 7956 8397 8419 8608 8615…
56499	A0A0H3U1W2_OVOOK	A0A0H3U1W2	Phospholipase A2 OS=Ovophis okinavensis PE=3 SV=1	Regular	13707.8	0	16420.2	14	1	16	7.91	121984	0	20738			Green	272 305 343 344 350 352 357 362 365 367 369 372 380 391 396 400 412 430 432 434 435 441 442 459 460 472 482 523 524 525 527 528 531 534 535 538 544 546 550 560 566 569 581 619 624 625 626 629 637 642 644 649 650 652 655 658 659 660 661 662 663 664 665 669 670 673 675 682 696 730 737 738 741 742 745 751 752 755 756 757 760 762 777 781 782 2656 2764 2936 4243 4952 7395 7526 7956 8397 8419 8608 8615…
56496	A0A0H3U277_OVOOK	A0A0H3U277	Phospholipase A2 OS=Ovophis okinavensis PE=3 SV=1	Regular	13707.8	0	16400.3	14	1	16	7.91	121984	0	20738			Green	272 305 343 344 350 352 357 362 365 367 369 372 380 391 396 400 412 430 432 434 435 441 442 459 460 472 482 523 524 525 527 528 531 534 535 538 544 546 550 560 566 569 581 619 624 625 626 629 637 642 644 649 650 652 655 658 659 660 661 662 663 664 665 669 670 673 675 682 696 730 737 738 741 742 745 751 752 755 756 757 760 762 777 781 782 2656 2764 2936 4243 4952 7395 7526 7956 8397 8419 8608 8615…
49662	M1TFP9_BOTNU	M1TFP9	Phospholipase A2 OS=Bothrops neuwiedi PE=2 SV=1	Regular	13707.8	0	16123.8	14	1	14	7.97	121984	0	20738			Green	272 305 343 344 350 352 357 362 365 367 369 372 380 391 396 400 412 430 432 434 435 441 442 459 460 472 482 523 524 525 527 528 531 534 535 538 544 546 550 560 566 569 581 619 624 625 626 629 637 642 644 649 650 652 655 658 659 660 661 662 663 664 665 669 670 673 675 682 696 730 737 738 741 742 745 751 752 755 756 757 760 762 777 781 782 2656 2764 2936 4243 4952 7395 7526 7956 8397 8419 8608 8615…
34783	C9E7C4_CRODC	C9E7C4	Acidic PLA2 OS=Crotalus durissus cascavella PE=2 SV=1	Regular	13707.8	0	16383.4	14	1	14	7.97	121984	0	20738			Green	272 305 343 344 350 352 357 362 365 367 369 372 380 391 396 400 412 430 432 434 435 441 442 459 460 472 482 523 524 525 527 528 531 534 535 538 544 546 550 560 566 569 581 619 624 625 626 629 637 642 644 649 650 652 655 658 659 660 661 662 663 664 665 669 670 673 675 682 696 730 737 738 741 742 745 751 752 755 756 757 760 762 777 781 782 2656 2764 2936 4243 4952 7395 7526 7956 8397 8419 8608 8615…
32459	A0A0H3U208_9SAUR	A0A0H3U208	Phospholipase A2 OS=Ovophis convictus PE=3 SV=1	Regular	13707.8	0	16228	14	1	12	7.97	121984	0	20738			Green	272 305 343 344 350 352 357 362 365 367 369 372 380 391 396 400 412 430 432 434 435 441 442 459 460 472 482 523 524 525 527 528 531 534 535 538 544 546 550 560 566 569 581 619 624 625 626 629 637 642 644 649 650 652 655 658 659 660 661 662 663 664 665 669 670 673 675 682 696 730 737 738 741 742 745 751 752 755 756 757 760 762 777 781 782 2656 2764 2936 4243 4952 7395 7526 7956 8397 8419 8608 8615…
29760	A0A194AMJ1_9SAUR	A0A194AMJ1	Phospholipase A2 1n OS=Agkistrodon piscivorus PE=3 SV=1	Regular	13707.8	0	16465.6	14	1	11	7.97	121984	0	20738			Green	272 305 343 344 350 352 357 362 365 367 369 372 380 391 396 400 412 430 432 434 435 441 442 459 460 472 482 523 524 525 527 528 531 534 535 538 544 546 550 560 566 569 581 619 624 625 626 629 637 642 644 649 650 652 655 658 659 660 661 662 663 664 665 669 670 673 675 682 696 730 737 738 741 742 745 751 752 755 756 757 760 762 777 781 782 2656 2764 2936 4243 4952 7395 7526 7956 8397 8419 8608 8615…
29736	A0A194ARR6_9SAUR	A0A194ARR6	Phospholipase A2 1g OS=Agkistrodon piscivorus PE=3 SV=1	Regular	13707.8	0	16555.7	14	1	12	7.91	121984	0	20738			Green	272 305 343 344 350 352 357 362 365 367 369 372 380 391 396 400 412 430 432 434 435 441 442 459 460 472 482 523 524 525 527 528 531 534 535 538 544 546 550 560 566 569 581 619 624 625 626 629 637 642 644 649 650 652 655 658 659 660 661 662 663 664 665 669 670 673 675 682 696 730 737 738 741 742 745 751 752 755 756 757 760 762 777 781 782 2656 2764 2936 4243 4952 7395 7526 7956 8397 8419 8608 8615…
29507	A0A194ARQ7_9SAUR	A0A194ARQ7	Phospholipase A2 1q OS=Agkistrodon piscivorus PE=3 SV=1	Regular	13707.8	0	16426.5	14	1	11	7.91	121984	0	20738			Green	272 305 343 344 350 352 357 362 365 367 369 372 380 391 396 400 412 430 432 434 435 441 442 459 460 472 482 523 524 525 527 528 531 534 535 538 544 546 550 560 566 569 581 619 624 625 626 629 637 642 644 649 650 652 655 658 659 660 661 662 663 664 665 669 670 673 675 682 696 730 737 738 741 742 745 751 752 755 756 757 760 762 777 781 782 2656 2764 2936 4243 4952 7395 7526 7956 8397 8419 8608 8615…
29453	A0A194ARR2_9SAUR	A0A194ARR2	Phospholipase A2 1l OS=Agkistrodon piscivorus PE=3 SV=1	Regular	13707.8	0	16643.8	14	1	12	7.91	121984	0	20738			Green	272 305 343 344 350 352 357 362 365 367 369 372 380 391 396 400 412 430 432 434 435 441 442 459 460 472 482 523 524 525 527 528 531 534 535 538 544 546 550 560 566 569 581 619 624 625 626 629 637 642 644 649 650 652 655 658 659 660 661 662 663 664 665 669 670 673 675 682 696 730 737 738 741 742 745 751 752 755 756 757 760 762 777 781 782 2656 2764 2936 4243 4952 7395 7526 7956 8397 8419 8608 8615…
29270	A0A194APJ6_9SAUR	A0A194APJ6	Phospholipase A2 1r OS=Agkistrodon piscivorus PE=3 SV=1	Regular	13707.8	0	16656.8	14	1	12	7.91	121984	0	20738			Green	272 305 343 344 350 352 357 362 365 367 369 372 380 391 396 400 412 430 432 434 435 441 442 459 460 472 482 523 524 525 527 528 531 534 535 538 544 546 550 560 566 569 581 619 624 625 626 629 637 642 644 649 650 652 655 658 659 660 661 662 663 664 665 669 670 673 675 682 696 730 737 738 741 742 745 751 752 755 756 757 760 762 777 781 782 2656 2764 2936 4243 4952 7395 7526 7956 8397 8419 8608 8615…
29235	A0A194AQK5_9SAUR	A0A194AQK5	Phospholipase A2 1o OS=Agkistrodon piscivorus PE=3 SV=1	Regular	13707.8	0	16531.7	14	1	12	7.91	121984	0	20738			Green	272 305 343 344 350 352 357 362 365 367 369 372 380 391 396 400 412 430 432 434 435 441 442 459 460 472 482 523 524 525 527 528 531 534 535 538 544 546 550 560 566 569 581 619 624 625 626 629 637 642 644 649 650 652 655 658 659 660 661 662 663 664 665 669 670 673 675 682 696 730 737 738 741 742 745 751 752 755 756 757 760 762 777 781 782 2656 2764 2936 4243 4952 7395 7526 7956 8397 8419 8608 8615…
29187	Q65ZR0_9SAUR	Q65ZR0	Phospholipase A2 OS=Agkistrodon piscivorus GN=AppD49 PE=3 SV=1	Regular	13707.8	0	14863.6	14	1	14	8.87	121984	0	20738			Green	272 305 343 344 350 352 357 362 365 367 369 372 380 391 396 400 412 430 432 434 435 441 442 459 460 472 482 523 524 525 527 528 531 534 535 538 544 546 550 560 566 569 581 619 624 625 626 629 637 642 644 649 650 652 655 658 659 660 661 662 663 664 665 669 670 673 675 682 696 730 737 738 741 742 745 751 752 755 756 757 760 762 777 781 782 2656 2764 2936 4243 4952 7395 7526 7956 8397 8419 8608 8615…
29178	A0A194APS0_9SAUR	A0A194APS0	Phospholipase A2 3c OS=Agkistrodon piscivorus PE=3 SV=1	Regular	13707.8	0	16455.3	14	1	14	7.97	121984	0	20738			Green	272 305 343 344 350 352 357 362 365 367 369 372 380 391 396 400 412 430 432 434 435 441 442 459 460 472 482 523 524 525 527 528 531 534 535 538 544 546 550 560 566 569 581 619 624 625 626 629 637 642 644 649 650 652 655 658 659 660 661 662 663 664 665 669 670 673 675 682 696 730 737 738 741 742 745 751 752 755 756 757 760 762 777 781 782 2656 2764 2936 4243 4952 7395 7526 7956 8397 8419 8608 8615…
29159	A0A194AMJ6_9SAUR	A0A194AMJ6	Phospholipase A2 1i OS=Agkistrodon piscivorus PE=3 SV=1	Regular	13707.8	0	16486.6	14	1	11	7.91	121984	0	20738			Green	272 305 343 344 350 352 357 362 365 367 369 372 380 391 396 400 412 430 432 434 435 441 442 459 460 472 482 523 524 525 527 528 531 534 535 538 544 546 550 560 566 569 581 619 624 625 626 629 637 642 644 649 650 652 655 658 659 660 661 662 663 664 665 669 670 673 675 682 696 730 737 738 741 742 745 751 752 755 756 757 760 762 777 781 782 2656 2764 2936 4243 4952 7395 7526 7956 8397 8419 8608 8615…
29154	A0A194APT7_9SAUR	A0A194APT7	Phospholipase A2 1k OS=Agkistrodon piscivorus PE=3 SV=1	Regular	13707.8	0	16555.7	14	1	13	7.91	121984	0	20738			Green	272 305 343 344 350 352 357 362 365 367 369 372 380 391 396 400 412 430 432 434 435 441 442 459 460 472 482 523 524 525 527 528 531 534 535 538 544 546 550 560 566 569 581 619 624 625 626 629 637 642 644 649 650 652 655 658 659 660 661 662 663 664 665 669 670 673 675 682 696 730 737 738 741 742 745 751 752 755 756 757 760 762 777 781 782 2656 2764 2936 4243 4952 7395 7526 7956 8397 8419 8608 8615…
29144	A0A194APL4_9SAUR	A0A194APL4	Phospholipase A2 1c OS=Agkistrodon piscivorus PE=3 SV=1	Regular	13707.8	0	16589.8	14	1	12	7.91	121984	0	20738			Green	272 305 343 344 350 352 357 362 365 367 369 372 380 391 396 400 412 430 432 434 435 441 442 459 460 472 482 523 524 525 527 528 531 534 535 538 544 546 550 560 566 569 581 619 624 625 626 629 637 642 644 649 650 652 655 658 659 660 661 662 663 664 665 669 670 673 675 682 696 730 737 738 741 742 745 751 752 755 756 757 760 762 777 781 782 2656 2764 2936 4243 4952 7395 7526 7956 8397 8419 8608 8615…
29082	A0A2D1UXN7_BOTAS	A0A2D1UXN7	Acidic myotoxic phospholipase A2 (Fragment) OS=Bothrops asper PE=2 SV=1	Regular	13707.8	0	14824.2	14	1	15	8.87	121984	0	20738			Green	272 305 343 344 350 352 357 362 365 367 369 372 380 391 396 400 412 430 432 434 435 441 442 459 460 472 482 523 524 525 527 528 531 534 535 538 544 546 550 560 566 569 581 619 624 625 626 629 637 642 644 649 650 652 655 658 659 660 661 662 663 664 665 669 670 673 675 682 696 730 737 738 741 742 745 751 752 755 756 757 760 762 777 781 782 2656 2764 2936 4243 4952 7395 7526 7956 8397 8419 8608 8615…
25867	A0A096XPP1_GLOIT	A0A096XPP1	Acidic phospholipase A2 isoform a OS=Gloydius intermedius PE=2 SV=1	Regular	13707.8	0	16670.4	14	1	12	7.86	121984	0	20738			Green	272 305 343 344 350 352 357 362 365 367 369 372 380 391 396 400 412 430 432 434 435 441 442 459 460 472 482 523 524 525 527 528 531 534 535 538 544 546 550 560 566 569 581 619 624 625 626 629 637 642 644 649 650 652 655 658 659 660 661 662 663 664 665 669 670 673 675 682 696 730 737 738 741 742 745 751 752 755 756 757 760 762 777 781 782 2656 2764 2936 4243 4952 7395 7526 7956 8397 8419 8608 8615…
25692	Q6T7B8_BITGA	Q6T7B8	Phospholipase A2-1 OS=Bitis gabonica PE=2 SV=1	Regular	13707.8	0	16431	14	1	11	8.03	121984	0	20738			Green	272 305 343 344 350 352 357 362 365 367 369 372 380 391 396 400 412 430 432 434 435 441 442 459 460 472 482 523 524 525 527 528 531 534 535 538 544 546 550 560 566 569 581 619 624 625 626 629 637 642 644 649 650 652 655 658 659 660 661 662 663 664 665 669 670 673 675 682 696 730 737 738 741 742 745 751 752 755 756 757 760 762 777 781 782 2656 2764 2936 4243 4952 7395 7526 7956 8397 8419 8608 8615…
21316	A0A0H3U1Y3_9SAUR	A0A0H3U1Y3	Phospholipase A2 OS=Ovophis tonkinensis PE=3 SV=1	Regular	13707.8	0	16552.3	14	1	14	7.91	121984	0	20738			Green	272 305 343 344 350 352 357 362 365 367 369 372 380 391 396 400 412 430 432 434 435 441 442 459 460 472 482 523 524 525 527 528 531 534 535 538 544 546 550 560 566 569 581 619 624 625 626 629 637 642 644 649 650 652 655 658 659 660 661 662 663 664 665 669 670 673 675 682 696 730 737 738 741 742 745 751 752 755 756 757 760 762 777 781 782 2656 2764 2936 4243 4952 7395 7526 7956 8397 8419 8608 8615…
21172	A0A193CHJ6_9SAUR	A0A193CHJ6	Phospholipase A2 OS=Crotalus pricei PE=2 SV=1	Regular	13707.8	0	16556.3	14	1	10	7.97	121984	0	20738			Green	272 305 343 344 350 352 357 362 365 367 369 372 380 391 396 400 412 430 432 434 435 441 442 459 460 472 482 523 524 525 527 528 531 534 535 538 544 546 550 560 566 569 581 619 624 625 626 629 637 642 644 649 650 652 655 658 659 660 661 662 663 664 665 669 670 673 675 682 696 730 737 738 741 742 745 751 752 755 756 757 760 762 777 781 782 2656 2764 2936 4243 4952 7395 7526 7956 8397 8419 8608 8615…
21101	B0LSG7_SISMI	B0LSG7	Phospholipase A2 OS=Sistrurus miliarius GN=PLA2 PE=3 SV=1	Regular	13707.8	0	16560.3	14	1	13	7.97	121984	0	20738			Green	272 305 343 344 350 352 357 362 365 367 369 372 380 391 396 400 412 430 432 434 435 441 442 459 460 472 482 523 524 525 527 528 531 534 535 538 544 546 550 560 566 569 581 619 624 625 626 629 637 642 644 649 650 652 655 658 659 660 661 662 663 664 665 669 670 673 675 682 696 730 737 738 741 742 745 751 752 755 756 757 760 762 777 781 782 2656 2764 2936 4243 4952 7395 7526 7956 8397 8419 8608 8615…
21038	A0A194AMK1_9SAUR	A0A194AMK1	Phospholipase A2 1d OS=Agkistrodon piscivorus PE=3 SV=1	Regular	13707.8	0	16633.9	14	1	12	7.91	121984	0	20738			Green	272 305 343 344 350 352 357 362 365 367 369 372 380 391 396 400 412 430 432 434 435 441 442 459 460 472 482 523 524 525 527 528 531 534 535 538 544 546 550 560 566 569 581 619 624 625 626 629 637 642 644 649 650 652 655 658 659 660 661 662 663 664 665 669 670 673 675 682 696 730 737 738 741 742 745 751 752 755 756 757 760 762 777 781 782 2656 2764 2936 4243 4952 7395 7526 7956 8397 8419 8608 8615…
21011	A0A194APT4_9SAUR	A0A194APT4	Phospholipase A2 1p OS=Agkistrodon piscivorus PE=3 SV=1	Regular	13707.8	0	16516.7	14	1	13	7.91	121984	0	20738			Green	272 305 343 344 350 352 357 362 365 367 369 372 380 391 396 400 412 430 432 434 435 441 442 459 460 472 482 523 524 525 527 528 531 534 535 538 544 546 550 560 566 569 581 619 624 625 626 629 637 642 644 649 650 652 655 658 659 660 661 662 663 664 665 669 670 673 675 682 696 730 737 738 741 742 745 751 752 755 756 757 760 762 777 781 782 2656 2764 2936 4243 4952 7395 7526 7956 8397 8419 8608 8615…
20898	A0A194APU2_9SAUR	A0A194APU2	Phospholipase A2 1f OS=Agkistrodon piscivorus PE=3 SV=1	Regular	13707.8	0	16558.7	14	1	12	7.91	121984	0	20738			Green	272 305 343 344 350 352 357 362 365 367 369 372 380 391 396 400 412 430 432 434 435 441 442 459 460 472 482 523 524 525 527 528 531 534 535 538 544 546 550 560 566 569 581 619 624 625 626 629 637 642 644 649 650 652 655 658 659 660 661 662 663 664 665 669 670 673 675 682 696 730 737 738 741 742 745 751 752 755 756 757 760 762 777 781 782 2656 2764 2936 4243 4952 7395 7526 7956 8397 8419 8608 8615…
17303	J3S3V5_CROAD	J3S3V5	Phospholipase A2 1b OS=Crotalus adamanteus GN=Pla2g2gA1 PE=2 SV=1	Regular	13707.8	0	16231	14	1	11	7.97	121984	0	20738			Green	272 305 343 344 350 352 357 362 365 367 369 372 380 391 396 400 412 430 432 434 435 441 442 459 460 472 482 523 524 525 527 528 531 534 535 538 544 546 550 560 566 569 581 619 624 625 626 629 637 642 644 649 650 652 655 658 659 660 661 662 663 664 665 669 670 673 675 682 696 730 737 738 741 742 745 751 752 755 756 757 760 762 777 781 782 2656 2764 2936 4243 4952 7395 7526 7956 8397 8419 8608 8615…
15565	A0A0B8RV61_CROHD	A0A0B8RV61	Phospholipase A2 1b OS=Crotalus horridus PE=3 SV=1	Regular	13707.8	0	16287.1	14	1	13	7.97	121984	0	20738			Green	272 305 343 344 350 352 357 362 365 367 369 372 380 391 396 400 412 430 432 434 435 441 442 459 460 472 482 523 524 525 527 528 531 534 535 538 544 546 550 560 566 569 581 619 624 625 626 629 637 642 644 649 650 652 655 658 659 660 661 662 663 664 665 669 670 673 675 682 696 730 737 738 741 742 745 751 752 755 756 757 760 762 777 781 782 2656 2764 2936 4243 4952 7395 7526 7956 8397 8419 8608 8615…
15368	A0A0K8RSA5_CROHD	A0A0K8RSA5	Phospholipase A2 2b OS=Crotalus horridus PE=3 SV=1	Regular	13707.8	0	16704.9	14	1	13	7.97	121984	0	20738			Green	272 305 343 344 350 352 357 362 365 367 369 372 380 391 396 400 412 430 432 434 435 441 442 459 460 472 482 523 524 525 527 528 531 534 535 538 544 546 550 560 566 569 581 619 624 625 626 629 637 642 644 649 650 652 655 658 659 660 661 662 663 664 665 669 670 673 675 682 696 730 737 738 741 742 745 751 752 755 756 757 760 762 777 781 782 2656 2764 2936 4243 4952 7395 7526 7956 8397 8419 8608 8615…
15339	A0A0K8RYR4_CROHD	A0A0K8RYR4	Phospholipase A2 1a OS=Crotalus horridus PE=3 SV=1	Regular	13707.8	0	16515.4	14	1	14	7.97	121984	0	20738			Green	272 305 343 344 350 352 357 362 365 367 369 372 380 391 396 400 412 430 432 434 435 441 442 459 460 472 482 523 524 525 527 528 531 534 535 538 544 546 550 560 566 569 581 619 624 625 626 629 637 642 644 649 650 652 655 658 659 660 661 662 663 664 665 669 670 673 675 682 696 730 737 738 741 742 745 751 752 755 756 757 760 762 777 781 782 2656 2764 2936 4243 4952 7395 7526 7956 8397 8419 8608 8615…
15200	A0A0K8RYW0_CROHD	A0A0K8RYW0	Phospholipase A2 1d OS=Crotalus horridus PE=3 SV=1	Regular	13707.8	0	16485.4	14	1	15	7.97	121984	0	20738			Green	272 305 343 344 350 352 357 362 365 367 369 372 380 391 396 400 412 430 432 434 435 441 442 459 460 472 482 523 524 525 527 528 531 534 535 538 544 546 550 560 566 569 581 619 624 625 626 629 637 642 644 649 650 652 655 658 659 660 661 662 663 664 665 669 670 673 675 682 696 730 737 738 741 742 745 751 752 755 756 757 760 762 777 781 782 2656 2764 2936 4243 4952 7395 7526 7956 8397 8419 8608 8615…
15123	A0A0K8RSG0_CROHD	A0A0K8RSG0	Phospholipase A2 1c OS=Crotalus horridus PE=3 SV=1	Regular	13707.8	0	16293.1	14	1	13	7.97	121984	0	20738			Green	272 305 343 344 350 352 357 362 365 367 369 372 380 391 396 400 412 430 432 434 435 441 442 459 460 472 482 523 524 525 527 528 531 534 535 538 544 546 550 560 566 569 581 619 624 625 626 629 637 642 644 649 650 652 655 658 659 660 661 662 663 664 665 669 670 673 675 682 696 730 737 738 741 742 745 751 752 755 756 757 760 762 777 781 782 2656 2764 2936 4243 4952 7395 7526 7956 8397 8419 8608 8615…
15100	T1DH17_CROHD	T1DH17	Phospholipase A2 1a OS=Crotalus horridus PE=2 SV=1	Regular	13707.8	0	16335.1	14	1	13	7.97	121984	0	20738			Green	272 305 343 344 350 352 357 362 365 367 369 372 380 391 396 400 412 430 432 434 435 441 442 459 460 472 482 523 524 525 527 528 531 534 535 538 544 546 550 560 566 569 581 619 624 625 626 629 637 642 644 649 650 652 655 658 659 660 661 662 663 664 665 669 670 673 675 682 696 730 737 738 741 742 745 751 752 755 756 757 760 762 777 781 782 2656 2764 2936 4243 4952 7395 7526 7956 8397 8419 8608 8615…
11537	A0A0K8RZ17_CROHD	A0A0K8RZ17	Phospholipase A2 1c OS=Crotalus horridus PE=3 SV=1	Regular	13707.8	0	16443.3	14	1	14	7.97	121984	0	20738			Green	272 305 343 344 350 352 357 362 365 367 369 372 380 391 396 400 412 430 432 434 435 441 442 459 460 472 482 523 524 525 527 528 531 534 535 538 544 546 550 560 566 569 581 619 624 625 626 629 637 642 644 649 650 652 655 658 659 660 661 662 663 664 665 669 670 673 675 682 696 730 737 738 741 742 745 751 752 755 756 757 760 762 777 781 782 2656 2764 2936 4243 4952 7395 7526 7956 8397 8419 8608 8615…
11263	T1DJY9_CROHD	T1DJY9	Phospholipase A2 2 OS=Crotalus horridus PE=2 SV=1	Regular	13707.8	0	16690.8	14	1	13	7.97	121984	0	20738			Green	272 305 343 344 350 352 357 362 365 367 369 372 380 391 396 400 412 430 432 434 435 441 442 459 460 472 482 523 524 525 527 528 531 534 535 538 544 546 550 560 566 569 581 619 624 625 626 629 637 642 644 649 650 652 655 658 659 660 661 662 663 664 665 669 670 673 675 682 696 730 737 738 741 742 745 751 752 755 756 757 760 762 777 781 782 2656 2764 2936 4243 4952 7395 7526 7956 8397 8419 8608 8615…
11262	A0A0K8RYS5_CROHD	A0A0K8RYS5	Phospholipase A2 1e OS=Crotalus horridus PE=3 SV=1	Regular	13707.8	0	16500.4	14	1	14	7.97	121984	0	20738			Green	272 305 343 344 350 352 357 362 365 367 369 372 380 391 396 400 412 430 432 434 435 441 442 459 460 472 482 523 524 525 527 528 531 534 535 538 544 546 550 560 566 569 581 619 624 625 626 629 637 642 644 649 650 652 655 658 659 660 661 662 663 664 665 669 670 673 675 682 696 730 737 738 741 742 745 751 752 755 756 757 760 762 777 781 782 2656 2764 2936 4243 4952 7395 7526 7956 8397 8419 8608 8615…
10543	Q2TU95_SISTE	Q2TU95	Phospholipase A2 OS=Sistrurus tergeminus GN=PLA2 PE=2 SV=1	Regular	13707.8	0	16407.2	14	1	11	7.97	121984	0	20738			Green	272 305 343 344 350 352 357 362 365 367 369 372 380 391 396 400 412 430 432 434 435 441 442 459 460 472 482 523 524 525 527 528 531 534 535 538 544 546 550 560 566 569 581 619 624 625 626 629 637 642 644 649 650 652 655 658 659 660 661 662 663 664 665 669 670 673 675 682 696 730 737 738 741 742 745 751 752 755 756 757 760 762 777 781 782 2656 2764 2936 4243 4952 7395 7526 7956 8397 8419 8608 8615…
9985	U5HS76_OVOMO	U5HS76	Phospholipase A2 OS=Ovophis monticola GN=PLA2 PE=3 SV=1	Regular	13707.8	0	16379.3	14	1	14	7.97	121984	0	20738			Green	272 305 343 344 350 352 357 362 365 367 369 372 380 391 396 400 412 430 432 434 435 441 442 459 460 472 482 523 524 525 527 528 531 534 535 538 544 546 550 560 566 569 581 619 624 625 626 629 637 642 644 649 650 652 655 658 659 660 661 662 663 664 665 669 670 673 675 682 696 730 737 738 741 742 745 751 752 755 756 757 760 762 777 781 782 2656 2764 2936 4243 4952 7395 7526 7956 8397 8419 8608 8615…
8728	A0A0H3U204_OVOMO	A0A0H3U204	Phospholipase A2 OS=Ovophis monticola PE=3 SV=1	Regular	13707.8	0	16394.1	14	1	15	7.91	121984	0	20738			Green	272 305 343 344 350 352 357 362 365 367 369 372 380 391 396 400 412 430 432 434 435 441 442 459 460 472 482 523 524 525 527 528 531 534 535 538 544 546 550 560 566 569 581 619 624 625 626 629 637 642 644 649 650 652 655 658 659 660 661 662 663 664 665 669 670 673 675 682 696 730 737 738 741 742 745 751 752 755 756 757 760 762 777 781 782 2656 2764 2936 4243 4952 7395 7526 7956 8397 8419 8608 8615…
8615	A0A0H3U1X6_TRIHG	A0A0H3U1X6	Phospholipase A2 OS=Trimeresurus hageni PE=3 SV=1	Regular	13707.8	0	16255	14	1	13	7.97	121984	0	20738			Green	272 305 343 344 350 352 357 362 365 367 369 372 380 391 396 400 412 430 432 434 435 441 442 459 460 472 482 523 524 525 527 528 531 534 535 538 544 546 550 560 566 569 581 619 624 625 626 629 637 642 644 649 650 652 655 658 659 660 661 662 663 664 665 669 670 673 675 682 696 730 737 738 741 742 745 751 752 755 756 757 760 762 777 781 782 2656 2764 2936 4243 4952 7395 7526 7956 8397 8419 8608 8728…
8608	B0LSG1_SISCA	B0LSG1	Phospholipase A2 OS=Sistrurus catenatus edwardsii GN=PLA2 PE=2 SV=1	Regular	13707.8	0	16424.1	14	1	11	7.97	121984	0	20738			Green	272 305 343 344 350 352 357 362 365 367 369 372 380 391 396 400 412 430 432 434 435 441 442 459 460 472 482 523 524 525 527 528 531 534 535 538 544 546 550 560 566 569 581 619 624 625 626 629 637 642 644 649 650 652 655 658 659 660 661 662 663 664 665 669 670 673 675 682 696 730 737 738 741 742 745 751 752 755 756 757 760 762 777 781 782 2656 2764 2936 4243 4952 7395 7526 7956 8397 8419 8615 8728…
8419	A0A0F7Z7A2_CROAD	A0A0F7Z7A2	Phospholipase A2 1d OS=Crotalus adamanteus PE=2 SV=1	Regular	13707.8	0	16270.1	14	1	12	7.97	121984	0	20738			Green	272 305 343 344 350 352 357 362 365 367 369 372 380 391 396 400 412 430 432 434 435 441 442 459 460 472 482 523 524 525 527 528 531 534 535 538 544 546 550 560 566 569 581 619 624 625 626 629 637 642 644 649 650 652 655 658 659 660 661 662 663 664 665 669 670 673 675 682 696 730 737 738 741 742 745 751 752 755 756 757 760 762 777 781 782 2656 2764 2936 4243 4952 7395 7526 7956 8397 8608 8615 8728…
8397	H6BFA2_CROOH	H6BFA2	PLA2 2 OS=Crotalus oreganus helleri PE=2 SV=1	Regular	13707.8	0	16231	14	1	11	7.97	121984	0	20738			Green	272 305 343 344 350 352 357 362 365 367 369 372 380 391 396 400 412 430 432 434 435 441 442 459 460 472 482 523 524 525 527 528 531 534 535 538 544 546 550 560 566 569 581 619 624 625 626 629 637 642 644 649 650 652 655 658 659 660 661 662 663 664 665 669 670 673 675 682 696 730 737 738 741 742 745 751 752 755 756 757 760 762 777 781 782 2656 2764 2936 4243 4952 7395 7526 7956 8419 8608 8615 8728…
7956	J3SDV9_CROAD	J3SDV9	Cadam10_PLA2-1 OS=Crotalus adamanteus PE=2 SV=1	Regular	13707.8	0	16230	14	1	11	7.97	121984	0	20738			Green	272 305 343 344 350 352 357 362 365 367 369 372 380 391 396 400 412 430 432 434 435 441 442 459 460 472 482 523 524 525 527 528 531 534 535 538 544 546 550 560 566 569 581 619 624 625 626 629 637 642 644 649 650 652 655 658 659 660 661 662 663 664 665 669 670 673 675 682 696 730 737 738 741 742 745 751 752 755 756 757 760 762 777 781 782 2656 2764 2936 4243 4952 7395 7526 8397 8419 8608 8615 8728…
7526	U5HS18_OVOMO	U5HS18	Phospholipase A2 OS=Ovophis monticola GN=PLA2 PE=3 SV=1	Regular	13707.8	0	16463.2	14	1	16	7.91	121984	0	20738			Green	272 305 343 344 350 352 357 362 365 367 369 372 380 391 396 400 412 430 432 434 435 441 442 459 460 472 482 523 524 525 527 528 531 534 535 538 544 546 550 560 566 569 581 619 624 625 626 629 637 642 644 649 650 652 655 658 659 660 661 662 663 664 665 669 670 673 675 682 696 730 737 738 741 742 745 751 752 755 756 757 760 762 777 781 782 2656 2764 2936 4243 4952 7395 7956 8397 8419 8608 8615 8728…
7395	A0A0H3U243_OVOOK	A0A0H3U243	Phospholipase A2 OS=Ovophis okinavensis PE=3 SV=1	Regular	13707.8	0	16429.3	14	1	16	7.91	121984	0	20738			Green	272 305 343 344 350 352 357 362 365 367 369 372 380 391 396 400 412 430 432 434 435 441 442 459 460 472 482 523 524 525 527 528 531 534 535 538 544 546 550 560 566 569 581 619 624 625 626 629 637 642 644 649 650 652 655 658 659 660 661 662 663 664 665 669 670 673 675 682 696 730 737 738 741 742 745 751 752 755 756 757 760 762 777 781 782 2656 2764 2936 4243 4952 7526 7956 8397 8419 8608 8615 8728…
4952	A0A194AQ47_SISMB	A0A194AQ47	Phospholipase A2 2a OS=Sistrurus miliarius barbouri PE=3 SV=1	Regular	13707.8	0	16560.3	14	1	13	7.97	121984	0	20738			Green	272 305 343 344 350 352 357 362 365 367 369 372 380 391 396 400 412 430 432 434 435 441 442 459 460 472 482 523 524 525 527 528 531 534 535 538 544 546 550 560 566 569 581 619 624 625 626 629 637 642 644 649 650 652 655 658 659 660 661 662 663 664 665 669 670 673 675 682 696 730 737 738 741 742 745 751 752 755 756 757 760 762 777 781 782 2656 2764 2936 4243 7395 7526 7956 8397 8419 8608 8615 8728…
4243	A0A194AQJ1_9SAUR	A0A194AQJ1	Phospholipase A2 3a OS=Agkistrodon piscivorus PE=3 SV=1	Regular	13707.8	0	16483.4	14	1	14	7.97	121984	0	20738			Green	272 305 343 344 350 352 357 362 365 367 369 372 380 391 396 400 412 430 432 434 435 441 442 459 460 472 482 523 524 525 527 528 531 534 535 538 544 546 550 560 566 569 581 619 624 625 626 629 637 642 644 649 650 652 655 658 659 660 661 662 663 664 665 669 670 673 675 682 696 730 737 738 741 742 745 751 752 755 756 757 760 762 777 781 782 2656 2764 2936 4952 7395 7526 7956 8397 8419 8608 8615 8728…
2936	A0A194AQL5_9SAUR	A0A194AQL5	Phospholipase A2 1a OS=Agkistrodon piscivorus PE=3 SV=1	Regular	13707.8	0	16585.8	14	1	12	7.91	121984	0	20738			Green	272 305 343 344 350 352 357 362 365 367 369 372 380 391 396 400 412 430 432 434 435 441 442 459 460 472 482 523 524 525 527 528 531 534 535 538 544 546 550 560 566 569 581 619 624 625 626 629 637 642 644 649 650 652 655 658 659 660 661 662 663 664 665 669 670 673 675 682 696 730 737 738 741 742 745 751 752 755 756 757 760 762 777 781 782 2656 2764 4243 4952 7395 7526 7956 8397 8419 8608 8615 8728…
2764	T2HPU3_PROFL	T2HPU3	phospholipase A2 (Fragment) OS=Protobothrops flavoviridis PE=2 SV=1	Regular	13707.8	0	10483.2	14	1	10	12.79	121984	0	20738			Green	272 305 343 344 350 352 357 362 365 367 369 372 380 391 396 400 412 430 432 434 435 441 442 459 460 472 482 523 524 525 527 528 531 534 535 538 544 546 550 560 566 569 581 619 624 625 626 629 637 642 644 649 650 652 655 658 659 660 661 662 663 664 665 669 670 673 675 682 696 730 737 738 741 742 745 751 752 755 756 757 760 762 777 781 782 2656 2936 4243 4952 7395 7526 7956 8397 8419 8608 8615 8728…
2656	S6BAM4_PROFL	S6BAM4	Phospholipase A2 OS=Protobothrops flavoviridis GN=PLA2 PE=2 SV=1	Regular	13707.8	0	16347.2	14	1	12	7.97	121984	0	20738			Green	272 305 343 344 350 352 357 362 365 367 369 372 380 391 396 400 412 430 432 434 435 441 442 459 460 472 482 523 524 525 527 528 531 534 535 538 544 546 550 560 566 569 581 619 624 625 626 629 637 642 644 649 650 652 655 658 659 660 661 662 663 664 665 669 670 673 675 682 696 730 737 738 741 742 745 751 752 755 756 757 760 762 777 781 782 2764 2936 4243 4952 7395 7526 7956 8397 8419 8608 8615 8728…
782	PA2BD_BOTLC	P86974	Basic phospholipase A2 OS=Bothrops leucurus PE=1 SV=1	Regular	13707.8	0	14509.2	14	1	13	9.02	121984	0	20738			Green	272 305 343 344 350 352 357 362 365 367 369 372 380 391 396 400 412 430 432 434 435 441 442 459 460 472 482 523 524 525 527 528 531 534 535 538 544 546 550 560 566 569 581 619 624 625 626 629 637 642 644 649 650 652 655 658 659 660 661 662 663 664 665 669 670 673 675 682 696 730 737 738 741 742 745 751 752 755 756 757 760 762 777 781 2656 2764 2936 4243 4952 7395 7526 7956 8397 8419 8608 8615 872…
781	PA2BC_CRODU	P62022	Phospholipase A2 crotoxin basic subunit CBc OS=Crotalus durissus terrificus PE=1 SV=1	Regular	13707.8	0	16705.9	14	1	12	7.97	121984	0	20738			Green	272 305 343 344 350 352 357 362 365 367 369 372 380 391 396 400 412 430 432 434 435 441 442 459 460 472 482 523 524 525 527 528 531 534 535 538 544 546 550 560 566 569 581 619 624 625 626 629 637 642 644 649 650 652 655 658 659 660 661 662 663 664 665 669 670 673 675 682 696 730 737 738 741 742 745 751 752 755 756 757 760 762 777 782 2656 2764 2936 4243 4952 7395 7526 7956 8397 8419 8608 8615 872…
777	PA2B9_CRODM	P86805	Basic phospholipase A2 9 OS=Crotalus durissus cumanensis PE=1 SV=1	Regular	13707.8	0	14974.7	14	1	14	9.02	121984	0	20738			Green	272 305 343 344 350 352 357 362 365 367 369 372 380 391 396 400 412 430 432 434 435 441 442 459 460 472 482 523 524 525 527 528 531 534 535 538 544 546 550 560 566 569 581 619 624 625 626 629 637 642 644 649 650 652 655 658 659 660 661 662 663 664 665 669 670 673 675 682 696 730 737 738 741 742 745 751 752 755 756 757 760 762 781 782 2656 2764 2936 4243 4952 7395 7526 7956 8397 8419 8608 8615 872…
762	PA2B1_AGKPL	C0HKC3	Basic phospholipase A2 APL-D49 OS=Agkistrodon piscivorus leucostoma PE=1 SV=1	Regular	13707.8	0	16585.8	14	1	12	7.91	121984	0	20738			Green	272 305 343 344 350 352 357 362 365 367 369 372 380 391 396 400 412 430 432 434 435 441 442 459 460 472 482 523 524 525 527 528 531 534 535 538 544 546 550 560 566 569 581 619 624 625 626 629 637 642 644 649 650 652 655 658 659 660 661 662 663 664 665 669 670 673 675 682 696 730 737 738 741 742 745 751 752 755 756 757 760 777 781 782 2656 2764 2936 4243 4952 7395 7526 7956 8397 8419 8608 8615 872…
760	PA2A_TRIBO	Q2YHJ3	Acidic phospholipase A2 Tbo-E6 OS=Trimeresurus borneensis PE=1 SV=1	Regular	13707.8	0	16302.2	14	1	13	7.97	121984	0	20738			Green	272 305 343 344 350 352 357 362 365 367 369 372 380 391 396 400 412 430 432 434 435 441 442 459 460 472 482 523 524 525 527 528 531 534 535 538 544 546 550 560 566 569 581 619 624 625 626 629 637 642 644 649 650 652 655 658 659 660 661 662 663 664 665 669 670 673 675 682 696 730 737 738 741 742 745 751 752 755 756 757 762 777 781 782 2656 2764 2936 4243 4952 7395 7526 7956 8397 8419 8608 8615 872…
757	PA2A_LACST	P84651	Acidic phospholipase A2 OS=Lachesis stenophrys PE=1 SV=1	Regular	13707.8	0	14700	14	1	21	9.02	121984	0	20738			Green	272 305 343 344 350 352 357 362 365 367 369 372 380 391 396 400 412 430 432 434 435 441 442 459 460 472 482 523 524 525 527 528 531 534 535 538 544 546 550 560 566 569 581 619 624 625 626 629 637 642 644 649 650 652 655 658 659 660 661 662 663 664 665 669 670 673 675 682 696 730 737 738 741 742 745 751 752 755 756 760 762 777 781 782 2656 2764 2936 4243 4952 7395 7526 7956 8397 8419 8608 8615 872…
756	PA2A_CROAT	P00624	Acidic phospholipase A2 OS=Crotalus atrox PE=1 SV=2	Regular	13707.8	0	16144.9	14	1	11	7.97	121984	0	20738			Green	272 305 343 344 350 352 357 362 365 367 369 372 380 391 396 400 412 430 432 434 435 441 442 459 460 472 482 523 524 525 527 528 531 534 535 538 544 546 550 560 566 569 581 619 624 625 626 629 637 642 644 649 650 652 655 658 659 660 661 662 663 664 665 669 670 673 675 682 696 730 737 738 741 742 745 751 752 755 757 760 762 777 781 782 2656 2764 2936 4243 4952 7395 7526 7956 8397 8419 8608 8615 872…
755	PA2A_CROAD	P00623	Acidic phospholipase A2 beta OS=Crotalus adamanteus PE=1 SV=2	Regular	13707.8	0	16231	14	1	11	7.97	121984	0	20738			Green	272 305 343 344 350 352 357 362 365 367 369 372 380 391 396 400 412 430 432 434 435 441 442 459 460 472 482 523 524 525 527 528 531 534 535 538 544 546 550 560 566 569 581 619 624 625 626 629 637 642 644 649 650 652 655 658 659 660 661 662 663 664 665 669 670 673 675 682 696 730 737 738 741 742 745 751 752 756 757 760 762 777 781 782 2656 2764 2936 4243 4952 7395 7526 7956 8397 8419 8608 8615 872…
751	PA2A_BOTJA	P81243	Acidic phospholipase A2 OS=Bothrops jararaca PE=1 SV=1	Regular	13707.8	0	15102.4	14	1	17	8.87	121984	0	20738			Green	272 305 343 344 350 352 357 362 365 367 369 372 380 391 396 400 412 430 432 434 435 441 442 459 460 472 482 523 524 525 527 528 531 534 535 538 544 546 550 560 566 569 581 619 624 625 626 629 637 642 644 649 650 652 655 658 659 660 661 662 663 664 665 669 670 673 675 682 696 730 737 738 741 742 745 752 755 756 757 760 762 777 781 782 2656 2764 2936 4243 4952 7395 7526 7956 8397 8419 8608 8615 872…
745	PA2AE_CALRH	Q9PVF2	Acidic phospholipase A2 H1E6 OS=Calloselasma rhodostoma PE=1 SV=1	Regular	13707.8	0	16484.3	14	1	12	7.91	121984	0	20738			Green	272 305 343 344 350 352 357 362 365 367 369 372 380 391 396 400 412 430 432 434 435 441 442 459 460 472 482 523 524 525 527 528 531 534 535 538 544 546 550 560 566 569 581 619 624 625 626 629 637 642 644 649 650 652 655 658 659 660 661 662 663 664 665 669 670 673 675 682 696 730 737 738 741 742 751 752 755 756 757 760 762 777 781 782 2656 2764 2936 4243 4952 7395 7526 7956 8397 8419 8608 8615 872…
742	PA2AC_CALRH	Q9PVE9	Acidic phospholipase A2 S1E6-c OS=Calloselasma rhodostoma PE=2 SV=1	Regular	13707.8	0	16605.5	14	1	13	7.91	121984	0	20738			Green	272 305 343 344 350 352 357 362 365 367 369 372 380 391 396 400 412 430 432 434 435 441 442 459 460 472 482 523 524 525 527 528 531 534 535 538 544 546 550 560 566 569 581 619 624 625 626 629 637 642 644 649 650 652 655 658 659 660 661 662 663 664 665 669 670 673 675 682 696 730 737 738 741 745 751 752 755 756 757 760 762 777 781 782 2656 2764 2936 4243 4952 7395 7526 7956 8397 8419 8608 8615 872…
741	PA2AB_TRIPE	Q2YHJ5	Acidic phospholipase A2 Tpu-E6b OS=Trimeresurus puniceus PE=1 SV=1	Regular	13707.8	0	14740.9	14	1	16	9.02	121984	0	20738			Green	272 305 343 344 350 352 357 362 365 367 369 372 380 391 396 400 412 430 432 434 435 441 442 459 460 472 482 523 524 525 527 528 531 534 535 538 544 546 550 560 566 569 581 619 624 625 626 629 637 642 644 649 650 652 655 658 659 660 661 662 663 664 665 669 670 673 675 682 696 730 737 738 742 745 751 752 755 756 757 760 762 777 781 782 2656 2764 2936 4243 4952 7395 7526 7956 8397 8419 8608 8615 872…
738	PA2AA_TRIPE	Q2YHJ6	Acidic phospholipase A2 Tpu-E6a OS=Trimeresurus puniceus PE=1 SV=1	Regular	13707.8	0	16318.2	14	1	14	7.97	121984	0	20738			Green	272 305 343 344 350 352 357 362 365 367 369 372 380 391 396 400 412 430 432 434 435 441 442 459 460 472 482 523 524 525 527 528 531 534 535 538 544 546 550 560 566 569 581 619 624 625 626 629 637 642 644 649 650 652 655 658 659 660 661 662 663 664 665 669 670 673 675 682 696 730 737 741 742 745 751 752 755 756 757 760 762 777 781 782 2656 2764 2936 4243 4952 7395 7526 7956 8397 8419 8608 8615 872…
737	PA2AA_CALRH	Q9PVF1	Acidic phospholipase A2 S1E6-a (Fragment) OS=Calloselasma rhodostoma PE=1 SV=1	Regular	13707.8	0	15168.6	14	1	13	8.73	121984	0	20738			Green	272 305 343 344 350 352 357 362 365 367 369 372 380 391 396 400 412 430 432 434 435 441 442 459 460 472 482 523 524 525 527 528 531 534 535 538 544 546 550 560 566 569 581 619 624 625 626 629 637 642 644 649 650 652 655 658 659 660 661 662 663 664 665 669 670 673 675 682 696 730 738 741 742 745 751 752 755 756 757 760 762 777 781 782 2656 2764 2936 4243 4952 7395 7526 7956 8397 8419 8608 8615 872…
730	PA2A6_GLOHA	O42190	Acidic phospholipase A2 BA2 OS=Gloydius halys PE=2 SV=1	Regular	13707.8	0	14600	14	1	17	8.87	121984	0	20738			Green	272 305 343 344 350 352 357 362 365 367 369 372 380 391 396 400 412 430 432 434 435 441 442 459 460 472 482 523 524 525 527 528 531 534 535 538 544 546 550 560 566 569 581 619 624 625 626 629 637 642 644 649 650 652 655 658 659 660 661 662 663 664 665 669 670 673 675 682 696 737 738 741 742 745 751 752 755 756 757 760 762 777 781 782 2656 2764 2936 4243 4952 7395 7526 7956 8397 8419 8608 8615 872…
696	PA2BT_PROMU	Q90W39	Basic phospholipase A2 trimucrotoxin OS=Protobothrops mucrosquamatus PE=1 SV=1	Regular	13707.8	0	16466.7	14	1	11	7.97	121984	0	20738			Green	272 305 343 344 350 352 357 362 365 367 369 372 380 391 396 400 412 430 432 434 435 441 442 459 460 472 482 523 524 525 527 528 531 534 535 538 544 546 550 560 566 569 581 619 624 625 626 629 637 642 644 649 650 652 655 658 659 660 661 662 663 664 665 669 670 673 675 682 730 737 738 741 742 745 751 752 755 756 757 760 762 777 781 782 2656 2764 2936 4243 4952 7395 7526 7956 8397 8419 8608 8615 872…
682	PA2B1_LACMU	P0C942	Basic phospholipase A2 LmTX-I OS=Lachesis muta muta PE=1 SV=1	Regular	13707.8	0	13243.8	14	1	9	9.02	121984	0	20738			Green	272 305 343 344 350 352 357 362 365 367 369 372 380 391 396 400 412 430 432 434 435 441 442 459 460 472 482 523 524 525 527 528 531 534 535 538 544 546 550 560 566 569 581 619 624 625 626 629 637 642 644 649 650 652 655 658 659 660 661 662 663 664 665 669 670 673 675 696 730 737 738 741 742 745 751 752 755 756 757 760 762 777 781 782 2656 2764 2936 4243 4952 7395 7526 7956 8397 8419 8608 8615 872…
675	PA2A_TRIGS	A8E2V8	Acidic phospholipase A2 Tgc-E6 OS=Trimeresurus gracilis PE=1 SV=1	Regular	13707.8	0	16487.4	14	1	15	7.91	121984	0	20738			Green	272 305 343 344 350 352 357 362 365 367 369 372 380 391 396 400 412 430 432 434 435 441 442 459 460 472 482 523 524 525 527 528 531 534 535 538 544 546 550 560 566 569 581 619 624 625 626 629 637 642 644 649 650 652 655 658 659 660 661 662 663 664 665 669 670 673 682 696 730 737 738 741 742 745 751 752 755 756 757 760 762 777 781 782 2656 2764 2936 4243 4952 7395 7526 7956 8397 8419 8608 8615 872…
673	PA2A_PROEL	Q2PG83	Acidic phospholipase A2 PePLA2 OS=Protobothrops elegans PE=2 SV=1	Regular	13707.8	0	16167	14	1	13	7.97	121984	0	20738			Green	272 305 343 344 350 352 357 362 365 367 369 372 380 391 396 400 412 430 432 434 435 441 442 459 460 472 482 523 524 525 527 528 531 534 535 538 544 546 550 560 566 569 581 619 624 625 626 629 637 642 644 649 650 652 655 658 659 660 661 662 663 664 665 669 670 675 682 696 730 737 738 741 742 745 751 752 755 756 757 760 762 777 781 782 2656 2764 2936 4243 4952 7395 7526 7956 8397 8419 8608 8615 872…
670	PA2A_GLOUS	Q7LZQ4	Acidic phospholipase A2 OS=Gloydius ussuriensis PE=1 SV=1	Regular	13707.8	0	14773.1	14	1	14	8.87	121984	0	20738			Green	272 305 343 344 350 352 357 362 365 367 369 372 380 391 396 400 412 430 432 434 435 441 442 459 460 472 482 523 524 525 527 528 531 534 535 538 544 546 550 560 566 569 581 619 624 625 626 629 637 642 644 649 650 652 655 658 659 660 661 662 663 664 665 669 673 675 682 696 730 737 738 741 742 745 751 752 755 756 757 760 762 777 781 782 2656 2764 2936 4243 4952 7395 7526 7956 8397 8419 8608 8615 872…
669	PA2A_DEIAC	Q7SID6	Acidic phospholipase A2 OS=Deinagkistrodon acutus PE=1 SV=2	Regular	13707.8	0	14830.1	14	1	12	8.94	121984	0	20738			Green	272 305 343 344 350 352 357 362 365 367 369 372 380 391 396 400 412 430 432 434 435 441 442 459 460 472 482 523 524 525 527 528 531 534 535 538 544 546 550 560 566 569 581 619 624 625 626 629 637 642 644 649 650 652 655 658 659 660 661 662 663 664 665 670 673 675 682 696 730 737 738 741 742 745 751 752 755 756 757 760 762 777 781 782 2656 2764 2936 4243 4952 7395 7526 7956 8397 8419 8608 8615 872…
664	PA2A_BOTLC	P0DJ62	Acidic phospholipase A2 (Fragment) OS=Bothrops leucurus PE=1 SV=1	Regular	13707.8	0	6954.68	14	1	4	18.33	121984	0	20738			Green	272 305 343 344 350 352 357 362 365 367 369 372 380 391 396 400 412 430 432 434 435 441 442 459 460 472 482 523 524 525 527 528 531 534 535 538 544 546 550 560 566 569 581 619 624 625 626 629 637 642 644 649 650 652 655 658 659 660 661 662 663 665 669 670 673 675 682 696 730 737 738 741 742 745 751 752 755 756 757 760 762 777 781 782 2656 2764 2936 4243 4952 7395 7526 7956 8397 8419 8608 8615 872…
663	PA2A_BOTIN	Q8QG87	Acidic phospholipase A2 BITP01A OS=Bothrops insularis PE=1 SV=1	Regular	13707.8	0	16557.4	14	1	18	7.97	121984	0	20738			Green	272 305 343 344 350 352 357 362 365 367 369 372 380 391 396 400 412 430 432 434 435 441 442 459 460 472 482 523 524 525 527 528 531 534 535 538 544 546 550 560 566 569 581 619 624 625 626 629 637 642 644 649 650 652 655 658 659 660 661 662 664 665 669 670 673 675 682 696 730 737 738 741 742 745 751 752 755 756 757 760 762 777 781 782 2656 2764 2936 4243 4952 7395 7526 7956 8397 8419 8608 8615 872…
662	PA2A_BITGA	P00620	Acidic phospholipase A2 OS=Bitis gabonica PE=1 SV=1	Regular	13707.8	0	14060.2	14	1	12	9.32	121984	0	20738			Green	272 305 343 344 350 352 357 362 365 367 369 372 380 391 396 400 412 430 432 434 435 441 442 459 460 472 482 523 524 525 527 528 531 534 535 538 544 546 550 560 566 569 581 619 624 625 626 629 637 642 644 649 650 652 655 658 659 660 661 663 664 665 669 670 673 675 682 696 730 737 738 741 742 745 751 752 755 756 757 760 762 777 781 782 2656 2764 2936 4243 4952 7395 7526 7956 8397 8419 8608 8615 872…
661	PA2AI_TRIST	Q6H3C6	Acidic phospholipase A2 CTs-A3 OS=Trimeresurus stejnegeri PE=1 SV=1	Regular	13707.8	0	14588	14	1	14	9.02	121984	0	20738			Green	272 305 343 344 350 352 357 362 365 367 369 372 380 391 396 400 412 430 432 434 435 441 442 459 460 472 482 523 524 525 527 528 531 534 535 538 544 546 550 560 566 569 581 619 624 625 626 629 637 642 644 649 650 652 655 658 659 660 662 663 664 665 669 670 673 675 682 696 730 737 738 741 742 745 751 752 755 756 757 760 762 777 781 782 2656 2764 2936 4243 4952 7395 7526 7956 8397 8419 8608 8615 872…
660	PA2AH_CROVV	Q800C1	Acidic phospholipase A2 Cvv-E6h OS=Crotalus viridis viridis PE=2 SV=1	Regular	13707.8	0	16343.1	14	1	15	7.97	121984	0	20738			Green	272 305 343 344 350 352 357 362 365 367 369 372 380 391 396 400 412 430 432 434 435 441 442 459 460 472 482 523 524 525 527 528 531 534 535 538 544 546 550 560 566 569 581 619 624 625 626 629 637 642 644 649 650 652 655 658 659 661 662 663 664 665 669 670 673 675 682 696 730 737 738 741 742 745 751 752 755 756 757 760 762 777 781 782 2656 2764 2936 4243 4952 7395 7526 7956 8397 8419 8608 8615 872…
659	PA2AF_TRIST	Q6H3C8	Acidic phospholipase A2 Ts-A6 OS=Trimeresurus stejnegeri PE=1 SV=1	Regular	13707.8	0	16505.2	14	1	19	7.97	121984	0	20738			Green	272 305 343 344 350 352 357 362 365 367 369 372 380 391 396 400 412 430 432 434 435 441 442 459 460 472 482 523 524 525 527 528 531 534 535 538 544 546 550 560 566 569 581 619 624 625 626 629 637 642 644 649 650 652 655 658 660 661 662 663 664 665 669 670 673 675 682 696 730 737 738 741 742 745 751 752 755 756 757 760 762 777 781 782 2656 2764 2936 4243 4952 7395 7526 7956 8397 8419 8608 8615 872…
658	PA2AE_CROVV	Q7ZTA8	Acidic phospholipase A2 Cvv-E6e OS=Crotalus viridis viridis PE=1 SV=1	Regular	13707.8	0	16212.1	14	1	12	7.97	121984	0	20738			Green	272 305 343 344 350 352 357 362 365 367 369 372 380 391 396 400 412 430 432 434 435 441 442 459 460 472 482 523 524 525 527 528 531 534 535 538 544 546 550 560 566 569 581 619 624 625 626 629 637 642 644 649 650 652 655 659 660 661 662 663 664 665 669 670 673 675 682 696 730 737 738 741 742 745 751 752 755 756 757 760 762 777 781 782 2656 2764 2936 4243 4952 7395 7526 7956 8397 8419 8608 8615 872…
655	PA2AC_TRIPE	P0DJP4	Acidic phospholipase A2 Tpu-E6c (Fragments) OS=Trimeresurus puniceus PE=1 SV=1	Regular	13707.8	0	14606.8	14	1	17	9.02	121984	0	20738			Green	272 305 343 344 350 352 357 362 365 367 369 372 380 391 396 400 412 430 432 434 435 441 442 459 460 472 482 523 524 525 527 528 531 534 535 538 544 546 550 560 566 569 581 619 624 625 626 629 637 642 644 649 650 652 658 659 660 661 662 663 664 665 669 670 673 675 682 696 730 737 738 741 742 745 751 752 755 756 757 760 762 777 781 782 2656 2764 2936 4243 4952 7395 7526 7956 8397 8419 8608 8615 872…
652	PA2A7_GLOHA	O42191	Acidic phospholipase A2 A OS=Gloydius halys PE=1 SV=2	Regular	13707.8	0	14725.1	14	1	14	8.87	121984	0	20738			Green	272 305 343 344 350 352 357 362 365 367 369 372 380 391 396 400 412 430 432 434 435 441 442 459 460 472 482 523 524 525 527 528 531 534 535 538 544 546 550 560 566 569 581 619 624 625 626 629 637 642 644 649 650 655 658 659 660 661 662 663 664 665 669 670 673 675 682 696 730 737 738 741 742 745 751 752 755 756 757 760 762 777 781 782 2656 2764 2936 4243 4952 7395 7526 7956 8397 8419 8608 8615 872…
650	PA2A6_TRIGA	P70088	Acidic phospholipase A2 6 OS=Trimeresurus gramineus PE=3 SV=1	Regular	13707.8	0	16521.2	14	1	19	7.97	121984	0	20738			Green	272 305 343 344 350 352 357 362 365 367 369 372 380 391 396 400 412 430 432 434 435 441 442 459 460 472 482 523 524 525 527 528 531 534 535 538 544 546 550 560 566 569 581 619 624 625 626 629 637 642 644 649 652 655 658 659 660 661 662 663 664 665 669 670 673 675 682 696 730 737 738 741 742 745 751 752 755 756 757 760 762 777 781 782 2656 2764 2936 4243 4952 7395 7526 7956 8397 8419 8608 8615 872…
649	PA2A6_CROHD	D6MKR0	Acidic phospholipase A2 CH-E6' OS=Crotalus horridus PE=1 SV=1	Regular	13707.8	0	16307.1	14	1	12	7.97	121984	0	20738			Green	272 305 343 344 350 352 357 362 365 367 369 372 380 391 396 400 412 430 432 434 435 441 442 459 460 472 482 523 524 525 527 528 531 534 535 538 544 546 550 560 566 569 581 619 624 625 626 629 637 642 644 650 652 655 658 659 660 661 662 663 664 665 669 670 673 675 682 696 730 737 738 741 742 745 751 752 755 756 757 760 762 777 781 782 2656 2764 2936 4243 4952 7395 7526 7956 8397 8419 8608 8615 872…
642	PA2A4_BOTAL	P86456	Acidic phospholipase A2 SpII RP4 OS=Bothrops alternatus PE=1 SV=1	Regular	13707.8	0	14541	14	1	15	9.09	121984	0	20738			Green	272 305 343 344 350 352 357 362 365 367 369 372 380 391 396 400 412 430 432 434 435 441 442 459 460 472 482 523 524 525 527 528 531 534 535 538 544 546 550 560 566 569 581 619 624 625 626 629 637 644 649 650 652 655 658 659 660 661 662 663 664 665 669 670 673 675 682 696 730 737 738 741 742 745 751 752 755 756 757 760 762 777 781 782 2656 2764 2936 4243 4952 7395 7526 7956 8397 8419 8608 8615 872…
637	PA2A2_TRIGA	P81478	Acidic phospholipase A2 2 OS=Trimeresurus gramineus PE=1 SV=1	Regular	13707.8	0	14591.7	14	1	16	9.02	121984	0	20738			Green	272 305 343 344 350 352 357 362 365 367 369 372 380 391 396 400 412 430 432 434 435 441 442 459 460 472 482 523 524 525 527 528 531 534 535 538 544 546 550 560 566 569 581 619 624 625 626 629 642 644 649 650 652 655 658 659 660 661 662 663 664 665 669 670 673 675 682 696 730 737 738 741 742 745 751 752 755 756 757 760 762 777 781 782 2656 2764 2936 4243 4952 7395 7526 7956 8397 8419 8608 8615 872…
629	PA2A2_BOTAS	P86389	Acidic phospholipase A2 2 OS=Bothrops asper PE=1 SV=1	Regular	13707.8	0	14992.4	14	1	18	8.87	121984	0	20738			Green	272 305 343 344 350 352 357 362 365 367 369 372 380 391 396 400 412 430 432 434 435 441 442 459 460 472 482 523 524 525 527 528 531 534 535 538 544 546 550 560 566 569 581 619 624 625 626 637 642 644 649 650 652 655 658 659 660 661 662 663 664 665 669 670 673 675 682 696 730 737 738 741 742 745 751 752 755 756 757 760 762 777 781 782 2656 2764 2936 4243 4952 7395 7526 7956 8397 8419 8608 8615 872…
625	PA2A1_PROMU	Q91506	Acidic phospholipase A2 1 OS=Protobothrops mucrosquamatus PE=2 SV=1	Regular	13707.8	0	14413.7	14	1	13	9.02	121984	0	20738			Green	272 305 343 344 350 352 357 362 365 367 369 372 380 391 396 400 412 430 432 434 435 441 442 459 460 472 482 523 524 525 527 528 531 534 535 538 544 546 550 560 566 569 581 619 624 626 629 637 642 644 649 650 652 655 658 659 660 661 662 663 664 665 669 670 673 675 682 696 730 737 738 741 742 745 751 752 755 756 757 760 762 777 781 782 2656 2764 2936 4243 4952 7395 7526 7956 8397 8419 8608 8615 872…
624	PA2A1_OVOOK	P00625	Acidic phospholipase A2 DE-I OS=Ovophis okinavensis PE=1 SV=2	Regular	13707.8	0	16382.2	14	1	16	7.91	121984	0	20738			Green	272 305 343 344 350 352 357 362 365 367 369 372 380 391 396 400 412 430 432 434 435 441 442 459 460 472 482 523 524 525 527 528 531 534 535 538 544 546 550 560 566 569 581 619 625 626 629 637 642 644 649 650 652 655 658 659 660 661 662 663 664 665 669 670 673 675 682 696 730 737 738 741 742 745 751 752 755 756 757 760 762 777 781 782 2656 2764 2936 4243 4952 7395 7526 7956 8397 8419 8608 8615 872…
619	PA2A1_BOTPI	C9DPL5	Acidic phospholipase A2 BpirPLA2-I OS=Bothrops pirajai PE=1 SV=1	Regular	13707.8	0	14434.7	14	1	17	9.02	121984	0	20738			Green	272 305 343 344 350 352 357 362 365 367 369 372 380 391 396 400 412 430 432 434 435 441 442 459 460 472 482 523 524 525 527 528 531 534 535 538 544 546 550 560 566 569 581 624 625 626 629 637 642 644 649 650 652 655 658 659 660 661 662 663 664 665 669 670 673 675 682 696 730 737 738 741 742 745 751 752 755 756 757 760 762 777 781 782 2656 2764 2936 4243 4952 7395 7526 7956 8397 8419 8608 8615 872…
581	PA2B_TRIPE	Q2YHJ7	Basic phospholipase A2 Tpu-G6D49 OS=Trimeresurus puniceus PE=1 SV=1	Regular	13707.8	0	16497.6	14	1	15	7.97	121984	0	20738			Green	272 305 343 344 350 352 357 362 365 367 369 372 380 391 396 400 412 430 432 434 435 441 442 459 460 472 482 523 524 525 527 528 531 534 535 538 544 546 550 560 566 569 619 624 625 626 629 637 642 644 649 650 652 655 658 659 660 661 662 663 664 665 669 670 673 675 682 696 730 737 738 741 742 745 751 752 755 756 757 760 762 777 781 782 2656 2764 2936 4243 4952 7395 7526 7956 8397 8419 8608 8615 872…
569	PA2BB_SISTE	Q6EER2	Basic phospholipase A2 sistruxin B OS=Sistrurus tergeminus PE=1 SV=1	Regular	13707.8	0	16642.7	14	1	13	7.97	121984	0	20738			Green	272 305 343 344 350 352 357 362 365 367 369 372 380 391 396 400 412 430 432 434 435 441 442 459 460 472 482 523 524 525 527 528 531 534 535 538 544 546 550 560 566 581 619 624 625 626 629 637 642 644 649 650 652 655 658 659 660 661 662 663 664 665 669 670 673 675 682 696 730 737 738 741 742 745 751 752 755 756 757 760 762 777 781 782 2656 2764 2936 4243 4952 7395 7526 7956 8397 8419 8608 8615 872…
566	PA2BB_CRODU	P0CG56	Phospholipase A2 crotoxin basic subunit CBb OS=Crotalus durissus terrificus PE=1 SV=1	Regular	13707.8	0	14965.7	14	1	11	9.02	121984	0	20738			Green	272 305 343 344 350 352 357 362 365 367 369 372 380 391 396 400 412 430 432 434 435 441 442 459 460 472 482 523 524 525 527 528 531 534 535 538 544 546 550 560 569 581 619 624 625 626 629 637 642 644 649 650 652 655 658 659 660 661 662 663 664 665 669 670 673 675 682 696 730 737 738 741 742 745 751 752 755 756 757 760 762 777 781 782 2656 2764 2936 4243 4952 7395 7526 7956 8397 8419 8608 8615 872…
560	PA2BA_CRODR	P86169	Basic phospholipase A2 A OS=Crotalus durissus ruruima PE=1 SV=1	Regular	13707.8	0	14997.7	14	1	12	9.02	121984	0	20738			Green	272 305 343 344 350 352 357 362 365 367 369 372 380 391 396 400 412 430 432 434 435 441 442 459 460 472 482 523 524 525 527 528 531 534 535 538 544 546 550 566 569 581 619 624 625 626 629 637 642 644 649 650 652 655 658 659 660 661 662 663 664 665 669 670 673 675 682 696 730 737 738 741 742 745 751 752 755 756 757 760 762 777 781 782 2656 2764 2936 4243 4952 7395 7526 7956 8397 8419 8608 8615 872…
550	PA2B3_BOTAS	P20474	Basic phospholipase A2 myotoxin III OS=Bothrops asper PE=1 SV=2	Regular	13707.8	0	16549.9	14	1	14	7.97	121984	0	20738			Green	272 305 343 344 350 352 357 362 365 367 369 372 380 391 396 400 412 430 432 434 435 441 442 459 460 472 482 523 524 525 527 528 531 534 535 538 544 546 560 566 569 581 619 624 625 626 629 637 642 644 649 650 652 655 658 659 660 661 662 663 664 665 669 670 673 675 682 696 730 737 738 741 742 745 751 752 755 756 757 760 762 777 781 782 2656 2764 2936 4243 4952 7395 7526 7956 8397 8419 8608 8615 872…
546	PA2B2_LACMU	P0C943	Basic phospholipase A2 LmTX-II OS=Lachesis muta muta PE=1 SV=1	Regular	13707.8	0	12856.3	14	1	9	9.02	121984	0	20738			Green	272 305 343 344 350 352 357 362 365 367 369 372 380 391 396 400 412 430 432 434 435 441 442 459 460 472 482 523 524 525 527 528 531 534 535 538 544 550 560 566 569 581 619 624 625 626 629 637 642 644 649 650 652 655 658 659 660 661 662 663 664 665 669 670 673 675 682 696 730 737 738 741 742 745 751 752 755 756 757 760 762 777 781 782 2656 2764 2936 4243 4952 7395 7526 7956 8397 8419 8608 8615 872…
544	PA2B2_BOTJR	P45881	Basic phospholipase A2 bothropstoxin-2 OS=Bothrops jararacussu PE=1 SV=1	Regular	13707.8	0	16563.8	14	1	13	7.97	121984	0	20738			Green	272 305 343 344 350 352 357 362 365 367 369 372 380 391 396 400 412 430 432 434 435 441 442 459 460 472 482 523 524 525 527 528 531 534 535 538 546 550 560 566 569 581 619 624 625 626 629 637 642 644 649 650 652 655 658 659 660 661 662 663 664 665 669 670 673 675 682 696 730 737 738 741 742 745 751 752 755 756 757 760 762 777 781 782 2656 2764 2936 4243 4952 7395 7526 7956 8397 8419 8608 8615 872…
538	PA2B1_CROSS	P62023	Basic phospholipase A2 Mtx-b OS=Crotalus scutulatus scutulatus PE=1 SV=1	Regular	13707.8	0	16705.9	14	1	12	7.97	121984	0	20738			Green	272 305 343 344 350 352 357 362 365 367 369 372 380 391 396 400 412 430 432 434 435 441 442 459 460 472 482 523 524 525 527 528 531 534 535 544 546 550 560 566 569 581 619 624 625 626 629 637 642 644 649 650 652 655 658 659 660 661 662 663 664 665 669 670 673 675 682 696 730 737 738 741 742 745 751 752 755 756 757 760 762 777 781 782 2656 2764 2936 4243 4952 7395 7526 7956 8397 8419 8608 8615 872…
535	PA2B1_AGKPI	P51972	Basic phospholipase A2 APP-D49 OS=Agkistrodon piscivorus piscivorus PE=1 SV=2	Regular	13707.8	0	14787.5	14	1	12	8.94	121984	0	20738			Green	272 305 343 344 350 352 357 362 365 367 369 372 380 391 396 400 412 430 432 434 435 441 442 459 460 472 482 523 524 525 527 528 531 534 538 544 546 550 560 566 569 581 619 624 625 626 629 637 642 644 649 650 652 655 658 659 660 661 662 663 664 665 669 670 673 675 682 696 730 737 738 741 742 745 751 752 755 756 757 760 762 777 781 782 2656 2764 2936 4243 4952 7395 7526 7956 8397 8419 8608 8615 872…
534	PA2B1_AGKPC	C0HKC4	Basic phospholipase A2 APC-D49 OS=Agkistrodon piscivorus conanti PE=1 SV=1	Regular	13707.8	0	14787.5	14	1	12	8.94	121984	0	20738			Green	272 305 343 344 350 352 357 362 365 367 369 372 380 391 396 400 412 430 432 434 435 441 442 459 460 472 482 523 524 525 527 528 531 535 538 544 546 550 560 566 569 581 619 624 625 626 629 637 642 644 649 650 652 655 658 659 660 661 662 663 664 665 669 670 673 675 682 696 730 737 738 741 742 745 751 752 755 756 757 760 762 777 781 782 2656 2764 2936 4243 4952 7395 7526 7956 8397 8419 8608 8615 872…
531	PA2A_PROJR	Q8JIY9	Acidic phospholipase A2 jerdoxin OS=Protobothrops jerdonii PE=1 SV=1	Regular	13707.8	0	16437.3	14	1	18	7.97	121984	0	20738			Green	272 305 343 344 350 352 357 362 365 367 369 372 380 391 396 400 412 430 432 434 435 441 442 459 460 472 482 523 524 525 527 528 534 535 538 544 546 550 560 566 569 581 619 624 625 626 629 637 642 644 649 650 652 655 658 659 660 661 662 663 664 665 669 670 673 675 682 696 730 737 738 741 742 745 751 752 755 756 757 760 762 777 781 782 2656 2764 2936 4243 4952 7395 7526 7956 8397 8419 8608 8615 872…
528	PA2A_GLOHA	P14418	Acidic phospholipase A2 OS=Gloydius halys PE=1 SV=1	Regular	13707.8	0	14772.2	14	1	14	8.87	121984	0	20738			Green	272 305 343 344 350 352 357 362 365 367 369 372 380 391 396 400 412 430 432 434 435 441 442 459 460 472 482 523 524 525 527 531 534 535 538 544 546 550 560 566 569 581 619 624 625 626 629 637 642 644 649 650 652 655 658 659 660 661 662 663 664 665 669 670 673 675 682 696 730 737 738 741 742 745 751 752 755 756 757 760 762 777 781 782 2656 2764 2936 4243 4952 7395 7526 7956 8397 8419 8608 8615 872…
525	PA2A_BOTMO	G3DT18	Acidic phospholipase A2 BmooPLA2 OS=Bothrops moojeni PE=1 SV=1	Regular	13707.8	0	16478.1	14	1	14	7.97	121984	0	20738			Green	272 305 343 344 350 352 357 362 365 367 369 372 380 391 396 400 412 430 432 434 435 441 442 459 460 472 482 523 524 527 528 531 534 535 538 544 546 550 560 566 569 581 619 624 625 626 629 637 642 644 649 650 652 655 658 659 660 661 662 663 664 665 669 670 673 675 682 696 730 737 738 741 742 745 751 752 755 756 757 760 762 777 781 782 2656 2764 2936 4243 4952 7395 7526 7956 8397 8419 8608 8615 872…
524	PA2A_BOTAM	P86907	Acidic phospholipase A2 OS=Bothrops ammodytoides PE=1 SV=1	Regular	13707.8	0	14666.1	14	1	14	9.02	121984	0	20738			Green	272 305 343 344 350 352 357 362 365 367 369 372 380 391 396 400 412 430 432 434 435 441 442 459 460 472 482 523 525 527 528 531 534 535 538 544 546 550 560 566 569 581 619 624 625 626 629 637 642 644 649 650 652 655 658 659 660 661 662 663 664 665 669 670 673 675 682 696 730 737 738 741 742 745 751 752 755 756 757 760 762 777 781 782 2656 2764 2936 4243 4952 7395 7526 7956 8397 8419 8608 8615 872…
523	PA2AG_CROVV	Q800C2	Acidic phospholipase A2 Cvv-E6g OS=Crotalus viridis viridis PE=2 SV=1	Regular	13707.8	0	16354.2	14	1	14	7.97	121984	0	20738			Green	272 305 343 344 350 352 357 362 365 367 369 372 380 391 396 400 412 430 432 434 435 441 442 459 460 472 482 524 525 527 528 531 534 535 538 544 546 550 560 566 569 581 619 624 625 626 629 637 642 644 649 650 652 655 658 659 660 661 662 663 664 665 669 670 673 675 682 696 730 737 738 741 742 745 751 752 755 756 757 760 762 777 781 782 2656 2764 2936 4243 4952 7395 7526 7956 8397 8419 8608 8615 872…
482	PA2B_TRIBO	Q2YHJ2	Basic phospholipase A2 Tbo-G6D49 OS=Trimeresurus borneensis PE=1 SV=1	Regular	13707.8	0	16540.6	14	1	17	7.97	121984	0	20738			Green	272 305 343 344 350 352 357 362 365 367 369 372 380 391 396 400 412 430 432 434 435 441 442 459 460 472 523 524 525 527 528 531 534 535 538 544 546 550 560 566 569 581 619 624 625 626 629 637 642 644 649 650 652 655 658 659 660 661 662 663 664 665 669 670 673 675 682 696 730 737 738 741 742 745 751 752 755 756 757 760 762 777 781 782 2656 2764 2936 4243 4952 7395 7526 7956 8397 8419 8608 8615 872…
472	PA2BQ_PROFL	Q8JIG0	Basic phospholipase A2 PLA-B' OS=Protobothrops flavoviridis PE=2 SV=1	Regular	13707.8	0	16501.6	14	1	13	7.97	121984	0	20738			Green	272 305 343 344 350 352 357 362 365 367 369 372 380 391 396 400 412 430 432 434 435 441 442 459 460 482 523 524 525 527 528 531 534 535 538 544 546 550 560 566 569 581 619 624 625 626 629 637 642 644 649 650 652 655 658 659 660 661 662 663 664 665 669 670 673 675 682 696 730 737 738 741 742 745 751 752 755 756 757 760 762 777 781 782 2656 2764 2936 4243 4952 7395 7526 7956 8397 8419 8608 8615 872…
460	PA2BA_CRODU	P24027	Phospholipase A2 crotoxin basic chain CBa2 OS=Crotalus durissus terrificus PE=1 SV=1	Regular	13707.8	0	16766.9	14	1	13	7.97	121984	0	20738			Green	272 305 343 344 350 352 357 362 365 367 369 372 380 391 396 400 412 430 432 434 435 441 442 459 472 482 523 524 525 527 528 531 534 535 538 544 546 550 560 566 569 581 619 624 625 626 629 637 642 644 649 650 652 655 658 659 660 661 662 663 664 665 669 670 673 675 682 696 730 737 738 741 742 745 751 752 755 756 757 760 762 777 781 782 2656 2764 2936 4243 4952 7395 7526 7956 8397 8419 8608 8615 872…
459	PA2BA_CRODM	P86806	Basic phospholipase A2 10 OS=Crotalus durissus cumanensis PE=1 SV=1	Regular	13707.8	0	15027.8	14	1	14	9.02	121984	0	20738			Green	272 305 343 344 350 352 357 362 365 367 369 372 380 391 396 400 412 430 432 434 435 441 442 460 472 482 523 524 525 527 528 531 534 535 538 544 546 550 560 566 569 581 619 624 625 626 629 637 642 644 649 650 652 655 658 659 660 661 662 663 664 665 669 670 673 675 682 696 730 737 738 741 742 745 751 752 755 756 757 760 762 777 781 782 2656 2764 2936 4243 4952 7395 7526 7956 8397 8419 8608 8615 872…
442	PA2A_BOTJR	Q8AXY1	Acidic phospholipase A2 BthA-1 OS=Bothrops jararacussu PE=1 SV=1	Regular	13707.8	0	16254.1	14	1	15	7.97	121984	0	20738			Green	272 305 343 344 350 352 357 362 365 367 369 372 380 391 396 400 412 430 432 434 435 441 459 460 472 482 523 524 525 527 528 531 534 535 538 544 546 550 560 566 569 581 619 624 625 626 629 637 642 644 649 650 652 655 658 659 660 661 662 663 664 665 669 670 673 675 682 696 730 737 738 741 742 745 751 752 755 756 757 760 762 777 781 782 2656 2764 2936 4243 4952 7395 7526 7956 8397 8419 8608 8615 872…
435	PA2AB_CROVV	Q7ZTA6	Acidic phospholipase A2 Cvv-E6b OS=Crotalus viridis viridis PE=1 SV=1	Regular	13707.8	0	16238.1	14	1	12	7.97	121984	0	20738			Green	272 305 343 344 350 352 357 362 365 367 369 372 380 391 396 400 412 430 432 434 441 442 459 460 472 482 523 524 525 527 528 531 534 535 538 544 546 550 560 566 569 581 619 624 625 626 629 637 642 644 649 650 652 655 658 659 660 661 662 663 664 665 669 670 673 675 682 696 730 737 738 741 742 745 751 752 755 756 757 760 762 777 781 782 2656 2764 2936 4243 4952 7395 7526 7956 8397 8419 8608 8615 872…
432	PA2AA_CROVV	Q800C4	Acidic phospholipase A2 Cvv-E6a OS=Crotalus viridis viridis PE=1 SV=1	Regular	13707.8	0	16031.8	14	1	10	7.97	121984	0	20738			Green	272 305 343 344 350 352 357 362 365 367 369 372 380 391 396 400 412 430 434 435 441 442 459 460 472 482 523 524 525 527 528 531 534 535 538 544 546 550 560 566 569 581 619 624 625 626 629 637 642 644 649 650 652 655 658 659 660 661 662 663 664 665 669 670 673 675 682 696 730 737 738 741 742 745 751 752 755 756 757 760 762 777 781 782 2656 2764 2936 4243 4952 7395 7526 7956 8397 8419 8608 8615 872…
412	PA2_LACMR	B3EWP6	Phospholipase A2 (Fragment) OS=Lachesis muta rhombeata PE=1 SV=1	Regular	13707.8	0	7138.93	14	1	5	18.33	121984	0	20738			Green	272 305 343 344 350 352 357 362 365 367 369 372 380 391 396 400 430 432 434 435 441 442 459 460 472 482 523 524 525 527 528 531 534 535 538 544 546 550 560 566 569 581 619 624 625 626 629 637 642 644 649 650 652 655 658 659 660 661 662 663 664 665 669 670 673 675 682 696 730 737 738 741 742 745 751 752 755 756 757 760 762 777 781 782 2656 2764 2936 4243 4952 7395 7526 7956 8397 8419 8608 8615 872…
400	PA2B_BITCA	P00622	Basic phospholipase A2 caudoxin OS=Bitis caudalis PE=1 SV=1	Regular	13707.8	0	14161.8	14	1	9	9.09	121984	0	20738			Green	272 305 343 344 350 352 357 362 365 367 369 372 380 391 396 412 430 432 434 435 441 442 459 460 472 482 523 524 525 527 528 531 534 535 538 544 546 550 560 566 569 581 619 624 625 626 629 637 642 644 649 650 652 655 658 659 660 661 662 663 664 665 669 670 673 675 682 696 730 737 738 741 742 745 751 752 755 756 757 760 762 777 781 782 2656 2764 2936 4243 4952 7395 7526 7956 8397 8419 8608 8615 872…
396	PA2BE_CRODU	P0CAS5	Basic phospholipase A2 F15 OS=Crotalus durissus terrificus PE=1 SV=1	Regular	13707.8	0	15278.2	14	1	14	9.02	121984	0	20738			Green	272 305 343 344 350 352 357 362 365 367 369 372 380 391 400 412 430 432 434 435 441 442 459 460 472 482 523 524 525 527 528 531 534 535 538 544 546 550 560 566 569 581 619 624 625 626 629 637 642 644 649 650 652 655 658 659 660 661 662 663 664 665 669 670 673 675 682 696 730 737 738 741 742 745 751 752 755 756 757 760 762 777 781 782 2656 2764 2936 4243 4952 7395 7526 7956 8397 8419 8608 8615 872…
391	PA2BB_TRIST	Q6H3C5	Basic phospholipase A2 Ts-G6D49 OS=Trimeresurus stejnegeri PE=1 SV=2	Regular	13707.8	0	14617.1	14	1	18	9.02	121984	0	20738			Green	272 305 343 344 350 352 357 362 365 367 369 372 380 396 400 412 430 432 434 435 441 442 459 460 472 482 523 524 525 527 528 531 534 535 538 544 546 550 560 566 569 581 619 624 625 626 629 637 642 644 649 650 652 655 658 659 660 661 662 663 664 665 669 670 673 675 682 696 730 737 738 741 742 745 751 752 755 756 757 760 762 777 781 782 2656 2764 2936 4243 4952 7395 7526 7956 8397 8419 8608 8615 872…
380	PA2B6_CRODO	P0CAS2	Phospholipase A2 crotoxin basic chain OS=Crotalus durissus collilineatus PE=1 SV=1	Regular	13707.8	0	15062.8	14	1	11	9.02	121984	0	20738			Green	272 305 343 344 350 352 357 362 365 367 369 372 391 396 400 412 430 432 434 435 441 442 459 460 472 482 523 524 525 527 528 531 534 535 538 544 546 550 560 566 569 581 619 624 625 626 629 637 642 644 649 650 652 655 658 659 660 661 662 663 664 665 669 670 673 675 682 696 730 737 738 741 742 745 751 752 755 756 757 760 762 777 781 782 2656 2764 2936 4243 4952 7395 7526 7956 8397 8419 8608 8615 872…
372	PA2AP_PROFL	Q92147	Acidic phospholipase A2 pgPLA 1b/pgPLA 2b OS=Protobothrops flavoviridis PE=3 SV=1	Regular	13707.8	0	16506.3	14	1	18	7.97	121984	0	20738			Green	272 305 343 344 350 352 357 362 365 367 369 380 391 396 400 412 430 432 434 435 441 442 459 460 472 482 523 524 525 527 528 531 534 535 538 544 546 550 560 566 569 581 619 624 625 626 629 637 642 644 649 650 652 655 658 659 660 661 662 663 664 665 669 670 673 675 682 696 730 737 738 741 742 745 751 752 755 756 757 760 762 777 781 782 2656 2764 2936 4243 4952 7395 7526 7956 8397 8419 8608 8615 872…
369	PA2AF_CROVV	Q800C3	Acidic phospholipase A2 Cvv-E6f OS=Crotalus viridis viridis PE=1 SV=1	Regular	13707.8	0	16440.3	14	1	15	7.97	121984	0	20738			Green	272 305 343 344 350 352 357 362 365 367 372 380 391 396 400 412 430 432 434 435 441 442 459 460 472 482 523 524 525 527 528 531 534 535 538 544 546 550 560 566 569 581 619 624 625 626 629 637 642 644 649 650 652 655 658 659 660 661 662 663 664 665 669 670 673 675 682 696 730 737 738 741 742 745 751 752 755 756 757 760 762 777 781 782 2656 2764 2936 4243 4952 7395 7526 7956 8397 8419 8608 8615 872…
367	PA2AD_TRIST	Q6H3C7	Acidic phospholipase A2 Ts-A4 OS=Trimeresurus stejnegeri PE=1 SV=1	Regular	13707.8	0	16469.3	14	1	12	7.91	121984	0	20738			Green	272 305 343 344 350 352 357 362 365 369 372 380 391 396 400 412 430 432 434 435 441 442 459 460 472 482 523 524 525 527 528 531 534 535 538 544 546 550 560 566 569 581 619 624 625 626 629 637 642 644 649 650 652 655 658 659 660 661 662 663 664 665 669 670 673 675 682 696 730 737 738 741 742 745 751 752 755 756 757 760 762 777 781 782 2656 2764 2936 4243 4952 7395 7526 7956 8397 8419 8608 8615 872…
365	PA2AC_TRIST	Q6H3C9	Acidic phospholipase A2 Ts-A3 OS=Trimeresurus stejnegeri PE=1 SV=1	Regular	13707.8	0	16346.3	14	1	14	7.97	121984	0	20738			Green	272 305 343 344 350 352 357 362 367 369 372 380 391 396 400 412 430 432 434 435 441 442 459 460 472 482 523 524 525 527 528 531 534 535 538 544 546 550 560 566 569 581 619 624 625 626 629 637 642 644 649 650 652 655 658 659 660 661 662 663 664 665 669 670 673 675 682 696 730 737 738 741 742 745 751 752 755 756 757 760 762 777 781 782 2656 2764 2936 4243 4952 7395 7526 7956 8397 8419 8608 8615 872…
362	PA2AB_CALRH	Q9PVF0	Acidic phospholipase A2 S1E6-b (Fragment) OS=Calloselasma rhodostoma PE=1 SV=1	Regular	13707.8	0	15150.6	14	1	13	8.73	121984	0	20738			Green	272 305 343 344 350 352 357 365 367 369 372 380 391 396 400 412 430 432 434 435 441 442 459 460 472 482 523 524 525 527 528 531 534 535 538 544 546 550 560 566 569 581 619 624 625 626 629 637 642 644 649 650 652 655 658 659 660 661 662 663 664 665 669 670 673 675 682 696 730 737 738 741 742 745 751 752 755 756 757 760 762 777 781 782 2656 2764 2936 4243 4952 7395 7526 7956 8397 8419 8608 8615 872…
357	PA2A5_TRIST	P82896	Acidic phospholipase A2 5 OS=Trimeresurus stejnegeri PE=1 SV=1	Regular	13707.8	0	14678	14	1	14	9.02	121984	0	20738			Green	272 305 343 344 350 352 362 365 367 369 372 380 391 396 400 412 430 432 434 435 441 442 459 460 472 482 523 524 525 527 528 531 534 535 538 544 546 550 560 566 569 581 619 624 625 626 629 637 642 644 649 650 652 655 658 659 660 661 662 663 664 665 669 670 673 675 682 696 730 737 738 741 742 745 751 752 755 756 757 760 762 777 781 782 2656 2764 2936 4243 4952 7395 7526 7956 8397 8419 8608 8615 872…
350	PA2A2_PROMU	Q9I968	Acidic phospholipase A2 2 OS=Protobothrops mucrosquamatus PE=2 SV=1	Regular	13707.8	0	16537.5	14	1	19	7.97	121984	0	20738			Green	272 305 343 344 352 357 362 365 367 369 372 380 391 396 400 412 430 432 434 435 441 442 459 460 472 482 523 524 525 527 528 531 534 535 538 544 546 550 560 566 569 581 619 624 625 626 629 637 642 644 649 650 652 655 658 659 660 661 662 663 664 665 669 670 673 675 682 696 730 737 738 741 742 745 751 752 755 756 757 760 762 777 781 782 2656 2764 2936 4243 4952 7395 7526 7956 8397 8419 8608 8615 872…
344	PA2A2_BITNA	P00621	Acidic phospholipase A2 CM-II OS=Bitis nasicornis PE=1 SV=1	Regular	13707.8	0	14349.6	14	1	13	9.24	121984	0	20738			Green	272 305 343 350 352 357 362 365 367 369 372 380 391 396 400 412 430 432 434 435 441 442 459 460 472 482 523 524 525 527 528 531 534 535 538 544 546 550 560 566 569 581 619 624 625 626 629 637 642 644 649 650 652 655 658 659 660 661 662 663 664 665 669 670 673 675 682 696 730 737 738 741 742 745 751 752 755 756 757 760 762 777 781 782 2656 2764 2936 4243 4952 7395 7526 7956 8397 8419 8608 8615 872…
343	PA2A1_PROFL	P06859	Acidic phospholipase A2 1 OS=Protobothrops flavoviridis PE=1 SV=2	Regular	13707.8	0	16333.1	14	1	12	7.97	121984	0	20738			Green	272 305 344 350 352 357 362 365 367 369 372 380 391 396 400 412 430 432 434 435 441 442 459 460 472 482 523 524 525 527 528 531 534 535 538 544 546 550 560 566 569 581 619 624 625 626 629 637 642 644 649 650 652 655 658 659 660 661 662 663 664 665 669 670 673 675 682 696 730 737 738 741 742 745 751 752 755 756 757 760 762 777 781 782 2656 2764 2936 4243 4952 7395 7526 7956 8397 8419 8608 8615 872…
305	PA2_BOTLA	C0HJC1	Acidic phospholipase A2 BlatPLA2 OS=Bothriechis lateralis PE=1 SV=1	Regular	13707.8	0	14689.1	14	1	16	9.02	121984	0	20738			Green	272 343 344 350 352 357 362 365 367 369 372 380 391 396 400 412 430 432 434 435 441 442 459 460 472 482 523 524 525 527 528 531 534 535 538 544 546 550 560 566 569 581 619 624 625 626 629 637 642 644 649 650 652 655 658 659 660 661 662 663 664 665 669 670 673 675 682 696 730 737 738 741 742 745 751 752 755 756 757 760 762 777 781 782 2656 2764 2936 4243 4952 7395 7526 7956 8397 8419 8608 8615 872…
272	PLA23_BOTDP	C0HJP9	Phospholipase A2 3 (Fragments) OS=Bothrops diporus PE=1 SV=1	Regular	13707.8	0	5713.39	14	1	5	24.44	121984	0	20738			Green	305 343 344 350 352 357 362 365 367 369 372 380 391 396 400 412 430 432 434 435 441 442 459 460 472 482 523 524 525 527 528 531 534 535 538 544 546 550 560 566 569 581 619 624 625 626 629 637 642 644 649 650 652 655 658 659 660 661 662 663 664 665 669 670 673 675 682 696 730 737 738 741 742 745 751 752 755 756 757 760 762 777 781 782 2656 2764 2936 4243 4952 7395 7526 7956 8397 8419 8608 8615 872…
587	PA2H2_BOTMT	P0DMK0	Basic phospholipase A2 homolog BmatTX-II (Fragment) OS=Bothrops matogrossensis PE=1 SV=1	Regular	12881.8	0	3137.51	15	2	3	53.57	117465	0	88203			Green	277 278 279 281 282 283 291 292 485 486 488 503 504 506 507 508 509 510 514 516 543 585 586 588 591 592 593 763 796 799 801 4271 20897 25743 29124 29216 29466 29727 29831 29867 29887 58695 72895 74159 78881 82858 90715 116260 188954 189149
3	PYGM_RABIT	P00489	Glycogen phosphorylase_ muscle form OS=Oryctolagus cuniculus GN=PYGM PE=1 SV=3	Regular	12509.7	0	97802.8	385	40	83	49.58	1318429	268740	349884	811.144	79.3322	Green	3078 6660 12385 13690 15809 16186 16249 41050 42078 50314 61474 62203 81329 82490 86399 87258 104741 106347 109915 115998 128273 132036 132507 149784 158284 166464 168493 174340 178233 186372 192553
173	SLEB_BOTJA	P22030	Snaclec botrocetin subunit beta OS=Bothrops jararaca PE=1 SV=2	Regular	12200.6	0	15435.9	49	4	11	51.2	220205	204841	41080	618.276	9.5437	Green	21570 187927 189719 189735
928	LECG_BOTPA	P86970	C-type lectin BpLec OS=Bothrops pauloensis PE=1 SV=2	Regular	11069.8	0	16736.5	39	5	16	36.3	102357	86581	24043	261.329	4.3737	Green	239 240 241 242 255 256 259 927 929 930 938 21182 56945 79122 84477 112945 112972
938	LEC_BOTJA	Q9PRY7	C-type lectin BjL OS=Bothrops jararaca PE=1 SV=2	Regular	10418.6	0	16661.5	31	4	16	25.19	89743	0	22446			Green	239 240 241 242 255 256 259 927 928 929 930 21182 56945 79122 84477 112945 112972
930	LECG_LACST	Q9PSM4	C-type lectin LmsL OS=Lachesis stenophrys PE=1 SV=1	Regular	10418.6	0	16736.5	31	4	16	25.19	89743	0	22446			Green	239 240 241 242 255 256 259 927 928 929 938 21182 56945 79122 84477 112945 112972
927	LECG_BOTAT	P0DM53	C-type lectin galatrox (Fragments) OS=Bothrops atrox PE=1 SV=1	Regular	10228.8	0	9470.65	28	3	9	33.77	85001	0	22128			Green	239 240 241 242 255 256 259 928 929 930 938 21182 79122 84477 112945 112972
190968	F2Q6F3_9SAUR	F2Q6F3	Cysteine-rich seceretory protein Dr-CRPB (Fragment) OS=Daboia russelii PE=2 SV=1	Regular	10070.5	0	25956.9	8	1	23	5.88	47295	0	14605			Green	985 992 997 1017 1018 1022 1023 1029 1084 1086 1251 8340 15573 16087 20907 21273 29438 39658 58881 71820 72106 72312 73176 73357 74814 75139 75260 77167 78348 78351 102273 102515 112941 112975 112990 114708 115165 115239 115308 116192 135919 176597 176766 187834 188815 189152 192812
187834	A0A194ARS4_SISTE	A0A194ARS4	Cysteine-rich secretory protein 1b OS=Sistrurus tergeminus PE=3 SV=1	Regular	10070.5	0	27715	8	1	20	5.42	47295	0	14605			Green	985 992 997 1017 1018 1022 1023 1029 1084 1086 1251 8340 15573 16087 20907 21273 29438 39658 58881 71820 72106 72312 73176 73357 74814 75139 75260 77167 78348 78351 102273 102515 112941 112975 112990 114708 115165 115239 115308 116192 135919 176597 176766 188815 189152 190968 192812
176766	A0A194APW7_SISTE	A0A194APW7	Cysteine-rich secretory protein 1c OS=Sistrurus tergeminus PE=3 SV=1	Regular	10070.5	0	27717	8	1	20	5.42	47295	0	14605			Green	985 992 997 1017 1018 1022 1023 1029 1084 1086 1251 8340 15573 16087 20907 21273 29438 39658 58881 71820 72106 72312 73176 73357 74814 75139 75260 77167 78348 78351 102273 102515 112941 112975 112990 114708 115165 115239 115308 116192 135919 176597 187834 188815 189152 190968 192812
176597	F2Q6E2_ATHNI	F2Q6E2	Cysteine-rich seceretory protein An-CRP OS=Atheris nitschei PE=2 SV=1	Regular	10070.5	0	27891.3	8	1	24	5.42	47295	0	14605			Green	985 992 997 1017 1018 1022 1023 1029 1084 1086 1251 8340 15573 16087 20907 21273 29438 39658 58881 71820 72106 72312 73176 73357 74814 75139 75260 77167 78348 78351 102273 102515 112941 112975 112990 114708 115165 115239 115308 116192 135919 176766 187834 188815 189152 190968 192812
135919	A0A0A1WCN2_ECHCO	A0A0A1WCN2	Cysteine-Rich Secretory Protein B OS=Echis coloratus PE=2 SV=1	Regular	10070.5	0	27598.8	8	1	22	5.44	47295	0	14605			Green	985 992 997 1017 1018 1022 1023 1029 1084 1086 1251 8340 15573 16087 20907 21273 29438 39658 58881 71820 72106 72312 73176 73357 74814 75139 75260 77167 78348 78351 102273 102515 112941 112975 112990 114708 115165 115239 115308 116192 176597 176766 187834 188815 189152 190968 192812
112990	F2Q6F2_9SAUR	F2Q6F2	Cysteine-rich seceretory protein Dr-CRPK OS=Daboia russelii PE=2 SV=1	Regular	10070.5	0	27600.8	8	1	19	5.44	47295	0	14605			Green	985 992 997 1017 1018 1022 1023 1029 1084 1086 1251 8340 15573 16087 20907 21273 29438 39658 58881 71820 72106 72312 73176 73357 74814 75139 75260 77167 78348 78351 102273 102515 112941 112975 114708 115165 115239 115308 116192 135919 176597 176766 187834 188815 189152 190968 192812
112975	A0A077LA61_PROEL	A0A077LA61	Cysteine-rich venom protein OS=Protobothrops elegans PE=2 SV=1	Regular	10070.5	0	27809.8	8	1	20	5.42	47295	0	14605			Green	985 992 997 1017 1018 1022 1023 1029 1084 1086 1251 8340 15573 16087 20907 21273 29438 39658 58881 71820 72106 72312 73176 73357 74814 75139 75260 77167 78348 78351 102273 102515 112941 112990 114708 115165 115239 115308 116192 135919 176597 176766 187834 188815 189152 190968 192812
102515	F2Q6F6_CERGO	F2Q6F6	Cysteine-rich seceretory protein Pg-CRP OS=Cerrophidion godmani PE=2 SV=1	Regular	10070.5	0	27683.9	8	1	19	5.42	47295	0	14605			Green	985 992 997 1017 1018 1022 1023 1029 1084 1086 1251 8340 15573 16087 20907 21273 29438 39658 58881 71820 72106 72312 73176 73357 74814 75139 75260 77167 78348 78351 102273 112941 112975 112990 114708 115165 115239 115308 116192 135919 176597 176766 187834 188815 189152 190968 192812
102273	A0A1I9KNM0_VIPAA	A0A1I9KNM0	Cysteine-rich secretory protein CRISP-1 OS=Vipera ammodytes ammodytes PE=2 SV=1	Regular	10070.5	0	27429.2	8	1	17	5.44	47295	0	14605			Green	985 992 997 1017 1018 1022 1023 1029 1084 1086 1251 8340 15573 16087 20907 21273 29438 39658 58881 71820 72106 72312 73176 73357 74814 75139 75260 77167 78348 78351 102515 112941 112975 112990 114708 115165 115239 115308 116192 135919 176597 176766 187834 188815 189152 190968 192812
78351	G9DCH4_CROOH	G9DCH4	Cysteine-rich secretory protein 1 OS=Crotalus oreganus helleri PE=2 SV=1	Regular	10070.5	0	27462.8	8	1	22	5.46	47295	0	14605			Green	985 992 997 1017 1018 1022 1023 1029 1084 1086 1251 8340 15573 16087 20907 21273 29438 39658 58881 71820 72106 72312 73176 73357 74814 75139 75260 77167 78348 102273 102515 112941 112975 112990 114708 115165 115239 115308 116192 135919 176597 176766 187834 188815 189152 190968 192812
78348	G9DCH5_CROOH	G9DCH5	Cysteine-rich secretory protein 2 OS=Crotalus oreganus helleri PE=2 SV=1	Regular	10070.5	0	27370.8	8	1	22	5.46	47295	0	14605			Green	985 992 997 1017 1018 1022 1023 1029 1084 1086 1251 8340 15573 16087 20907 21273 29438 39658 58881 71820 72106 72312 73176 73357 74814 75139 75260 77167 78351 102273 102515 112941 112975 112990 114708 115165 115239 115308 116192 135919 176597 176766 187834 188815 189152 190968 192812
77167	T2HP25_PROFL	T2HP25	Cysteine rich secretory protein OS=Protobothrops flavoviridis PE=2 SV=1	Regular	10070.5	0	27649.8	8	1	22	5.42	47295	0	14605			Green	985 992 997 1017 1018 1022 1023 1029 1084 1086 1251 8340 15573 16087 20907 21273 29438 39658 58881 71820 72106 72312 73176 73357 74814 75139 75260 78348 78351 102273 102515 112941 112975 112990 114708 115165 115239 115308 116192 135919 176597 176766 187834 188815 189152 190968 192812
75139	T1E6W3_CROOH	T1E6W3	CRiSP-CohLL-1 OS=Crotalus oreganus helleri PE=2 SV=1	Regular	10070.5	0	27689.1	8	1	21	5.42	47295	0	14605			Green	985 992 997 1017 1018 1022 1023 1029 1084 1086 1251 8340 15573 16087 20907 21273 29438 39658 58881 71820 72106 72312 73176 73357 74814 75260 77167 78348 78351 102273 102515 112941 112975 112990 114708 115165 115239 115308 116192 135919 176597 176766 187834 188815 189152 190968 192812
74814	F2Q6F1_CROVI	F2Q6F1	Cysteine-rich seceretory protein Cv-CRP (Fragment) OS=Crotalus viridis PE=2 SV=1	Regular	10070.5	0	25773.6	8	1	20	5.88	47295	0	14605			Green	985 992 997 1017 1018 1022 1023 1029 1084 1086 1251 8340 15573 16087 20907 21273 29438 39658 58881 71820 72106 72312 73176 73357 75139 75260 77167 78348 78351 102273 102515 112941 112975 112990 114708 115165 115239 115308 116192 135919 176597 176766 187834 188815 189152 190968 192812
73357	A0A194AS36_SISMB	A0A194AS36	Cysteine-rich secretory protein 1a OS=Sistrurus miliarius barbouri PE=3 SV=1	Regular	10070.5	0	27687.9	8	1	20	5.42	47295	0	14605			Green	985 992 997 1017 1018 1022 1023 1029 1084 1086 1251 8340 15573 16087 20907 21273 29438 39658 58881 71820 72106 72312 73176 74814 75139 75260 77167 78348 78351 102273 102515 112941 112975 112990 114708 115165 115239 115308 116192 135919 176597 176766 187834 188815 189152 190968 192812
73176	A0A194AQ87_SISMB	A0A194AQ87	Cysteine-rich secretory protein 1b OS=Sistrurus miliarius barbouri PE=3 SV=1	Regular	10070.5	0	27702	8	1	20	5.42	47295	0	14605			Green	985 992 997 1017 1018 1022 1023 1029 1084 1086 1251 8340 15573 16087 20907 21273 29438 39658 58881 71820 72106 72312 73357 74814 75139 75260 77167 78348 78351 102273 102515 112941 112975 112990 114708 115165 115239 115308 116192 135919 176597 176766 187834 188815 189152 190968 192812
72312	T1DMM9_CROOH	T1DMM9	CRiSP-CohID-1 OS=Crotalus oreganus helleri PE=2 SV=1	Regular	10070.5	0	21743.2	8	1	15	6.99	47295	0	14605			Green	985 992 997 1017 1018 1022 1023 1029 1084 1086 1251 8340 15573 16087 20907 21273 29438 39658 58881 71820 72106 73176 73357 74814 75139 75260 77167 78348 78351 102273 102515 112941 112975 112990 114708 115165 115239 115308 116192 135919 176597 176766 187834 188815 189152 190968 192812
71820	A0A077L7I7_PROFL	A0A077L7I7	Cysteine-rich venom protein (Fragment) OS=Protobothrops flavoviridis PE=2 SV=1	Regular	10070.5	0	29855.4	8	1	22	5.02	47295	0	14605			Green	985 992 997 1017 1018 1022 1023 1029 1084 1086 1251 8340 15573 16087 20907 21273 29438 39658 58881 72106 72312 73176 73357 74814 75139 75260 77167 78348 78351 102273 102515 112941 112975 112990 114708 115165 115239 115308 116192 135919 176597 176766 187834 188815 189152 190968 192812
39658	F2Q6F0_CALRH	F2Q6F0	Cysteine-rich seceretory protein Cr-CRP OS=Calloselasma rhodostoma PE=2 SV=1	Regular	10070.5	0	27742.1	8	1	22	5.42	47295	0	14605			Green	985 992 997 1017 1018 1022 1023 1029 1084 1086 1251 8340 15573 16087 20907 21273 29438 58881 71820 72106 72312 73176 73357 74814 75139 75260 77167 78348 78351 102273 102515 112941 112975 112990 114708 115165 115239 115308 116192 135919 176597 176766 187834 188815 189152 190968 192812
29438	A0A194AMN4_9SAUR	A0A194AMN4	Cysteine-rich secretory protein 2 OS=Agkistrodon piscivorus PE=3 SV=1	Regular	10070.5	0	27594	8	1	18	5.42	47295	0	14605			Green	985 992 997 1017 1018 1022 1023 1029 1084 1086 1251 8340 15573 16087 20907 21273 39658 58881 71820 72106 72312 73176 73357 74814 75139 75260 77167 78348 78351 102273 102515 112941 112975 112990 114708 115165 115239 115308 116192 135919 176597 176766 187834 188815 189152 190968 192812
20907	A0A194APP6_9SAUR	A0A194APP6	Cysteine-rich secretory protein 1 OS=Agkistrodon piscivorus PE=3 SV=1	Regular	10070.5	0	27593.8	8	1	17	5.42	47295	0	14605			Green	985 992 997 1017 1018 1022 1023 1029 1084 1086 1251 8340 15573 16087 21273 29438 39658 58881 71820 72106 72312 73176 73357 74814 75139 75260 77167 78348 78351 102273 102515 112941 112975 112990 114708 115165 115239 115308 116192 135919 176597 176766 187834 188815 189152 190968 192812
16087	T1D6R8_CROHD	T1D6R8	Cysteine-rich secretory protein OS=Crotalus horridus PE=2 SV=1	Regular	10070.5	0	27670	8	1	21	5.42	47295	0	14605			Green	985 992 997 1017 1018 1022 1023 1029 1084 1086 1251 8340 15573 20907 21273 29438 39658 58881 71820 72106 72312 73176 73357 74814 75139 75260 77167 78348 78351 102273 102515 112941 112975 112990 114708 115165 115239 115308 116192 135919 176597 176766 187834 188815 189152 190968 192812
8340	T1DP88_CROOH	T1DP88	CRiSP-CohCI-1 OS=Crotalus oreganus helleri PE=2 SV=1	Regular	10070.5	0	27690.1	8	1	22	5.42	47295	0	14605			Green	985 992 997 1017 1018 1022 1023 1029 1084 1086 1251 15573 16087 20907 21273 29438 39658 58881 71820 72106 72312 73176 73357 74814 75139 75260 77167 78348 78351 102273 102515 112941 112975 112990 114708 115165 115239 115308 116192 135919 176597 176766 187834 188815 189152 190968 192812
1251	CRVP_AGKPI	Q7ZTA0	Cysteine-rich venom protein piscivorin OS=Agkistrodon piscivorus piscivorus PE=1 SV=1	Regular	10070.5	0	27594	8	1	18	5.42	47295	0	14605			Green	985 992 997 1017 1018 1022 1023 1029 1084 1086 8340 15573 16087 20907 21273 29438 39658 58881 71820 72106 72312 73176 73357 74814 75139 75260 77167 78348 78351 102273 102515 112941 112975 112990 114708 115165 115239 115308 116192 135919 176597 176766 187834 188815 189152 190968 192812
1086	CRVP_ERYPO	Q2XXQ0	Cysteine-rich venom protein LIO1 (Fragment) OS=Erythrolamprus poecilogyrus PE=2 SV=1	Regular	10070.5	0	27383.2	8	1	13	5.58	47295	0	14605			Green	985 992 997 1017 1018 1022 1023 1029 1084 1251 8340 15573 16087 20907 21273 29438 39658 58881 71820 72106 72312 73176 73357 74814 75139 75260 77167 78348 78351 102273 102515 112941 112975 112990 114708 115165 115239 115308 116192 135919 176597 176766 187834 188815 189152 190968 192812
1084	CRVP_CROAT	Q7ZT99	Cysteine-rich venom protein catrin OS=Crotalus atrox PE=1 SV=1	Regular	10070.5	0	27559	8	1	21	5.42	47295	0	14605			Green	985 992 997 1017 1018 1022 1023 1029 1086 1251 8340 15573 16087 20907 21273 29438 39658 58881 71820 72106 72312 73176 73357 74814 75139 75260 77167 78348 78351 102273 102515 112941 112975 112990 114708 115165 115239 115308 116192 135919 176597 176766 187834 188815 189152 190968 192812
1029	CRVP_VIPNI	B7FDI0	Cysteine-rich venom protein (Fragment) OS=Vipera nikolskii PE=2 SV=1	Regular	10070.5	0	25524.1	8	1	20	5.88	47295	0	14605			Green	985 992 997 1017 1018 1022 1023 1084 1086 1251 8340 15573 16087 20907 21273 29438 39658 58881 71820 72106 72312 73176 73357 74814 75139 75260 77167 78348 78351 102273 102515 112941 112975 112990 114708 115165 115239 115308 116192 135919 176597 176766 187834 188815 189152 190968 192812
1023	CRVP_PROMU	P79845	Cysteine-rich venom protein OS=Protobothrops mucrosquamatus PE=2 SV=2	Regular	10070.5	0	27600.6	8	1	18	5.42	47295	0	14605			Green	985 992 997 1017 1018 1022 1029 1084 1086 1251 8340 15573 16087 20907 21273 29438 39658 58881 71820 72106 72312 73176 73357 74814 75139 75260 77167 78348 78351 102273 102515 112941 112975 112990 114708 115165 115239 115308 116192 135919 176597 176766 187834 188815 189152 190968 192812
1022	CRVP_PROJR	Q7ZZN9	Cysteine-rich venom protein OS=Protobothrops jerdonii PE=1 SV=1	Regular	10070.5	0	27777.8	8	1	19	5.42	47295	0	14605			Green	985 992 997 1017 1018 1023 1029 1084 1086 1251 8340 15573 16087 20907 21273 29438 39658 58881 71820 72106 72312 73176 73357 74814 75139 75260 77167 78348 78351 102273 102515 112941 112975 112990 114708 115165 115239 115308 116192 135919 176597 176766 187834 188815 189152 190968 192812
1017	CRVP_ECHCO	P0DMT4	Cysteine-rich venom protein OS=Echis coloratus PE=1 SV=1	Regular	10070.5	0	25611.3	8	1	21	5.91	47295	0	14605			Green	985 992 997 1018 1022 1023 1029 1084 1086 1251 8340 15573 16087 20907 21273 29438 39658 58881 71820 72106 72312 73176 73357 74814 75139 75260 77167 78348 78351 102273 102515 112941 112975 112990 114708 115165 115239 115308 116192 135919 176597 176766 187834 188815 189152 190968 192812
997	CRVP_VIPBE	B7FDI1	Cysteine-rich venom protein OS=Vipera berus PE=1 SV=1	Regular	10070.5	0	27421.4	8	1	20	5.44	47295	0	14605			Green	985 992 1017 1018 1022 1023 1029 1084 1086 1251 8340 15573 16087 20907 21273 29438 39658 58881 71820 72106 72312 73176 73357 74814 75139 75260 77167 78348 78351 102273 102515 112941 112975 112990 114708 115165 115239 115308 116192 135919 176597 176766 187834 188815 189152 190968 192812
992	CRVP_PROFL	Q8JI39	Cysteine-rich venom protein triflin OS=Protobothrops flavoviridis PE=1 SV=1	Regular	10070.5	0	27664.8	8	1	22	5.42	47295	0	14605			Green	985 997 1017 1018 1022 1023 1029 1084 1086 1251 8340 15573 16087 20907 21273 29438 39658 58881 71820 72106 72312 73176 73357 74814 75139 75260 77167 78348 78351 102273 102515 112941 112975 112990 114708 115165 115239 115308 116192 135919 176597 176766 187834 188815 189152 190968 192812
985	CRVP_HELAG	P0DJG8	Helicopsin (Fragments) OS=Helicops angulatus PE=1 SV=1	Regular	10070.5	0	2619.94	8	1	3	61.9	47295	0	14605			Green	992 997 1017 1018 1022 1023 1029 1084 1086 1251 8340 15573 16087 20907 21273 29438 39658 58881 71820 72106 72312 73176 73357 74814 75139 75260 77167 78348 78351 102273 102515 112941 112975 112990 114708 115165 115239 115308 116192 135919 176597 176766 187834 188815 189152 190968 192812
182	SLEA_BOTJA	P22029	Snaclec botrocetin subunit alpha OS=Bothrops jararaca PE=1 SV=2	Regular	9719.45	0	15614.4	49	5	15	41.35	164456	129061	33869	389.548	6.0826	Green	71 194 35367 187926 187931 187936 187939 188146 188157 188159 188160 188347 188427 189145 189157 189159 189162 189166 189169 189727 189758 189770 192719 192729 192742 192750
51275	E3UJL5_BOTNU	E3UJL5	MP_IIb1 SVMP (Fragment) OS=Bothrops neuwiedi PE=2 SV=1	Regular	8937.67	0	37509.6	77	6	28	34.8	194022	151122	77395	456.135	17.1094	Green	1953 2325 2419 7791 7817 8093 8331 17538 28905 28911 50431 72541 79646 79652 176596 187982 187989 188003 188226 188229 188350 188633 189729 189734 190458 190462 192720 192740
112972	A0A077LA68_PROEL	A0A077LA68	Galactose-binding Lectin (Fragment) OS=Protobothrops elegans PE=2 SV=1	Regular	8892.69	0	17882.9	24	3	18	12.33	70332	0	18719			Green	239 240 241 242 255 256 259 927 928 929 930 938 21182 56945 79122 84477 112945
112945	G8FML6_AGKPL	G8FML6	C-type lectin OS=Agkistrodon piscivorus leucostoma PE=2 SV=1	Regular	8892.69	0	19139.4	24	3	15	11.39	70332	0	18719			Green	239 240 241 242 255 256 259 927 928 929 930 938 21182 56945 79122 84477 112972
84477	A0A194AP78_AGKCO	A0A194AP78	C-type lectin 9a OS=Agkistrodon contortrix contortrix PE=4 SV=1	Regular	8892.69	0	19182.5	24	3	15	11.39	70332	0	18719			Green	239 240 241 242 255 256 259 927 928 929 930 938 21182 56945 79122 112945 112972
79122	T2HP42_PROFL	T2HP42	Galactose binding lectin (Fragment) OS=Protobothrops flavoviridis PE=2 SV=1	Regular	8892.69	0	18236.3	24	3	17	12.16	70332	0	18719			Green	239 240 241 242 255 256 259 927 928 929 930 938 21182 56945 84477 112945 112972
21182	A0A194APP2_9SAUR	A0A194APP2	C-type lectin 2 OS=Agkistrodon piscivorus PE=4 SV=1	Regular	8892.69	0	19169.5	24	3	15	11.39	70332	0	18719			Green	239 240 241 242 255 256 259 927 928 929 930 938 56945 79122 84477 112945 112972
256	LECG_BOTPI	P0DL30	C-type lectin BPL OS=Bothrops pirajai PE=1 SV=1	Regular	8892.69	0	16630.4	24	3	15	13.33	70332	0	18719			Green	239 240 241 242 255 259 927 928 929 930 938 21182 56945 79122 84477 112945 112972
255	LECG_AGKPI	P0DM36	C-type lectin APL OS=Agkistrodon piscivorus piscivorus PE=1 SV=1	Regular	8892.69	0	16718.5	24	3	14	13.33	70332	0	18719			Green	239 240 241 242 256 259 927 928 929 930 938 21182 56945 79122 84477 112945 112972
241	LECG_BOTJR	P83519	C-type lectin BJcuL OS=Bothrops jararacussu PE=1 SV=2	Regular	8892.69	0	19280.5	24	3	17	11.32	70332	0	18719			Green	239 240 242 255 256 259 927 928 929 930 938 21182 56945 79122 84477 112945 112972
240	LECG_BOTIN	Q6QX33	C-type lectin BiL OS=Bothrops insularis PE=1 SV=1	Regular	8892.69	0	19149.4	24	3	17	11.39	70332	0	18719			Green	239 241 242 255 256 259 927 928 929 930 938 21182 56945 79122 84477 112945 112972
239	LECG_BITAR	Q9PSN0	C-type lectin PAL OS=Bitis arietans PE=1 SV=1	Regular	8892.69	0	16671.4	24	3	14	13.33	70332	0	18719			Green	240 241 242 255 256 259 927 928 929 930 938 21182 56945 79122 84477 112945 112972
929	LECG_CRORU	P84987	C-type Lectin CRL OS=Crotalus ruber ruber PE=1 SV=1	Regular	8702.85	0	16787.7	21	2	16	7.41	65590	0	18401			Green	239 240 241 242 255 256 259 927 928 930 938 21182 79122 84477 112945 112972
259	LECG_TRIST	Q9YGP1	C-type lectin TsL OS=Trimeresurus stejnegeri PE=1 SV=1	Regular	8702.85	0	19205.5	21	2	20	6.33	65590	0	18401			Green	239 240 241 242 255 256 927 928 929 930 938 21182 79122 84477 112945 112972
242	LECG_CROAT	P21963	C-type lectin Cal OS=Crotalus atrox PE=1 SV=1	Regular	8702.85	0	16804.6	21	2	17	7.41	65590	0	18401			Green	239 240 241 255 256 259 927 928 929 930 938 21182 79122 84477 112945 112972
189719	A0A1L8D653_BOTAT	A0A1L8D653	BATXCTL6 OS=Bothrops atrox PE=2 SV=1	Regular	8491.28	0	17655.7	28	2	11	14.86	81643	0	20708			Green	173 21570 187927 189735
50437	E3UJL9_BOTNU	E3UJL9	MP_IIx3 SVMP (Fragment) OS=Bothrops neuwiedi PE=2 SV=1	Regular	7174.78	0	34727.2	70	6	26	38.26	233839	167315	54874	505.01	17.5376	Green	189733 189739 189747 192721 192745
2136	VSP14_BOTJA	Q5W959	Snake venom serine protease HS114 OS=Bothrops jararaca PE=1 SV=1	Regular	6774.91	0	28527.1	41	3	17	23.64	270238	270238	91032	815.665	23.2686	Green	188419 192730
192730	A0A1L8D5V4_BOTAT	A0A1L8D5V4	BATXSVSP13 OS=Bothrops atrox PE=2 SV=1	Regular	6769.82	0	28428.1	32	2	16	15.89	209733	228102	46900	688.485	19.5723	Green	1922 2066 2136 2143 2161 2917 7623 7683 8401 11258 11566 14916 14918 15120 15546 15880 17232 17432 17612 21195 25851 29241 29846 72136 72317 72824 72989 75127 114359 188419 188420 188634 189203 191537
192750	A0A1L8D632_BOTAT	A0A1L8D632	BATXCTL39 OS=Bothrops atrox PE=2 SV=1	Regular	6451.47	0	17858.1	24	2	12	14.1	75988	0	14337			Green	71 182 194 35367 187926 187931 187936 187939 188146 188157 188159 188160 188347 188427 189145 189157 189159 189162 189166 189169 189727 189758 189770 192719 192729 192742
35367	M1V359_BOTJA	M1V359	Botrocetin-2 alpha OS=Bothrops jararaca GN=bot-2A PE=2 SV=1	Regular	6451.47	0	17829.1	24	2	13	14.19	75988	0	14337			Green	71 182 194 187926 187931 187936 187939 188146 188157 188159 188160 188347 188427 189145 189157 189159 189162 189166 189169 189727 189758 189770 192719 192729 192742 192750
74159	A0A1S5XW05_BOTMO	A0A1S5XW05	BomoTx OS=Bothrops moojeni PE=2 SV=1	Regular	6149.6	0	16416.7	24	4	18	23.91	112919	0	88758			Green	277 278 279 281 282 283 289 290 291 292 485 486 488 489 503 504 506 507 508 509 510 514 515 516 517 543 548 553 585 586 587 588 591 592 593 597 677 683 763 765 796 799 801 4271 6681 9412 20897 24828 25743 29124 29216 29466 29472 29727 29831 29867 29887 58695 72895 76276 76641 78881 82858 90715 103316 103876 116260 122556 133018 136021 136089 187940 188954 189149
278	PA2H3_BOTAS	Q9PVE3	Basic phospholipase A2 homolog M1-3-3 OS=Bothrops asper PE=2 SV=1	Regular	6149.6	0	16357.7	24	4	18	23.91	112919	0	88758			Green	277 279 281 282 283 289 290 291 292 485 486 488 489 503 504 506 507 508 509 510 514 515 516 517 543 548 553 585 586 587 588 591 592 593 597 677 683 763 765 796 799 801 4271 6681 9412 20897 24828 25743 29124 29216 29466 29472 29727 29831 29867 29887 58695 72895 74159 76276 76641 78881 82858 90715 103316 103876 116260 122556 133018 136021 136089 187940 188954 189149
113257	A0A223PK48_9SAUR	A0A223PK48	Serotriflin (Fragment) OS=Daboia russelii PE=2 SV=1	Regular	5958.65	0	24054.9	22	1	16	6.69	159448	0	19630			Green	1018 1028 15573 21273 22099 22121 25660 25873 58881 72106 75260 112941 114708 115165 115239 115308 116192 188815 189152 192812
25873	A0A0M4AL12_GLOIT	A0A0M4AL12	Cysteine-rich seceretory protein OS=Gloydius intermedius PE=2 SV=1	Regular	5958.65	0	27735.1	22	1	19	6.67	159448	0	19630			Green	1018 1028 15573 21273 22099 22121 25660 58881 72106 75260 112941 113257 114708 115165 115239 115308 116192 188815 189152 192812
25660	F2Q6F8_TRIST	F2Q6F8	Cysteine-rich seceretory protein Ts-CRPYb OS=Trimeresurus stejnegeri PE=2 SV=1	Regular	5958.65	0	27964.8	22	1	18	6.67	159448	0	19630			Green	1018 1028 15573 21273 22099 22121 25873 58881 72106 75260 112941 113257 114708 115165 115239 115308 116192 188815 189152 192812
22121	F2Q6F9_TRIST	F2Q6F9	Cysteine-rich seceretory protein Ts-CRPM OS=Trimeresurus stejnegeri PE=2 SV=1	Regular	5958.65	0	27995	22	1	18	6.67	159448	0	19630			Green	1018 1028 15573 21273 22099 25660 25873 58881 72106 75260 112941 113257 114708 115165 115239 115308 116192 188815 189152 192812
22099	F2Q6F7_TRIST	F2Q6F7	Cysteine-rich seceretory protein Ts-CRPYa OS=Trimeresurus stejnegeri PE=2 SV=1	Regular	5958.65	0	27966.9	22	1	17	6.67	159448	0	19630			Green	1018 1028 15573 21273 22121 25660 25873 58881 72106 75260 112941 113257 114708 115165 115239 115308 116192 188815 189152 192812
1028	CRVP_TRIST	P60623	Cysteine-rich venom protein (Fragment) OS=Trimeresurus stejnegeri PE=1 SV=1	Regular	5958.65	0	27206.9	22	1	17	6.87	159448	0	19630			Green	1018 15573 21273 22099 22121 25660 25873 58881 72106 75260 112941 113257 114708 115165 115239 115308 116192 188815 189152 192812
114359	T1E3X0_CROHD	T1E3X0	Serine proteinase 8 OS=Crotalus horridus PE=2 SV=1	Regular	5893.01	0	29431.4	25	3	19	17.69	164320	0	30752			Green	1882 1900 1901 1902 1906 1909 1910 1912 1914 1917 1918 1922 1923 1929 1930 1931 1935 1936 1977 1980 1986 1992 1995 2001 2006 2007 2046 2047 2048 2049 2054 2057 2060 2062 2064 2066 2069 2070 2075 2076 2080 2081 2084 2091 2096 2100 2113 2120 2129 2130 2131 2132 2133 2134 2137 2142 2143 2149 2157 2158 2161 2886 2917 3029 3034 3345 4775 5308 5309 7590 7623 7668 7683 7687 7689 7871 8401 8693 10006 106…
17612	F8S118_CROAD	F8S118	Cadam10_SVSP-2 OS=Crotalus adamanteus PE=2 SV=1	Regular	5893.01	0	29725.7	25	3	20	17.49	164320	0	30752			Green	1882 1900 1901 1902 1906 1909 1910 1912 1914 1917 1918 1922 1923 1929 1930 1931 1935 1936 1977 1980 1986 1992 1995 2001 2006 2007 2046 2047 2048 2049 2054 2057 2060 2062 2064 2066 2069 2070 2075 2076 2080 2081 2084 2091 2096 2100 2113 2120 2129 2130 2131 2132 2133 2134 2137 2142 2143 2149 2157 2158 2161 2886 2917 3029 3034 3345 4775 5308 5309 7590 7623 7668 7683 7687 7689 7871 8401 8693 10006 106…
15880	A0A0K8RSB6_CROHD	A0A0K8RSB6	Serine proteinase 10 OS=Crotalus horridus PE=3 SV=1	Regular	5893.01	0	29538.4	25	3	20	17.69	164320	0	30752			Green	1882 1900 1901 1902 1906 1909 1910 1912 1914 1917 1918 1922 1923 1929 1930 1931 1935 1936 1977 1980 1986 1992 1995 2001 2006 2007 2046 2047 2048 2049 2054 2057 2060 2062 2064 2066 2069 2070 2075 2076 2080 2081 2084 2091 2096 2100 2113 2120 2129 2130 2131 2132 2133 2134 2137 2142 2143 2149 2157 2158 2161 2886 2917 3029 3034 3345 4775 5308 5309 7590 7623 7668 7683 7687 7689 7871 8401 8693 10006 106…
2143	VSP1_GLOUS	Q91053	Thrombin-like enzyme calobin-1 OS=Gloydius ussuriensis PE=1 SV=1	Regular	5893.01	0	29592.5	25	3	22	17.56	164320	0	30752			Green	1882 1900 1901 1902 1906 1909 1910 1912 1914 1917 1918 1922 1923 1929 1930 1931 1935 1936 1977 1980 1986 1992 1995 2001 2006 2007 2046 2047 2048 2049 2054 2057 2060 2062 2064 2066 2069 2070 2075 2076 2080 2081 2084 2091 2096 2100 2113 2120 2129 2130 2131 2132 2133 2134 2137 2142 2149 2157 2158 2161 2886 2917 3029 3034 3345 4775 5308 5309 7590 7623 7668 7683 7687 7689 7871 8401 8693 10006 10609 11…
1922	VSPC_CROAD	J3RY93	Snake venom serine proteinase 12 OS=Crotalus adamanteus PE=1 SV=1	Regular	5893.01	0	29411.4	25	3	19	17.69	164320	12252	30752	36.9805	1.0876	Green	1882 1900 1901 1902 1906 1909 1910 1912 1914 1917 1918 1923 1929 1930 1931 1935 1936 1977 1980 1986 1992 1995 2001 2006 2007 2046 2047 2048 2049 2054 2057 2060 2062 2064 2066 2069 2070 2075 2076 2080 2081 2084 2091 2096 2100 2113 2120 2129 2130 2131 2132 2133 2134 2137 2142 2143 2149 2157 2158 2161 2886 2917 3029 3034 3345 4775 5308 5309 7590 7623 7668 7683 7687 7689 7871 8401 8693 10006 10609 11…
189149	A0A1L8D5Z7_BOTAT	A0A1L8D5Z7	BATXPLA2 OS=Bothrops atrox PE=2 SV=1	Regular	5841.5	0	16413.8	19	3	17	15.22	108381	0	87396			Green	277 278 279 281 282 283 289 290 291 292 485 486 488 489 503 504 506 507 508 509 510 514 515 516 517 543 548 553 585 586 587 588 591 592 593 597 677 683 763 765 796 799 801 4271 6681 9412 20897 24828 25743 29124 29216 29466 29472 29727 29831 29867 29887 58695 72895 74159 76276 76641 78881 82858 90715 103316 103876 116260 122556 133018 136021 136089 187940 188954
116260	T1E3C7_CROHD	T1E3C7	Phospholipase A2 5 OS=Crotalus horridus PE=2 SV=1	Regular	5841.5	0	16625.9	19	3	17	15.33	108381	0	87396			Green	277 278 279 281 282 283 289 290 291 292 485 486 488 489 503 504 506 507 508 509 510 514 515 516 517 543 548 553 585 586 587 588 591 592 593 597 677 683 763 765 796 799 801 4271 6681 9412 20897 24828 25743 29124 29216 29466 29472 29727 29831 29867 29887 58695 72895 74159 76276 76641 78881 82858 90715 103316 103876 122556 133018 136021 136089 187940 188954 189149
82858	A0A194AQ70_AGKCO	A0A194AQ70	Phospholipase A2 3a OS=Agkistrodon contortrix contortrix PE=3 SV=1	Regular	5841.5	0	16625.9	19	3	17	15.33	108381	0	87396			Green	277 278 279 281 282 283 289 290 291 292 485 486 488 489 503 504 506 507 508 509 510 514 515 516 517 543 548 553 585 586 587 588 591 592 593 597 677 683 763 765 796 799 801 4271 6681 9412 20897 24828 25743 29124 29216 29466 29472 29727 29831 29867 29887 58695 72895 74159 76276 76641 78881 90715 103316 103876 116260 122556 133018 136021 136089 187940 188954 189149
58695	L7VGC1_BOTAN	L7VGC1	Myotoxic protein PLA2K49 OS=Bothrocophias andianus PE=2 SV=1	Regular	5841.5	0	16364.7	31	4	18	18.25	168332	0	107842			Green	277 278 279 281 282 283 289 290 291 292 485 486 488 489 503 504 506 507 508 509 510 514 515 516 517 543 548 553 585 586 587 588 591 592 593 597 677 683 763 765 796 799 801 4271 6681 9412 20897 24828 25743 29124 29216 29466 29472 29727 29831 29867 29887 72895 74159 76276 76641 78881 82858 90715 103316 103876 116260 122556 133018 136021 136089 187940 188954 189149
29887	A0A194AQJ6_9SAUR	A0A194AQJ6	Phospholipase A2 2f OS=Agkistrodon piscivorus PE=3 SV=1	Regular	5841.5	0	16492.9	19	3	14	15.33	108381	0	87396			Green	277 278 279 281 282 283 289 290 291 292 485 486 488 489 503 504 506 507 508 509 510 514 515 516 517 543 548 553 585 586 587 588 591 592 593 597 677 683 763 765 796 799 801 4271 6681 9412 20897 24828 25743 29124 29216 29466 29472 29727 29831 29867 58695 72895 74159 76276 76641 78881 82858 90715 103316 103876 116260 122556 133018 136021 136089 187940 188954 189149
29867	A0A194API6_9SAUR	A0A194API6	Phospholipase A2 2i OS=Agkistrodon piscivorus PE=3 SV=1	Regular	5841.5	0	16386.7	19	3	15	15.33	108381	0	87396			Green	277 278 279 281 282 283 289 290 291 292 485 486 488 489 503 504 506 507 508 509 510 514 515 516 517 543 548 553 585 586 587 588 591 592 593 597 677 683 763 765 796 799 801 4271 6681 9412 20897 24828 25743 29124 29216 29466 29472 29727 29831 29887 58695 72895 74159 76276 76641 78881 82858 90715 103316 103876 116260 122556 133018 136021 136089 187940 188954 189149
29831	A0A194ARP8_9SAUR	A0A194ARP8	Phospholipase A2 2h OS=Agkistrodon piscivorus PE=3 SV=1	Regular	5841.5	0	16445.8	19	3	15	15.33	108381	0	87396			Green	277 278 279 281 282 283 289 290 291 292 485 486 488 489 503 504 506 507 508 509 510 514 515 516 517 543 548 553 585 586 587 588 591 592 593 597 677 683 763 765 796 799 801 4271 6681 9412 20897 24828 25743 29124 29216 29466 29472 29727 29867 29887 58695 72895 74159 76276 76641 78881 82858 90715 103316 103876 116260 122556 133018 136021 136089 187940 188954 189149
29727	A0A194ARQ3_9SAUR	A0A194ARQ3	Phospholipase A2 2c OS=Agkistrodon piscivorus PE=3 SV=1	Regular	5841.5	0	16495.8	19	3	15	15.33	108381	0	87396			Green	277 278 279 281 282 283 289 290 291 292 485 486 488 489 503 504 506 507 508 509 510 514 515 516 517 543 548 553 585 586 587 588 591 592 593 597 677 683 763 765 796 799 801 4271 6681 9412 20897 24828 25743 29124 29216 29466 29472 29831 29867 29887 58695 72895 74159 76276 76641 78881 82858 90715 103316 103876 116260 122556 133018 136021 136089 187940 188954 189149
29466	A0A194AQK1_9SAUR	A0A194AQK1	Phospholipase A2 2a OS=Agkistrodon piscivorus PE=3 SV=1	Regular	5841.5	0	16511.8	19	3	15	15.33	108381	0	87396			Green	277 278 279 281 282 283 289 290 291 292 485 486 488 489 503 504 506 507 508 509 510 514 515 516 517 543 548 553 585 586 587 588 591 592 593 597 677 683 763 765 796 799 801 4271 6681 9412 20897 24828 25743 29124 29216 29472 29727 29831 29867 29887 58695 72895 74159 76276 76641 78881 82858 90715 103316 103876 116260 122556 133018 136021 136089 187940 188954 189149
29216	A0A194APS4_9SAUR	A0A194APS4	Phospholipase A2 2g OS=Agkistrodon piscivorus PE=3 SV=1	Regular	5841.5	0	16351.6	19	3	15	15.44	108381	0	87396			Green	277 278 279 281 282 283 289 290 291 292 485 486 488 489 503 504 506 507 508 509 510 514 515 516 517 543 548 553 585 586 587 588 591 592 593 597 677 683 763 765 796 799 801 4271 6681 9412 20897 24828 25743 29124 29466 29472 29727 29831 29867 29887 58695 72895 74159 76276 76641 78881 82858 90715 103316 103876 116260 122556 133018 136021 136089 187940 188954 189149
29124	A0A194AMI1_9SAUR	A0A194AMI1	Phospholipase A2 2e OS=Agkistrodon piscivorus PE=3 SV=1	Regular	5841.5	0	16485.7	19	3	15	15.33	108381	0	87396			Green	277 278 279 281 282 283 289 290 291 292 485 486 488 489 503 504 506 507 508 509 510 514 515 516 517 543 548 553 585 586 587 588 591 592 593 597 677 683 763 765 796 799 801 4271 6681 9412 20897 24828 25743 29216 29466 29472 29727 29831 29867 29887 58695 72895 74159 76276 76641 78881 82858 90715 103316 103876 116260 122556 133018 136021 136089 187940 188954 189149
20897	A0A194APJ1_9SAUR	A0A194APJ1	Phospholipase A2 2d OS=Agkistrodon piscivorus PE=3 SV=1	Regular	5841.5	0	16498.8	19	3	15	15.33	108381	0	87396			Green	277 278 279 281 282 283 289 290 291 292 485 486 488 489 503 504 506 507 508 509 510 514 515 516 517 543 548 553 585 586 587 588 591 592 593 597 677 683 763 765 796 799 801 4271 6681 9412 24828 25743 29124 29216 29466 29472 29727 29831 29867 29887 58695 72895 74159 76276 76641 78881 82858 90715 103316 103876 116260 122556 133018 136021 136089 187940 188954 189149
796	PA2H1_AGKCL	P49121	Basic phospholipase A2 homolog MT1 OS=Agkistrodon contortrix laticinctus PE=1 SV=1	Regular	5841.5	0	16573.9	19	3	15	15.33	108381	0	87396			Green	277 278 279 281 282 283 289 290 291 292 485 486 488 489 503 504 506 507 508 509 510 514 515 516 517 543 548 553 585 586 587 588 591 592 593 597 677 683 763 765 799 801 4271 6681 9412 20897 24828 25743 29124 29216 29466 29472 29727 29831 29867 29887 58695 72895 74159 76276 76641 78881 82858 90715 103316 103876 116260 122556 133018 136021 136089 187940 188954 189149
508	PA2HB_AGKPL	C0HKC2	Basic phospholipase A2 homolog OS=Agkistrodon piscivorus leucostoma PE=1 SV=1	Regular	5841.5	0	16511.8	19	3	15	15.33	108381	0	87396			Green	277 278 279 281 282 283 289 290 291 292 485 486 488 489 503 504 506 507 509 510 514 515 516 517 543 548 553 585 586 587 588 591 592 593 597 677 683 763 765 796 799 801 4271 6681 9412 20897 24828 25743 29124 29216 29466 29472 29727 29831 29867 29887 58695 72895 74159 76276 76641 78881 82858 90715 103316 103876 116260 122556 133018 136021 136089 187940 188954 189149
507	PA2HB_AGKPC	C0HKC1	Basic phospholipase A2 homolog OS=Agkistrodon piscivorus conanti PE=1 SV=1	Regular	5841.5	0	14759.6	19	3	15	17.36	108381	0	87396			Green	277 278 279 281 282 283 289 290 291 292 485 486 488 489 503 504 506 508 509 510 514 515 516 517 543 548 553 585 586 587 588 591 592 593 597 677 683 763 765 796 799 801 4271 6681 9412 20897 24828 25743 29124 29216 29466 29472 29727 29831 29867 29887 58695 72895 74159 76276 76641 78881 82858 90715 103316 103876 116260 122556 133018 136021 136089 187940 188954 189149
485	PA2H1_BOTAT	Q6JK69	Phospholipase A2 homolog 1 OS=Bothrops atrox PE=1 SV=1	Regular	5841.5	0	16381.7	19	3	18	15.22	108381	0	87396			Green	277 278 279 281 282 283 289 290 291 292 486 488 489 503 504 506 507 508 509 510 514 515 516 517 543 548 553 585 586 587 588 591 592 593 597 677 683 763 765 796 799 801 4271 6681 9412 20897 24828 25743 29124 29216 29466 29472 29727 29831 29867 29887 58695 72895 74159 76276 76641 78881 82858 90715 103316 103876 116260 122556 133018 136021 136089 187940 188954 189149
283	PA2HB_CERGO	Q8UVU7	Basic phospholipase A2 homolog Pgo-K49 OS=Cerrophidion godmani PE=1 SV=1	Regular	5841.5	0	16313.6	19	3	15	15.33	108381	0	87396			Green	277 278 279 281 282 289 290 291 292 485 486 488 489 503 504 506 507 508 509 510 514 515 516 517 543 548 553 585 586 587 588 591 592 593 597 677 683 763 765 796 799 801 4271 6681 9412 20897 24828 25743 29124 29216 29466 29472 29727 29831 29867 29887 58695 72895 74159 76276 76641 78881 82858 90715 103316 103876 116260 122556 133018 136021 136089 187940 188954 189149
281	PA2HB_AGKPI	P04361	Basic phospholipase A2 homolog OS=Agkistrodon piscivorus piscivorus PE=1 SV=1	Regular	5841.5	0	14759.6	19	3	15	17.36	108381	0	87396			Green	277 278 279 282 283 289 290 291 292 485 486 488 489 503 504 506 507 508 509 510 514 515 516 517 543 548 553 585 586 587 588 591 592 593 597 677 683 763 765 796 799 801 4271 6681 9412 20897 24828 25743 29124 29216 29466 29472 29727 29831 29867 29887 58695 72895 74159 76276 76641 78881 82858 90715 103316 103876 116260 122556 133018 136021 136089 187940 188954 189149
279	PA2HA_BOTAS	P0C616	Basic phospholipase A2 homolog 4a OS=Bothrops asper PE=1 SV=1	Regular	5841.5	0	16486.8	19	3	16	15.33	108381	0	87396			Green	277 278 281 282 283 289 290 291 292 485 486 488 489 503 504 506 507 508 509 510 514 515 516 517 543 548 553 585 586 587 588 591 592 593 597 677 683 763 765 796 799 801 4271 6681 9412 20897 24828 25743 29124 29216 29466 29472 29727 29831 29867 29887 58695 72895 74159 76276 76641 78881 82858 90715 103316 103876 116260 122556 133018 136021 136089 187940 188954 189149
50431	E3UJL6_BOTNU	E3UJL6	MP_IIb2 SVMP (Fragment) OS=Bothrops neuwiedi PE=2 SV=1	Regular	5743.02	0	34450	44	4	23	24.91	121121	0	48967			Green	1953 2325 2419 7791 7817 8093 8331 17538 28905 28911 51275 72541 79646 79652 176596 187982 187989 188003 188226 188229 188350 188633 189729 189734 190458 190462 192720 192740
191537	F8S119_CROAD	F8S119	Serine proteinase 7 (Fragment) OS=Crotalus adamanteus PE=2 SV=1	Regular	5720.47	0	24176.3	21	2	18	18.31	161677	0	29947			Green	1882 1901 1902 1906 1909 1910 1912 1917 1922 1929 1930 1931 1935 1936 1977 1980 1992 1995 2001 2006 2007 2048 2049 2054 2057 2060 2062 2064 2066 2069 2070 2076 2080 2081 2091 2096 2100 2129 2130 2131 2132 2133 2137 2142 2143 2149 2158 2161 2886 2917 3029 3034 3345 4775 5308 7590 7623 7668 7683 7687 7689 7871 8401 8693 10006 10609 11255 11258 11260 11261 11566 11622 12050 12051 14738 14855 14916 1…
188634	A0A1W7RB99_CROAD	A0A1W7RB99	Cadam10_SVSP-1 OS=Crotalus adamanteus PE=3 SV=1	Regular	5720.47	0	29584.6	21	2	20	15	161677	0	29947			Green	1882 1901 1902 1906 1909 1910 1912 1917 1922 1929 1930 1931 1935 1936 1977 1980 1992 1995 2001 2006 2007 2048 2049 2054 2057 2060 2062 2064 2066 2069 2070 2076 2080 2081 2091 2096 2100 2129 2130 2131 2132 2133 2137 2142 2143 2149 2158 2161 2886 2917 3029 3034 3345 4775 5308 7590 7623 7668 7683 7687 7689 7871 8401 8693 10006 10609 11255 11258 11260 11261 11566 11622 12050 12051 14738 14855 14916 1…
72989	A0A194ARW1_SISMB	A0A194ARW1	Serine proteinase 10 OS=Sistrurus miliarius barbouri PE=3 SV=1	Regular	5720.47	0	29433.5	21	2	19	15	161677	0	29947			Green	1882 1901 1902 1906 1909 1910 1912 1917 1922 1929 1930 1931 1935 1936 1977 1980 1992 1995 2001 2006 2007 2048 2049 2054 2057 2060 2062 2064 2066 2069 2070 2076 2080 2081 2091 2096 2100 2129 2130 2131 2132 2133 2137 2142 2143 2149 2158 2161 2886 2917 3029 3034 3345 4775 5308 7590 7623 7668 7683 7687 7689 7871 8401 8693 10006 10609 11255 11258 11260 11261 11566 11622 12050 12051 14738 14855 14916 1…
72824	T2HPV4_PROFL	T2HPV4	Serine protease (Fragment) OS=Protobothrops flavoviridis PE=2 SV=1	Regular	5720.47	0	24126.2	21	2	17	17.89	161677	0	29947			Green	1882 1901 1902 1906 1909 1910 1912 1917 1922 1929 1930 1931 1935 1936 1977 1980 1992 1995 2001 2006 2007 2048 2049 2054 2057 2060 2062 2064 2066 2069 2070 2076 2080 2081 2091 2096 2100 2129 2130 2131 2132 2133 2137 2142 2143 2149 2158 2161 2886 2917 3029 3034 3345 4775 5308 7590 7623 7668 7683 7687 7689 7871 8401 8693 10006 10609 11255 11258 11260 11261 11566 11622 12050 12051 14738 14855 14916 1…
72136	T1DP95_CROOH	T1DP95	Kallikrein-CohLL-2 OS=Crotalus oreganus helleri PE=2 SV=1	Regular	5720.47	0	29753.8	21	2	20	14.83	161677	0	29947			Green	1882 1901 1902 1906 1909 1910 1912 1917 1922 1929 1930 1931 1935 1936 1977 1980 1992 1995 2001 2006 2007 2048 2049 2054 2057 2060 2062 2064 2066 2069 2070 2076 2080 2081 2091 2096 2100 2129 2130 2131 2132 2133 2137 2142 2143 2149 2158 2161 2886 2917 3029 3034 3345 4775 5308 7590 7623 7668 7683 7687 7689 7871 8401 8693 10006 10609 11255 11258 11260 11261 11566 11622 12050 12051 14738 14855 14916 1…
25851	A0A286S0D3_GLOIT	A0A286S0D3	Serine protease 3 OS=Gloydius intermedius GN=SP3 PE=2 SV=1	Regular	5720.47	0	28750.7	21	2	23	15.12	161677	0	29947			Green	1882 1901 1902 1906 1909 1910 1912 1917 1922 1929 1930 1931 1935 1936 1977 1980 1992 1995 2001 2006 2007 2048 2049 2054 2057 2060 2062 2064 2066 2069 2070 2076 2080 2081 2091 2096 2100 2129 2130 2131 2132 2133 2137 2142 2143 2149 2158 2161 2886 2917 3029 3034 3345 4775 5308 7590 7623 7668 7683 7687 7689 7871 8401 8693 10006 10609 11255 11258 11260 11261 11566 11622 12050 12051 14738 14855 14916 1…
17432	J3S3W6_CROAD	J3S3W6	Serine proteinase 3b OS=Crotalus adamanteus PE=2 SV=1	Regular	5720.47	0	29593.6	21	2	20	15	161677	0	29947			Green	1882 1901 1902 1906 1909 1910 1912 1917 1922 1929 1930 1931 1935 1936 1977 1980 1992 1995 2001 2006 2007 2048 2049 2054 2057 2060 2062 2064 2066 2069 2070 2076 2080 2081 2091 2096 2100 2129 2130 2131 2132 2133 2137 2142 2143 2149 2158 2161 2886 2917 3029 3034 3345 4775 5308 7590 7623 7668 7683 7687 7689 7871 8401 8693 10006 10609 11255 11258 11260 11261 11566 11622 12050 12051 14738 14855 14916 1…
17232	A0A0F7Z790_CROAD	A0A0F7Z790	Serine proteinase 3c OS=Crotalus adamanteus PE=2 SV=1	Regular	5720.47	0	29552.5	21	2	19	15	161677	0	29947			Green	1882 1901 1902 1906 1909 1910 1912 1917 1922 1929 1930 1931 1935 1936 1977 1980 1992 1995 2001 2006 2007 2048 2049 2054 2057 2060 2062 2064 2066 2069 2070 2076 2080 2081 2091 2096 2100 2129 2130 2131 2132 2133 2137 2142 2143 2149 2158 2161 2886 2917 3029 3034 3345 4775 5308 7590 7623 7668 7683 7687 7689 7871 8401 8693 10006 10609 11255 11258 11260 11261 11566 11622 12050 12051 14738 14855 14916 1…
11258	T1DH10_CROHD	T1DH10	Serine proteinase 10 OS=Crotalus horridus PE=2 SV=1	Regular	5720.47	0	28524.2	21	2	20	15.12	161677	0	29947			Green	1882 1901 1902 1906 1909 1910 1912 1917 1922 1929 1930 1931 1935 1936 1977 1980 1992 1995 2001 2006 2007 2048 2049 2054 2057 2060 2062 2064 2066 2069 2070 2076 2080 2081 2091 2096 2100 2129 2130 2131 2132 2133 2137 2142 2143 2149 2158 2161 2886 2917 3029 3034 3345 4775 5308 7590 7623 7668 7683 7687 7689 7871 8401 8693 10006 10609 11255 11260 11261 11566 11622 12050 12051 14738 14855 14916 14918 1…
8401	A0A0F7Z1J2_CROAD	A0A0F7Z1J2	Serine proteinase 3a OS=Crotalus adamanteus PE=2 SV=1	Regular	5720.47	0	29607.6	21	2	20	15	161677	0	29947			Green	1882 1901 1902 1906 1909 1910 1912 1917 1922 1929 1930 1931 1935 1936 1977 1980 1992 1995 2001 2006 2007 2048 2049 2054 2057 2060 2062 2064 2066 2069 2070 2076 2080 2081 2091 2096 2100 2129 2130 2131 2132 2133 2137 2142 2143 2149 2158 2161 2886 2917 3029 3034 3345 4775 5308 7590 7623 7668 7683 7687 7689 7871 8693 10006 10609 11255 11258 11260 11261 11566 11622 12050 12051 14738 14855 14916 14918 …
2066	VSP4_CROAD	J3SDX0	Snake venom serine proteinase 4a OS=Crotalus adamanteus PE=1 SV=1	Regular	5720.47	0	29607.6	21	2	20	15	161677	0	29947			Green	1882 1901 1902 1906 1909 1910 1912 1917 1922 1929 1930 1931 1935 1936 1977 1980 1992 1995 2001 2006 2007 2048 2049 2054 2057 2060 2062 2064 2069 2070 2076 2080 2081 2091 2096 2100 2129 2130 2131 2132 2133 2137 2142 2143 2149 2158 2161 2886 2917 3029 3034 3345 4775 5308 7590 7623 7668 7683 7687 7689 7871 8401 8693 10006 10609 11255 11258 11260 11261 11566 11622 12050 12051 14738 14855 14916 14918 …
90715	A8E2V7_CERGO	A8E2V7	R6K49 phospholipase A2 (Fragment) OS=Cerrophidion godmani PE=2 SV=1	Regular	5423.53	0	14303.1	13	2	14	12.4	73558	0	71855			Green	277 278 279 281 282 283 289 290 291 292 485 486 488 489 503 504 506 507 508 509 510 514 515 516 517 543 548 553 585 586 587 588 591 592 593 597 683 763 765 796 799 801 4271 6681 9412 20897 24828 25743 29124 29216 29466 29472 29727 29831 29867 29887 58695 72895 74159 76276 76641 78881 82858 103316 103876 116260 122556 133018 136021 136089 187940 188954 189149
78881	A0A193CHJ8_CROMN	A0A193CHJ8	Phospholipase A2_2 OS=Crotalus molossus nigrescens PE=2 SV=1	Regular	5423.53	0	16251.6	13	2	16	10.95	73558	0	71855			Green	277 278 279 281 282 283 289 290 291 292 485 486 488 489 503 504 506 507 508 509 510 514 515 516 517 543 548 553 585 586 587 588 591 592 593 597 683 763 765 796 799 801 4271 6681 9412 20897 24828 25743 29124 29216 29466 29472 29727 29831 29867 29887 58695 72895 74159 76276 76641 82858 90715 103316 103876 116260 122556 133018 136021 136089 187940 188954 189149
4271	A0A1J0R080_CROAT	A0A1J0R080	Phospholipase A2_ group IIG_ basic-Pla2-gK49 OS=Crotalus atrox GN=Pla2g2gK PE=3 SV=1	Regular	5423.53	0	16395.8	13	2	16	10.95	73558	0	71855			Green	277 278 279 281 282 283 289 290 291 292 485 486 488 489 503 504 506 507 508 509 510 514 515 516 517 543 548 553 585 586 587 588 591 592 593 597 683 763 765 796 799 801 6681 9412 20897 24828 25743 29124 29216 29466 29472 29727 29831 29867 29887 58695 72895 74159 76276 76641 78881 82858 90715 103316 103876 116260 122556 133018 136021 136089 187940 188954 189149
509	PA2HB_ATRNM	P82950	Basic phospholipase A2 homolog OS=Atropoides nummifer PE=1 SV=1	Regular	5423.53	0	14510.2	13	2	16	12.4	73558	0	71855			Green	277 278 279 281 282 283 289 290 291 292 485 486 488 489 503 504 506 507 508 510 514 515 516 517 543 548 553 585 586 587 588 591 592 593 597 683 763 765 796 799 801 4271 6681 9412 20897 24828 25743 29124 29216 29466 29472 29727 29831 29867 29887 58695 72895 74159 76276 76641 78881 82858 90715 103316 103876 116260 122556 133018 136021 136089 187940 188954 189149
504	PA2H2_CERGO	P81165	Basic phospholipase A2 homolog OS=Cerrophidion godmani PE=1 SV=1	Regular	5423.53	0	14512.3	13	2	14	12.4	73558	0	71855			Green	277 278 279 281 282 283 289 290 291 292 485 486 488 489 503 506 507 508 509 510 514 515 516 517 543 548 553 585 586 587 588 591 592 593 597 683 763 765 796 799 801 4271 6681 9412 20897 24828 25743 29124 29216 29466 29472 29727 29831 29867 29887 58695 72895 74159 76276 76641 78881 82858 90715 103316 103876 116260 122556 133018 136021 136089 187940 188954 189149
292	PA2H_CROAT	Q8UVZ7	Basic phospholipase A2 homolog Cax-K49 OS=Crotalus atrox PE=1 SV=1	Regular	5423.53	0	16395.8	13	2	16	10.95	73558	0	71855			Green	277 278 279 281 282 283 289 290 291 485 486 488 489 503 504 506 507 508 509 510 514 515 516 517 543 548 553 585 586 587 588 591 592 593 597 683 763 765 796 799 801 4271 6681 9412 20897 24828 25743 29124 29216 29466 29472 29727 29831 29867 29887 58695 72895 74159 76276 76641 78881 82858 90715 103316 103876 116260 122556 133018 136021 136089 187940 188954 189149
50429	E3UJL2_BOTNU	E3UJL2	MP_III3 SVMP (Fragment) OS=Bothrops neuwiedi PE=2 SV=1	Regular	5358.01	0	51303.8	62	5	33	24.15	319051	292198	140986	881.947	45.2473	Green	189721
187940	A0A1L8D611_BOTAT	A0A1L8D611	BATXPLA3 OS=Bothrops atrox PE=2 SV=1	Regular	5325.64	0	16547	29	4	18	24.64	129322	0	91494			Green	277 278 279 281 282 283 289 290 292 485 488 489 503 504 507 508 509 515 516 517 548 553 585 586 591 597 677 683 763 765 796 4271 6681 9412 20897 24828 29124 29216 29466 29472 29727 29831 29867 29887 58695 72895 74159 76276 76641 78881 82858 90715 103316 103876 116260 122556 133018 136021 136089 189149
178233	A0A2D4NXP8_MICSU	A0A2D4NXP8	Uncharacterized protein (Fragment) OS=Micrurus surinamensis PE=4 SV=1	Regular	5024.01	0	99701.1	99	9	83	12.3	432863	0	112951			Green	3 3078 6660 12385 13690 15809 16186 16249 41050 42078 50314 61474 62203 81329 82490 86399 87258 104741 106347 109915 115998 128273 132036 132507 149784 158284 166464 168493 174340 186372 192553
132507	A0A2D4KXA6_9SAUR	A0A2D4KXA6	Uncharacterized protein (Fragment) OS=Micrurus paraensis PE=4 SV=1	Regular	5024.01	0	97593.7	99	9	81	12.59	432863	0	112951			Green	3 3078 6660 12385 13690 15809 16186 16249 41050 42078 50314 61474 62203 81329 82490 86399 87258 104741 106347 109915 115998 128273 132036 149784 158284 166464 168493 174340 178233 186372 192553
24828	I2DAL6_BOTDP	I2DAL6	Putative phospholipase A2-like myotoxin Myo-II OS=Bothrops diporus PE=2 SV=1	Regular	5017.54	0	16636.1	24	3	20	15.94	124784	0	90132			Green	277 278 279 281 282 283 289 290 292 485 488 489 503 504 507 508 509 515 516 517 548 553 585 586 591 597 677 683 763 765 796 4271 6681 9412 20897 29124 29216 29466 29472 29727 29831 29867 29887 58695 72895 74159 76276 76641 78881 82858 90715 103316 103876 116260 122556 133018 136021 136089 187940 189149
188157	A0A1L8D630_BOTAT	A0A1L8D630	BATXCTL42 OS=Bothrops atrox PE=2 SV=1	Regular	4883.68	0	18140.3	17	1	12	9.03	65287	0	11753			Green	182 35367 192750
192721	A0A1L8D5V8_BOTAT	A0A1L8D5V8	BATXSVMPIII25 OS=Bothrops atrox PE=2 SV=1	Regular	4857.9	0	70669	48	4	52	13.28	190105	0	46476			Green	50437 189733 189739 189747 192745
188347	A0A1L8D634_BOTAT	A0A1L8D634	BATXCTL40 OS=Bothrops atrox PE=2 SV=1	Regular	4835.77	0	18112.5	29	4	15	26.28	88065	0	21101			Green	71 182 194 35367 187926 187931 187936 187939 188146 188159 188160 188427 189145 189157 189159 189162 189166 189169 189727 189758 189770 192719 192729 192742 192750
50314	A0A2D4NXS8_MICSU	A0A2D4NXS8	Uncharacterized protein (Fragment) OS=Micrurus surinamensis PE=4 SV=1	Regular	4160.69	0	94531.4	84	8	82	11.06	408476	0	109304			Green	3 3078 6660 12385 13690 15809 16186 16249 41050 42078 61474 62203 81329 82490 86399 87258 104741 106347 109915 115998 128273 132036 132507 149784 158284 166464 168493 174340 178233 186372 192553
189203	A0A1W7RB69_CROAD	A0A1W7RB69	Cadam10_SVSP-9 OS=Crotalus adamanteus PE=3 SV=1	Regular	4025.7	0	28706.3	26	3	26	19.46	189385	37317	34642	112.635	3.2333	Green	1922 2054 2066 2069 2070 2143 2158 2160 2161 2162 2917 7623 7668 7683 8401 10609 11258 11566 14855 14916 14918 15120 15546 15757 15880 16113 17232 17432 17612 21195 25851 29238 29241 29448 29846 72136 72317 72326 72568 72666 72824 72989 73080 73190 75082 75127 76674 77792 78520 84610 113336 114359 117484 117488 176788 176789 176890 176898 188147 188420 188634 189193 189772 191537 192722 192730
75127	A0A0U2UH64_CROVE	A0A0U2UH64	Serine protease OS=Crotalus vegrandis PE=2 SV=1	Regular	4025.7	0	28846.5	26	3	27	19.38	189385	0	34642			Green	1922 2054 2066 2069 2070 2143 2158 2160 2161 2162 2917 7623 7668 7683 8401 10609 11258 11566 14855 14916 14918 15120 15546 15757 15880 16113 17232 17432 17612 21195 25851 29238 29241 29448 29846 72136 72317 72326 72568 72666 72824 72989 73080 73190 75082 76674 77792 78520 84610 113336 114359 117484 117488 176788 176789 176890 176898 188147 188420 188634 189193 189203 189772 191537 192722 192730
11566	A0A0K8RYS0_CROHD	A0A0K8RYS0	Serine proteinase 5 OS=Crotalus horridus PE=3 SV=1	Regular	4025.7	0	28827.5	26	3	24	19.38	189385	0	34642			Green	1922 2054 2066 2069 2070 2143 2158 2160 2161 2162 2917 7623 7668 7683 8401 10609 11258 14855 14916 14918 15120 15546 15757 15880 16113 17232 17432 17612 21195 25851 29238 29241 29448 29846 72136 72317 72326 72568 72666 72824 72989 73080 73190 75082 75127 76674 77792 78520 84610 113336 114359 117484 117488 176788 176789 176890 176898 188147 188420 188634 189193 189203 189772 191537 192722 192730
7623	T1E3B5_CROHD	T1E3B5	Serine proteinase 7 OS=Crotalus horridus PE=2 SV=1	Regular	4025.7	0	28836.5	26	3	24	19.38	189385	0	34642			Green	1922 2054 2066 2069 2070 2143 2158 2160 2161 2162 2917 7668 7683 8401 10609 11258 11566 14855 14916 14918 15120 15546 15757 15880 16113 17232 17432 17612 21195 25851 29238 29241 29448 29846 72136 72317 72326 72568 72666 72824 72989 73080 73190 75082 75127 76674 77792 78520 84610 113336 114359 117484 117488 176788 176789 176890 176898 188147 188420 188634 189193 189203 189772 191537 192722 192730
15546	A0A0K8RYP3_CROHD	A0A0K8RYP3	Serine proteinase 12b OS=Crotalus horridus PE=3 SV=1	Regular	3999.22	0	29602.6	18	2	20	13.31	154711	0	29199			Green	1882 1900 1901 1914 1917 1918 1922 1923 1929 1977 1986 2001 2046 2047 2062 2066 2075 2084 2091 2100 2113 2120 2130 2132 2134 2142 2143 2157 2158 2161 2886 2917 3029 3345 5309 7623 7683 7871 8401 11258 11553 11566 14916 14918 15120 15127 15880 17232 17432 17612 21043 21052 21148 21195 25844 25851 25951 29241 29846 56966 59910 59942 71925 72136 72148 72316 72317 72711 72723 72824 72902 72989 73173 …
15120	A0A0K8RS96_CROHD	A0A0K8RS96	Serine proteinase 3c OS=Crotalus horridus PE=3 SV=1	Regular	3999.22	0	29731.7	18	2	20	13.31	154711	0	29199			Green	1882 1900 1901 1914 1917 1918 1922 1923 1929 1977 1986 2001 2046 2047 2062 2066 2075 2084 2091 2100 2113 2120 2130 2132 2134 2142 2143 2157 2158 2161 2886 2917 3029 3345 5309 7623 7683 7871 8401 11258 11553 11566 14916 14918 15127 15546 15880 17232 17432 17612 21043 21052 21148 21195 25844 25851 25951 29241 29846 56966 59910 59942 71925 72136 72148 72316 72317 72711 72723 72824 72902 72989 73173 …
14918	T1DH01_CROHD	T1DH01	Serine proteinase 2b OS=Crotalus horridus PE=2 SV=1	Regular	3999.22	0	29662.7	18	2	20	13.31	154711	0	29199			Green	1882 1900 1901 1914 1917 1918 1922 1923 1929 1977 1986 2001 2046 2047 2062 2066 2075 2084 2091 2100 2113 2120 2130 2132 2134 2142 2143 2157 2158 2161 2886 2917 3029 3345 5309 7623 7683 7871 8401 11258 11553 11566 14916 15120 15127 15546 15880 17232 17432 17612 21043 21052 21148 21195 25844 25851 25951 29241 29846 56966 59910 59942 71925 72136 72148 72316 72317 72711 72723 72824 72902 72989 73173 …
14916	T1DJY2_CROHD	T1DJY2	Serine proteinase 12a OS=Crotalus horridus PE=2 SV=1	Regular	3999.22	0	29644.7	18	2	20	13.31	154711	0	29199			Green	1882 1900 1901 1914 1917 1918 1922 1923 1929 1977 1986 2001 2046 2047 2062 2066 2075 2084 2091 2100 2113 2120 2130 2132 2134 2142 2143 2157 2158 2161 2886 2917 3029 3345 5309 7623 7683 7871 8401 11258 11553 11566 14918 15120 15127 15546 15880 17232 17432 17612 21043 21052 21148 21195 25844 25851 25951 29241 29846 56966 59910 59942 71925 72136 72148 72316 72317 72711 72723 72824 72902 72989 73173 …
7683	A0A0K8RYZ0_CROHD	A0A0K8RYZ0	Serine proteinase 12d OS=Crotalus horridus PE=3 SV=1	Regular	3999.22	0	29234.2	18	2	20	13.46	154711	0	29199			Green	1882 1900 1901 1914 1917 1918 1922 1923 1929 1977 1986 2001 2046 2047 2062 2066 2075 2084 2091 2100 2113 2120 2130 2132 2134 2142 2143 2157 2158 2161 2886 2917 3029 3345 5309 7623 7871 8401 11258 11553 11566 14916 14918 15120 15127 15546 15880 17232 17432 17612 21043 21052 21148 21195 25844 25851 25951 29241 29846 56966 59910 59942 71925 72136 72148 72316 72317 72711 72723 72824 72902 72989 73173…
2158	VSPH_BOTJR	Q7T229	Snake venom serine protease homolog OS=Bothrops jararacussu PE=1 SV=1	Regular	3972.36	0	29338.4	62	9	21	42.31	110658	82166	38090	248.003	7.276	Green	1882 1900 1901 1902 1906 1909 1910 1912 1914 1917 1918 1922 1923 1929 1930 1931 1935 1936 1977 1980 1986 1992 1995 2001 2006 2007 2046 2047 2048 2049 2054 2057 2060 2062 2064 2066 2069 2070 2075 2076 2080 2081 2084 2091 2096 2100 2113 2120 2129 2130 2131 2132 2133 2134 2137 2142 2143 2149 2157 2160 2161 2162 2886 2917 3029 3034 3345 4775 5308 5309 7590 7623 7668 7683 7687 7689 7871 8401 8693 1000…
29846	A0A194AQD7_9SAUR	A0A194AQD7	Serine proteinase 13f OS=Agkistrodon piscivorus PE=3 SV=1	Regular	3956.24	0	28641.4	22	2	20	15.12	182991	0	33828			Green	1922 2054 2066 2069 2070 2143 2158 2160 2161 2162 2917 7623 7668 7683 8401 11258 11566 14855 14916 14918 15120 15546 15757 15880 16113 17232 17432 17612 21195 25851 29241 29448 72136 72317 72326 72568 72666 72824 72989 73080 73190 75127 76674 77792 78520 84610 114359 117488 176789 188147 188420 188634 189193 189203 189772 191537 192730
29241	A0A194APL5_9SAUR	A0A194APL5	Serine proteinase 13b OS=Agkistrodon piscivorus PE=3 SV=1	Regular	3956.24	0	28628.3	22	2	20	15.12	182991	0	33828			Green	1922 2054 2066 2069 2070 2143 2158 2160 2161 2162 2917 7623 7668 7683 8401 11258 11566 14855 14916 14918 15120 15546 15757 15880 16113 17232 17432 17612 21195 25851 29448 29846 72136 72317 72326 72568 72666 72824 72989 73080 73190 75127 76674 77792 78520 84610 114359 117488 176789 188147 188420 188634 189193 189203 189772 191537 192730
21195	A0A194APC8_9SAUR	A0A194APC8	Serine proteinase 13d OS=Agkistrodon piscivorus PE=3 SV=1	Regular	3956.24	0	28671.3	22	2	22	15.12	182991	0	33828			Green	1922 2054 2066 2069 2070 2143 2158 2160 2161 2162 2917 7623 7668 7683 8401 11258 11566 14855 14916 14918 15120 15546 15757 15880 16113 17232 17432 17612 25851 29241 29448 29846 72136 72317 72326 72568 72666 72824 72989 73080 73190 75127 76674 77792 78520 84610 114359 117488 176789 188147 188420 188634 189193 189203 189772 191537 192730
2917	A0A194APL0_9SAUR	A0A194APL0	Serine proteinase 13a OS=Agkistrodon piscivorus PE=3 SV=1	Regular	3956.24	0	28670.3	22	2	20	15.12	182991	0	33828			Green	1922 2054 2066 2069 2070 2143 2158 2160 2161 2162 7623 7668 7683 8401 11258 11566 14855 14916 14918 15120 15546 15757 15880 16113 17232 17432 17612 21195 25851 29241 29448 29846 72136 72317 72326 72568 72666 72824 72989 73080 73190 75127 76674 77792 78520 84610 114359 117488 176789 188147 188420 188634 189193 189203 189772 191537 192730
2161	VSPPA_AGKPL	E5L0E5	Venom plasminogen activator OS=Agkistrodon piscivorus leucostoma PE=2 SV=1	Regular	3956.24	0	28762.3	22	2	24	15.12	182991	0	33828			Green	1922 2054 2066 2069 2070 2143 2158 2160 2162 2917 7623 7668 7683 8401 11258 11566 14855 14916 14918 15120 15546 15757 15880 16113 17232 17432 17612 21195 25851 29241 29448 29846 72136 72317 72326 72568 72666 72824 72989 73080 73190 75127 76674 77792 78520 84610 114359 117488 176789 188147 188420 188634 189193 189203 189772 191537 192730
158284	A0A2D4MIQ4_9SAUR	A0A2D4MIQ4	Uncharacterized protein (Fragment) OS=Micrurus spixii PE=4 SV=1	Regular	3901.9	0	75600.6	90	8	54	14.48	419191	0	110133			Green	3 3078 6660 12385 13690 15809 16186 16249 41050 42078 50314 62203 82490 86399 87258 104741 106347 109915 115998 132036 132507 149784 166464 168493 174340 178233 186372 192553
104741	A0A2D4KXA8_9SAUR	A0A2D4KXA8	Uncharacterized protein OS=Micrurus paraensis PE=4 SV=1	Regular	3901.9	0	86722.3	90	8	66	12.63	419191	0	110133			Green	3 3078 6660 12385 13690 15809 16186 16249 41050 42078 50314 62203 82490 86399 87258 106347 109915 115998 132036 132507 149784 158284 166464 168493 174340 178233 186372 192553
72317	T1DP94_CROOH	T1DP94	Kallikrein-CohLL-7 OS=Crotalus oreganus helleri PE=2 SV=1	Regular	3896.14	0	28816.6	18	2	28	15.12	158462	0	29208			Green	1922 2066 2143 2160 2161 2917 7623 7683 8401 10609 11258 11566 14916 14918 15120 15546 15880 17232 17432 17612 21195 25851 29238 29241 29846 72136 72824 72989 75082 75127 113336 114359 117484 176788 176890 176898 188147 188420 188634 189203 191537 192722 192730
188420	A0A1L8D674_BOTAT	A0A1L8D674	BATXSVSP6 OS=Bothrops atrox PE=2 SV=1	Regular	3826.68	0	28560.4	14	1	19	10.85	152068	0	28394			Green	1922 2066 2143 2161 2917 7623 7683 8401 11258 11566 14916 14918 15120 15546 15880 17232 17432 17612 21195 25851 29241 29846 72136 72317 72824 72989 75127 114359 188634 189203 191537 192730
189735	A0A1L8D670_BOTAT	A0A1L8D670	BATXCTL7 OS=Bothrops atrox PE=2 SV=1	Regular	3743.52	0	17712.8	10	1	9	5.41	46871	0	13256			Green	173 21570 187927 189719
187927	A0A1L8D6H8_BOTAT	A0A1L8D6H8	BATXCTL8 OS=Bothrops atrox PE=2 SV=1	Regular	3743.52	0	17774.8	10	1	11	5.41	46871	0	13256			Green	173 21570 189719 189735
21570	M1VNP5_BOTJA	M1VNP5	Botrocetin-2 beta OS=Bothrops jararaca GN=bot-2B PE=2 SV=1	Regular	3743.52	0	17570.5	10	1	9	5.41	46871	0	13256			Green	173 187927 189719 189735
1992	VSPBH_BOTAL	P0CG03	Thrombin-like enzyme bhalternin OS=Bothrops alternatus PE=1 SV=1	Regular	3717.59	0	28672.5	33	4	19	27.31	66295	13258	26967	40.0169	1.1474	Green	1882 1901 1902 1906 1909 1910 1912 1917 1922 1929 1930 1931 1935 1936 1977 1980 1995 2001 2006 2007 2048 2049 2054 2057 2060 2062 2064 2066 2069 2070 2076 2080 2081 2091 2096 2100 2129 2130 2131 2132 2133 2137 2142 2143 2149 2158 2886 3029 3034 3345 4775 5308 7590 7668 7687 7689 7871 8401 8693 10006 10609 11255 11258 11260 11261 11622 12050 12051 14738 14855 15210 15322 15495 15553 15757 15784 15…
192553	A0A0F7ZDU6_CROAD	A0A0F7ZDU6	Alpha-1_4 glucan phosphorylase OS=Crotalus adamanteus PE=2 SV=1	Regular	3714.88	0	99322.7	45	5	86	5.82	240538	0	46457			Green	3 3078 6660 12385 15809 16186 16249 41050 42078 50314 61474 62203 81329 82490 86399 87258 104741 106347 109915 115998 128273 132036 132507 149784 158284 166464 168493 174340 178233 186372
115998	A0A0K8S1S9_CROHD	A0A0K8S1S9	Alpha-1_4 glucan phosphorylase OS=Crotalus horridus PE=3 SV=1	Regular	3714.88	0	99360.8	45	5	87	5.82	240538	0	46457			Green	3 3078 6660 12385 15809 16186 16249 41050 42078 50314 61474 62203 81329 82490 86399 87258 104741 106347 109915 128273 132036 132507 149784 158284 166464 168493 174340 178233 186372 192553
82490	A0A1W7RH38_AGKCO	A0A1W7RH38	Alpha-1_4 glucan phosphorylase OS=Agkistrodon contortrix contortrix PE=3 SV=1	Regular	3714.88	0	99296.6	45	5	84	5.82	240538	0	46457			Green	3 3078 6660 12385 15809 16186 16249 41050 42078 50314 61474 62203 81329 86399 87258 104741 106347 109915 115998 128273 132036 132507 149784 158284 166464 168493 174340 178233 186372 192553
42078	A0A0B8RYR6_BOIIR	A0A0B8RYR6	Alpha-1_4 glucan phosphorylase OS=Boiga irregularis PE=3 SV=1	Regular	3714.88	0	99441	45	5	87	5.82	240538	0	46457			Green	3 3078 6660 12385 15809 16186 16249 41050 50314 61474 62203 81329 82490 86399 87258 104741 106347 109915 115998 128273 132036 132507 149784 158284 166464 168493 174340 178233 186372 192553
15809	T1DMY7_CROHD	T1DMY7	Alpha-1_4 glucan phosphorylase OS=Crotalus horridus PE=2 SV=1	Regular	3714.88	0	99345.8	45	5	87	5.82	240538	0	46457			Green	3 3078 6660 12385 16186 16249 41050 42078 50314 61474 62203 81329 82490 86399 87258 104741 106347 109915 115998 128273 132036 132507 149784 158284 166464 168493 174340 178233 186372 192553
3078	U3F856_MICFL	U3F856	Alpha-1_4 glucan phosphorylase OS=Micrurus fulvius PE=2 SV=1	Regular	3714.88	0	99333.9	45	5	88	5.82	240538	0	46457			Green	3 6660 12385 15809 16186 16249 41050 42078 50314 61474 62203 81329 82490 86399 87258 104741 106347 109915 115998 128273 132036 132507 149784 158284 166464 168493 174340 178233 186372 192553
39712	E3UJL1_BOTNU	E3UJL1	MP_III2 SVMP (Fragment) OS=Bothrops neuwiedi PE=2 SV=1	Regular	3697.96	0	51680.4	78	6	29	20.36	187478	129136	68428	389.774	20.1437	Green	2494 50428 189165
189193	A0A1L8D5U9_BOTAT	A0A1L8D5U9	BATXSVSP10 OS=Bothrops atrox PE=2 SV=1	Regular	3684.86	0	29308.4	44	6	21	33.46	90608	0	30651			Green	1882 1900 1901 1902 1906 1909 1910 1912 1914 1917 1918 1922 1923 1929 1930 1931 1935 1936 1977 1980 1986 1992 1995 2001 2006 2007 2046 2047 2048 2049 2054 2057 2060 2062 2064 2066 2069 2070 2075 2076 2080 2081 2084 2091 2096 2100 2113 2120 2129 2130 2131 2132 2133 2134 2137 2142 2143 2149 2157 2158 2160 2161 2162 2886 2917 3029 3034 3345 4775 5308 5309 7590 7623 7668 7683 7687 7689 7871 8401 8693…
189739	A0A1L8D5V7_BOTAT	A0A1L8D5V7	BATXSVMPIII26 OS=Bothrops atrox PE=2 SV=1	Regular	3673.08	0	70899.1	35	3	51	10.66	167315	0	42485			Green	50437 189733 192721 192745
50428	E3UJL0_BOTNU	E3UJL0	MP_III1 SVMP (Fragment) OS=Bothrops neuwiedi PE=2 SV=1	Regular	3605.53	0	51806.6	72	5	30	17.38	183554	0	66381			Green	2494 39712 189165
29472	A0A194APS9_9SAUR	A0A194APS9	Phospholipase A2 2b OS=Agkistrodon piscivorus PE=3 SV=1	Regular	3566.66	0	16529.9	14	2	15	9.49	103722	0	86237			Green	277 278 279 281 282 283 289 290 292 485 488 489 503 504 507 508 509 515 516 517 548 553 585 586 591 597 677 683 763 765 796 4271 6681 9412 20897 24828 29124 29216 29466 29727 29831 29867 29887 58695 72895 74159 76276 76641 78881 82858 90715 103316 103876 116260 122556 133018 136021 136089 187940 189149
189724	A0A1L8D635_BOTAT	A0A1L8D635	BATXSVSP9 OS=Bothrops atrox PE=2 SV=1	Regular	3555.29	0	29421.6	36	5	22	29.23	59685	0	25217			Green	1882 1900 1901 1902 1906 1909 1910 1912 1914 1917 1918 1922 1923 1929 1930 1931 1935 1936 1977 1980 1986 1992 1995 2001 2006 2007 2046 2047 2048 2049 2054 2057 2060 2062 2064 2066 2069 2070 2075 2076 2080 2081 2084 2091 2096 2100 2113 2120 2129 2130 2131 2132 2133 2134 2137 2142 2143 2149 2157 2158 2886 3029 3034 3345 4775 5308 5309 7590 7668 7683 7687 7689 7871 8401 8693 10006 10609 11255 11258 …
188423	A0A1L8D623_BOTAT	A0A1L8D623	BATXCTL36 OS=Bothrops atrox PE=2 SV=1	Regular	3294.67	0	19464.9	25	4	13	26.99	53522	34057.8	12535	102.797	2.0009	Green	28 103 139 8566 78532 189234 191656 191658
132036	A0A2D4JUN0_9SAUR	A0A2D4JUN0	Uncharacterized protein (Fragment) OS=Micrurus paraensis PE=4 SV=1	Regular	3179.43	0	93553.9	72	7	74	10.53	361295	0	89205			Green	3 3078 6660 12385 13690 15809 16186 16249 41050 42078 50314 62203 82490 86399 87258 104741 106347 109915 115998 132507 149784 158284 166464 168493 174340 178233 186372 192553
86399	V8P8G9_OPHHA	V8P8G9	Alpha-1_4 glucan phosphorylase (Fragment) OS=Ophiophagus hannah GN=PYGB PE=3 SV=1	Regular	3179.43	0	97697.6	72	7	79	10.08	361295	0	89205			Green	3 3078 6660 12385 13690 15809 16186 16249 41050 42078 50314 62203 82490 87258 104741 106347 109915 115998 132036 132507 149784 158284 166464 168493 174340 178233 186372 192553
62203	A0A2D4HEH5_MICLE	A0A2D4HEH5	Uncharacterized protein OS=Micrurus lemniscatus lemniscatus PE=4 SV=1	Regular	3179.43	0	97597.6	72	7	79	10.08	361295	0	89205			Green	3 3078 6660 12385 13690 15809 16186 16249 41050 42078 50314 82490 86399 87258 104741 106347 109915 115998 132036 132507 149784 158284 166464 168493 174340 178233 186372 192553
41050	A0A0B8RUK3_BOIIR	A0A0B8RUK3	Alpha-1_4 glucan phosphorylase OS=Boiga irregularis PE=3 SV=1	Regular	3179.43	0	97659.7	72	7	77	10.08	361295	0	89205			Green	3 3078 6660 12385 13690 15809 16186 16249 42078 50314 62203 82490 86399 87258 104741 106347 109915 115998 132036 132507 149784 158284 166464 168493 174340 178233 186372 192553
136089	A0A0A1WDL6_ECHCO	A0A0A1WDL6	Phospholipase A2 Group IIA b (Fragment) OS=Echis coloratus PE=2 SV=1	Regular	3148.69	0	17434.5	8	1	13	4.73	68899	0	70696			Green	277 278 279 281 282 283 289 290 292 485 488 489 503 504 507 508 509 515 516 517 548 553 585 586 591 597 683 763 765 796 4271 6681 9412 20897 24828 29124 29216 29466 29472 29727 29831 29867 29887 58695 72895 74159 76276 76641 78881 82858 90715 103316 103876 116260 122556 133018 136021 187940 189149
136021	A0A0A1WC82_ECHCO	A0A0A1WC82	Phospholipase A2 Group IIA c OS=Echis coloratus PE=2 SV=1	Regular	3148.69	0	16450.6	8	1	11	5.11	68899	0	70696			Green	277 278 279 281 282 283 289 290 292 485 488 489 503 504 507 508 509 515 516 517 548 553 585 586 591 597 683 763 765 796 4271 6681 9412 20897 24828 29124 29216 29466 29472 29727 29831 29867 29887 58695 72895 74159 76276 76641 78881 82858 90715 103316 103876 116260 122556 133018 136089 187940 189149
133018	A0A0A1WDQ3_ECHCO	A0A0A1WDQ3	Phospholipase A2 Group IIA a (Fragment) OS=Echis coloratus PE=2 SV=1	Regular	3148.69	0	17809.9	8	1	12	4.52	68899	0	70696			Green	277 278 279 281 282 283 289 290 292 485 488 489 503 504 507 508 509 515 516 517 548 553 585 586 591 597 683 763 765 796 4271 6681 9412 20897 24828 29124 29216 29466 29472 29727 29831 29867 29887 58695 72895 74159 76276 76641 78881 82858 90715 103316 103876 116260 122556 136021 136089 187940 189149
122556	A0A140YIG3_ECHCA	A0A140YIG3	Basic phospholipase A2 OS=Echis carinatus PE=2 SV=1	Regular	3148.69	0	16456.5	8	1	13	5.11	68899	0	70696			Green	277 278 279 281 282 283 289 290 292 485 488 489 503 504 507 508 509 515 516 517 548 553 585 586 591 597 683 763 765 796 4271 6681 9412 20897 24828 29124 29216 29466 29472 29727 29831 29867 29887 58695 72895 74159 76276 76641 78881 82858 90715 103316 103876 116260 133018 136021 136089 187940 189149
103876	A0A0H3U240_PROMB	A0A0H3U240	Phospholipase A2 OS=Protobothrops mangshanensis PE=3 SV=1	Regular	3148.69	0	16568	8	1	16	5.11	68899	0	70696			Green	277 278 279 281 282 283 289 290 292 485 488 489 503 504 507 508 509 515 516 517 548 553 585 586 591 597 683 763 765 796 4271 6681 9412 20897 24828 29124 29216 29466 29472 29727 29831 29867 29887 58695 72895 74159 76276 76641 78881 82858 90715 103316 116260 122556 133018 136021 136089 187940 189149
103316	A0A0H3U1X8_PROMB	A0A0H3U1X8	Phospholipase A2 OS=Protobothrops mangshanensis PE=3 SV=1	Regular	3148.69	0	16465.8	8	1	15	5.11	68899	0	70696			Green	277 278 279 281 282 283 289 290 292 485 488 489 503 504 507 508 509 515 516 517 548 553 585 586 591 597 683 763 765 796 4271 6681 9412 20897 24828 29124 29216 29466 29472 29727 29831 29867 29887 58695 72895 74159 76276 76641 78881 82858 90715 103876 116260 122556 133018 136021 136089 187940 189149
76641	U3T783_PROFL	U3T783	Phospholipase a2 (Fragment) OS=Protobothrops flavoviridis PE=2 SV=1	Regular	3148.69	0	8387.55	8	1	11	10	68899	0	70696			Green	277 278 279 281 282 283 289 290 292 485 488 489 503 504 507 508 509 515 516 517 548 553 585 586 591 597 683 763 765 796 4271 6681 9412 20897 24828 29124 29216 29466 29472 29727 29831 29867 29887 58695 72895 74159 76276 78881 82858 90715 103316 103876 116260 122556 133018 136021 136089 187940 189149
76276	A0A077L6W2_PROFL	A0A077L6W2	Phospholipase A2 (Fragment) OS=Protobothrops flavoviridis PE=2 SV=1	Regular	3148.69	0	10027.3	8	1	9	8.64	68899	0	70696			Green	277 278 279 281 282 283 289 290 292 485 488 489 503 504 507 508 509 515 516 517 548 553 585 586 591 597 683 763 765 796 4271 6681 9412 20897 24828 29124 29216 29466 29472 29727 29831 29867 29887 58695 72895 74159 76641 78881 82858 90715 103316 103876 116260 122556 133018 136021 136089 187940 189149
9412	A0A0S2C1J5_PROTO	A0A0S2C1J5	Lys49 phospholipase A2 isozyme BP-I OS=Protobothrops tokarensis PE=2 SV=1	Regular	3148.69	0	16335.7	8	1	18	5.07	68899	0	70696			Green	277 278 279 281 282 283 289 290 292 485 488 489 503 504 507 508 509 515 516 517 548 553 585 586 591 597 683 763 765 796 4271 6681 20897 24828 29124 29216 29466 29472 29727 29831 29867 29887 58695 72895 74159 76276 76641 78881 82858 90715 103316 103876 116260 122556 133018 136021 136089 187940 189149
6681	A0A077L7C7_PROEL	A0A077L7C7	PeBP(R)-II OS=Protobothrops elegans GN=PeBP(R)-II PE=2 SV=1	Regular	3148.69	0	16298.7	8	1	15	5.11	68899	0	70696			Green	277 278 279 281 282 283 289 290 292 485 488 489 503 504 507 508 509 515 516 517 548 553 585 586 591 597 683 763 765 796 4271 9412 20897 24828 29124 29216 29466 29472 29727 29831 29867 29887 58695 72895 74159 76276 76641 78881 82858 90715 103316 103876 116260 122556 133018 136021 136089 187940 189149
765	PA2B1_PROEL	Q2PG81	Basic phospholipase A2 PeBP(R)-I/II OS=Protobothrops elegans PE=1 SV=2	Regular	3148.69	0	16284.6	8	1	15	5.11	68899	0	70696			Green	277 278 279 281 282 283 289 290 292 485 488 489 503 504 507 508 509 515 516 517 548 553 585 586 591 597 683 763 796 4271 6681 9412 20897 24828 29124 29216 29466 29472 29727 29831 29867 29887 58695 72895 74159 76276 76641 78881 82858 90715 103316 103876 116260 122556 133018 136021 136089 187940 189149
683	PA2B1_PROFL	P0DJJ8	Basic phospholipase A2 BP-I OS=Protobothrops flavoviridis PE=1 SV=1	Regular	3148.69	0	16335.7	8	1	18	5.07	68899	0	70696			Green	277 278 279 281 282 283 289 290 292 485 488 489 503 504 507 508 509 515 516 517 548 553 585 586 591 597 763 765 796 4271 6681 9412 20897 24828 29124 29216 29466 29472 29727 29831 29867 29887 58695 72895 74159 76276 76641 78881 82858 90715 103316 103876 116260 122556 133018 136021 136089 187940 189149
597	PA2H_PROMB	P84776	Basic phospholipase A2 homolog zhaoermiatoxin OS=Protobothrops mangshanensis PE=1 SV=1	Regular	3148.69	0	14783.8	8	1	16	5.79	68899	0	70696			Green	277 278 279 281 282 283 289 290 292 485 488 489 503 504 507 508 509 515 516 517 548 553 585 586 591 683 763 765 796 4271 6681 9412 20897 24828 29124 29216 29466 29472 29727 29831 29867 29887 58695 72895 74159 76276 76641 78881 82858 90715 103316 103876 116260 122556 133018 136021 136089 187940 189149
553	PA2B3_PROFL	C7G1G6	Basic phospholipase A2 BP-III OS=Protobothrops flavoviridis PE=1 SV=1	Regular	3148.69	0	16306.7	8	1	17	5.07	68899	0	70696			Green	277 278 279 281 282 283 289 290 292 485 488 489 503 504 507 508 509 515 516 517 548 585 586 591 597 683 763 765 796 4271 6681 9412 20897 24828 29124 29216 29466 29472 29727 29831 29867 29887 58695 72895 74159 76276 76641 78881 82858 90715 103316 103876 116260 122556 133018 136021 136089 187940 189149
548	PA2B2_PROFL	P0DJJ9	Basic phospholipase A2 BP-II OS=Protobothrops flavoviridis PE=1 SV=1	Regular	3148.69	0	16320.7	8	1	18	5.07	68899	0	70696			Green	277 278 279 281 282 283 289 290 292 485 488 489 503 504 507 508 509 515 516 517 553 585 586 591 597 683 763 765 796 4271 6681 9412 20897 24828 29124 29216 29466 29472 29727 29831 29867 29887 58695 72895 74159 76276 76641 78881 82858 90715 103316 103876 116260 122556 133018 136021 136089 187940 189149
517	PA2H_PROMU	P22640	Basic phospholipase A2 homolog OS=Protobothrops mucrosquamatus PE=1 SV=1	Regular	3148.69	0	14607.6	8	1	15	5.74	68899	0	70696			Green	277 278 279 281 282 283 289 290 292 485 488 489 503 504 507 508 509 515 516 548 553 585 586 591 597 683 763 765 796 4271 6681 9412 20897 24828 29124 29216 29466 29472 29727 29831 29867 29887 58695 72895 74159 76276 76641 78881 82858 90715 103316 103876 116260 122556 133018 136021 136089 187940 189149
515	PA2HS_ECHPL	P0DMT1	Phospholipase A2 homolog OS=Echis pyramidum leakeyi PE=1 SV=1	Regular	3148.69	0	14510.1	8	1	13	5.79	68899	0	70696			Green	277 278 279 281 282 283 289 290 292 485 488 489 503 504 507 508 509 516 517 548 553 585 586 591 597 683 763 765 796 4271 6681 9412 20897 24828 29124 29216 29466 29472 29727 29831 29867 29887 58695 72895 74159 76276 76641 78881 82858 90715 103316 103876 116260 122556 133018 136021 136089 187940 189149
489	PA2HB_CALRH	Q9PVF3	Basic phospholipase A2 homolog G6K49 OS=Calloselasma rhodostoma PE=2 SV=1	Regular	3148.69	0	16264.6	8	1	15	5.07	68899	0	70696			Green	277 278 279 281 282 283 289 290 292 485 488 503 504 507 508 509 515 516 517 548 553 585 586 591 597 683 763 765 796 4271 6681 9412 20897 24828 29124 29216 29466 29472 29727 29831 29867 29887 58695 72895 74159 76276 76641 78881 82858 90715 103316 103876 116260 122556 133018 136021 136089 187940 189149
290	PA2HS_ECHCO	P0DMT3	Phospholipase A2 homolog OS=Echis coloratus PE=1 SV=1	Regular	3148.69	0	14504.2	8	1	11	5.79	68899	0	70696			Green	277 278 279 281 282 283 289 292 485 488 489 503 504 507 508 509 515 516 517 548 553 585 586 591 597 683 763 765 796 4271 6681 9412 20897 24828 29124 29216 29466 29472 29727 29831 29867 29887 58695 72895 74159 76276 76641 78881 82858 90715 103316 103876 116260 122556 133018 136021 136089 187940 189149
289	PA2HP_PROMU	Q2PWA3	Basic phospholipase A2 homolog promutoxin OS=Protobothrops mucrosquamatus PE=1 SV=1	Regular	3148.69	0	16241.6	8	1	15	5.07	68899	0	70696			Green	277 278 279 281 282 283 290 292 485 488 489 503 504 507 508 509 515 516 517 548 553 585 586 591 597 683 763 765 796 4271 6681 9412 20897 24828 29124 29216 29466 29472 29727 29831 29867 29887 58695 72895 74159 76276 76641 78881 82858 90715 103316 103876 116260 122556 133018 136021 136089 187940 189149
166464	A0A2D4LAG5_9SAUR	A0A2D4LAG5	Uncharacterized protein (Fragment) OS=Micrurus spixii PE=4 SV=1	Regular	3144.81	0	70907.4	37	4	62	6.95	149214	0	38622			Green	3 3078 6660 15809 16186 16249 41050 42078 50314 61474 62203 81329 82490 86399 104741 109915 115998 128273 132036 132507 149784 158284 168493 178233 186372 192553
16186	A0A2D4GRE8_MICCO	A0A2D4GRE8	Uncharacterized protein (Fragment) OS=Micrurus corallinus PE=4 SV=1	Regular	3047.57	0	76808	64	6	59	11.48	327809	0	82004			Green	3 3078 6660 12385 15809 16249 41050 42078 50314 62203 82490 86399 87258 104741 106347 109915 115998 132036 132507 149784 158284 166464 168493 174340 178233 186372 192553
28	SL1A_BOTJA	Q9PSM6	Snaclec GPIB-binding protein subunit alpha OS=Bothrops jararaca PE=1 SV=1	Regular	3038.26	0	17118.9	23	3	12	26.06	53490	44668.4	5652	134.823	2.308	Green	103 139 8566 78532 188423 189234 191656 191658
189184	A0A1L8D6C2_BOTAT	A0A1L8D6C2	BATXCTL3 OS=Bothrops atrox PE=2 SV=1	Regular	3015.92	0	17360.5	22	2	7	18.49	61441	0	16704			Green	188425 188601
188601	A0A1L8D6H4_BOTAT	A0A1L8D6H4	BATXCTL4 OS=Bothrops atrox PE=2 SV=1	Regular	3015.92	0	17203.3	22	2	7	18.49	61441	0	16704			Green	188425 189184
188425	A0A1L8D647_BOTAT	A0A1L8D647	BATXCTL5 OS=Bothrops atrox PE=2 SV=1	Regular	3015.92	0	17295.6	22	2	10	18.49	61441	92161.5	16704	278.173	4.8112	Green	188601 189184
188419	A0A1L8D658_BOTAT	A0A1L8D658	BATXSVSP12 OS=Bothrops atrox PE=2 SV=1	Regular	2943.14	0	28438	18	1	16	5.04	57665	0	18506			Green	2136 192730
188152	A0A1L8D5R9_BOTAT	A0A1L8D5R9	BATXSVSP17 OS=Bothrops atrox PE=2 SV=1	Regular	2853.12	0	29027.7	34	5	25	33.46	81099	62233	24886	187.839	5.4525	Green	189164
21163	A0A194APL9_9SAUR	A0A194APL9	Snake venom 5'-nucleotidase OS=Agkistrodon piscivorus PE=3 SV=1	Regular	2783.79	0	65229.3	56	8	46	23.47	110905	70995	29190	214.286	13.9777	Green	2353 2357 2914 3348 12803 15783 16893 36370 37836 42412 44019 59027 73319 74590 74830 75612 78679 84475 103257 113041 133453 140697 147182 155669 176892 188335
113041	A0A077L6M5_PROEL	A0A077L6M5	5-nucleotidase OS=Protobothrops elegans PE=2 SV=1	Regular	2748.71	0	65324.5	49	7	47	20.41	92448	0	27218			Green	2353 2357 2914 3348 12803 15783 16893 21163 36370 37836 42412 44019 59027 73319 74590 74830 75612 78679 84475 103257 133453 140697 147182 155669 176892 188335
84475	A0A1W7RF85_AGKCO	A0A1W7RF85	Snake venom 5'-nucleotidase OS=Agkistrodon contortrix contortrix PE=3 SV=1	Regular	2748.71	0	65234.3	49	7	47	20.41	92448	0	27218			Green	2353 2357 2914 3348 12803 15783 16893 21163 36370 37836 42412 44019 59027 73319 74590 74830 75612 78679 103257 113041 133453 140697 147182 155669 176892 188335
75612	T2HRS9_PROFL	T2HRS9	5' nucleotidase (Fragment) OS=Protobothrops flavoviridis PE=2 SV=1	Regular	2748.71	0	57546.8	49	7	42	23.21	92448	0	27218			Green	2353 2357 2914 3348 12803 15783 16893 21163 36370 37836 42412 44019 59027 73319 74590 74830 78679 84475 103257 113041 133453 140697 147182 155669 176892 188335
74590	A0A077L7M9_PROFL	A0A077L7M9	5-nucleotidase OS=Protobothrops flavoviridis PE=2 SV=1	Regular	2748.71	0	65702.9	49	7	45	20.3	92448	0	27218			Green	2353 2357 2914 3348 12803 15783 16893 21163 36370 37836 42412 44019 59027 73319 74830 75612 78679 84475 103257 113041 133453 140697 147182 155669 176892 188335
188335	A0A1L8D667_BOTAT	A0A1L8D667	BATXNUC1 OS=Bothrops atrox PE=2 SV=1	Regular	2713.22	0	62041.5	50	7	42	22.1	102153	0	27994			Green	2353 2357 2914 3348 12803 15783 16893 21163 36370 37836 42412 44019 59027 73319 74590 74830 75612 78679 84475 103257 113041 133453 140697 147182 155669 176892
6660	A0A2D4ISB1_MICLE	A0A2D4ISB1	Uncharacterized protein (Fragment) OS=Micrurus lemniscatus lemniscatus PE=4 SV=1	Regular	2592.76	0	76693.3	36	4	66	5.86	226866	0	43639			Green	3 3078 12385 15809 16186 16249 41050 42078 50314 62203 82490 86399 87258 104741 106347 109915 115998 132036 132507 149784 158284 166464 168493 174340 178233 186372 192553
2428	TXVE_BOTER	Q6J936	Snake venom vascular endothelial growth factor toxin OS=Bothrops erythromelas PE=2 SV=1	Regular	2479.91	0	16877.1	11	1	13	18.49	18477	55431	13167	167.309	2.8237	Green
188424	A0A1L8D5U8_BOTAT	A0A1L8D5U8	BATXSVSP7 OS=Bothrops atrox PE=2 SV=1	Regular	2287.84	0	29171.1	21	4	22	22.18	33129	21249.3	7048	64.1373	1.871	Green	1882 1901 1902 1906 1909 1910 1912 1917 1922 1929 1930 1931 1935 1936 1977 1980 1992 1995 2001 2006 2007 2048 2049 2054 2057 2060 2062 2064 2066 2069 2070 2076 2080 2081 2091 2096 2100 2129 2130 2131 2132 2133 2137 2142 2143 2149 2158 2886 3029 3034 3345 4775 5308 7590 7668 7687 7689 7871 8401 8693 10006 10609 11255 11258 11260 11261 11622 12050 12051 14738 14855 15210 15322 15495 15553 15757 157…
188954	A0A0H3U273_9SAUR	A0A0H3U273	Phospholipase A2 OS=Trimeresurus gumprechti PE=3 SV=1	Regular	2274.84	0	16173.6	5	1	15	5.84	4659	0	1159			Green	277 278 279 281 282 283 291 292 485 486 488 503 504 506 507 508 509 510 514 516 543 585 586 587 588 591 592 593 763 796 799 801 4271 20897 25743 29124 29216 29466 29727 29831 29867 29887 58695 72895 74159 78881 82858 90715 116260 189149
25743	A0A0H3U232_9SAUR	A0A0H3U232	Phospholipase A2 OS=Trimeresurus sabahi PE=3 SV=1	Regular	2274.84	0	16262.9	5	1	17	5.8	4659	0	1159			Green	277 278 279 281 282 283 291 292 485 486 488 503 504 506 507 508 509 510 514 516 543 585 586 587 588 591 592 593 763 796 799 801 4271 20897 29124 29216 29466 29727 29831 29867 29887 58695 72895 74159 78881 82858 90715 116260 188954 189149
799	PA2HK_TRIST	P0DJQ2	Basic phospholipase A2 homolog CTs-K49c (Fragment) OS=Trimeresurus stejnegeri PE=1 SV=1	Regular	2274.84	0	2485.89	5	1	3	34.78	4659	0	1159			Green	277 278 279 281 282 283 291 292 485 486 488 503 504 506 507 508 509 510 514 516 543 585 586 587 588 591 592 593 763 796 801 4271 20897 25743 29124 29216 29466 29727 29831 29867 29887 58695 72895 74159 78881 82858 90715 116260 188954 189149
592	PA2HB_TRIBO	Q2YHJ4	Basic phospholipase A2 homolog Tbo-K49 OS=Trimeresurus borneensis PE=1 SV=1	Regular	2274.84	0	16502	5	1	17	5.8	4659	0	1159			Green	277 278 279 281 282 283 291 292 485 486 488 503 504 506 507 508 509 510 514 516 543 585 586 587 588 591 593 763 796 799 801 4271 20897 25743 29124 29216 29466 29727 29831 29867 29887 58695 72895 74159 78881 82858 90715 116260 188954 189149
588	PA2H4_BOTAS	Q9PRT7	Phospholipase A2 homolog 4 (Fragment) OS=Bothrops asper PE=1 SV=1	Regular	2274.84	0	2511.92	5	1	3	34.78	4659	0	1159			Green	277 278 279 281 282 283 291 292 485 486 488 503 504 506 507 508 509 510 514 516 543 585 586 587 591 592 593 763 796 799 801 4271 20897 25743 29124 29216 29466 29727 29831 29867 29887 58695 72895 74159 78881 82858 90715 116260 188954 189149
543	PA2B2_AGKBI	Q9PSF9	Basic phospholipase A2 2 (Fragment) OS=Agkistrodon bilineatus PE=1 SV=1	Regular	2274.84	0	4325.9	5	1	4	20.51	4659	0	1159			Green	277 278 279 281 282 283 291 292 485 486 488 503 504 506 507 508 509 510 514 516 585 586 587 588 591 592 593 763 796 799 801 4271 20897 25743 29124 29216 29466 29727 29831 29867 29887 58695 72895 74159 78881 82858 90715 116260 188954 189149
510	PA2HB_TRIPE	Q2YHJ8	Basic phospholipase A2 homolog Tpu-K49b OS=Trimeresurus puniceus PE=1 SV=1	Regular	2274.84	0	16582.1	5	1	17	5.8	4659	0	1159			Green	277 278 279 281 282 283 291 292 485 486 488 503 504 506 507 508 509 514 516 543 585 586 587 588 591 592 593 763 796 799 801 4271 20897 25743 29124 29216 29466 29727 29831 29867 29887 58695 72895 74159 78881 82858 90715 116260 188954 189149
506	PA2HA_TRIPE	Q2YHJ9	Basic phospholipase A2 homolog Tpu-K49a OS=Trimeresurus puniceus PE=1 SV=1	Regular	2274.84	0	16692.3	5	1	15	5.8	4659	0	1159			Green	277 278 279 281 282 283 291 292 485 486 488 503 504 507 508 509 510 514 516 543 585 586 587 588 591 592 593 763 796 799 801 4271 20897 25743 29124 29216 29466 29727 29831 29867 29887 58695 72895 74159 78881 82858 90715 116260 188954 189149
486	PA2H1_BOTMT	P0DMJ9	Basic phospholipase A2 homolog BmatTX-I (Fragment) OS=Bothrops matogrossensis PE=1 SV=1	Regular	2274.84	0	5854.56	5	1	5	15.69	4659	0	1159			Green	277 278 279 281 282 283 291 292 485 488 503 504 506 507 508 509 510 514 516 543 585 586 587 588 591 592 593 763 796 799 801 4271 20897 25743 29124 29216 29466 29727 29831 29867 29887 58695 72895 74159 78881 82858 90715 116260 188954 189149
186372	A0A2D4PC96_MICSU	A0A2D4PC96	Uncharacterized protein (Fragment) OS=Micrurus surinamensis PE=4 SV=1	Regular	2245.39	0	73431.1	43	4	57	6.93	284595	0	67681			Green	3 3078 6660 12385 15809 16186 16249 41050 42078 50314 62203 82490 86399 87258 104741 106347 109915 115998 132036 132507 149784 158284 166464 168493 174340 178233 192553
2196	VM33_BOTAT	C5H5D4	Zinc metalloproteinase-disintegrin-like batroxstatin-3 (Fragment) OS=Bothrops atrox PE=2 SV=1	Regular	2232.08	0	48223.7	48	5	28	21.01	118556	101028	47618	304.935	14.7051	Green	29421 79503 176879 176983 187935 189720 189726 189728
75425	N0A5N4_GLOHA	N0A5N4	Agkihpin OS=Gloydius halys PE=2 SV=1	Regular	2214.66	0	26887.3	17	3	22	11.39	16257	0	3267			Green	1882 1900 1901 1902 1906 1909 1910 1912 1914 1917 1918 1922 1923 1929 1930 1931 1935 1936 1977 1980 1986 1992 1995 2001 2006 2007 2046 2047 2048 2049 2054 2057 2060 2062 2064 2066 2069 2070 2075 2076 2080 2081 2084 2091 2096 2100 2113 2120 2129 2130 2131 2132 2133 2134 2137 2142 2143 2149 2157 2158 2886 3029 3034 3345 4775 5308 5309 7590 7668 7683 7687 7689 7871 8401 8693 10006 10609 11255 11258 …
74395	N0AAE6_GLOHA	N0AAE6	Agkihpin OS=Gloydius halys PE=2 SV=1	Regular	2214.66	0	26869.2	17	3	22	11.39	16257	0	3267			Green	1882 1900 1901 1902 1906 1909 1910 1912 1914 1917 1918 1922 1923 1929 1930 1931 1935 1936 1977 1980 1986 1992 1995 2001 2006 2007 2046 2047 2048 2049 2054 2057 2060 2062 2064 2066 2069 2070 2075 2076 2080 2081 2084 2091 2096 2100 2113 2120 2129 2130 2131 2132 2133 2134 2137 2142 2143 2149 2157 2158 2886 3029 3034 3345 4775 5308 5309 7590 7668 7683 7687 7689 7871 8401 8693 10006 10609 11255 11258 …
71925	I4CHP3_GLOHA	I4CHP3	Thrombin-like protein OS=Gloydius halys PE=2 SV=1	Regular	2214.66	0	27202.7	17	3	21	11.3	16257	0	3267			Green	1882 1900 1901 1902 1906 1909 1910 1912 1914 1917 1918 1922 1923 1929 1930 1931 1935 1936 1977 1980 1986 1992 1995 2001 2006 2007 2046 2047 2048 2049 2054 2057 2060 2062 2064 2066 2069 2070 2075 2076 2080 2081 2084 2091 2096 2100 2113 2120 2129 2130 2131 2132 2133 2134 2137 2142 2143 2149 2157 2158 2886 3029 3034 3345 4775 5308 5309 7590 7668 7683 7687 7689 7871 8401 8693 10006 10609 11255 11258 …
2091	VSPPE_GLOHA	O93421	Snake venom serine protease pallase OS=Gloydius halys PE=2 SV=2	Regular	2214.66	0	26732.2	17	3	22	11.44	16257	0	3267			Green	1882 1900 1901 1902 1906 1909 1910 1912 1914 1917 1918 1922 1923 1929 1930 1931 1935 1936 1977 1980 1986 1992 1995 2001 2006 2007 2046 2047 2048 2049 2054 2057 2060 2062 2064 2066 2069 2070 2075 2076 2080 2081 2084 2096 2100 2113 2120 2129 2130 2131 2132 2133 2134 2137 2142 2143 2149 2157 2158 2886 3029 3034 3345 4775 5308 5309 7590 7668 7683 7687 7689 7871 8401 8693 10006 10609 11255 11258 11260…
2062	VSP2_GLOHA	Q9YGI6	Snake venom serine protease pallabin-2 OS=Gloydius halys GN=JZTHR7 PE=2 SV=1	Regular	2214.66	0	29368.3	17	3	22	10.38	16257	0	3267			Green	1882 1900 1901 1902 1906 1909 1910 1912 1914 1917 1918 1922 1923 1929 1930 1931 1935 1936 1977 1980 1986 1992 1995 2001 2006 2007 2046 2047 2048 2049 2054 2057 2060 2064 2066 2069 2070 2075 2076 2080 2081 2084 2091 2096 2100 2113 2120 2129 2130 2131 2132 2133 2134 2137 2142 2143 2149 2157 2158 2886 3029 3034 3345 4775 5308 5309 7590 7668 7683 7687 7689 7871 8401 8693 10006 10609 11255 11258 11260…
1977	VSP1_GLOHA	Q9YGJ2	Snake venom serine protease pallabin OS=Gloydius halys GN=JZTHR5 PE=2 SV=1	Regular	2214.66	0	29365.3	17	3	22	10.38	16257	0	3267			Green	1882 1900 1901 1902 1906 1909 1910 1912 1914 1917 1918 1922 1923 1929 1930 1931 1935 1936 1980 1986 1992 1995 2001 2006 2007 2046 2047 2048 2049 2054 2057 2060 2062 2064 2066 2069 2070 2075 2076 2080 2081 2084 2091 2096 2100 2113 2120 2129 2130 2131 2132 2133 2134 2137 2142 2143 2149 2157 2158 2886 3029 3034 3345 4775 5308 5309 7590 7668 7683 7687 7689 7871 8401 8693 10006 10609 11255 11258 11260…
1929	VSPSH_GLOSH	Q6T5L0	Alpha-fibrinogenase shedaoenase OS=Gloydius shedaoensis PE=1 SV=2	Regular	2214.66	0	27100.5	17	3	21	11.34	16257	0	3267			Green	1882 1900 1901 1902 1906 1909 1910 1912 1914 1917 1918 1922 1923 1930 1931 1935 1936 1977 1980 1986 1992 1995 2001 2006 2007 2046 2047 2048 2049 2054 2057 2060 2062 2064 2066 2069 2070 2075 2076 2080 2081 2084 2091 2096 2100 2113 2120 2129 2130 2131 2132 2133 2134 2137 2142 2143 2149 2157 2158 2886 3029 3034 3345 4775 5308 5309 7590 7668 7683 7687 7689 7871 8401 8693 10006 10609 11255 11258 11260…
1882	VSPUI_GLOUS	Q8UUJ2	Snake venom serine protease ussurin OS=Gloydius ussuriensis PE=2 SV=2	Regular	2214.66	0	26885.2	17	3	21	11.44	16257	0	3267			Green	1900 1901 1902 1906 1909 1910 1912 1914 1917 1918 1922 1923 1929 1930 1931 1935 1936 1977 1980 1986 1992 1995 2001 2006 2007 2046 2047 2048 2049 2054 2057 2060 2062 2064 2066 2069 2070 2075 2076 2080 2081 2084 2091 2096 2100 2113 2120 2129 2130 2131 2132 2133 2134 2137 2142 2143 2149 2157 2158 2886 3029 3034 3345 4775 5308 5309 7590 7668 7683 7687 7689 7871 8401 8693 10006 10609 11255 11258 11260…
189725	A0A1L8D5V0_BOTAT	A0A1L8D5V0	BATXSVSP8 OS=Bothrops atrox PE=2 SV=1	Regular	2205.95	0	29207	16	2	22	9.34	20167	0	3174			Green	1882 1901 1902 1906 1909 1910 1912 1917 1922 1929 1930 1931 1935 1936 1977 1980 1992 1995 2001 2006 2007 2048 2049 2054 2057 2060 2062 2064 2066 2069 2070 2076 2080 2081 2091 2096 2100 2129 2130 2131 2132 2133 2137 2142 2143 2149 2158 2886 3029 3034 3345 4775 5308 7590 7668 7687 7689 7871 8401 8693 10006 10609 11255 11258 11260 11261 11622 12050 12051 14738 14855 15210 15322 15495 15553 15757 157…
187836	A0A194ARP9_SISTE	A0A194ARP9	Serine proteinase 10b OS=Sistrurus tergeminus PE=3 SV=1	Regular	2100.99	0	29762.8	13	3	19	17.56	12826	0	2661			Green	1882 1900 1901 1902 1906 1909 1910 1912 1914 1917 1918 1922 1923 1929 1930 1931 1935 1936 1977 1980 1986 1992 1995 2001 2006 2007 2046 2047 2048 2049 2054 2057 2060 2062 2064 2066 2069 2070 2075 2076 2080 2081 2084 2091 2096 2100 2113 2120 2129 2130 2131 2132 2133 2134 2137 2142 2143 2149 2157 2158 2886 3029 3034 3345 4775 5308 5309 7590 7668 7683 7687 7689 7871 8401 8495 8693 10006 10609 11255 1…
176791	A0A194ASI3_SISTE	A0A194ASI3	Serine proteinase 10a OS=Sistrurus tergeminus PE=3 SV=1	Regular	2100.99	0	29728.8	13	3	19	17.56	12826	0	2661			Green	1882 1900 1901 1902 1906 1909 1910 1912 1914 1917 1918 1922 1923 1929 1930 1931 1935 1936 1977 1980 1986 1992 1995 2001 2006 2007 2046 2047 2048 2049 2054 2057 2060 2062 2064 2066 2069 2070 2075 2076 2080 2081 2084 2091 2096 2100 2113 2120 2129 2130 2131 2132 2133 2134 2137 2142 2143 2149 2157 2158 2886 3029 3034 3345 4775 5308 5309 7590 7668 7683 7687 7689 7871 8401 8495 8693 10006 10609 11255 1…
117473	B0VXT3_SISCA	B0VXT3	Serine proteinase isoform 1 OS=Sistrurus catenatus edwardsii PE=2 SV=1	Regular	2100.99	0	29629.6	13	3	18	17.56	12826	574	2661	1.7325	0.0513	Green	1882 1900 1901 1902 1906 1909 1910 1912 1914 1917 1918 1922 1923 1929 1930 1931 1935 1936 1977 1980 1986 1992 1995 2001 2006 2007 2046 2047 2048 2049 2054 2057 2060 2062 2064 2066 2069 2070 2075 2076 2080 2081 2084 2091 2096 2100 2113 2120 2129 2130 2131 2132 2133 2134 2137 2142 2143 2149 2157 2158 2886 3029 3034 3345 4775 5308 5309 7590 7668 7683 7687 7689 7871 8401 8495 8693 10006 10609 11255 1…
189728	A0A1L8D5Z1_BOTAT	A0A1L8D5Z1	BATXSVMPIII3 OS=Bothrops atrox PE=2 SV=1	Regular	2088.2	0	70175.5	44	4	51	11.07	113924	0	45668			Green	2196 29421 79503 176879 176983 187935 189720 189726
193032	A1E235_DEIAC	A1E235	Venom thrombin-like enzyme (Fragment) OS=Deinagkistrodon acutus GN=tlet1 PE=2 SV=1	Regular	2066.33	0	25862.1	11	2	13	7.66	12252	0	2358			Green	1882 1900 1901 1902 1906 1909 1910 1912 1914 1917 1918 1922 1923 1929 1930 1931 1935 1936 1977 1980 1986 1992 1995 2001 2006 2007 2046 2047 2048 2049 2054 2057 2060 2062 2064 2066 2069 2070 2075 2076 2080 2081 2084 2091 2096 2100 2113 2120 2129 2130 2131 2132 2133 2134 2137 2142 2143 2149 2157 2158 2886 3029 3034 3345 4775 5308 5309 7590 7668 7683 7687 7689 7871 8401 8693 10006 10609 11255 11258 …
193029	Q9I961_DEIAC	Q9I961	Acubin2 OS=Deinagkistrodon acutus GN=wbthr3 PE=2 SV=1	Regular	2066.33	0	28438.4	11	2	14	6.98	12252	0	2358			Green	1882 1900 1901 1902 1906 1909 1910 1912 1914 1917 1918 1922 1923 1929 1930 1931 1935 1936 1977 1980 1986 1992 1995 2001 2006 2007 2046 2047 2048 2049 2054 2057 2060 2062 2064 2066 2069 2070 2075 2076 2080 2081 2084 2091 2096 2100 2113 2120 2129 2130 2131 2132 2133 2134 2137 2142 2143 2149 2157 2158 2886 3029 3034 3345 4775 5308 5309 7590 7668 7683 7687 7689 7871 8401 8693 10006 10609 11255 11258 …
193014	A1E236_DEIAC	A1E236	Venom thrombin-like enzyme (Fragment) OS=Deinagkistrodon acutus GN=tlet2 PE=2 SV=1	Regular	2066.33	0	25863.2	11	2	14	7.66	12252	0	2358			Green	1882 1900 1901 1902 1906 1909 1910 1912 1914 1917 1918 1922 1923 1929 1930 1931 1935 1936 1977 1980 1986 1992 1995 2001 2006 2007 2046 2047 2048 2049 2054 2057 2060 2062 2064 2066 2069 2070 2075 2076 2080 2081 2084 2091 2096 2100 2113 2120 2129 2130 2131 2132 2133 2134 2137 2142 2143 2149 2157 2158 2886 3029 3034 3345 4775 5308 5309 7590 7668 7683 7687 7689 7871 8401 8693 10006 10609 11255 11258 …
192975	A1E239_DEIAC	A1E239	Venom thrombin-like enzyme (Fragment) OS=Deinagkistrodon acutus GN=tlet5 PE=2 SV=1	Regular	2066.33	0	25844.1	11	2	13	7.66	12252	0	2358			Green	1882 1900 1901 1902 1906 1909 1910 1912 1914 1917 1918 1922 1923 1929 1930 1931 1935 1936 1977 1980 1986 1992 1995 2001 2006 2007 2046 2047 2048 2049 2054 2057 2060 2062 2064 2066 2069 2070 2075 2076 2080 2081 2084 2091 2096 2100 2113 2120 2129 2130 2131 2132 2133 2134 2137 2142 2143 2149 2157 2158 2886 3029 3034 3345 4775 5308 5309 7590 7668 7683 7687 7689 7871 8401 8693 10006 10609 11255 11258 …
192954	Q9W7S1_DEIAC	Q9W7S1	Acubin OS=Deinagkistrodon acutus GN=wbthr1 PE=2 SV=1	Regular	2066.33	0	28514.5	11	2	14	6.98	12252	0	2358			Green	1882 1900 1901 1902 1906 1909 1910 1912 1914 1917 1918 1922 1923 1929 1930 1931 1935 1936 1977 1980 1986 1992 1995 2001 2006 2007 2046 2047 2048 2049 2054 2057 2060 2062 2064 2066 2069 2070 2075 2076 2080 2081 2084 2091 2096 2100 2113 2120 2129 2130 2131 2132 2133 2134 2137 2142 2143 2149 2157 2158 2886 3029 3034 3345 4775 5308 5309 7590 7668 7683 7687 7689 7871 8401 8693 10006 10609 11255 11258 …
188894	Q98TT5_DEIAC	Q98TT5	Thrombin-like enzyme OS=Deinagkistrodon acutus PE=2 SV=1	Regular	2066.33	0	28429.3	11	2	14	6.98	12252	0	2358			Green	1882 1900 1901 1902 1906 1909 1910 1912 1914 1917 1918 1922 1923 1929 1930 1931 1935 1936 1977 1980 1986 1992 1995 2001 2006 2007 2046 2047 2048 2049 2054 2057 2060 2062 2064 2066 2069 2070 2075 2076 2080 2081 2084 2091 2096 2100 2113 2120 2129 2130 2131 2132 2133 2134 2137 2142 2143 2149 2157 2158 2886 3029 3034 3345 4775 5308 5309 7590 7668 7683 7687 7689 7871 8401 8693 10006 10609 11255 11258 …
188891	A1E2S3_DEIAC	A1E2S3	Venom thrombin-like enzyme OS=Deinagkistrodon acutus GN=tlet8 PE=2 SV=1	Regular	2066.33	0	25791.1	11	2	14	7.66	12252	0	2358			Green	1882 1900 1901 1902 1906 1909 1910 1912 1914 1917 1918 1922 1923 1929 1930 1931 1935 1936 1977 1980 1986 1992 1995 2001 2006 2007 2046 2047 2048 2049 2054 2057 2060 2062 2064 2066 2069 2070 2075 2076 2080 2081 2084 2091 2096 2100 2113 2120 2129 2130 2131 2132 2133 2134 2137 2142 2143 2149 2157 2158 2886 3029 3034 3345 4775 5308 5309 7590 7668 7683 7687 7689 7871 8401 8693 10006 10609 11255 11258 …
188888	A1E2S1_DEIAC	A1E2S1	Venom thrombin-like enzyme OS=Deinagkistrodon acutus GN=tlet6 PE=2 SV=1	Regular	2066.33	0	25863.2	11	2	14	7.66	12252	0	2358			Green	1882 1900 1901 1902 1906 1909 1910 1912 1914 1917 1918 1922 1923 1929 1930 1931 1935 1936 1977 1980 1986 1992 1995 2001 2006 2007 2046 2047 2048 2049 2054 2057 2060 2062 2064 2066 2069 2070 2075 2076 2080 2081 2084 2091 2096 2100 2113 2120 2129 2130 2131 2132 2133 2134 2137 2142 2143 2149 2157 2158 2886 3029 3034 3345 4775 5308 5309 7590 7668 7683 7687 7689 7871 8401 8693 10006 10609 11255 11258 …
188809	A1E2S4_DEIAC	A1E2S4	Venom thrombin-like enzyme OS=Deinagkistrodon acutus GN=tlet9 PE=2 SV=1	Regular	2066.33	0	25840.1	11	2	14	7.66	12252	0	2358			Green	1882 1900 1901 1902 1906 1909 1910 1912 1914 1917 1918 1922 1923 1929 1930 1931 1935 1936 1977 1980 1986 1992 1995 2001 2006 2007 2046 2047 2048 2049 2054 2057 2060 2062 2064 2066 2069 2070 2075 2076 2080 2081 2084 2091 2096 2100 2113 2120 2129 2130 2131 2132 2133 2134 2137 2142 2143 2149 2157 2158 2886 3029 3034 3345 4775 5308 5309 7590 7668 7683 7687 7689 7871 8401 8693 10006 10609 11255 11258 …
117401	B0VXU1_SISCA	B0VXU1	Serine proteinase isoform 9 OS=Sistrurus catenatus edwardsii PE=2 SV=1	Regular	2066.33	0	29340.5	11	2	14	6.92	12252	0	2358			Green	1882 1900 1901 1902 1906 1909 1910 1912 1914 1917 1918 1922 1923 1929 1930 1931 1935 1936 1977 1980 1986 1992 1995 2001 2006 2007 2046 2047 2048 2049 2054 2057 2060 2062 2064 2066 2069 2070 2075 2076 2080 2081 2084 2091 2096 2100 2113 2120 2129 2130 2131 2132 2133 2134 2137 2142 2143 2149 2157 2158 2886 3029 3034 3345 4775 5308 5309 7590 7668 7683 7687 7689 7871 8401 8693 10006 10609 11255 11258 …
84463	A0A1W7RJW0_AGKCO	A0A1W7RJW0	Serine proteinase 1 OS=Agkistrodon contortrix contortrix PE=3 SV=1	Regular	2066.33	0	28705.7	11	2	17	7	12252	0	2358			Green	1882 1900 1901 1902 1906 1909 1910 1912 1914 1917 1918 1922 1923 1929 1930 1931 1935 1936 1977 1980 1986 1992 1995 2001 2006 2007 2046 2047 2048 2049 2054 2057 2060 2062 2064 2066 2069 2070 2075 2076 2080 2081 2084 2091 2096 2100 2113 2120 2129 2130 2131 2132 2133 2134 2137 2142 2143 2149 2157 2158 2886 3029 3034 3345 4775 5308 5309 7590 7668 7683 7687 7689 7871 8401 8693 10006 10609 11255 11258 …
84277	A0A1W7RJS4_AGKCO	A0A1W7RJS4	Serine proteinase 15a OS=Agkistrodon contortrix contortrix PE=3 SV=1	Regular	2066.33	0	29643.6	11	2	21	6.87	12252	0	2358			Green	1882 1900 1901 1902 1906 1909 1910 1912 1914 1917 1918 1922 1923 1929 1930 1931 1935 1936 1977 1980 1986 1992 1995 2001 2006 2007 2046 2047 2048 2049 2054 2057 2060 2062 2064 2066 2069 2070 2075 2076 2080 2081 2084 2091 2096 2100 2113 2120 2129 2130 2131 2132 2133 2134 2137 2142 2143 2149 2157 2158 2886 3029 3034 3345 4775 5308 5309 7590 7668 7683 7687 7689 7871 8401 8693 10006 10609 11255 11258 …
83808	A0A1W7RJW9_AGKCO	A0A1W7RJW9	Serine proteinase 6 OS=Agkistrodon contortrix contortrix PE=3 SV=1	Regular	2066.33	0	28997	11	2	18	6.98	12252	0	2358			Green	1882 1900 1901 1902 1906 1909 1910 1912 1914 1917 1918 1922 1923 1929 1930 1931 1935 1936 1977 1980 1986 1992 1995 2001 2006 2007 2046 2047 2048 2049 2054 2057 2060 2062 2064 2066 2069 2070 2075 2076 2080 2081 2084 2091 2096 2100 2113 2120 2129 2130 2131 2132 2133 2134 2137 2142 2143 2149 2157 2158 2886 3029 3034 3345 4775 5308 5309 7590 7668 7683 7687 7689 7871 8401 8693 10006 10609 11255 11258 …
83676	A0A1W7RJX5_AGKCO	A0A1W7RJX5	Serine proteinase 14a OS=Agkistrodon contortrix contortrix PE=3 SV=1	Regular	2066.33	0	29786.8	11	2	21	6.87	12252	0	2358			Green	1882 1900 1901 1902 1906 1909 1910 1912 1914 1917 1918 1922 1923 1929 1930 1931 1935 1936 1977 1980 1986 1992 1995 2001 2006 2007 2046 2047 2048 2049 2054 2057 2060 2062 2064 2066 2069 2070 2075 2076 2080 2081 2084 2091 2096 2100 2113 2120 2129 2130 2131 2132 2133 2134 2137 2142 2143 2149 2157 2158 2886 3029 3034 3345 4775 5308 5309 7590 7668 7683 7687 7689 7871 8401 8693 10006 10609 11255 11258 …
74728	A0A1Y0DIB4_AZEFE	A0A1Y0DIB4	Serine protease OS=Azemiops feae GN=KNb PE=2 SV=1	Regular	2066.33	0	29258.6	11	2	18	6.92	12252	0	2358			Green	1882 1900 1901 1902 1906 1909 1910 1912 1914 1917 1918 1922 1923 1929 1930 1931 1935 1936 1977 1980 1986 1992 1995 2001 2006 2007 2046 2047 2048 2049 2054 2057 2060 2062 2064 2066 2069 2070 2075 2076 2080 2081 2084 2091 2096 2100 2113 2120 2129 2130 2131 2132 2133 2134 2137 2142 2143 2149 2157 2158 2886 3029 3034 3345 4775 5308 5309 7590 7668 7683 7687 7689 7871 8401 8693 10006 10609 11255 11258 …
72711	T1E6V2_CROOH	T1E6V2	Kallikrein-CohPH-3 OS=Crotalus oreganus helleri PE=2 SV=1	Regular	2066.33	0	29447.3	11	2	19	6.92	12252	0	2358			Green	1882 1900 1901 1902 1906 1909 1910 1912 1914 1917 1918 1922 1923 1929 1930 1931 1935 1936 1977 1980 1986 1992 1995 2001 2006 2007 2046 2047 2048 2049 2054 2057 2060 2062 2064 2066 2069 2070 2075 2076 2080 2081 2084 2091 2096 2100 2113 2120 2129 2130 2131 2132 2133 2134 2137 2142 2143 2149 2157 2158 2886 3029 3034 3345 4775 5308 5309 7590 7668 7683 7687 7689 7871 8401 8693 10006 10609 11255 11258 …
25844	A0A286S0E3_GLOIT	A0A286S0E3	Serine protease 1 OS=Gloydius intermedius GN=SP1 PE=2 SV=1	Regular	2066.33	0	29608.8	11	2	23	6.87	12252	0	2358			Green	1882 1900 1901 1902 1906 1909 1910 1912 1914 1917 1918 1922 1923 1929 1930 1931 1935 1936 1977 1980 1986 1992 1995 2001 2006 2007 2046 2047 2048 2049 2054 2057 2060 2062 2064 2066 2069 2070 2075 2076 2080 2081 2084 2091 2096 2100 2113 2120 2129 2130 2131 2132 2133 2134 2137 2142 2143 2149 2157 2158 2886 3029 3034 3345 4775 5308 5309 7590 7668 7683 7687 7689 7871 8401 8693 10006 10609 11255 11258 …
21148	A0A194APM6_9SAUR	A0A194APM6	Serine proteinase 10b OS=Agkistrodon piscivorus PE=3 SV=1	Regular	2066.33	0	29697.6	11	2	22	6.87	12252	0	2358			Green	1882 1900 1901 1902 1906 1909 1910 1912 1914 1917 1918 1922 1923 1929 1930 1931 1935 1936 1977 1980 1986 1992 1995 2001 2006 2007 2046 2047 2048 2049 2054 2057 2060 2062 2064 2066 2069 2070 2075 2076 2080 2081 2084 2091 2096 2100 2113 2120 2129 2130 2131 2132 2133 2134 2137 2142 2143 2149 2157 2158 2886 3029 3034 3345 4775 5308 5309 7590 7668 7683 7687 7689 7871 8401 8693 10006 10609 11255 11258 …
21052	A0A194AM86_9SAUR	A0A194AM86	Serine proteinase 4 OS=Agkistrodon piscivorus PE=3 SV=1	Regular	2066.33	0	28703.8	11	2	17	7	12252	0	2358			Green	1882 1900 1901 1902 1906 1909 1910 1912 1914 1917 1918 1922 1923 1929 1930 1931 1935 1936 1977 1980 1986 1992 1995 2001 2006 2007 2046 2047 2048 2049 2054 2057 2060 2062 2064 2066 2069 2070 2075 2076 2080 2081 2084 2091 2096 2100 2113 2120 2129 2130 2131 2132 2133 2134 2137 2142 2143 2149 2157 2158 2886 3029 3034 3345 4775 5308 5309 7590 7668 7683 7687 7689 7871 8401 8693 10006 10609 11255 11258 …
21043	A0A194ARH4_9SAUR	A0A194ARH4	Serine proteinase 2 OS=Agkistrodon piscivorus PE=3 SV=1	Regular	2066.33	0	29036.1	11	2	18	6.98	12252	0	2358			Green	1882 1900 1901 1902 1906 1909 1910 1912 1914 1917 1918 1922 1923 1929 1930 1931 1935 1936 1977 1980 1986 1992 1995 2001 2006 2007 2046 2047 2048 2049 2054 2057 2060 2062 2064 2066 2069 2070 2075 2076 2080 2081 2084 2091 2096 2100 2113 2120 2129 2130 2131 2132 2133 2134 2137 2142 2143 2149 2157 2158 2886 3029 3034 3345 4775 5308 5309 7590 7668 7683 7687 7689 7871 8401 8693 10006 10609 11255 11258 …
7871	T1DML8_CROOH	T1DML8	Kallikrein-CohCI-2 OS=Crotalus oreganus helleri PE=2 SV=1	Regular	2066.33	0	29461.4	11	2	19	6.92	12252	0	2358			Green	1882 1900 1901 1902 1906 1909 1910 1912 1914 1917 1918 1922 1923 1929 1930 1931 1935 1936 1977 1980 1986 1992 1995 2001 2006 2007 2046 2047 2048 2049 2054 2057 2060 2062 2064 2066 2069 2070 2075 2076 2080 2081 2084 2091 2096 2100 2113 2120 2129 2130 2131 2132 2133 2134 2137 2142 2143 2149 2157 2158 2886 3029 3034 3345 4775 5308 5309 7590 7668 7683 7687 7689 8401 8693 10006 10609 11255 11258 11260…
3345	A0A194APD8_9SAUR	A0A194APD8	Serine proteinase 10d OS=Agkistrodon piscivorus PE=3 SV=1	Regular	2066.33	0	29678.6	11	2	21	6.87	12252	0	2358			Green	1882 1900 1901 1902 1906 1909 1910 1912 1914 1917 1918 1922 1923 1929 1930 1931 1935 1936 1977 1980 1986 1992 1995 2001 2006 2007 2046 2047 2048 2049 2054 2057 2060 2062 2064 2066 2069 2070 2075 2076 2080 2081 2084 2091 2096 2100 2113 2120 2129 2130 2131 2132 2133 2134 2137 2142 2143 2149 2157 2158 2886 3029 3034 4775 5308 5309 7590 7668 7683 7687 7689 7871 8401 8693 10006 10609 11255 11258 11260…
3029	A0A194APM1_9SAUR	A0A194APM1	Serine proteinase 10e OS=Agkistrodon piscivorus PE=3 SV=1	Regular	2066.33	0	29705.6	11	2	21	6.87	12252	0	2358			Green	1882 1900 1901 1902 1906 1909 1910 1912 1914 1917 1918 1922 1923 1929 1930 1931 1935 1936 1977 1980 1986 1992 1995 2001 2006 2007 2046 2047 2048 2049 2054 2057 2060 2062 2064 2066 2069 2070 2075 2076 2080 2081 2084 2091 2096 2100 2113 2120 2129 2130 2131 2132 2133 2134 2137 2142 2143 2149 2157 2158 2886 3034 3345 4775 5308 5309 7590 7668 7683 7687 7689 7871 8401 8693 10006 10609 11255 11258 11260…
2886	A0A194ARK3_9SAUR	A0A194ARK3	Serine proteinase 10a OS=Agkistrodon piscivorus PE=3 SV=1	Regular	2066.33	0	29670.5	11	2	22	6.87	12252	0	2358			Green	1882 1900 1901 1902 1906 1909 1910 1912 1914 1917 1918 1922 1923 1929 1930 1931 1935 1936 1977 1980 1986 1992 1995 2001 2006 2007 2046 2047 2048 2049 2054 2057 2060 2062 2064 2066 2069 2070 2075 2076 2080 2081 2084 2091 2096 2100 2113 2120 2129 2130 2131 2132 2133 2134 2137 2142 2143 2149 2157 2158 3029 3034 3345 4775 5308 5309 7590 7668 7683 7687 7689 7871 8401 8693 10006 10609 11255 11258 11260…
2142	VSP1_GLOBL	P81176	Thrombin-like enzyme halystase OS=Gloydius blomhoffii PE=1 SV=1	Regular	2066.33	0	27167.7	11	2	21	7.56	12252	0	2358			Green	1882 1900 1901 1902 1906 1909 1910 1912 1914 1917 1918 1922 1923 1929 1930 1931 1935 1936 1977 1980 1986 1992 1995 2001 2006 2007 2046 2047 2048 2049 2054 2057 2060 2062 2064 2066 2069 2070 2075 2076 2080 2081 2084 2091 2096 2100 2113 2120 2129 2130 2131 2132 2133 2134 2137 2143 2149 2157 2158 2886 3029 3034 3345 4775 5308 5309 7590 7668 7683 7687 7689 7871 8401 8693 10006 10609 11255 11258 11260…
2132	VSP07_TRIST	Q71QI0	Snake venom serine protease KN7 homolog OS=Trimeresurus stejnegeri PE=2 SV=1	Regular	2066.33	0	29405.7	11	2	23	6.92	12252	0	2358			Green	1882 1900 1901 1902 1906 1909 1910 1912 1914 1917 1918 1922 1923 1929 1930 1931 1935 1936 1977 1980 1986 1992 1995 2001 2006 2007 2046 2047 2048 2049 2054 2057 2060 2062 2064 2066 2069 2070 2075 2076 2080 2081 2084 2091 2096 2100 2113 2120 2129 2130 2131 2133 2134 2137 2142 2143 2149 2157 2158 2886 3029 3034 3345 4775 5308 5309 7590 7668 7683 7687 7689 7871 8401 8693 10006 10609 11255 11258 11260…
2130	VSP03_TRIST	Q71QI5	Snake venom serine protease KN3 OS=Trimeresurus stejnegeri PE=2 SV=1	Regular	2066.33	0	28783.1	11	2	18	7	12252	0	2358			Green	1882 1900 1901 1902 1906 1909 1910 1912 1914 1917 1918 1922 1923 1929 1930 1931 1935 1936 1977 1980 1986 1992 1995 2001 2006 2007 2046 2047 2048 2049 2054 2057 2060 2062 2064 2066 2069 2070 2075 2076 2080 2081 2084 2091 2096 2100 2113 2120 2129 2131 2132 2133 2134 2137 2142 2143 2149 2157 2158 2886 3029 3034 3345 4775 5308 5309 7590 7668 7683 7687 7689 7871 8401 8693 10006 10609 11255 11258 11260…
2100	VSP1M_TRIST	Q8AY82	Snake venom serine protease 1 homolog OS=Trimeresurus stejnegeri PE=2 SV=1	Regular	2066.33	0	29394.6	11	2	23	6.92	12252	0	2358			Green	1882 1900 1901 1902 1906 1909 1910 1912 1914 1917 1918 1922 1923 1929 1930 1931 1935 1936 1977 1980 1986 1992 1995 2001 2006 2007 2046 2047 2048 2049 2054 2057 2060 2062 2064 2066 2069 2070 2075 2076 2080 2081 2084 2091 2096 2113 2120 2129 2130 2131 2132 2133 2134 2137 2142 2143 2149 2157 2158 2886 3029 3034 3345 4775 5308 5309 7590 7668 7683 7687 7689 7871 8401 8693 10006 10609 11255 11258 11260…
2001	VSPH_PROJR	B0ZT25	Snake venom serine protease homolog OS=Protobothrops jerdonii PE=1 SV=1	Regular	2066.33	0	29478.7	11	2	23	6.92	12252	0	2358			Green	1882 1900 1901 1902 1906 1909 1910 1912 1914 1917 1918 1922 1923 1929 1930 1931 1935 1936 1977 1980 1986 1992 1995 2006 2007 2046 2047 2048 2049 2054 2057 2060 2062 2064 2066 2069 2070 2075 2076 2080 2081 2084 2091 2096 2100 2113 2120 2129 2130 2131 2132 2133 2134 2137 2142 2143 2149 2157 2158 2886 3029 3034 3345 4775 5308 5309 7590 7668 7683 7687 7689 7871 8401 8693 10006 10609 11255 11258 11260…
1917	VSPA_TRIGA	O13060	Snake venom serine protease 2A homolog OS=Trimeresurus gramineus GN=TLG2A PE=2 SV=1	Regular	2066.33	0	29379.6	11	2	23	6.92	12252	0	2358			Green	1882 1900 1901 1902 1906 1909 1910 1912 1914 1918 1922 1923 1929 1930 1931 1935 1936 1977 1980 1986 1992 1995 2001 2006 2007 2046 2047 2048 2049 2054 2057 2060 2062 2064 2066 2069 2070 2075 2076 2080 2081 2084 2091 2096 2100 2113 2120 2129 2130 2131 2132 2133 2134 2137 2142 2143 2149 2157 2158 2886 3029 3034 3345 4775 5308 5309 7590 7668 7683 7687 7689 7871 8401 8693 10006 10609 11255 11258 11260…
1901	VSP2_PROFL	O13057	Snake venom serine protease 2 OS=Protobothrops flavoviridis GN=TLF2 PE=2 SV=1	Regular	2066.33	0	29325.6	11	2	23	6.92	12252	0	2358			Green	1882 1900 1902 1906 1909 1910 1912 1914 1917 1918 1922 1923 1929 1930 1931 1935 1936 1977 1980 1986 1992 1995 2001 2006 2007 2046 2047 2048 2049 2054 2057 2060 2062 2064 2066 2069 2070 2075 2076 2080 2081 2084 2091 2096 2100 2113 2120 2129 2130 2131 2132 2133 2134 2137 2142 2143 2149 2157 2158 2886 3029 3034 3345 4775 5308 5309 7590 7668 7683 7687 7689 7871 8401 8693 10006 10609 11255 11258 11260…
187935	A0A1L8D5Y7_BOTAT	A0A1L8D5Y7	BATXSVMPIII6 OS=Bothrops atrox PE=2 SV=1	Regular	2063.03	0	70054.3	37	3	48	7.28	101028	0	38239			Green	2196 29421 79503 176879 176983 189720 189726 189728
78520	A0A194ASS1_SISMB	A0A194ASS1	Serine proteinase 9b OS=Sistrurus miliarius barbouri PE=3 SV=1	Regular	2058.01	0	28968	17	3	21	19.31	41106	0	7290			Green	1882 1901 1902 1906 1909 1910 1912 1917 1922 1929 1930 1931 1935 1936 1977 1980 1992 1995 2001 2006 2007 2048 2049 2054 2057 2060 2062 2064 2066 2069 2070 2076 2080 2081 2091 2096 2100 2129 2130 2131 2132 2133 2137 2142 2143 2149 2158 2160 2161 2162 2886 2917 3029 3034 3345 4775 5308 7590 7623 7668 7687 7689 7871 8401 8495 8693 10006 10609 11255 11258 11260 11261 11566 11622 12050 12051 14738 148…
73080	A0A194ATP6_SISMB	A0A194ATP6	Serine proteinase 9d OS=Sistrurus miliarius barbouri PE=3 SV=1	Regular	2058.01	0	28969	17	3	21	19.31	41106	0	7290			Green	1882 1901 1902 1906 1909 1910 1912 1917 1922 1929 1930 1931 1935 1936 1977 1980 1992 1995 2001 2006 2007 2048 2049 2054 2057 2060 2062 2064 2066 2069 2070 2076 2080 2081 2091 2096 2100 2129 2130 2131 2132 2133 2137 2142 2143 2149 2158 2160 2161 2162 2886 2917 3029 3034 3345 4775 5308 7590 7623 7668 7687 7689 7871 8401 8495 8693 10006 10609 11255 11258 11260 11261 11566 11622 12050 12051 14738 148…
72326	T1E6S9_CROOH	T1E6S9	Kallikrein-CohCI-4 OS=Crotalus oreganus helleri PE=2 SV=1	Regular	2058.01	0	28963	17	3	21	19.31	41106	0	7290			Green	1882 1901 1902 1906 1909 1910 1912 1917 1922 1929 1930 1931 1935 1936 1977 1980 1992 1995 2001 2006 2007 2048 2049 2054 2057 2060 2062 2064 2066 2069 2070 2076 2080 2081 2091 2096 2100 2129 2130 2131 2132 2133 2137 2142 2143 2149 2158 2160 2161 2162 2886 2917 3029 3034 3345 4775 5308 7590 7623 7668 7687 7689 7871 8401 8495 8693 10006 10609 11255 11258 11260 11261 11566 11622 12050 12051 14738 148…
15757	A0A0K8RYP4_CROHD	A0A0K8RYP4	Serine proteinase 13b OS=Crotalus horridus PE=3 SV=1	Regular	2058.01	0	29005	17	3	20	19.31	41106	0	7290			Green	1882 1901 1902 1906 1909 1910 1912 1917 1922 1929 1930 1931 1935 1936 1977 1980 1992 1995 2001 2006 2007 2048 2049 2054 2057 2060 2062 2064 2066 2069 2070 2076 2080 2081 2091 2096 2100 2129 2130 2131 2132 2133 2137 2142 2143 2149 2158 2160 2161 2162 2886 2917 3029 3034 3345 4775 5308 7590 7623 7668 7687 7689 7871 8401 8495 8693 10006 10609 11255 11258 11260 11261 11566 11622 12050 12051 14738 148…
14855	A0A0K8S008_CROHD	A0A0K8S008	Serine protease 13d OS=Crotalus horridus PE=3 SV=1	Regular	2058.01	0	28928.9	17	3	20	19.31	41106	0	7290			Green	1882 1901 1902 1906 1909 1910 1912 1917 1922 1929 1930 1931 1935 1936 1977 1980 1992 1995 2001 2006 2007 2048 2049 2054 2057 2060 2062 2064 2066 2069 2070 2076 2080 2081 2091 2096 2100 2129 2130 2131 2132 2133 2137 2142 2143 2149 2158 2160 2161 2162 2886 2917 3029 3034 3345 4775 5308 7590 7623 7668 7687 7689 7871 8401 8495 8693 10006 10609 11255 11258 11260 11261 11566 11622 12050 12051 14738 152…
7668	A0A0K8RYY5_CROHD	A0A0K8RYY5	Serine proteinase 13e OS=Crotalus horridus PE=3 SV=1	Regular	2058.01	0	28977	17	3	20	19.31	41106	0	7290			Green	1882 1901 1902 1906 1909 1910 1912 1917 1922 1929 1930 1931 1935 1936 1977 1980 1992 1995 2001 2006 2007 2048 2049 2054 2057 2060 2062 2064 2066 2069 2070 2076 2080 2081 2091 2096 2100 2129 2130 2131 2132 2133 2137 2142 2143 2149 2158 2160 2161 2162 2886 2917 3029 3034 3345 4775 5308 7590 7623 7687 7689 7871 8401 8495 8693 10006 10609 11255 11258 11260 11261 11566 11622 12050 12051 14738 14855 15…
2054	VSP1_CROAT	Q8QHK3	Snake venom serine protease catroxase-1 OS=Crotalus atrox PE=1 SV=1	Regular	2058.01	0	29309.3	17	3	21	19.08	41106	0	7290			Green	1882 1901 1902 1906 1909 1910 1912 1917 1922 1929 1930 1931 1935 1936 1977 1980 1992 1995 2001 2006 2007 2048 2049 2057 2060 2062 2064 2066 2069 2070 2076 2080 2081 2091 2096 2100 2129 2130 2131 2132 2133 2137 2142 2143 2149 2158 2160 2161 2162 2886 2917 3029 3034 3345 4775 5308 7590 7623 7668 7687 7689 7871 8401 8495 8693 10006 10609 11255 11258 11260 11261 11566 11622 12050 12051 14738 14855 15…
189734	A0A1L8D675_BOTAT	A0A1L8D675	BATXSVMPII5 OS=Bothrops atrox PE=2 SV=1	Regular	2024.18	0	56077.5	20	2	46	5.38	35141	0	6009			Green	1953 2325 2419 7791 7817 8093 8331 17538 28905 28911 50431 51275 72541 79646 79652 176596 187982 187989 188003 188226 188229 188350 188633 189729 190458 190462 192720 192740
189772	A0A1W7RB66_CROAD	A0A1W7RB66	Cadam10_SVSP-12 OS=Crotalus adamanteus PE=3 SV=1	Regular	2023.35	0	29010.8	15	2	29	8.53	40532	0	6987			Green	1882 1901 1902 1906 1909 1910 1912 1917 1922 1929 1930 1931 1935 1936 1977 1980 1992 1995 2001 2006 2007 2048 2049 2054 2057 2060 2062 2064 2066 2069 2070 2076 2080 2081 2091 2096 2100 2129 2130 2131 2132 2133 2137 2142 2143 2149 2158 2160 2161 2162 2886 2917 3029 3034 3345 4775 5308 7590 7623 7668 7687 7689 7871 8401 8693 10006 10609 11255 11258 11260 11261 11566 11622 12050 12051 14738 14855 15…
176789	A0A194APK9_SISTE	A0A194APK9	Serine proteinase 2 OS=Sistrurus tergeminus PE=3 SV=1	Regular	2023.35	0	29029.2	15	2	22	8.49	40532	0	6987			Green	1882 1901 1902 1906 1909 1910 1912 1917 1922 1929 1930 1931 1935 1936 1977 1980 1992 1995 2001 2006 2007 2048 2049 2054 2057 2060 2062 2064 2066 2069 2070 2076 2080 2081 2091 2096 2100 2129 2130 2131 2132 2133 2137 2142 2143 2149 2158 2160 2161 2162 2886 2917 3029 3034 3345 4775 5308 7590 7623 7668 7687 7689 7871 8401 8693 10006 10609 11255 11258 11260 11261 11566 11622 12050 12051 14738 14855 15…
117488	B0VXT4_SISCA	B0VXT4	Serine proteinase isoform 2 OS=Sistrurus catenatus edwardsii PE=2 SV=1	Regular	2023.35	0	28962	15	2	21	8.49	40532	0	6987			Green	1882 1901 1902 1906 1909 1910 1912 1917 1922 1929 1930 1931 1935 1936 1977 1980 1992 1995 2001 2006 2007 2048 2049 2054 2057 2060 2062 2064 2066 2069 2070 2076 2080 2081 2091 2096 2100 2129 2130 2131 2132 2133 2137 2142 2143 2149 2158 2160 2161 2162 2886 2917 3029 3034 3345 4775 5308 7590 7623 7668 7687 7689 7871 8401 8693 10006 10609 11255 11258 11260 11261 11566 11622 12050 12051 14738 14855 15…
77792	A0A194APX9_SISMB	A0A194APX9	Serine proteinase 9a OS=Sistrurus miliarius barbouri PE=3 SV=1	Regular	2023.35	0	28938	15	2	21	8.49	40532	0	6987			Green	1882 1901 1902 1906 1909 1910 1912 1917 1922 1929 1930 1931 1935 1936 1977 1980 1992 1995 2001 2006 2007 2048 2049 2054 2057 2060 2062 2064 2066 2069 2070 2076 2080 2081 2091 2096 2100 2129 2130 2131 2132 2133 2137 2142 2143 2149 2158 2160 2161 2162 2886 2917 3029 3034 3345 4775 5308 7590 7623 7668 7687 7689 7871 8401 8693 10006 10609 11255 11258 11260 11261 11566 11622 12050 12051 14738 14855 15…
73190	A0A194AS00_SISMB	A0A194AS00	Serine proteinase 9c OS=Sistrurus miliarius barbouri PE=3 SV=1	Regular	2023.35	0	28924	15	2	21	8.49	40532	0	6987			Green	1882 1901 1902 1906 1909 1910 1912 1917 1922 1929 1930 1931 1935 1936 1977 1980 1992 1995 2001 2006 2007 2048 2049 2054 2057 2060 2062 2064 2066 2069 2070 2076 2080 2081 2091 2096 2100 2129 2130 2131 2132 2133 2137 2142 2143 2149 2158 2160 2161 2162 2886 2917 3029 3034 3345 4775 5308 7590 7623 7668 7687 7689 7871 8401 8693 10006 10609 11255 11258 11260 11261 11566 11622 12050 12051 14738 14855 15…
72666	T1E7K6_CROOH	T1E7K6	Kallikrein-CohPH-4 OS=Crotalus oreganus helleri PE=2 SV=1	Regular	2023.35	0	28936.9	15	2	21	8.49	40532	0	6987			Green	1882 1901 1902 1906 1909 1910 1912 1917 1922 1929 1930 1931 1935 1936 1977 1980 1992 1995 2001 2006 2007 2048 2049 2054 2057 2060 2062 2064 2066 2069 2070 2076 2080 2081 2091 2096 2100 2129 2130 2131 2132 2133 2137 2142 2143 2149 2158 2160 2161 2162 2886 2917 3029 3034 3345 4775 5308 7590 7623 7668 7687 7689 7871 8401 8693 10006 10609 11255 11258 11260 11261 11566 11622 12050 12051 14738 14855 15…
72568	T1DMM6_CROOH	T1DMM6	Kallikrein-CohID-4 OS=Crotalus oreganus helleri PE=2 SV=1	Regular	2023.35	0	28888.6	15	2	27	8.53	40532	0	6987			Green	1882 1901 1902 1906 1909 1910 1912 1917 1922 1929 1930 1931 1935 1936 1977 1980 1992 1995 2001 2006 2007 2048 2049 2054 2057 2060 2062 2064 2066 2069 2070 2076 2080 2081 2091 2096 2100 2129 2130 2131 2132 2133 2137 2142 2143 2149 2158 2160 2161 2162 2886 2917 3029 3034 3345 4775 5308 7590 7623 7668 7687 7689 7871 8401 8693 10006 10609 11255 11258 11260 11261 11566 11622 12050 12051 14738 14855 15…
16113	A0A194ASG2_SISTE	A0A194ASG2	Serine proteinase 9a OS=Sistrurus tergeminus PE=3 SV=1	Regular	2023.35	0	29058.2	15	2	22	8.49	40532	0	6987			Green	1882 1901 1902 1906 1909 1910 1912 1917 1922 1929 1930 1931 1935 1936 1977 1980 1992 1995 2001 2006 2007 2048 2049 2054 2057 2060 2062 2064 2066 2069 2070 2076 2080 2081 2091 2096 2100 2129 2130 2131 2132 2133 2137 2142 2143 2149 2158 2160 2161 2162 2886 2917 3029 3034 3345 4775 5308 7590 7623 7668 7687 7689 7871 8401 8693 10006 10609 11255 11258 11260 11261 11566 11622 12050 12051 14738 14855 15…
2070	VSP7_PROMU	Q9DG84	Snake venom serine protease serpentokallikrein-2 OS=Protobothrops mucrosquamatus PE=2 SV=1	Regular	2023.35	0	29005	15	2	18	8.56	40532	0	6987			Green	1882 1901 1902 1906 1909 1910 1912 1917 1922 1929 1930 1931 1935 1936 1977 1980 1992 1995 2001 2006 2007 2048 2049 2054 2057 2060 2062 2064 2066 2069 2076 2080 2081 2091 2096 2100 2129 2130 2131 2132 2133 2137 2142 2143 2149 2158 2160 2161 2162 2886 2917 3029 3034 3345 4775 5308 7590 7623 7668 7687 7689 7871 8401 8693 10006 10609 11255 11258 11260 11261 11566 11622 12050 12051 14738 14855 15210 1…
2069	VSP5_PROMU	Q91511	Beta-fibrinogenase mucrofibrase-5 OS=Protobothrops mucrosquamatus PE=1 SV=1	Regular	2023.35	0	28848.8	15	2	18	8.56	40532	0	6987			Green	1882 1901 1902 1906 1909 1910 1912 1917 1922 1929 1930 1931 1935 1936 1977 1980 1992 1995 2001 2006 2007 2048 2049 2054 2057 2060 2062 2064 2066 2070 2076 2080 2081 2091 2096 2100 2129 2130 2131 2132 2133 2137 2142 2143 2149 2158 2160 2161 2162 2886 2917 3029 3034 3345 4775 5308 7590 7623 7668 7687 7689 7871 8401 8693 10006 10609 11255 11258 11260 11261 11566 11622 12050 12051 14738 14855 15210 1…
176898	A0A194ATF6_SISTE	A0A194ATF6	Serine proteinase 15a OS=Sistrurus tergeminus PE=3 SV=1	Regular	1963.24	0	28700.3	11	2	21	8.53	16003	0	2367			Green	1882 1901 1902 1906 1909 1910 1912 1917 1922 1929 1930 1931 1935 1936 1977 1980 1992 1995 2001 2006 2007 2048 2049 2054 2057 2060 2062 2064 2066 2069 2070 2076 2080 2081 2091 2096 2100 2129 2130 2131 2132 2133 2137 2142 2143 2149 2158 2160 2886 3029 3034 3345 4775 5308 7590 7623 7668 7687 7689 7871 8401 8693 10006 10609 11255 11258 11260 11261 11566 11622 12050 12051 14738 14855 15210 15322 15495…
176890	A0A194ARH3_SISTE	A0A194ARH3	Serine proteinase 15b OS=Sistrurus tergeminus PE=3 SV=1	Regular	1963.24	0	28769.4	11	2	25	8.53	16003	0	2367			Green	1882 1901 1902 1906 1909 1910 1912 1917 1922 1929 1930 1931 1935 1936 1977 1980 1992 1995 2001 2006 2007 2048 2049 2054 2057 2060 2062 2064 2066 2069 2070 2076 2080 2081 2091 2096 2100 2129 2130 2131 2132 2133 2137 2142 2143 2149 2158 2160 2886 3029 3034 3345 4775 5308 7590 7623 7668 7687 7689 7871 8401 8693 10006 10609 11255 11258 11260 11261 11566 11622 12050 12051 14738 14855 15210 15322 15495…
176788	A0A194ASH3_SISTE	A0A194ASH3	Serine proteinase 15d OS=Sistrurus tergeminus PE=3 SV=1	Regular	1963.24	0	28890.5	11	2	24	8.49	16003	0	2367			Green	1882 1901 1902 1906 1909 1910 1912 1917 1922 1929 1930 1931 1935 1936 1977 1980 1992 1995 2001 2006 2007 2048 2049 2054 2057 2060 2062 2064 2066 2069 2070 2076 2080 2081 2091 2096 2100 2129 2130 2131 2132 2133 2137 2142 2143 2149 2158 2160 2886 3029 3034 3345 4775 5308 7590 7623 7668 7687 7689 7871 8401 8693 10006 10609 11255 11258 11260 11261 11566 11622 12050 12051 14738 14855 15210 15322 15495…
113336	A0A194APL1_SISTE	A0A194APL1	Serine proteinase 15c OS=Sistrurus tergeminus PE=3 SV=1	Regular	1963.24	0	28699.3	11	2	22	8.53	16003	0	2367			Green	1882 1901 1902 1906 1909 1910 1912 1917 1922 1929 1930 1931 1935 1936 1977 1980 1992 1995 2001 2006 2007 2048 2049 2054 2057 2060 2062 2064 2066 2069 2070 2076 2080 2081 2091 2096 2100 2129 2130 2131 2132 2133 2137 2142 2143 2149 2158 2160 2886 3029 3034 3345 4775 5308 7590 7623 7668 7687 7689 7871 8401 8693 10006 10609 11255 11258 11260 11261 11566 11622 12050 12051 14738 14855 15210 15322 15495…
10609	A0A194ARN5_SISTE	A0A194ARN5	Serine proteinase 15e OS=Sistrurus tergeminus PE=3 SV=1	Regular	1963.24	0	28770.4	11	2	24	8.53	16003	0	2367			Green	1882 1901 1902 1906 1909 1910 1912 1917 1922 1929 1930 1931 1935 1936 1977 1980 1992 1995 2001 2006 2007 2048 2049 2054 2057 2060 2062 2064 2066 2069 2070 2076 2080 2081 2091 2096 2100 2129 2130 2131 2132 2133 2137 2142 2143 2149 2158 2160 2886 3029 3034 3345 4775 5308 7590 7623 7668 7687 7689 7871 8401 8693 10006 11255 11258 11260 11261 11566 11622 12050 12051 14738 14855 15210 15322 15495 15553…
192745	A0A1L8D5W7_BOTAT	A0A1L8D5W7	BATXSVMPIII22 OS=Bothrops atrox PE=2 SV=1	Regular	1930.27	0	70518.6	16	2	56	4.75	70712	0	16520			Green	50437 189733 189739 192721
189733	A0A1L8D5W6_BOTAT	A0A1L8D5W6	BATXSVMPIII21 OS=Bothrops atrox PE=2 SV=1	Regular	1930.27	0	70734.9	16	2	54	4.74	70712	0	16520			Green	50437 189739 192721 192745
16091	A0A0K8RS97_CROHD	A0A0K8RS97	Serine proteinase 1a OS=Crotalus horridus PE=3 SV=1	Regular	1928.44	0	28888.6	9	2	25	15.12	10183	0	1856			Green	1882 1901 1902 1906 1909 1910 1912 1917 1922 1929 1930 1931 1935 1936 1977 1980 1992 1995 2001 2006 2007 2048 2049 2054 2057 2060 2062 2064 2066 2069 2070 2076 2080 2081 2091 2096 2100 2129 2130 2131 2132 2133 2137 2142 2143 2149 2158 2886 3029 3034 3345 4775 5308 7590 7668 7687 7689 7871 8401 8495 8693 10006 10609 11255 11258 11260 11261 11622 12050 12051 14738 14855 15210 15322 15495 15553 1575…
15881	T1E3X7_CROHD	T1E3X7	Serine proteinase 1b OS=Crotalus horridus PE=2 SV=1	Regular	1928.44	0	29029	9	2	20	15.06	10183	0	1856			Green	1882 1901 1902 1906 1909 1910 1912 1917 1922 1929 1930 1931 1935 1936 1977 1980 1992 1995 2001 2006 2007 2048 2049 2054 2057 2060 2062 2064 2066 2069 2070 2076 2080 2081 2091 2096 2100 2129 2130 2131 2132 2133 2137 2142 2143 2149 2158 2886 3029 3034 3345 4775 5308 7590 7668 7687 7689 7871 8401 8495 8693 10006 10609 11255 11258 11260 11261 11622 12050 12051 14738 14855 15210 15322 15495 15553 1575…
15784	A0A0K8RSA4_CROHD	A0A0K8RSA4	Serine proteinase 9c OS=Crotalus horridus PE=3 SV=1	Regular	1928.44	0	29022.9	9	2	18	15.06	10183	0	1856			Green	1882 1901 1902 1906 1909 1910 1912 1917 1922 1929 1930 1931 1935 1936 1977 1980 1992 1995 2001 2006 2007 2048 2049 2054 2057 2060 2062 2064 2066 2069 2070 2076 2080 2081 2091 2096 2100 2129 2130 2131 2132 2133 2137 2142 2143 2149 2158 2886 3029 3034 3345 4775 5308 7590 7668 7687 7689 7871 8401 8495 8693 10006 10609 11255 11258 11260 11261 11622 12050 12051 14738 14855 15210 15322 15495 15553 1575…
15553	A0A0K8RS90_CROHD	A0A0K8RS90	Serine proteinase 9d OS=Crotalus horridus PE=3 SV=1	Regular	1928.44	0	29002	9	2	19	15.06	10183	0	1856			Green	1882 1901 1902 1906 1909 1910 1912 1917 1922 1929 1930 1931 1935 1936 1977 1980 1992 1995 2001 2006 2007 2048 2049 2054 2057 2060 2062 2064 2066 2069 2070 2076 2080 2081 2091 2096 2100 2129 2130 2131 2132 2133 2137 2142 2143 2149 2158 2886 3029 3034 3345 4775 5308 7590 7668 7687 7689 7871 8401 8495 8693 10006 10609 11255 11258 11260 11261 11622 12050 12051 14738 14855 15210 15322 15495 15757 1578…
15210	T1E3C3_CROHD	T1E3C3	Serine proteinase 13a OS=Crotalus horridus PE=2 SV=1	Regular	1928.44	0	29006	9	2	19	15.06	10183	0	1856			Green	1882 1901 1902 1906 1909 1910 1912 1917 1922 1929 1930 1931 1935 1936 1977 1980 1992 1995 2001 2006 2007 2048 2049 2054 2057 2060 2062 2064 2066 2069 2070 2076 2080 2081 2091 2096 2100 2129 2130 2131 2132 2133 2137 2142 2143 2149 2158 2886 3029 3034 3345 4775 5308 7590 7668 7687 7689 7871 8401 8495 8693 10006 10609 11255 11258 11260 11261 11622 12050 12051 14738 14855 15322 15495 15553 15757 1578…
14738	A0A0K8RSB3_CROHD	A0A0K8RSB3	Serine proteinase 1e OS=Crotalus horridus PE=3 SV=1	Regular	1928.44	0	28875.5	9	2	23	15.12	10183	0	1856			Green	1882 1901 1902 1906 1909 1910 1912 1917 1922 1929 1930 1931 1935 1936 1977 1980 1992 1995 2001 2006 2007 2048 2049 2054 2057 2060 2062 2064 2066 2069 2070 2076 2080 2081 2091 2096 2100 2129 2130 2131 2132 2133 2137 2142 2143 2149 2158 2886 3029 3034 3345 4775 5308 7590 7668 7687 7689 7871 8401 8495 8693 10006 10609 11255 11258 11260 11261 11622 12050 12051 14855 15210 15322 15495 15553 15757 1578…
12051	T1D6M9_CROHD	T1D6M9	Serine proteinase 1b OS=Crotalus horridus PE=2 SV=1	Regular	1928.44	0	28861.5	9	2	23	15.12	10183	0	1856			Green	1882 1901 1902 1906 1909 1910 1912 1917 1922 1929 1930 1931 1935 1936 1977 1980 1992 1995 2001 2006 2007 2048 2049 2054 2057 2060 2062 2064 2066 2069 2070 2076 2080 2081 2091 2096 2100 2129 2130 2131 2132 2133 2137 2142 2143 2149 2158 2886 3029 3034 3345 4775 5308 7590 7668 7687 7689 7871 8401 8495 8693 10006 10609 11255 11258 11260 11261 11622 12050 14738 14855 15210 15322 15495 15553 15757 1578…
12050	A0A0K8RYN9_CROHD	A0A0K8RYN9	Serine proteinase 13c OS=Crotalus horridus PE=3 SV=1	Regular	1928.44	0	28929.9	9	2	19	15.06	10183	0	1856			Green	1882 1901 1902 1906 1909 1910 1912 1917 1922 1929 1930 1931 1935 1936 1977 1980 1992 1995 2001 2006 2007 2048 2049 2054 2057 2060 2062 2064 2066 2069 2070 2076 2080 2081 2091 2096 2100 2129 2130 2131 2132 2133 2137 2142 2143 2149 2158 2886 3029 3034 3345 4775 5308 7590 7668 7687 7689 7871 8401 8495 8693 10006 10609 11255 11258 11260 11261 11622 12051 14738 14855 15210 15322 15495 15553 15757 1578…
25849	A0A286S0D8_GLOIT	A0A286S0D8	Venom plasminogen activator 1 OS=Gloydius intermedius GN=PA1 PE=2 SV=1	Regular	1928.39	0	29199.1	13	2	24	9.3	16447	10257	4757	30.9589	0.904	Green	1882 1901 1902 1906 1909 1910 1912 1917 1922 1929 1930 1931 1935 1936 1977 1980 1992 1995 2001 2006 2007 2048 2049 2054 2057 2060 2062 2064 2066 2069 2070 2076 2080 2081 2091 2096 2100 2129 2130 2131 2132 2133 2137 2142 2143 2149 2158 2886 3029 3034 3345 4775 5308 7590 7668 7682 7687 7689 7871 8401 8693 10006 10609 11255 11258 11260 11261 11622 12050 12051 14738 14855 15210 15322 15417 15495 1555…
2134	VSP11_TRIST	Q71QI7	Snake venom serine protease KN11 OS=Trimeresurus stejnegeri PE=2 SV=1	Regular	1897.33	0	28741	11	2	18	7	13260	0	2494			Green	1882 1900 1901 1914 1917 1918 1922 1923 1929 1977 1986 1987 1999 2001 2046 2047 2062 2075 2084 2091 2100 2113 2120 2130 2132 2142 2143 2157 2158 2886 3029 3345 5309 7683 7871 10611 11553 14916 14918 15120 15127 15546 15880 17612 21043 21052 21148 25609 25844 25951 56966 59910 59942 71925 72148 72316 72711 72723 72902 73173 74395 74728 75425 76141 76251 78313 79116 83676 83808 84277 84463 100532 1…
2113	VSP2_BOTJA	O13069	Thrombin-like enzyme KN-BJ 2 OS=Bothrops jararaca PE=1 SV=1	Regular	1897.33	0	28578.8	11	2	19	7	13260	0	2494			Green	1882 1900 1901 1914 1917 1918 1922 1923 1929 1977 1986 1987 1999 2001 2046 2047 2062 2075 2084 2091 2100 2120 2130 2132 2134 2142 2143 2157 2158 2886 3029 3345 5309 7683 7871 10611 11553 14916 14918 15120 15127 15546 15880 17612 21043 21052 21148 25609 25844 25951 56966 59910 59942 71925 72148 72316 72711 72723 72902 73173 74395 74728 75425 76141 76251 78313 79116 83676 83808 84277 84463 100532 1…
2046	VSP02_TRIST	Q71QJ0	Snake venom serine protease KN2 OS=Trimeresurus stejnegeri PE=2 SV=1	Regular	1897.33	0	28738	11	2	18	7	13260	0	2494			Green	1882 1900 1901 1914 1917 1918 1922 1923 1929 1977 1986 1987 1999 2001 2047 2062 2075 2084 2091 2100 2113 2120 2130 2132 2134 2142 2143 2157 2158 2886 3029 3345 5309 7683 7871 10611 11553 14916 14918 15120 15127 15546 15880 17612 21043 21052 21148 25609 25844 25951 56966 59910 59942 71925 72148 72316 72711 72723 72902 73173 74395 74728 75425 76141 76251 78313 79116 83676 83808 84277 84463 100532 1…
1923	VSPC_TRIGA	O13062	Snake venom serine protease 2C OS=Trimeresurus gramineus GN=TLG2C PE=2 SV=1	Regular	1897.33	0	28727	11	2	18	7	13260	15925.5	2494	48.0683	1.3809	Green	1882 1900 1901 1914 1917 1918 1922 1929 1977 1986 1987 1999 2001 2046 2047 2062 2075 2084 2091 2100 2113 2120 2130 2132 2134 2142 2143 2157 2158 2886 3029 3345 5309 7683 7871 10611 11553 14916 14918 15120 15127 15546 15880 17612 21043 21052 21148 25609 25844 25951 56966 59910 59942 71925 72148 72316 72711 72723 72902 73173 74395 74728 75425 76141 76251 78313 79116 83676 83808 84277 84463 100532 1…
193078	Q90Z47_DEIAC	Q90Z47	Venom thrombin-like enzyme OS=Deinagkistrodon acutus GN=tler7 PE=2 SV=1	Regular	1893.79	0	25940	7	1	15	4.68	9609	0	1553			Green	1882 1901 1902 1906 1909 1910 1912 1917 1922 1929 1930 1931 1935 1936 1977 1980 1992 1995 2001 2006 2007 2048 2049 2054 2057 2060 2062 2064 2066 2069 2070 2076 2080 2081 2091 2096 2100 2129 2130 2131 2132 2133 2137 2142 2143 2149 2158 2886 3029 3034 3345 4775 5308 7590 7668 7687 7689 7871 8401 8693 10006 10609 11255 11258 11260 11261 11622 12050 12051 14738 14855 15210 15322 15495 15553 15757 157…
192765	A0A0F7Z1I9_CROAD	A0A0F7Z1I9	Serine proteinase 6 OS=Crotalus adamanteus PE=2 SV=1	Regular	1893.79	0	29001.1	7	1	20	4.25	9609	0	1553			Green	1882 1901 1902 1906 1909 1910 1912 1917 1922 1929 1930 1931 1935 1936 1977 1980 1992 1995 2001 2006 2007 2048 2049 2054 2057 2060 2062 2064 2066 2069 2070 2076 2080 2081 2091 2096 2100 2129 2130 2131 2132 2133 2137 2142 2143 2149 2158 2886 3029 3034 3345 4775 5308 7590 7668 7687 7689 7871 8401 8693 10006 10609 11255 11258 11260 11261 11622 12050 12051 14738 14855 15210 15322 15495 15553 15757 157…
191848	J3S3W7_CROAD	J3S3W7	Snake venom serine proteinase 7c OS=Crotalus adamanteus PE=2 SV=1	Regular	1893.79	0	28908.8	7	1	24	4.2	9609	0	1553			Green	1882 1901 1902 1906 1909 1910 1912 1917 1922 1929 1930 1931 1935 1936 1977 1980 1992 1995 2001 2006 2007 2048 2049 2054 2057 2060 2062 2064 2066 2069 2070 2076 2080 2081 2091 2096 2100 2129 2130 2131 2132 2133 2137 2142 2143 2149 2158 2886 3029 3034 3345 4775 5308 7590 7668 7687 7689 7871 8401 8693 10006 10609 11255 11258 11260 11261 11622 12050 12051 14738 14855 15210 15322 15495 15553 15757 157…
190256	F8S120_CROAD	F8S120	Serine proteinase 8 (Fragment) OS=Crotalus adamanteus PE=2 SV=1	Regular	1893.79	0	26975.5	7	1	19	4.56	9609	0	1553			Green	1882 1901 1902 1906 1909 1910 1912 1917 1922 1929 1930 1931 1935 1936 1977 1980 1992 1995 2001 2006 2007 2048 2049 2054 2057 2060 2062 2064 2066 2069 2070 2076 2080 2081 2091 2096 2100 2129 2130 2131 2132 2133 2137 2142 2143 2149 2158 2886 3029 3034 3345 4775 5308 7590 7668 7687 7689 7871 8401 8693 10006 10609 11255 11258 11260 11261 11622 12050 12051 14738 14855 15210 15322 15495 15553 15757 157…
188390	J3SDX1_CROAD	J3SDX1	Snake venom serine proteinase 7b OS=Crotalus adamanteus PE=2 SV=1	Regular	1893.79	0	28866.7	7	1	24	4.2	9609	0	1553			Green	1882 1901 1902 1906 1909 1910 1912 1917 1922 1929 1930 1931 1935 1936 1977 1980 1992 1995 2001 2006 2007 2048 2049 2054 2057 2060 2062 2064 2066 2069 2070 2076 2080 2081 2091 2096 2100 2129 2130 2131 2132 2133 2137 2142 2143 2149 2158 2886 3029 3034 3345 4775 5308 7590 7668 7687 7689 7871 8401 8693 10006 10609 11255 11258 11260 11261 11622 12050 12051 14738 14855 15210 15322 15495 15553 15757 157…
188230	A0A1W7RB84_CROAD	A0A1W7RB84	Cadam10_SVSP-6 OS=Crotalus adamanteus PE=3 SV=1	Regular	1893.79	0	29059.1	7	1	20	4.25	9609	0	1553			Green	1882 1901 1902 1906 1909 1910 1912 1917 1922 1929 1930 1931 1935 1936 1977 1980 1992 1995 2001 2006 2007 2048 2049 2054 2057 2060 2062 2064 2066 2069 2070 2076 2080 2081 2091 2096 2100 2129 2130 2131 2132 2133 2137 2142 2143 2149 2158 2886 3029 3034 3345 4775 5308 7590 7668 7687 7689 7871 8401 8693 10006 10609 11255 11258 11260 11261 11622 12050 12051 14738 14855 15210 15322 15495 15553 15757 157…
176731	A0A194ARG0_SISTE	A0A194ARG0	Serine proteinase 8c OS=Sistrurus tergeminus PE=3 SV=1	Regular	1893.79	0	28867.7	7	1	19	4.3	9609	0	1553			Green	1882 1901 1902 1906 1909 1910 1912 1917 1922 1929 1930 1931 1935 1936 1977 1980 1992 1995 2001 2006 2007 2048 2049 2054 2057 2060 2062 2064 2066 2069 2070 2076 2080 2081 2091 2096 2100 2129 2130 2131 2132 2133 2137 2142 2143 2149 2158 2886 3029 3034 3345 4775 5308 7590 7668 7687 7689 7871 8401 8693 10006 10609 11255 11258 11260 11261 11622 12050 12051 14738 14855 15210 15322 15495 15553 15757 157…
135932	E9JG18_ECHCO	E9JG18	Serine protease (Fragment) OS=Echis coloratus PE=2 SV=1	Regular	1893.79	0	25849.4	7	1	19	4.7	9609	0	1553			Green	1882 1901 1902 1906 1909 1910 1912 1917 1922 1929 1930 1931 1935 1936 1977 1980 1992 1995 2001 2006 2007 2048 2049 2054 2057 2060 2062 2064 2066 2069 2070 2076 2080 2081 2091 2096 2100 2129 2130 2131 2132 2133 2137 2142 2143 2149 2158 2886 3029 3034 3345 4775 5308 7590 7668 7687 7689 7871 8401 8693 10006 10609 11255 11258 11260 11261 11622 12050 12051 14738 14855 15210 15322 15495 15553 15757 157…
132829	E9JG17_ECHCO	E9JG17	Serine protease (Fragment) OS=Echis coloratus PE=2 SV=1	Regular	1893.79	0	26012.6	7	1	19	4.68	9609	0	1553			Green	1882 1901 1902 1906 1909 1910 1912 1917 1922 1929 1930 1931 1935 1936 1977 1980 1992 1995 2001 2006 2007 2048 2049 2054 2057 2060 2062 2064 2066 2069 2070 2076 2080 2081 2091 2096 2100 2129 2130 2131 2132 2133 2137 2142 2143 2149 2158 2886 3029 3034 3345 4775 5308 7590 7668 7687 7689 7871 8401 8693 10006 10609 11255 11258 11260 11261 11622 12050 12051 14738 14855 15210 15322 15495 15553 15757 157…
117508	B0VXT9_SISCA	B0VXT9	Serine proteinase isoform 7 OS=Sistrurus catenatus edwardsii PE=2 SV=1	Regular	1893.79	0	30786.9	7	1	22	4.03	9609	0	1553			Green	1882 1901 1902 1906 1909 1910 1912 1917 1922 1929 1930 1931 1935 1936 1977 1980 1992 1995 2001 2006 2007 2048 2049 2054 2057 2060 2062 2064 2066 2069 2070 2076 2080 2081 2091 2096 2100 2129 2130 2131 2132 2133 2137 2142 2143 2149 2158 2886 3029 3034 3345 4775 5308 7590 7668 7687 7689 7871 8401 8693 10006 10609 11255 11258 11260 11261 11622 12050 12051 14738 14855 15210 15322 15495 15553 15757 157…
117450	B0VXT7_SISCA	B0VXT7	Serine proteinase isoform 5 OS=Sistrurus catenatus edwardsii PE=2 SV=1	Regular	1893.79	0	28425.2	7	1	16	4.26	9609	0	1553			Green	1882 1901 1902 1906 1909 1910 1912 1917 1922 1929 1930 1931 1935 1936 1977 1980 1992 1995 2001 2006 2007 2048 2049 2054 2057 2060 2062 2064 2066 2069 2070 2076 2080 2081 2091 2096 2100 2129 2130 2131 2132 2133 2137 2142 2143 2149 2158 2886 3029 3034 3345 4775 5308 7590 7668 7687 7689 7871 8401 8693 10006 10609 11255 11258 11260 11261 11622 12050 12051 14738 14855 15210 15322 15495 15553 15757 157…
117396	B0VXT5_SISCA	B0VXT5	Serine proteinase isoform 3 OS=Sistrurus catenatus edwardsii PE=2 SV=1	Regular	1893.79	0	28366	7	1	21	4.28	9609	0	1553			Green	1882 1901 1902 1906 1909 1910 1912 1917 1922 1929 1930 1931 1935 1936 1977 1980 1992 1995 2001 2006 2007 2048 2049 2054 2057 2060 2062 2064 2066 2069 2070 2076 2080 2081 2091 2096 2100 2129 2130 2131 2132 2133 2137 2142 2143 2149 2158 2886 3029 3034 3345 4775 5308 7590 7668 7687 7689 7871 8401 8693 10006 10609 11255 11258 11260 11261 11622 12050 12051 14738 14855 15210 15322 15495 15553 15757 157…
115851	T1D6N3_CROHD	T1D6N3	Serine proteinase 11 OS=Crotalus horridus PE=2 SV=1	Regular	1893.79	0	28324.1	7	1	20	4.26	9609	0	1553			Green	1882 1901 1902 1906 1909 1910 1912 1917 1922 1929 1930 1931 1935 1936 1977 1980 1992 1995 2001 2006 2007 2048 2049 2054 2057 2060 2062 2064 2066 2069 2070 2076 2080 2081 2091 2096 2100 2129 2130 2131 2132 2133 2137 2142 2143 2149 2158 2886 3029 3034 3345 4775 5308 7590 7668 7687 7689 7871 8401 8693 10006 10609 11255 11258 11260 11261 11622 12050 12051 14738 14855 15210 15322 15495 15553 15757 157…
113933	T1DJX6_CROHD	T1DJX6	Serine proteinase 9 OS=Crotalus horridus PE=2 SV=1	Regular	1893.79	0	29257.9	7	1	22	4.28	9609	0	1553			Green	1882 1901 1902 1906 1909 1910 1912 1917 1922 1929 1930 1931 1935 1936 1977 1980 1992 1995 2001 2006 2007 2048 2049 2054 2057 2060 2062 2064 2066 2069 2070 2076 2080 2081 2091 2096 2100 2129 2130 2131 2132 2133 2137 2142 2143 2149 2158 2886 3029 3034 3345 4775 5308 7590 7668 7687 7689 7871 8401 8693 10006 10609 11255 11258 11260 11261 11622 12050 12051 14738 14855 15210 15322 15495 15553 15757 157…
113305	A0A194ASH8_SISTE	A0A194ASH8	Serine proteinase 14b OS=Sistrurus tergeminus PE=3 SV=1	Regular	1893.79	0	28627.3	7	1	22	4.26	9609	0	1553			Green	1882 1901 1902 1906 1909 1910 1912 1917 1922 1929 1930 1931 1935 1936 1977 1980 1992 1995 2001 2006 2007 2048 2049 2054 2057 2060 2062 2064 2066 2069 2070 2076 2080 2081 2091 2096 2100 2129 2130 2131 2132 2133 2137 2142 2143 2149 2158 2886 3029 3034 3345 4775 5308 7590 7668 7687 7689 7871 8401 8693 10006 10609 11255 11258 11260 11261 11622 12050 12051 14738 14855 15210 15322 15495 15553 15757 157…
113303	A0A194APM0_SISTE	A0A194APM0	Serine proteniase 12 OS=Sistrurus tergeminus PE=3 SV=1	Regular	1893.79	0	28434.2	7	1	14	4.26	9609	0	1553			Green	1882 1901 1902 1906 1909 1910 1912 1917 1922 1929 1930 1931 1935 1936 1977 1980 1992 1995 2001 2006 2007 2048 2049 2054 2057 2060 2062 2064 2066 2069 2070 2076 2080 2081 2091 2096 2100 2129 2130 2131 2132 2133 2137 2142 2143 2149 2158 2886 3029 3034 3345 4775 5308 7590 7668 7687 7689 7871 8401 8693 10006 10609 11255 11258 11260 11261 11622 12050 12051 14738 14855 15210 15322 15495 15553 15757 157…
112904	A0A077LA46_PROEL	A0A077LA46	Serine protease 1 OS=Protobothrops elegans PE=2 SV=1	Regular	1893.79	0	28958.7	7	1	16	4.28	9609	0	1553			Green	1882 1901 1902 1906 1909 1910 1912 1917 1922 1929 1930 1931 1935 1936 1977 1980 1992 1995 2001 2006 2007 2048 2049 2054 2057 2060 2062 2064 2066 2069 2070 2076 2080 2081 2091 2096 2100 2129 2130 2131 2132 2133 2137 2142 2143 2149 2158 2886 3029 3034 3345 4775 5308 7590 7668 7687 7689 7871 8401 8693 10006 10609 11255 11258 11260 11261 11622 12050 12051 14738 14855 15210 15322 15495 15553 15757 157…
99585	A0A1W7RJX1_AGKCO	A0A1W7RJX1	Serine proteinase 3a OS=Agkistrodon contortrix contortrix PE=3 SV=1	Regular	1893.79	0	28721.4	7	1	15	4.26	9609	0	1553			Green	1882 1901 1902 1906 1909 1910 1912 1917 1922 1929 1930 1931 1935 1936 1977 1980 1992 1995 2001 2006 2007 2048 2049 2054 2057 2060 2062 2064 2066 2069 2070 2076 2080 2081 2091 2096 2100 2129 2130 2131 2132 2133 2137 2142 2143 2149 2158 2886 3029 3034 3345 4775 5308 7590 7668 7687 7689 7871 8401 8693 10006 10609 11255 11258 11260 11261 11622 12050 12051 14738 14855 15210 15322 15495 15553 15757 157…
84179	A0A1W7RJR6_AGKCO	A0A1W7RJR6	Serine proteinase 7 OS=Agkistrodon contortrix contortrix PE=3 SV=1	Regular	1893.79	0	28453.2	7	1	21	4.26	9609	0	1553			Green	1882 1901 1902 1906 1909 1910 1912 1917 1922 1929 1930 1931 1935 1936 1977 1980 1992 1995 2001 2006 2007 2048 2049 2054 2057 2060 2062 2064 2066 2069 2070 2076 2080 2081 2091 2096 2100 2129 2130 2131 2132 2133 2137 2142 2143 2149 2158 2886 3029 3034 3345 4775 5308 7590 7668 7687 7689 7871 8401 8693 10006 10609 11255 11258 11260 11261 11622 12050 12051 14738 14855 15210 15322 15495 15553 15757 157…
83235	A0A1W7RJU2_AGKCO	A0A1W7RJU2	Serine proteinase 4 OS=Agkistrodon contortrix contortrix PE=3 SV=1	Regular	1893.79	0	28718.6	7	1	14	4.26	9609	0	1553			Green	1882 1901 1902 1906 1909 1910 1912 1917 1922 1929 1930 1931 1935 1936 1977 1980 1992 1995 2001 2006 2007 2048 2049 2054 2057 2060 2062 2064 2066 2069 2070 2076 2080 2081 2091 2096 2100 2129 2130 2131 2132 2133 2137 2142 2143 2149 2158 2886 3029 3034 3345 4775 5308 7590 7668 7687 7689 7871 8401 8693 10006 10609 11255 11258 11260 11261 11622 12050 12051 14738 14855 15210 15322 15495 15553 15757 157…
82442	A0A1W7RJV9_AGKCO	A0A1W7RJV9	Serine proteinase 5 OS=Agkistrodon contortrix contortrix PE=3 SV=1	Regular	1893.79	0	29507.7	7	1	16	4.23	9609	0	1553			Green	1882 1901 1902 1906 1909 1910 1912 1917 1922 1929 1930 1931 1935 1936 1977 1980 1992 1995 2001 2006 2007 2048 2049 2054 2057 2060 2062 2064 2066 2069 2070 2076 2080 2081 2091 2096 2100 2129 2130 2131 2132 2133 2137 2142 2143 2149 2158 2886 3029 3034 3345 4775 5308 7590 7668 7687 7689 7871 8401 8693 10006 10609 11255 11258 11260 11261 11622 12050 12051 14738 14855 15210 15322 15495 15553 15757 157…
78509	A0A194ATP8_SISMB	A0A194ATP8	Serine proteinase 8e OS=Sistrurus miliarius barbouri PE=3 SV=1	Regular	1893.79	0	28408.2	7	1	17	4.26	9609	0	1553			Green	1882 1901 1902 1906 1909 1910 1912 1917 1922 1929 1930 1931 1935 1936 1977 1980 1992 1995 2001 2006 2007 2048 2049 2054 2057 2060 2062 2064 2066 2069 2070 2076 2080 2081 2091 2096 2100 2129 2130 2131 2132 2133 2137 2142 2143 2149 2158 2886 3029 3034 3345 4775 5308 7590 7668 7687 7689 7871 8401 8693 10006 10609 11255 11258 11260 11261 11622 12050 12051 14738 14855 15210 15322 15495 15553 15757 157…
78507	A0A194ARV6_SISMB	A0A194ARV6	Serine proteinase 13a OS=Sistrurus miliarius barbouri PE=3 SV=1	Regular	1893.79	0	29013.8	7	1	21	4.26	9609	0	1553			Green	1882 1901 1902 1906 1909 1910 1912 1917 1922 1929 1930 1931 1935 1936 1977 1980 1992 1995 2001 2006 2007 2048 2049 2054 2057 2060 2062 2064 2066 2069 2070 2076 2080 2081 2091 2096 2100 2129 2130 2131 2132 2133 2137 2142 2143 2149 2158 2886 3029 3034 3345 4775 5308 7590 7668 7687 7689 7871 8401 8693 10006 10609 11255 11258 11260 11261 11622 12050 12051 14738 14855 15210 15322 15495 15553 15757 157…
78502	A0A194AST0_SISMB	A0A194AST0	Serine proteinase 7a OS=Sistrurus miliarius barbouri PE=3 SV=1	Regular	1893.79	0	28888.7	7	1	18	4.28	9609	0	1553			Green	1882 1901 1902 1906 1909 1910 1912 1917 1922 1929 1930 1931 1935 1936 1977 1980 1992 1995 2001 2006 2007 2048 2049 2054 2057 2060 2062 2064 2066 2069 2070 2076 2080 2081 2091 2096 2100 2129 2130 2131 2132 2133 2137 2142 2143 2149 2158 2886 3029 3034 3345 4775 5308 7590 7668 7687 7689 7871 8401 8693 10006 10609 11255 11258 11260 11261 11622 12050 12051 14738 14855 15210 15322 15495 15553 15757 157…
77797	A0A194AS09_SISMB	A0A194AS09	Serine proteinase 7b OS=Sistrurus miliarius barbouri PE=3 SV=1	Regular	1893.79	0	28947.7	7	1	20	4.28	9609	0	1553			Green	1882 1901 1902 1906 1909 1910 1912 1917 1922 1929 1930 1931 1935 1936 1977 1980 1992 1995 2001 2006 2007 2048 2049 2054 2057 2060 2062 2064 2066 2069 2070 2076 2080 2081 2091 2096 2100 2129 2130 2131 2132 2133 2137 2142 2143 2149 2158 2886 3029 3034 3345 4775 5308 7590 7668 7687 7689 7871 8401 8693 10006 10609 11255 11258 11260 11261 11622 12050 12051 14738 14855 15210 15322 15495 15553 15757 157…
76256	T2HQA7_PROFL	T2HQA7	Serine protease (Fragment) OS=Protobothrops flavoviridis PE=2 SV=1	Regular	1893.79	0	22905.3	7	1	14	5.5	9609	0	1553			Green	1882 1901 1902 1906 1909 1910 1912 1917 1922 1929 1930 1931 1935 1936 1977 1980 1992 1995 2001 2006 2007 2048 2049 2054 2057 2060 2062 2064 2066 2069 2070 2076 2080 2081 2091 2096 2100 2129 2130 2131 2132 2133 2137 2142 2143 2149 2158 2886 3029 3034 3345 4775 5308 7590 7668 7687 7689 7871 8401 8693 10006 10609 11255 11258 11260 11261 11622 12050 12051 14738 14855 15210 15322 15495 15553 15757 157…
76138	Q802E9_GLOHA	Q802E9	Thrombin-like enzyme PTLE2 OS=Gloydius halys PE=2 SV=1	Regular	1893.79	0	13793.5	7	1	6	8.94	9609	0	1553			Green	1882 1901 1902 1906 1909 1910 1912 1917 1922 1929 1930 1931 1935 1936 1977 1980 1992 1995 2001 2006 2007 2048 2049 2054 2057 2060 2062 2064 2066 2069 2070 2076 2080 2081 2091 2096 2100 2129 2130 2131 2132 2133 2137 2142 2143 2149 2158 2886 3029 3034 3345 4775 5308 7590 7668 7687 7689 7871 8401 8693 10006 10609 11255 11258 11260 11261 11622 12050 12051 14738 14855 15210 15322 15495 15553 15757 157…
74976	A0A193CHI8_CROTA	A0A193CHI8	Serine protease 2 OS=Crotalus tzabcan PE=2 SV=1	Regular	1893.79	0	29100.2	7	1	23	4.25	9609	0	1553			Green	1882 1901 1902 1906 1909 1910 1912 1917 1922 1929 1930 1931 1935 1936 1977 1980 1992 1995 2001 2006 2007 2048 2049 2054 2057 2060 2062 2064 2066 2069 2070 2076 2080 2081 2091 2096 2100 2129 2130 2131 2132 2133 2137 2142 2143 2149 2158 2886 3029 3034 3345 4775 5308 7590 7668 7687 7689 7871 8401 8693 10006 10609 11255 11258 11260 11261 11622 12050 12051 14738 14855 15210 15322 15495 15553 15757 157…
73338	A0A194ASU1_SISMB	A0A194ASU1	Serine proteinase 14a OS=Sistrurus miliarius barbouri PE=3 SV=1	Regular	1893.79	0	28686.3	7	1	21	4.26	9609	0	1553			Green	1882 1901 1902 1906 1909 1910 1912 1917 1922 1929 1930 1931 1935 1936 1977 1980 1992 1995 2001 2006 2007 2048 2049 2054 2057 2060 2062 2064 2066 2069 2070 2076 2080 2081 2091 2096 2100 2129 2130 2131 2132 2133 2137 2142 2143 2149 2158 2886 3029 3034 3345 4775 5308 7590 7668 7687 7689 7871 8401 8693 10006 10609 11255 11258 11260 11261 11622 12050 12051 14738 14855 15210 15322 15495 15553 15757 157…
73180	A0A194ASS6_SISMB	A0A194ASS6	Serine proteinase 8c OS=Sistrurus miliarius barbouri PE=3 SV=1	Regular	1893.79	0	28363.1	7	1	15	4.26	9609	0	1553			Green	1882 1901 1902 1906 1909 1910 1912 1917 1922 1929 1930 1931 1935 1936 1977 1980 1992 1995 2001 2006 2007 2048 2049 2054 2057 2060 2062 2064 2066 2069 2070 2076 2080 2081 2091 2096 2100 2129 2130 2131 2132 2133 2137 2142 2143 2149 2158 2886 3029 3034 3345 4775 5308 7590 7668 7687 7689 7871 8401 8693 10006 10609 11255 11258 11260 11261 11622 12050 12051 14738 14855 15210 15322 15495 15553 15757 157…
73039	A0A194AS22_SISMB	A0A194AS22	Serine proteinase 14b OS=Sistrurus miliarius barbouri PE=3 SV=1	Regular	1893.79	0	28757.3	7	1	21	4.26	9609	0	1553			Green	1882 1901 1902 1906 1909 1910 1912 1917 1922 1929 1930 1931 1935 1936 1977 1980 1992 1995 2001 2006 2007 2048 2049 2054 2057 2060 2062 2064 2066 2069 2070 2076 2080 2081 2091 2096 2100 2129 2130 2131 2132 2133 2137 2142 2143 2149 2158 2886 3029 3034 3345 4775 5308 7590 7668 7687 7689 7871 8401 8693 10006 10609 11255 11258 11260 11261 11622 12050 12051 14738 14855 15210 15322 15495 15553 15757 157…
73005	A0A194AQ04_SISMB	A0A194AQ04	Serine proteinase 13b OS=Sistrurus miliarius barbouri PE=3 SV=1	Regular	1893.79	0	28942.7	7	1	21	4.26	9609	0	1553			Green	1882 1901 1902 1906 1909 1910 1912 1917 1922 1929 1930 1931 1935 1936 1977 1980 1992 1995 2001 2006 2007 2048 2049 2054 2057 2060 2062 2064 2066 2069 2070 2076 2080 2081 2091 2096 2100 2129 2130 2131 2132 2133 2137 2142 2143 2149 2158 2886 3029 3034 3345 4775 5308 7590 7668 7687 7689 7871 8401 8693 10006 10609 11255 11258 11260 11261 11622 12050 12051 14738 14855 15210 15322 15495 15553 15757 157…
72885	A0A194ATQ3_SISMB	A0A194ATQ3	Serine proteinase 7c OS=Sistrurus miliarius barbouri PE=3 SV=1	Regular	1893.79	0	28862.7	7	1	18	4.28	9609	0	1553			Green	1882 1901 1902 1906 1909 1910 1912 1917 1922 1929 1930 1931 1935 1936 1977 1980 1992 1995 2001 2006 2007 2048 2049 2054 2057 2060 2062 2064 2066 2069 2070 2076 2080 2081 2091 2096 2100 2129 2130 2131 2132 2133 2137 2142 2143 2149 2158 2886 3029 3034 3345 4775 5308 7590 7668 7687 7689 7871 8401 8693 10006 10609 11255 11258 11260 11261 11622 12050 12051 14738 14855 15210 15322 15495 15553 15757 157…
72383	A0A193CHJ0_CROTA	A0A193CHJ0	Serine protease 4 OS=Crotalus tzabcan PE=2 SV=1	Regular	1893.79	0	29821.9	7	1	27	4.06	9609	0	1553			Green	1882 1901 1902 1906 1909 1910 1912 1917 1922 1929 1930 1931 1935 1936 1977 1980 1992 1995 2001 2006 2007 2048 2049 2054 2057 2060 2062 2064 2066 2069 2070 2076 2080 2081 2091 2096 2100 2129 2130 2131 2132 2133 2137 2142 2143 2149 2158 2886 3029 3034 3345 4775 5308 7590 7668 7687 7689 7871 8401 8693 10006 10609 11255 11258 11260 11261 11622 12050 12051 14738 14855 15210 15322 15495 15553 15757 157…
72347	T1E6T7_CROOH	T1E6T7	Kallikrein-CohID-1 OS=Crotalus oreganus helleri PE=2 SV=1	Regular	1893.79	0	28932.5	7	1	13	4.25	9609	0	1553			Green	1882 1901 1902 1906 1909 1910 1912 1917 1922 1929 1930 1931 1935 1936 1977 1980 1992 1995 2001 2006 2007 2048 2049 2054 2057 2060 2062 2064 2066 2069 2070 2076 2080 2081 2091 2096 2100 2129 2130 2131 2132 2133 2137 2142 2143 2149 2158 2886 3029 3034 3345 4775 5308 7590 7668 7687 7689 7871 8401 8693 10006 10609 11255 11258 11260 11261 11622 12050 12051 14738 14855 15210 15322 15495 15553 15757 157…
72310	T1E7I9_CROOH	T1E7I9	Kallikrein-CohID-2 OS=Crotalus oreganus helleri PE=2 SV=1	Regular	1893.79	0	29952.1	7	1	20	4.18	9609	0	1553			Green	1882 1901 1902 1906 1909 1910 1912 1917 1922 1929 1930 1931 1935 1936 1977 1980 1992 1995 2001 2006 2007 2048 2049 2054 2057 2060 2062 2064 2066 2069 2070 2076 2080 2081 2091 2096 2100 2129 2130 2131 2132 2133 2137 2142 2143 2149 2158 2886 3029 3034 3345 4775 5308 7590 7668 7687 7689 7871 8401 8693 10006 10609 11255 11258 11260 11261 11622 12050 12051 14738 14855 15210 15322 15495 15553 15757 157…
29763	A0A194AQC1_9SAUR	A0A194AQC1	Serine proteinase 5 OS=Agkistrodon piscivorus PE=3 SV=1	Regular	1893.79	0	28785.5	7	1	14	4.26	9609	0	1553			Green	1882 1901 1902 1906 1909 1910 1912 1917 1922 1929 1930 1931 1935 1936 1977 1980 1992 1995 2001 2006 2007 2048 2049 2054 2057 2060 2062 2064 2066 2069 2070 2076 2080 2081 2091 2096 2100 2129 2130 2131 2132 2133 2137 2142 2143 2149 2158 2886 3029 3034 3345 4775 5308 7590 7668 7687 7689 7871 8401 8693 10006 10609 11255 11258 11260 11261 11622 12050 12051 14738 14855 15210 15322 15495 15553 15757 157…
29744	A0A194APD3_9SAUR	A0A194APD3	Serine proteinase 12a OS=Agkistrodon piscivorus PE=3 SV=1	Regular	1893.79	0	28676.5	7	1	14	4.26	9609	0	1553			Green	1882 1901 1902 1906 1909 1910 1912 1917 1922 1929 1930 1931 1935 1936 1977 1980 1992 1995 2001 2006 2007 2048 2049 2054 2057 2060 2062 2064 2066 2069 2070 2076 2080 2081 2091 2096 2100 2129 2130 2131 2132 2133 2137 2142 2143 2149 2158 2886 3029 3034 3345 4775 5308 7590 7668 7687 7689 7871 8401 8693 10006 10609 11255 11258 11260 11261 11622 12050 12051 14738 14855 15210 15322 15495 15553 15757 157…
29452	A0A194APJ8_9SAUR	A0A194APJ8	Serine proteinase 20b OS=Agkistrodon piscivorus PE=3 SV=1	Regular	1893.79	0	28613.3	7	1	23	4.26	9609	0	1553			Green	1882 1901 1902 1906 1909 1910 1912 1917 1922 1929 1930 1931 1935 1936 1977 1980 1992 1995 2001 2006 2007 2048 2049 2054 2057 2060 2062 2064 2066 2069 2070 2076 2080 2081 2091 2096 2100 2129 2130 2131 2132 2133 2137 2142 2143 2149 2158 2886 3029 3034 3345 4775 5308 7590 7668 7687 7689 7871 8401 8693 10006 10609 11255 11258 11260 11261 11622 12050 12051 14738 14855 15210 15322 15495 15553 15757 157…
29268	A0A194AMB1_9SAUR	A0A194AMB1	Serine proteinase 12b OS=Agkistrodon piscivorus PE=3 SV=1	Regular	1893.79	0	26152.8	7	1	12	4.68	9609	0	1553			Green	1882 1901 1902 1906 1909 1910 1912 1917 1922 1929 1930 1931 1935 1936 1977 1980 1992 1995 2001 2006 2007 2048 2049 2054 2057 2060 2062 2064 2066 2069 2070 2076 2080 2081 2091 2096 2100 2129 2130 2131 2132 2133 2137 2142 2143 2149 2158 2886 3029 3034 3345 4775 5308 7590 7668 7687 7689 7871 8401 8693 10006 10609 11255 11258 11260 11261 11622 12050 12051 14738 14855 15210 15322 15495 15553 15757 157…
29213	A0A194ARH9_9SAUR	A0A194ARH9	Serine proteinase 19a OS=Agkistrodon piscivorus PE=3 SV=1	Regular	1893.79	0	28475.2	7	1	21	4.26	9609	0	1553			Green	1882 1901 1902 1906 1909 1910 1912 1917 1922 1929 1930 1931 1935 1936 1977 1980 1992 1995 2001 2006 2007 2048 2049 2054 2057 2060 2062 2064 2066 2069 2070 2076 2080 2081 2091 2096 2100 2129 2130 2131 2132 2133 2137 2142 2143 2149 2158 2886 3029 3034 3345 4775 5308 7590 7668 7687 7689 7871 8401 8693 10006 10609 11255 11258 11260 11261 11622 12050 12051 14738 14855 15210 15322 15495 15553 15757 157…
29107	A0A194APB3_9SAUR	A0A194APB3	Serine proteinase 19b OS=Agkistrodon piscivorus PE=3 SV=1	Regular	1893.79	0	28484.2	7	1	21	4.26	9609	0	1553			Green	1882 1901 1902 1906 1909 1910 1912 1917 1922 1929 1930 1931 1935 1936 1977 1980 1992 1995 2001 2006 2007 2048 2049 2054 2057 2060 2062 2064 2066 2069 2070 2076 2080 2081 2091 2096 2100 2129 2130 2131 2132 2133 2137 2142 2143 2149 2158 2886 3029 3034 3345 4775 5308 7590 7668 7687 7689 7871 8401 8693 10006 10609 11255 11258 11260 11261 11622 12050 12051 14738 14855 15210 15322 15495 15553 15757 157…
25771	A0A286S0F5_GLOIT	A0A286S0F5	Venom plasminogen activator 3 OS=Gloydius intermedius GN=PA3 PE=2 SV=1	Regular	1893.79	0	28783.5	7	1	17	4.26	9609	0	1553			Green	1882 1901 1902 1906 1909 1910 1912 1917 1922 1929 1930 1931 1935 1936 1977 1980 1992 1995 2001 2006 2007 2048 2049 2054 2057 2060 2062 2064 2066 2069 2070 2076 2080 2081 2091 2096 2100 2129 2130 2131 2132 2133 2137 2142 2143 2149 2158 2886 3029 3034 3345 4775 5308 7590 7668 7687 7689 7871 8401 8693 10006 10609 11255 11258 11260 11261 11622 12050 12051 14738 14855 15210 15322 15495 15553 15757 157…
21035	A0A194AQC5_9SAUR	A0A194AQC5	Serine proteinase 20a OS=Agkistrodon piscivorus PE=3 SV=1	Regular	1893.79	0	28604.3	7	1	23	4.26	9609	0	1553			Green	1882 1901 1902 1906 1909 1910 1912 1917 1922 1929 1930 1931 1935 1936 1977 1980 1992 1995 2001 2006 2007 2048 2049 2054 2057 2060 2062 2064 2066 2069 2070 2076 2080 2081 2091 2096 2100 2129 2130 2131 2132 2133 2137 2142 2143 2149 2158 2886 3029 3034 3345 4775 5308 7590 7668 7687 7689 7871 8401 8693 10006 10609 11255 11258 11260 11261 11622 12050 12051 14738 14855 15210 15322 15495 15553 15757 157…
21017	A0A194APK1_9SAUR	A0A194APK1	Serine proteinase 18b OS=Agkistrodon piscivorus PE=3 SV=1	Regular	1893.79	0	28430.3	7	1	23	4.26	9609	0	1553			Green	1882 1901 1902 1906 1909 1910 1912 1917 1922 1929 1930 1931 1935 1936 1977 1980 1992 1995 2001 2006 2007 2048 2049 2054 2057 2060 2062 2064 2066 2069 2070 2076 2080 2081 2091 2096 2100 2129 2130 2131 2132 2133 2137 2142 2143 2149 2158 2886 3029 3034 3345 4775 5308 7590 7668 7687 7689 7871 8401 8693 10006 10609 11255 11258 11260 11261 11622 12050 12051 14738 14855 15210 15322 15495 15553 15757 157…
17716	J3RY98_CROAD	J3RY98	Cadam10_SVSP-3 OS=Crotalus adamanteus PE=2 SV=1	Regular	1893.79	0	36692.6	7	1	19	3.4	9609	0	1553			Green	1882 1901 1902 1906 1909 1910 1912 1917 1922 1929 1930 1931 1935 1936 1977 1980 1992 1995 2001 2006 2007 2048 2049 2054 2057 2060 2062 2064 2066 2069 2070 2076 2080 2081 2091 2096 2100 2129 2130 2131 2132 2133 2137 2142 2143 2149 2158 2886 3029 3034 3345 4775 5308 7590 7668 7687 7689 7871 8401 8693 10006 10609 11255 11258 11260 11261 11622 12050 12051 14738 14855 15210 15322 15495 15553 15757 157…
17071	F8S113_CROAD	F8S113	Serine proteinase 1 OS=Crotalus adamanteus PE=2 SV=1	Regular	1893.79	0	28975.6	7	1	14	4.25	9609	0	1553			Green	1882 1901 1902 1906 1909 1910 1912 1917 1922 1929 1930 1931 1935 1936 1977 1980 1992 1995 2001 2006 2007 2048 2049 2054 2057 2060 2062 2064 2066 2069 2070 2076 2080 2081 2091 2096 2100 2129 2130 2131 2132 2133 2137 2142 2143 2149 2158 2886 3029 3034 3345 4775 5308 7590 7668 7687 7689 7871 8401 8693 10006 10609 11255 11258 11260 11261 11622 12050 12051 14738 14855 15210 15322 15495 15553 15757 157…
16479	A0A0F7Z3B1_CROAD	A0A0F7Z3B1	Cadam10_SVSP-4 OS=Crotalus adamanteus PE=2 SV=1	Regular	1893.79	0	28707.6	7	1	19	4.26	9609	0	1553			Green	1882 1901 1902 1906 1909 1910 1912 1917 1922 1929 1930 1931 1935 1936 1977 1980 1992 1995 2001 2006 2007 2048 2049 2054 2057 2060 2062 2064 2066 2069 2070 2076 2080 2081 2091 2096 2100 2129 2130 2131 2132 2133 2137 2142 2143 2149 2158 2886 3029 3034 3345 4775 5308 7590 7668 7687 7689 7871 8401 8693 10006 10609 11255 11258 11260 11261 11622 12050 12051 14738 14855 15210 15322 15495 15553 15757 157…
16444	F8S115_CROAD	F8S115	Cadam10_SVSP-5 OS=Crotalus adamanteus PE=2 SV=1	Regular	1893.79	0	29737.7	7	1	25	4.06	9609	0	1553			Green	1882 1901 1902 1906 1909 1910 1912 1917 1922 1929 1930 1931 1935 1936 1977 1980 1992 1995 2001 2006 2007 2048 2049 2054 2057 2060 2062 2064 2066 2069 2070 2076 2080 2081 2091 2096 2100 2129 2130 2131 2132 2133 2137 2142 2143 2149 2158 2886 3029 3034 3345 4775 5308 7590 7668 7687 7689 7871 8401 8693 10006 10609 11255 11258 11260 11261 11622 12050 12051 14738 14855 15210 15322 15495 15553 15757 157…
16132	A0A194ASH9_SISTE	A0A194ASH9	Serine proteinase 13a OS=Sistrurus tergeminus PE=3 SV=1	Regular	1893.79	0	28366	7	1	21	4.28	9609	0	1553			Green	1882 1901 1902 1906 1909 1910 1912 1917 1922 1929 1930 1931 1935 1936 1977 1980 1992 1995 2001 2006 2007 2048 2049 2054 2057 2060 2062 2064 2066 2069 2070 2076 2080 2081 2091 2096 2100 2129 2130 2131 2132 2133 2137 2142 2143 2149 2158 2886 3029 3034 3345 4775 5308 7590 7668 7687 7689 7871 8401 8693 10006 10609 11255 11258 11260 11261 11622 12050 12051 14738 14855 15210 15322 15495 15553 15757 157…
15877	A0A0K8RSF0_CROHD	A0A0K8RSF0	Serine proteinase 1d OS=Crotalus horridus PE=3 SV=1	Regular	1893.79	0	28865.5	7	1	23	4.26	9609	0	1553			Green	1882 1901 1902 1906 1909 1910 1912 1917 1922 1929 1930 1931 1935 1936 1977 1980 1992 1995 2001 2006 2007 2048 2049 2054 2057 2060 2062 2064 2066 2069 2070 2076 2080 2081 2091 2096 2100 2129 2130 2131 2132 2133 2137 2142 2143 2149 2158 2886 3029 3034 3345 4775 5308 7590 7668 7687 7689 7871 8401 8693 10006 10609 11255 11258 11260 11261 11622 12050 12051 14738 14855 15210 15322 15495 15553 15757 157…
15495	T1E3C0_CROHD	T1E3C0	Serine proteinase 1c OS=Crotalus horridus PE=2 SV=1	Regular	1893.79	0	28879.5	7	1	23	4.26	9609	0	1553			Green	1882 1901 1902 1906 1909 1910 1912 1917 1922 1929 1930 1931 1935 1936 1977 1980 1992 1995 2001 2006 2007 2048 2049 2054 2057 2060 2062 2064 2066 2069 2070 2076 2080 2081 2091 2096 2100 2129 2130 2131 2132 2133 2137 2142 2143 2149 2158 2886 3029 3034 3345 4775 5308 7590 7668 7687 7689 7871 8401 8693 10006 10609 11255 11258 11260 11261 11622 12050 12051 14738 14855 15210 15322 15553 15757 15784 158…
15322	A0A0K8RS95_CROHD	A0A0K8RS95	Serine proteinase 1f OS=Crotalus horridus PE=3 SV=1	Regular	1893.79	0	28835.4	7	1	23	4.26	9609	0	1553			Green	1882 1901 1902 1906 1909 1910 1912 1917 1922 1929 1930 1931 1935 1936 1977 1980 1992 1995 2001 2006 2007 2048 2049 2054 2057 2060 2062 2064 2066 2069 2070 2076 2080 2081 2091 2096 2100 2129 2130 2131 2132 2133 2137 2142 2143 2149 2158 2886 3029 3034 3345 4775 5308 7590 7668 7687 7689 7871 8401 8693 10006 10609 11255 11258 11260 11261 11622 12050 12051 14738 14855 15210 15495 15553 15757 15784 158…
11622	A0A0K8RYQ4_CROHD	A0A0K8RYQ4	Serine proteinase 10 OS=Crotalus horridus PE=3 SV=1	Regular	1893.79	0	29520.5	7	1	21	4.23	9609	0	1553			Green	1882 1901 1902 1906 1909 1910 1912 1917 1922 1929 1930 1931 1935 1936 1977 1980 1992 1995 2001 2006 2007 2048 2049 2054 2057 2060 2062 2064 2066 2069 2070 2076 2080 2081 2091 2096 2100 2129 2130 2131 2132 2133 2137 2142 2143 2149 2158 2886 3029 3034 3345 4775 5308 7590 7668 7687 7689 7871 8401 8693 10006 10609 11255 11258 11260 11261 12050 12051 14738 14855 15210 15322 15495 15553 15757 15784 158…
11261	A0A0K8RYT9_CROHD	A0A0K8RYT9	Serine proteinase 11d OS=Crotalus horridus PE=3 SV=1	Regular	1893.79	0	28509.5	7	1	20	4.26	9609	0	1553			Green	1882 1901 1902 1906 1909 1910 1912 1917 1922 1929 1930 1931 1935 1936 1977 1980 1992 1995 2001 2006 2007 2048 2049 2054 2057 2060 2062 2064 2066 2069 2070 2076 2080 2081 2091 2096 2100 2129 2130 2131 2132 2133 2137 2142 2143 2149 2158 2886 3029 3034 3345 4775 5308 7590 7668 7687 7689 7871 8401 8693 10006 10609 11255 11258 11260 11622 12050 12051 14738 14855 15210 15322 15495 15553 15757 15784 158…
11260	A0A0K8RYN6_CROHD	A0A0K8RYN6	Serine proteinase 2a OS=Crotalus horridus PE=3 SV=1	Regular	1893.79	0	28849.5	7	1	23	4.26	9609	0	1553			Green	1882 1901 1902 1906 1909 1910 1912 1917 1922 1929 1930 1931 1935 1936 1977 1980 1992 1995 2001 2006 2007 2048 2049 2054 2057 2060 2062 2064 2066 2069 2070 2076 2080 2081 2091 2096 2100 2129 2130 2131 2132 2133 2137 2142 2143 2149 2158 2886 3029 3034 3345 4775 5308 7590 7668 7687 7689 7871 8401 8693 10006 10609 11255 11258 11261 11622 12050 12051 14738 14855 15210 15322 15495 15553 15757 15784 158…
11255	A0A0K8RYN5_CROHD	A0A0K8RYN5	Serine proteinase 2e OS=Crotalus horridus PE=3 SV=1	Regular	1893.79	0	28917.5	7	1	23	4.26	9609	0	1553			Green	1882 1901 1902 1906 1909 1910 1912 1917 1922 1929 1930 1931 1935 1936 1977 1980 1992 1995 2001 2006 2007 2048 2049 2054 2057 2060 2062 2064 2066 2069 2070 2076 2080 2081 2091 2096 2100 2129 2130 2131 2132 2133 2137 2142 2143 2149 2158 2886 3029 3034 3345 4775 5308 7590 7668 7687 7689 7871 8401 8693 10006 10609 11258 11260 11261 11622 12050 12051 14738 14855 15210 15322 15495 15553 15757 15784 158…
10006	A0A194APL6_SISTE	A0A194APL6	Serine proteinase 14a OS=Sistrurus tergeminus PE=3 SV=1	Regular	1893.79	0	28697.4	7	1	25	4.26	9609	0	1553			Green	1882 1901 1902 1906 1909 1910 1912 1917 1922 1929 1930 1931 1935 1936 1977 1980 1992 1995 2001 2006 2007 2048 2049 2054 2057 2060 2062 2064 2066 2069 2070 2076 2080 2081 2091 2096 2100 2129 2130 2131 2132 2133 2137 2142 2143 2149 2158 2886 3029 3034 3345 4775 5308 7590 7668 7687 7689 7871 8401 8693 10609 11255 11258 11260 11261 11622 12050 12051 14738 14855 15210 15322 15495 15553 15757 15784 158…
8693	A0A194ATE3_SISTE	A0A194ATE3	Serine proteinase 8a OS=Sistrurus tergeminus PE=3 SV=1	Regular	1893.79	0	29009.8	7	1	20	4.28	9609	0	1553			Green	1882 1901 1902 1906 1909 1910 1912 1917 1922 1929 1930 1931 1935 1936 1977 1980 1992 1995 2001 2006 2007 2048 2049 2054 2057 2060 2062 2064 2066 2069 2070 2076 2080 2081 2091 2096 2100 2129 2130 2131 2132 2133 2137 2142 2143 2149 2158 2886 3029 3034 3345 4775 5308 7590 7668 7687 7689 7871 8401 10006 10609 11255 11258 11260 11261 11622 12050 12051 14738 14855 15210 15322 15495 15553 15757 15784 15…
7689	A0A0K8RYS4_CROHD	A0A0K8RYS4	Serine proteinase 2d OS=Crotalus horridus PE=3 SV=1	Regular	1893.79	0	28951.6	7	1	23	4.26	9609	0	1553			Green	1882 1901 1902 1906 1909 1910 1912 1917 1922 1929 1930 1931 1935 1936 1977 1980 1992 1995 2001 2006 2007 2048 2049 2054 2057 2060 2062 2064 2066 2069 2070 2076 2080 2081 2091 2096 2100 2129 2130 2131 2132 2133 2137 2142 2143 2149 2158 2886 3029 3034 3345 4775 5308 7590 7668 7687 7871 8401 8693 10006 10609 11255 11258 11260 11261 11622 12050 12051 14738 14855 15210 15322 15495 15553 15757 15784 15…
7687	A0A0K8RT82_CROHD	A0A0K8RT82	Serine proteinase 4 OS=Crotalus horridus PE=3 SV=1	Regular	1893.79	0	29199.9	7	1	22	4.28	9609	0	1553			Green	1882 1901 1902 1906 1909 1910 1912 1917 1922 1929 1930 1931 1935 1936 1977 1980 1992 1995 2001 2006 2007 2048 2049 2054 2057 2060 2062 2064 2066 2069 2070 2076 2080 2081 2091 2096 2100 2129 2130 2131 2132 2133 2137 2142 2143 2149 2158 2886 3029 3034 3345 4775 5308 7590 7668 7689 7871 8401 8693 10006 10609 11255 11258 11260 11261 11622 12050 12051 14738 14855 15210 15322 15495 15553 15757 15784 15…
7590	A0A0K8RZZ5_CROHD	A0A0K8RZZ5	Serine proteinase 8 OS=Crotalus horridus PE=3 SV=1	Regular	1893.79	0	29015.6	7	1	16	4.25	9609	0	1553			Green	1882 1901 1902 1906 1909 1910 1912 1917 1922 1929 1930 1931 1935 1936 1977 1980 1992 1995 2001 2006 2007 2048 2049 2054 2057 2060 2062 2064 2066 2069 2070 2076 2080 2081 2091 2096 2100 2129 2130 2131 2132 2133 2137 2142 2143 2149 2158 2886 3029 3034 3345 4775 5308 7668 7687 7689 7871 8401 8693 10006 10609 11255 11258 11260 11261 11622 12050 12051 14738 14855 15210 15322 15495 15553 15757 15784 15…
5308	A0A194ART8_SISMB	A0A194ART8	Serine proteinase 8a OS=Sistrurus miliarius barbouri PE=3 SV=1	Regular	1893.79	0	28382.2	7	1	17	4.26	9609	0	1553			Green	1882 1901 1902 1906 1909 1910 1912 1917 1922 1929 1930 1931 1935 1936 1977 1980 1992 1995 2001 2006 2007 2048 2049 2054 2057 2060 2062 2064 2066 2069 2070 2076 2080 2081 2091 2096 2100 2129 2130 2131 2132 2133 2137 2142 2143 2149 2158 2886 3029 3034 3345 4775 7590 7668 7687 7689 7871 8401 8693 10006 10609 11255 11258 11260 11261 11622 12050 12051 14738 14855 15210 15322 15495 15553 15757 15784 15…
4775	A0A194AS04_SISMB	A0A194AS04	Serine proteinase 8b OS=Sistrurus miliarius barbouri PE=3 SV=1	Regular	1893.79	0	28389.2	7	1	15	4.26	9609	0	1553			Green	1882 1901 1902 1906 1909 1910 1912 1917 1922 1929 1930 1931 1935 1936 1977 1980 1992 1995 2001 2006 2007 2048 2049 2054 2057 2060 2062 2064 2066 2069 2070 2076 2080 2081 2091 2096 2100 2129 2130 2131 2132 2133 2137 2142 2143 2149 2158 2886 3029 3034 3345 5308 7590 7668 7687 7689 7871 8401 8693 10006 10609 11255 11258 11260 11261 11622 12050 12051 14738 14855 15210 15322 15495 15553 15757 15784 15…
3034	A0A194AM83_9SAUR	A0A194AM83	Serine proteinase 8a OS=Agkistrodon piscivorus PE=3 SV=1	Regular	1893.79	0	29476.6	7	1	16	4.23	9609	0	1553			Green	1882 1901 1902 1906 1909 1910 1912 1917 1922 1929 1930 1931 1935 1936 1977 1980 1992 1995 2001 2006 2007 2048 2049 2054 2057 2060 2062 2064 2066 2069 2070 2076 2080 2081 2091 2096 2100 2129 2130 2131 2132 2133 2137 2142 2143 2149 2158 2886 3029 3345 4775 5308 7590 7668 7687 7689 7871 8401 8693 10006 10609 11255 11258 11260 11261 11622 12050 12051 14738 14855 15210 15322 15495 15553 15757 15784 15…
2149	VSP4_PROMU	Q91510	Beta-fibrinogenase mucrofibrase-4 OS=Protobothrops mucrosquamatus PE=1 SV=1	Regular	1893.79	0	28968.8	7	1	17	4.28	9609	0	1553			Green	1882 1901 1902 1906 1909 1910 1912 1917 1922 1929 1930 1931 1935 1936 1977 1980 1992 1995 2001 2006 2007 2048 2049 2054 2057 2060 2062 2064 2066 2069 2070 2076 2080 2081 2091 2096 2100 2129 2130 2131 2132 2133 2137 2142 2143 2158 2886 3029 3034 3345 4775 5308 7590 7668 7687 7689 7871 8401 8693 10006 10609 11255 11258 11260 11261 11622 12050 12051 14738 14855 15210 15322 15495 15553 15757 15784 15…
2137	VSP14_TRIST	Q71QH9	Snake venom serine protease KN14 OS=Trimeresurus stejnegeri PE=2 SV=1	Regular	1893.79	0	29139	7	1	20	4.23	9609	0	1553			Green	1882 1901 1902 1906 1909 1910 1912 1917 1922 1929 1930 1931 1935 1936 1977 1980 1992 1995 2001 2006 2007 2048 2049 2054 2057 2060 2062 2064 2066 2069 2070 2076 2080 2081 2091 2096 2100 2129 2130 2131 2132 2133 2142 2143 2149 2158 2886 3029 3034 3345 4775 5308 7590 7668 7687 7689 7871 8401 8693 10006 10609 11255 11258 11260 11261 11622 12050 12051 14738 14855 15210 15322 15495 15553 15757 15784 15…
2133	VSP09_TRIST	Q71QJ1	Snake venom serine protease KN9 OS=Trimeresurus stejnegeri PE=2 SV=1	Regular	1893.79	0	28852.2	7	1	21	4.28	9609	0	1553			Green	1882 1901 1902 1906 1909 1910 1912 1917 1922 1929 1930 1931 1935 1936 1977 1980 1992 1995 2001 2006 2007 2048 2049 2054 2057 2060 2062 2064 2066 2069 2070 2076 2080 2081 2091 2096 2100 2129 2130 2131 2132 2137 2142 2143 2149 2158 2886 3029 3034 3345 4775 5308 7590 7668 7687 7689 7871 8401 8693 10006 10609 11255 11258 11260 11261 11622 12050 12051 14738 14855 15210 15322 15495 15553 15757 15784 15…
2131	VSP05_TRIST	Q71QI4	Snake venom serine protease KN5 OS=Trimeresurus stejnegeri PE=2 SV=1	Regular	1893.79	0	29137	7	1	20	4.23	9609	0	1553			Green	1882 1901 1902 1906 1909 1910 1912 1917 1922 1929 1930 1931 1935 1936 1977 1980 1992 1995 2001 2006 2007 2048 2049 2054 2057 2060 2062 2064 2066 2069 2070 2076 2080 2081 2091 2096 2100 2129 2130 2132 2133 2137 2142 2143 2149 2158 2886 3029 3034 3345 4775 5308 7590 7668 7687 7689 7871 8401 8693 10006 10609 11255 11258 11260 11261 11622 12050 12051 14738 14855 15210 15322 15495 15553 15757 15784 15…
2129	VSP01_TRIST	Q71QJ3	Snake venom serine protease KN1 OS=Trimeresurus stejnegeri PE=2 SV=1	Regular	1893.79	0	28817.2	7	1	21	4.28	9609	0	1553			Green	1882 1901 1902 1906 1909 1910 1912 1917 1922 1929 1930 1931 1935 1936 1977 1980 1992 1995 2001 2006 2007 2048 2049 2054 2057 2060 2062 2064 2066 2069 2070 2076 2080 2081 2091 2096 2100 2130 2131 2132 2133 2137 2142 2143 2149 2158 2886 3029 3034 3345 4775 5308 7590 7668 7687 7689 7871 8401 8693 10006 10609 11255 11258 11260 11261 11622 12050 12051 14738 14855 15210 15322 15495 15553 15757 15784 15…
2096	VSP10_TRIST	Q71QI8	Snake venom serine protease KN10 OS=Trimeresurus stejnegeri PE=2 SV=1	Regular	1893.79	0	28825.2	7	1	21	4.28	9609	0	1553			Green	1882 1901 1902 1906 1909 1910 1912 1917 1922 1929 1930 1931 1935 1936 1977 1980 1992 1995 2001 2006 2007 2048 2049 2054 2057 2060 2062 2064 2066 2069 2070 2076 2080 2081 2091 2100 2129 2130 2131 2132 2133 2137 2142 2143 2149 2158 2886 3029 3034 3345 4775 5308 7590 7668 7687 7689 7871 8401 8693 10006 10609 11255 11258 11260 11261 11622 12050 12051 14738 14855 15210 15322 15495 15553 15757 15784 15…
2081	VSPE_CROAD	J3SDW9	Snake venom serine proteinase 14 OS=Crotalus adamanteus PE=1 SV=1	Regular	1893.79	0	28098.9	7	1	21	4.35	9609	0	1553			Green	1882 1901 1902 1906 1909 1910 1912 1917 1922 1929 1930 1931 1935 1936 1977 1980 1992 1995 2001 2006 2007 2048 2049 2054 2057 2060 2062 2064 2066 2069 2070 2076 2080 2091 2096 2100 2129 2130 2131 2132 2133 2137 2142 2143 2149 2158 2886 3029 3034 3345 4775 5308 7590 7668 7687 7689 7871 8401 8693 10006 10609 11255 11258 11260 11261 11622 12050 12051 14738 14855 15210 15322 15495 15553 15757 15784 15…
2080	VSPD_GLOUS	Q7SZE2	Bradykinin-releasing enzyme KR-E-1 OS=Gloydius ussuriensis PE=1 SV=1	Regular	1893.79	0	26036	7	1	16	4.7	9609	0	1553			Green	1882 1901 1902 1906 1909 1910 1912 1917 1922 1929 1930 1931 1935 1936 1977 1980 1992 1995 2001 2006 2007 2048 2049 2054 2057 2060 2062 2064 2066 2069 2070 2076 2081 2091 2096 2100 2129 2130 2131 2132 2133 2137 2142 2143 2149 2158 2886 3029 3034 3345 4775 5308 7590 7668 7687 7689 7871 8401 8693 10006 10609 11255 11258 11260 11261 11622 12050 12051 14738 14855 15210 15322 15495 15553 15757 15784 15…
2076	VSPB_GLOBL	Q9PT51	Beta-fibrinogenase brevinase OS=Gloydius blomhoffii PE=1 SV=1	Regular	1893.79	0	26409.5	7	1	16	4.72	9609	0	1553			Green	1882 1901 1902 1906 1909 1910 1912 1917 1922 1929 1930 1931 1935 1936 1977 1980 1992 1995 2001 2006 2007 2048 2049 2054 2057 2060 2062 2064 2066 2069 2070 2080 2081 2091 2096 2100 2129 2130 2131 2132 2133 2137 2142 2143 2149 2158 2886 3029 3034 3345 4775 5308 7590 7668 7687 7689 7871 8401 8693 10006 10609 11255 11258 11260 11261 11622 12050 12051 14738 14855 15210 15322 15495 15553 15757 15784 15…
2064	VSP2_PROEL	P84787	Thrombin-like enzyme elegaxobin-2 OS=Protobothrops elegans PE=1 SV=1	Regular	1893.79	0	26275.4	7	1	15	4.72	9609	0	1553			Green	1882 1901 1902 1906 1909 1910 1912 1917 1922 1929 1930 1931 1935 1936 1977 1980 1992 1995 2001 2006 2007 2048 2049 2054 2057 2060 2062 2066 2069 2070 2076 2080 2081 2091 2096 2100 2129 2130 2131 2132 2133 2137 2142 2143 2149 2158 2886 3029 3034 3345 4775 5308 7590 7668 7687 7689 7871 8401 8693 10006 10609 11255 11258 11260 11261 11622 12050 12051 14738 14855 15210 15322 15495 15553 15757 15784 15…
2060	VSP2_CROAD	J3S833	Snake venom serine proteinase 2 OS=Crotalus adamanteus PE=1 SV=1	Regular	1893.79	0	29001.1	7	1	20	4.25	9609	0	1553			Green	1882 1901 1902 1906 1909 1910 1912 1917 1922 1929 1930 1931 1935 1936 1977 1980 1992 1995 2001 2006 2007 2048 2049 2054 2057 2062 2064 2066 2069 2070 2076 2080 2081 2091 2096 2100 2129 2130 2131 2132 2133 2137 2142 2143 2149 2158 2886 3029 3034 3345 4775 5308 7590 7668 7687 7689 7871 8401 8693 10006 10609 11255 11258 11260 11261 11622 12050 12051 14738 14855 15210 15322 15495 15553 15757 15784 15…
2057	VSP1_PROMU	Q91507	Beta-fibrinogenase mucrofibrase-1 OS=Protobothrops mucrosquamatus PE=1 SV=1	Regular	1893.79	0	28840.7	7	1	21	4.28	9609	0	1553			Green	1882 1901 1902 1906 1909 1910 1912 1917 1922 1929 1930 1931 1935 1936 1977 1980 1992 1995 2001 2006 2007 2048 2049 2054 2060 2062 2064 2066 2069 2070 2076 2080 2081 2091 2096 2100 2129 2130 2131 2132 2133 2137 2142 2143 2149 2158 2886 3029 3034 3345 4775 5308 7590 7668 7687 7689 7871 8401 8693 10006 10609 11255 11258 11260 11261 11622 12050 12051 14738 14855 15210 15322 15495 15553 15757 15784 15…
2049	VSP08_TRIST	Q71QH5	Snake venom serine protease KN8 OS=Trimeresurus stejnegeri PE=2 SV=1	Regular	1893.79	0	28860.3	7	1	21	4.28	9609	0	1553			Green	1882 1901 1902 1906 1909 1910 1912 1917 1922 1929 1930 1931 1935 1936 1977 1980 1992 1995 2001 2006 2007 2048 2054 2057 2060 2062 2064 2066 2069 2070 2076 2080 2081 2091 2096 2100 2129 2130 2131 2132 2133 2137 2142 2143 2149 2158 2886 3029 3034 3345 4775 5308 7590 7668 7687 7689 7871 8401 8693 10006 10609 11255 11258 11260 11261 11622 12050 12051 14738 14855 15210 15322 15495 15553 15757 15784 15…
2048	VSP06_TRIST	Q71QJ2	Snake venom serine protease KN6 OS=Trimeresurus stejnegeri PE=2 SV=1	Regular	1893.79	0	29168	7	1	20	4.23	9609	0	1553			Green	1882 1901 1902 1906 1909 1910 1912 1917 1922 1929 1930 1931 1935 1936 1977 1980 1992 1995 2001 2006 2007 2049 2054 2057 2060 2062 2064 2066 2069 2070 2076 2080 2081 2091 2096 2100 2129 2130 2131 2132 2133 2137 2142 2143 2149 2158 2886 3029 3034 3345 4775 5308 7590 7668 7687 7689 7871 8401 8693 10006 10609 11255 11258 11260 11261 11622 12050 12051 14738 14855 15210 15322 15495 15553 15757 15784 15…
2007	VSPSA_GLOBR	Q9PTL3	Snake venom serine protease salmonase OS=Gloydius brevicaudus PE=2 SV=1	Regular	1893.79	0	29548.5	7	1	21	4.28	9609	0	1553			Green	1882 1901 1902 1906 1909 1910 1912 1917 1922 1929 1930 1931 1935 1936 1977 1980 1992 1995 2001 2006 2048 2049 2054 2057 2060 2062 2064 2066 2069 2070 2076 2080 2081 2091 2096 2100 2129 2130 2131 2132 2133 2137 2142 2143 2149 2158 2886 3029 3034 3345 4775 5308 7590 7668 7687 7689 7871 8401 8693 10006 10609 11255 11258 11260 11261 11622 12050 12051 14738 14855 15210 15322 15495 15553 15757 15784 15…
2006	VSPS1_CROAD	Q8UUK2	Snake venom serine proteinase Sp1 OS=Crotalus adamanteus PE=2 SV=1	Regular	1893.79	0	29001.1	7	1	20	4.25	9609	0	1553			Green	1882 1901 1902 1906 1909 1910 1912 1917 1922 1929 1930 1931 1935 1936 1977 1980 1992 1995 2001 2007 2048 2049 2054 2057 2060 2062 2064 2066 2069 2070 2076 2080 2081 2091 2096 2100 2129 2130 2131 2132 2133 2137 2142 2143 2149 2158 2886 3029 3034 3345 4775 5308 7590 7668 7687 7689 7871 8401 8693 10006 10609 11255 11258 11260 11261 11622 12050 12051 14738 14855 15210 15322 15495 15553 15757 15784 15…
1995	VSPD_CROAD	J3SBQ3	Inactive snake venom serine proteinase 13 OS=Crotalus adamanteus PE=1 SV=1	Regular	1893.79	0	29262	7	1	15	4.2	9609	0	1553			Green	1882 1901 1902 1906 1909 1910 1912 1917 1922 1929 1930 1931 1935 1936 1977 1980 1992 2001 2006 2007 2048 2049 2054 2057 2060 2062 2064 2066 2069 2070 2076 2080 2081 2091 2096 2100 2129 2130 2131 2132 2133 2137 2142 2143 2149 2158 2886 3029 3034 3345 4775 5308 7590 7668 7687 7689 7871 8401 8693 10006 10609 11255 11258 11260 11261 11622 12050 12051 14738 14855 15210 15322 15495 15553 15757 15784 15…
1980	VSP2_AGKCO	P82981	Thrombin-like enzyme contortrixobin OS=Agkistrodon contortrix contortrix PE=1 SV=1	Regular	1893.79	0	26097.2	7	1	14	4.7	9609	0	1553			Green	1882 1901 1902 1906 1909 1910 1912 1917 1922 1929 1930 1931 1935 1936 1977 1992 1995 2001 2006 2007 2048 2049 2054 2057 2060 2062 2064 2066 2069 2070 2076 2080 2081 2091 2096 2100 2129 2130 2131 2132 2133 2137 2142 2143 2149 2158 2886 3029 3034 3345 4775 5308 7590 7668 7687 7689 7871 8401 8693 10006 10609 11255 11258 11260 11261 11622 12050 12051 14738 14855 15210 15322 15495 15553 15757 15784 15…
1936	VSP_LACST	Q072L7	Snake venom serine protease OS=Lachesis stenophrys PE=2 SV=1	Regular	1893.79	0	28498.5	7	1	21	4.26	9609	0	1553			Green	1882 1901 1902 1906 1909 1910 1912 1917 1922 1929 1930 1931 1935 1977 1980 1992 1995 2001 2006 2007 2048 2049 2054 2057 2060 2062 2064 2066 2069 2070 2076 2080 2081 2091 2096 2100 2129 2130 2131 2132 2133 2137 2142 2143 2149 2158 2886 3029 3034 3345 4775 5308 7590 7668 7687 7689 7871 8401 8693 10006 10609 11255 11258 11260 11261 11622 12050 12051 14738 14855 15210 15322 15495 15553 15757 15784 15…
1935	VSP_CRODD	Q2QA04	Snake venom serine protease OS=Crotalus durissus durissus PE=2 SV=1	Regular	1893.79	0	28954.9	7	1	26	4.2	9609	0	1553			Green	1882 1901 1902 1906 1909 1910 1912 1917 1922 1929 1930 1931 1936 1977 1980 1992 1995 2001 2006 2007 2048 2049 2054 2057 2060 2062 2064 2066 2069 2070 2076 2080 2081 2091 2096 2100 2129 2130 2131 2132 2133 2137 2142 2143 2149 2158 2886 3029 3034 3345 4775 5308 7590 7668 7687 7689 7871 8401 8693 10006 10609 11255 11258 11260 11261 11622 12050 12051 14738 14855 15210 15322 15495 15553 15757 15784 15…
1931	VSPUA_GLOUS	Q8UUJ1	Snake venom serine protease ussurase OS=Gloydius ussuriensis PE=2 SV=2	Regular	1893.79	0	26700.9	7	1	21	4.72	9609	0	1553			Green	1882 1901 1902 1906 1909 1910 1912 1917 1922 1929 1930 1935 1936 1977 1980 1992 1995 2001 2006 2007 2048 2049 2054 2057 2060 2062 2064 2066 2069 2070 2076 2080 2081 2091 2096 2100 2129 2130 2131 2132 2133 2137 2142 2143 2149 2158 2886 3029 3034 3345 4775 5308 7590 7668 7687 7689 7871 8401 8693 10006 10609 11255 11258 11260 11261 11622 12050 12051 14738 14855 15210 15322 15495 15553 15757 15784 15…
1930	VSPSX_GLOSA	Q7SZE1	Thrombin-like enzyme saxthrombin OS=Gloydius saxatilis PE=1 SV=1	Regular	1893.79	0	28856.6	7	1	17	4.26	9609	0	1553			Green	1882 1901 1902 1906 1909 1910 1912 1917 1922 1929 1931 1935 1936 1977 1980 1992 1995 2001 2006 2007 2048 2049 2054 2057 2060 2062 2064 2066 2069 2070 2076 2080 2081 2091 2096 2100 2129 2130 2131 2132 2133 2137 2142 2143 2149 2158 2886 3029 3034 3345 4775 5308 7590 7668 7687 7689 7871 8401 8693 10006 10609 11255 11258 11260 11261 11622 12050 12051 14738 14855 15210 15322 15495 15553 15757 15784 15…
1912	VSP8_CROAD	J3S835	Snake venom serine proteinase 8 OS=Crotalus adamanteus PE=1 SV=1	Regular	1893.79	0	28734.6	7	1	20	4.26	9609	0	1553			Green	1882 1901 1902 1906 1909 1910 1917 1922 1929 1930 1931 1935 1936 1977 1980 1992 1995 2001 2006 2007 2048 2049 2054 2057 2060 2062 2064 2066 2069 2070 2076 2080 2081 2091 2096 2100 2129 2130 2131 2132 2133 2137 2142 2143 2149 2158 2886 3029 3034 3345 4775 5308 7590 7668 7687 7689 7871 8401 8693 10006 10609 11255 11258 11260 11261 11622 12050 12051 14738 14855 15210 15322 15495 15553 15757 15784 15…
1910	VSP5_CROAD	F8S116	Snake venom serine proteinase 5 OS=Crotalus adamanteus PE=1 SV=1	Regular	1893.79	0	28707.6	7	1	19	4.26	9609	0	1553			Green	1882 1901 1902 1906 1909 1912 1917 1922 1929 1930 1931 1935 1936 1977 1980 1992 1995 2001 2006 2007 2048 2049 2054 2057 2060 2062 2064 2066 2069 2070 2076 2080 2081 2091 2096 2100 2129 2130 2131 2132 2133 2137 2142 2143 2149 2158 2886 3029 3034 3345 4775 5308 7590 7668 7687 7689 7871 8401 8693 10006 10609 11255 11258 11260 11261 11622 12050 12051 14738 14855 15210 15322 15495 15553 15757 15784 15…
1909	VSP4_CRODO	C0HK18	Thrombin-like enzyme collinein-4 (Fragments) OS=Crotalus durissus collilineatus PE=1 SV=1	Regular	1893.79	0	7357.03	7	1	6	17.19	9609	0	1553			Green	1882 1901 1902 1906 1910 1912 1917 1922 1929 1930 1931 1935 1936 1977 1980 1992 1995 2001 2006 2007 2048 2049 2054 2057 2060 2062 2064 2066 2069 2070 2076 2080 2081 2091 2096 2100 2129 2130 2131 2132 2133 2137 2142 2143 2149 2158 2886 3029 3034 3345 4775 5308 7590 7668 7687 7689 7871 8401 8693 10006 10609 11255 11258 11260 11261 11622 12050 12051 14738 14855 15210 15322 15495 15553 15757 15784 15…
1906	VSP3_PROMU	Q91509	Beta-fibrinogenase mucrofibrase-3 OS=Protobothrops mucrosquamatus PE=1 SV=1	Regular	1893.79	0	28843.7	7	1	21	4.28	9609	0	1553			Green	1882 1901 1902 1909 1910 1912 1917 1922 1929 1930 1931 1935 1936 1977 1980 1992 1995 2001 2006 2007 2048 2049 2054 2057 2060 2062 2064 2066 2069 2070 2076 2080 2081 2091 2096 2100 2129 2130 2131 2132 2133 2137 2142 2143 2149 2158 2886 3029 3034 3345 4775 5308 7590 7668 7687 7689 7871 8401 8693 10006 10609 11255 11258 11260 11261 11622 12050 12051 14738 14855 15210 15322 15495 15553 15757 15784 15…
1902	VSP2_PROMU	Q91508	Beta-fibrinogenase mucrofibrase-2 OS=Protobothrops mucrosquamatus PE=1 SV=1	Regular	1893.79	0	28833.7	7	1	19	4.28	9609	0	1553			Green	1882 1901 1906 1909 1910 1912 1917 1922 1929 1930 1931 1935 1936 1977 1980 1992 1995 2001 2006 2007 2048 2049 2054 2057 2060 2062 2064 2066 2069 2070 2076 2080 2081 2091 2096 2100 2129 2130 2131 2132 2133 2137 2142 2143 2149 2158 2886 3029 3034 3345 4775 5308 7590 7668 7687 7689 7871 8401 8693 10006 10609 11255 11258 11260 11261 11622 12050 12051 14738 14855 15210 15322 15495 15553 15757 15784 15…
2494	VM3B2_BOTJA	Q0NZX9	Zinc metalloproteinase-disintegrin-like bothrojarin-2 (Fragment) OS=Bothrops jararaca PE=1 SV=1	Regular	1892.66	0	25939.9	32	3	17	17.43	69066	0	29140			Green	39712 50428 189165
189164	A0A1L8D664_BOTAT	A0A1L8D664	BATXSVSP16 OS=Bothrops atrox PE=2 SV=1	Regular	1844.53	0	28948.4	20	3	24	16.67	29333	7670	11932	23.1505	0.6702	Green	2102 188152 189172
1953	VM2AG_GLOHA	Q8AWX7	Zinc metalloproteinase-disintegrin agkistin OS=Gloydius halys PE=2 SV=1	Regular	1819.62	0	56210.2	13	2	41	2.25	22402	0	4690			Green	1942 2319 2325 2419 7791 7817 8093 8331 17538 28905 28911 50431 51275 72541 79646 79652 176596 187982 187989 188003 188226 188229 188350 188633 189155 189729 189734 190458 190462 192720 192740
192740	A0A1L8D649_BOTAT	A0A1L8D649	BATXSVMPII7 OS=Bothrops atrox PE=2 SV=1	Regular	1817.43	0	54992	9	1	39	2.3	18890	0	3429			Green	1953 2325 2419 7791 7817 8093 8331 17538 28905 28911 50431 51275 72541 79646 79652 176596 187982 187989 188003 188226 188229 188350 188633 189729 189734 190458 190462 192720
192720	A0A1L8D698_BOTAT	A0A1L8D698	BATXSVMPII8 OS=Bothrops atrox PE=2 SV=1	Regular	1817.43	0	54891.8	9	1	37	2.3	18890	0	3429			Green	1953 2325 2419 7791 7817 8093 8331 17538 28905 28911 50431 51275 72541 79646 79652 176596 187982 187989 188003 188226 188229 188350 188633 189729 189734 190458 190462 192740
190462	A0A1W7RBB8_CROAD	A0A1W7RBB8	Cadam10_SVMPII-2 OS=Crotalus adamanteus PE=3 SV=1	Regular	1817.43	0	55099.3	9	1	35	2.3	18890	0	3429			Green	1953 2325 2419 7791 7817 8093 8331 17538 28905 28911 50431 51275 72541 79646 79652 176596 187982 187989 188003 188226 188229 188350 188633 189729 189734 190458 192720 192740
190458	F8S104_CROAD	F8S104	Metalloproteinase 3 OS=Crotalus adamanteus PE=2 SV=1	Regular	1817.43	0	55032.1	9	1	35	2.3	18890	0	3429			Green	1953 2325 2419 7791 7817 8093 8331 17538 28905 28911 50431 51275 72541 79646 79652 176596 187982 187989 188003 188226 188229 188350 188633 189729 189734 190462 192720 192740
189729	A0A1L8D5Z0_BOTAT	A0A1L8D5Z0	BATXSVMPII6 OS=Bothrops atrox PE=2 SV=1	Regular	1817.43	0	54667.6	9	1	38	2.31	18890	0	3429			Green	1953 2325 2419 7791 7817 8093 8331 17538 28905 28911 50431 51275 72541 79646 79652 176596 187982 187989 188003 188226 188229 188350 188633 189734 190458 190462 192720 192740
188633	J3S3W0_CROAD	J3S3W0	Snake venom metalloproteinase (Type II) 5h OS=Crotalus adamanteus PE=2 SV=1	Regular	1817.43	0	55073.2	9	1	35	2.3	18890	0	3429			Green	1953 2325 2419 7791 7817 8093 8331 17538 28905 28911 50431 51275 72541 79646 79652 176596 187982 187989 188003 188226 188229 188350 189729 189734 190458 190462 192720 192740
188350	J3S825_CROAD	J3S825	Snake venom metalloproteinase (Type II) 2a OS=Crotalus adamanteus PE=2 SV=1	Regular	1817.43	0	55611.7	9	1	35	2.28	18890	0	3429			Green	1953 2325 2419 7791 7817 8093 8331 17538 28905 28911 50431 51275 72541 79646 79652 176596 187982 187989 188003 188226 188229 188633 189729 189734 190458 190462 192720 192740
188229	J3RY69_CROAD	J3RY69	Snake venom metalloproteinase (Type II) 2b OS=Crotalus adamanteus PE=2 SV=1	Regular	1817.43	0	55592.7	9	1	35	2.28	18890	0	3429			Green	1953 2325 2419 7791 7817 8093 8331 17538 28905 28911 50431 51275 72541 79646 79652 176596 187982 187989 188003 188226 188350 188633 189729 189734 190458 190462 192720 192740
188226	J3SDW4_CROAD	J3SDW4	Snake venom metalloproteinase (Type II) 5g OS=Crotalus adamanteus PE=2 SV=1	Regular	1817.43	0	55004.1	9	1	35	2.3	18890	0	3429			Green	1953 2325 2419 7791 7817 8093 8331 17538 28905 28911 50431 51275 72541 79646 79652 176596 187982 187989 188003 188229 188350 188633 189729 189734 190458 190462 192720 192740
188003	J3S827_CROAD	J3S827	Snake venom metalloproteinase (Type II) 5d OS=Crotalus adamanteus PE=2 SV=1	Regular	1817.43	0	55099.3	9	1	35	2.3	18890	0	3429			Green	1953 2325 2419 7791 7817 8093 8331 17538 28905 28911 50431 51275 72541 79646 79652 176596 187982 187989 188226 188229 188350 188633 189729 189734 190458 190462 192720 192740
187989	J3RY78_CROAD	J3RY78	Snake venom metalloproteinase (Type II) 7 OS=Crotalus adamanteus PE=2 SV=1	Regular	1817.43	0	55314.4	9	1	35	2.29	18890	0	3429			Green	1953 2325 2419 7791 7817 8093 8331 17538 28905 28911 50431 51275 72541 79646 79652 176596 187982 188003 188226 188229 188350 188633 189729 189734 190458 190462 192720 192740
187982	J3S828_CROAD	J3S828	Snake venom metalloproteinase (Type II) 6 OS=Crotalus adamanteus PE=2 SV=1	Regular	1817.43	0	55630.7	9	1	40	2.28	18890	0	3429			Green	1953 2325 2419 7791 7817 8093 8331 17538 28905 28911 50431 51275 72541 79646 79652 176596 187989 188003 188226 188229 188350 188633 189729 189734 190458 190462 192720 192740
176596	A0A077L7G8_PROEL	A0A077L7G8	Metalloprotease P-II (Fragment) OS=Protobothrops elegans PE=2 SV=1	Regular	1817.43	0	13431	9	1	12	9.57	18890	0	3429			Green	1953 2325 2419 7791 7817 8093 8331 17538 28905 28911 50431 51275 72541 79646 79652 187982 187989 188003 188226 188229 188350 188633 189729 189734 190458 190462 192720 192740
79652	A0A1W7RJZ0_AGKCO	A0A1W7RJZ0	Metalloproteinase (Type II) 4 OS=Agkistrodon contortrix contortrix PE=3 SV=1	Regular	1817.43	0	55677.8	9	1	39	2.27	18890	0	3429			Green	1953 2325 2419 7791 7817 8093 8331 17538 28905 28911 50431 51275 72541 79646 176596 187982 187989 188003 188226 188229 188350 188633 189729 189734 190458 190462 192720 192740
79646	A0A1W7RCY5_AGKCO	A0A1W7RCY5	Metalloproteinase (Type II) 6a OS=Agkistrodon contortrix contortrix PE=3 SV=1	Regular	1817.43	0	55800.8	9	1	36	2.28	18890	0	3429			Green	1953 2325 2419 7791 7817 8093 8331 17538 28905 28911 50431 51275 72541 79652 176596 187982 187989 188003 188226 188229 188350 188633 189729 189734 190458 190462 192720 192740
72541	Q1ZZ79_CRODD	Q1ZZ79	Metalloproteinase P-I OS=Crotalus durissus durissus PE=2 SV=1	Regular	1817.43	0	47312.4	9	1	36	2.66	18890	0	3429			Green	1953 2325 2419 7791 7817 8093 8331 17538 28905 28911 50431 51275 79646 79652 176596 187982 187989 188003 188226 188229 188350 188633 189729 189734 190458 190462 192720 192740
28911	A0A194AMD8_9SAUR	A0A194AMD8	Metalloproteinase type II 6a OS=Agkistrodon piscivorus PE=3 SV=1	Regular	1817.43	0	55878	9	1	36	2.28	18890	0	3429			Green	1953 2325 2419 7791 7817 8093 8331 17538 28905 50431 51275 72541 79646 79652 176596 187982 187989 188003 188226 188229 188350 188633 189729 189734 190458 190462 192720 192740
28905	A0A194AQG9_9SAUR	A0A194AQG9	Metalloproteinase type II 6b OS=Agkistrodon piscivorus PE=3 SV=1	Regular	1817.43	0	55897.9	9	1	34	2.28	18890	0	3429			Green	1953 2325 2419 7791 7817 8093 8331 17538 28911 50431 51275 72541 79646 79652 176596 187982 187989 188003 188226 188229 188350 188633 189729 189734 190458 190462 192720 192740
17538	J3SDW3_CROAD	J3SDW3	Metalloproteinase (Type II) 2b OS=Crotalus adamanteus PE=2 SV=1	Regular	1817.43	0	55030.1	9	1	35	2.3	18890	0	3429			Green	1953 2325 2419 7791 7817 8093 8331 28905 28911 50431 51275 72541 79646 79652 176596 187982 187989 188003 188226 188229 188350 188633 189729 189734 190458 190462 192720 192740
8331	J3RY76_CROAD	J3RY76	Metalloproteinase (Type II) 2d OS=Crotalus adamanteus PE=2 SV=1	Regular	1817.43	0	55030.1	9	1	35	2.3	18890	0	3429			Green	1953 2325 2419 7791 7817 8093 17538 28905 28911 50431 51275 72541 79646 79652 176596 187982 187989 188003 188226 188229 188350 188633 189729 189734 190458 190462 192720 192740
8093	J3SBP7_CROAD	J3SBP7	Metalloproteinase (Type II) 2a OS=Crotalus adamanteus PE=2 SV=1	Regular	1817.43	0	55036.2	9	1	35	2.3	18890	0	3429			Green	1953 2325 2419 7791 7817 8331 17538 28905 28911 50431 51275 72541 79646 79652 176596 187982 187989 188003 188226 188229 188350 188633 189729 189734 190458 190462 192720 192740
7817	J3SBP8_CROAD	J3SBP8	Metalloproteinase (Type II) 2e OS=Crotalus adamanteus PE=2 SV=1	Regular	1817.43	0	55055.2	9	1	35	2.3	18890	0	3429			Green	1953 2325 2419 7791 8093 8331 17538 28905 28911 50431 51275 72541 79646 79652 176596 187982 187989 188003 188226 188229 188350 188633 189729 189734 190458 190462 192720 192740
7791	J3S3V9_CROAD	J3S3V9	Metalloproteinase (Type II) 2c OS=Crotalus adamanteus PE=2 SV=1	Regular	1817.43	0	55011.1	9	1	35	2.3	18890	0	3429			Green	1953 2325 2419 7817 8093 8331 17538 28905 28911 50431 51275 72541 79646 79652 176596 187982 187989 188003 188226 188229 188350 188633 189729 189734 190458 190462 192720 192740
2325	VM2JT_PROJR	P83912	Zinc metalloproteinase-disintegrin jerdonitin OS=Protobothrops jerdonii PE=1 SV=1	Regular	1817.43	0	55982.2	9	1	43	2.27	18890	0	3429			Green	1953 2419 7791 7817 8093 8331 17538 28905 28911 50431 51275 72541 79646 79652 176596 187982 187989 188003 188226 188229 188350 188633 189729 189734 190458 190462 192720 192740
133172	E9JG23_ECHCO	E9JG23	Serine protease (Fragment) OS=Echis coloratus PE=2 SV=1	Regular	1724.79	0	29140.3	7	1	19	4.23	10617	0	1689			Green	1923 1987 1999 2046 2113 2134 10611 25609 79116 132831
132831	A0A0A1WDS0_ECHCO	A0A0A1WDS0	Serine protease F (Fragment) OS=Echis coloratus PE=2 SV=1	Regular	1724.79	0	10070.5	7	1	8	12.22	10617	0	1689			Green	1923 1987 1999 2046 2113 2134 10611 25609 79116 133172
79116	T2HPE9_PROFL	T2HPE9	Serine protease (Fragment) OS=Protobothrops flavoviridis PE=2 SV=1	Regular	1724.79	0	7825.79	7	1	6	15.07	10617	0	1689			Green	1923 1987 1999 2046 2113 2134 10611 25609 132831 133172
25609	E9JG24_ECHCS	E9JG24	Serine protease (Fragment) OS=Echis carinatus sochureki PE=2 SV=1	Regular	1724.79	0	26351.1	7	1	18	4.68	10617	0	1689			Green	1923 1987 1999 2046 2113 2134 10611 79116 132831 133172
10611	A0A194ATG3_SISTE	A0A194ATG3	Serine proteinase 11a OS=Sistrurus tergeminus PE=3 SV=1	Regular	1724.79	0	28432.6	7	1	20	4.26	10617	0	1689			Green	1923 1987 1999 2046 2113 2134 25609 79116 132831 133172
1999	VSPF5_MACLB	Q9PT41	Factor V activator OS=Macrovipera lebetina PE=1 SV=1	Regular	1724.79	0	29279.4	7	1	20	4.25	10617	0	1689			Green	1923 1987 2046 2113 2134 10611 25609 79116 132831 133172
1987	VSP3_PROJR	Q9DF66	Snake venom serine protease 3 OS=Protobothrops jerdonii PE=2 SV=1	Regular	1724.79	0	28709.4	7	1	23	4.26	10617	0	1689			Green	1923 1999 2046 2113 2134 10611 25609 79116 132831 133172
16249	A0A2D4F7E1_MICCO	A0A2D4F7E1	Uncharacterized protein (Fragment) OS=Micrurus corallinus PE=4 SV=1	Regular	1709.74	0	56343.1	20	2	50	3.88	107226	0	12160			Green	3 3078 6660 12385 15809 16186 41050 42078 50314 62203 82490 86399 87258 104741 106347 115998 132036 132507 158284 166464 174340 178233 186372 192553
37836	U3T7C6_OVOOK	U3T7C6	5'-nucleotidase (Fragment) OS=Ovophis okinavensis PE=2 SV=1	Regular	1689.19	0	55972.9	29	5	36	15.67	38321	0	11849			Green	2353 2357 2914 3348 12803 15783 16893 21163 36370 42412 44019 59027 73319 74590 74830 75612 78679 84475 103257 113041 133453 140697 147182 155669 176892 188335
189155	A0A1L8D5X9_BOTAT	A0A1L8D5X9	BATXSVMPIII1 OS=Bothrops atrox PE=2 SV=1	Regular	1666.24	0	70271.3	29	5	52	10.97	63438	58116	16117	175.413	12.3265	Green	1942 1953 2319
87258	V8NSA6_OPHHA	V8NSA6	Alpha-1_4 glucan phosphorylase (Fragment) OS=Ophiophagus hannah GN=PYGM PE=3 SV=1	Regular	1629.19	0	76035.8	43	4	59	6.09	214270	0	48111			Green	3 3078 6660 12385 13690 15809 16186 16249 41050 42078 50314 62203 82490 86399 104741 106347 109915 115998 132036 132507 158284 168493 174340 178233 186372 192553
801	PA2HS_ECHCS	P0DMT2	Phospholipase A2 homolog OS=Echis carinatus sochureki PE=1 SV=1	Regular	1627.3	0	14663.3	5	1	14	6.56	4659	0	1159			Green	277 278 279 281 282 283 291 292 485 486 488 503 504 506 507 508 509 510 514 516 543 585 586 587 588 591 592 593 763 796 799 4271 20897 25743 29124 29216 29466 29727 29831 29867 29887 58695 72895 74159 78881 82858 90715 116260 188954 189149
514	PA2HS_ECHCA	P48650	Basic phospholipase A2 homolog ecarpholin S OS=Echis carinatus PE=1 SV=1	Regular	1627.3	0	14617.2	5	1	14	6.56	4659	0	1159			Green	277 278 279 281 282 283 291 292 485 486 488 503 504 506 507 508 509 510 516 543 585 586 587 588 591 592 593 763 796 799 801 4271 20897 25743 29124 29216 29466 29727 29831 29867 29887 58695 72895 74159 78881 82858 90715 116260 188954 189149
291	PA2HS_ECHOC	B5U6Y4	Phospholipase A2 homolog OS=Echis ocellatus PE=1 SV=1	Regular	1627.3	0	16432.4	5	1	15	5.8	4659	0	1159			Green	277 278 279 281 282 283 292 485 486 488 503 504 506 507 508 509 510 514 516 543 585 586 587 588 591 592 593 763 796 799 801 4271 20897 25743 29124 29216 29466 29727 29831 29867 29887 58695 72895 74159 78881 82858 90715 116260 188954 189149
2328	VM2MC_GLOBR	Q9YI19	Zinc metalloproteinase/disintegrin OS=Gloydius brevicaudus PE=1 SV=1	Regular	1620.61	0	54056.5	22	2	35	6.72	29940	44910	8537	135.553	7.3275	Green	2329 2524
176892	A0A194APR8_SISTE	A0A194APR8	Ecto-5'-nucleotidase OS=Sistrurus tergeminus PE=3 SV=1	Regular	1611.83	0	65278.3	31	5	46	15.96	54644	0	17620			Green	2353 2357 2914 3348 12803 15783 16893 21163 36370 37836 42412 73319 74590 74830 75612 78679 84475 113041 133453 140697 147182 155669 188335
73319	A0A194ASY3_SISMB	A0A194ASY3	Ecto-5'-nucleotidase OS=Sistrurus miliarius barbouri PE=3 SV=1	Regular	1611.83	0	65571.7	31	5	47	15.91	54644	0	17620			Green	2353 2357 2914 3348 12803 15783 16893 21163 36370 37836 42412 74590 74830 75612 78679 84475 113041 133453 140697 147182 155669 176892 188335
16893	A0A0F7Z1K6_CROAD	A0A0F7Z1K6	Cadam10_NUC-1 OS=Crotalus adamanteus PE=2 SV=1	Regular	1611.83	0	65309.4	31	5	47	15.99	54644	0	17620			Green	2353 2357 2914 3348 12803 15783 21163 36370 37836 42412 73319 74590 74830 75612 78679 84475 113041 133453 140697 147182 155669 176892 188335
15783	T1E3Y5_CROHD	T1E3Y5	Ecto-5'-nucleotidase OS=Crotalus horridus PE=2 SV=1	Regular	1611.83	0	65444.6	31	5	46	15.93	54644	0	17620			Green	2353 2357 2914 3348 12803 16893 21163 36370 37836 42412 73319 74590 74830 75612 78679 84475 113041 133453 140697 147182 155669 176892 188335
2353	V5NTD_CROAD	F8S0Z7	Snake venom 5'-nucleotidase OS=Crotalus adamanteus PE=1 SV=2	Regular	1611.83	0	65309.4	31	5	47	15.99	54644	0	17620			Green	2357 2914 3348 12803 15783 16893 21163 36370 37836 42412 73319 74590 74830 75612 78679 84475 113041 133453 140697 147182 155669 176892 188335
192742	A0A1L8D629_BOTAT	A0A1L8D629	BATXCTL25 OS=Bothrops atrox PE=2 SV=1	Regular	1567.8	0	17084.1	7	1	12	5.56	10701	0	2584			Green	71 182 194 35367 187926 187931 187936 187939 188146 188159 188160 188347 188427 189145 189157 189159 189162 189166 189169 189727 189758 189770 192719 192729 192750
192729	A0A1L8D687_BOTAT	A0A1L8D687	BATXCTL43 OS=Bothrops atrox PE=2 SV=1	Regular	1567.8	0	18006.2	7	1	12	5.16	10701	0	2584			Green	71 182 194 35367 187926 187931 187936 187939 188146 188159 188160 188347 188427 189145 189157 189159 189162 189166 189169 189727 189758 189770 192719 192742 192750
192719	A0A1L8D645_BOTAT	A0A1L8D645	BATXCTL19 OS=Bothrops atrox PE=2 SV=1	Regular	1567.8	0	17308.5	7	1	11	5.48	10701	0	2584			Green	71 182 194 35367 187926 187931 187936 187939 188146 188159 188160 188347 188427 189145 189157 189159 189162 189166 189169 189727 189758 189770 192729 192742 192750
189770	A0A1L8D6G9_BOTAT	A0A1L8D6G9	BATXCTL18 OS=Bothrops atrox PE=2 SV=1	Regular	1567.8	0	17469.6	7	1	12	5.48	10701	0	2584			Green	71 182 194 35367 187926 187931 187936 187939 188146 188159 188160 188347 188427 189145 189157 189159 189162 189166 189169 189727 189758 192719 192729 192742 192750
189758	A0A1L8D638_BOTAT	A0A1L8D638	BATXCTL32 OS=Bothrops atrox PE=2 SV=1	Regular	1567.8	0	19342.6	7	1	16	4.91	10701	0	2584			Green	71 182 194 35367 187926 187931 187936 187939 188146 188159 188160 188347 188427 189145 189157 189159 189162 189166 189169 189727 189770 192719 192729 192742 192750
189727	A0A1L8D6A6_BOTAT	A0A1L8D6A6	BATXCTL51 OS=Bothrops atrox PE=2 SV=1	Regular	1567.8	0	17847	7	1	12	5.16	10701	0	2584			Green	71 182 194 35367 187926 187931 187936 187939 188146 188159 188160 188347 188427 189145 189157 189159 189162 189166 189169 189758 189770 192719 192729 192742 192750
189169	A0A1L8D6D7_BOTAT	A0A1L8D6D7	BATXCTL44 OS=Bothrops atrox PE=2 SV=1	Regular	1567.8	0	18120.3	7	1	11	5.16	10701	0	2584			Green	71 182 194 35367 187926 187931 187936 187939 188146 188159 188160 188347 188427 189145 189157 189159 189162 189166 189727 189758 189770 192719 192729 192742 192750
189166	A0A1L8D613_BOTAT	A0A1L8D613	BATXCTL46 OS=Bothrops atrox PE=2 SV=1	Regular	1567.8	0	17992.1	7	1	10	5.16	10701	0	2584			Green	71 182 194 35367 187926 187931 187936 187939 188146 188159 188160 188347 188427 189145 189157 189159 189162 189169 189727 189758 189770 192719 192729 192742 192750
189162	A0A1L8D6B3_BOTAT	A0A1L8D6B3	BATXCTL41 OS=Bothrops atrox PE=2 SV=1	Regular	1567.8	0	17943.2	7	1	14	5.13	10701	0	2584			Green	71 182 194 35367 187926 187931 187936 187939 188146 188159 188160 188347 188427 189145 189157 189159 189166 189169 189727 189758 189770 192719 192729 192742 192750
189159	A0A1L8D624_BOTAT	A0A1L8D624	BATXCTL50 OS=Bothrops atrox PE=2 SV=1	Regular	1567.8	0	17819	7	1	12	5.16	10701	0	2584			Green	71 182 194 35367 187926 187931 187936 187939 188146 188159 188160 188347 188427 189145 189157 189162 189166 189169 189727 189758 189770 192719 192729 192742 192750
189157	A0A1L8D6E0_BOTAT	A0A1L8D6E0	BATXCTL48 OS=Bothrops atrox PE=2 SV=1	Regular	1567.8	0	17862.8	7	1	10	5.16	10701	0	2584			Green	71 182 194 35367 187926 187931 187936 187939 188146 188159 188160 188347 188427 189145 189159 189162 189166 189169 189727 189758 189770 192719 192729 192742 192750
189145	A0A1L8D622_BOTAT	A0A1L8D622	BATXCTL49 OS=Bothrops atrox PE=2 SV=1	Regular	1567.8	0	17948.2	7	1	12	5.16	10701	0	2584			Green	71 182 194 35367 187926 187931 187936 187939 188146 188159 188160 188347 188427 189157 189159 189162 189166 189169 189727 189758 189770 192719 192729 192742 192750
188427	A0A1L8D627_BOTAT	A0A1L8D627	BATXCTL47 OS=Bothrops atrox PE=2 SV=1	Regular	1567.8	0	17970	7	1	10	5.16	10701	0	2584			Green	71 182 194 35367 187926 187931 187936 187939 188146 188159 188160 188347 189145 189157 189159 189162 189166 189169 189727 189758 189770 192719 192729 192742 192750
188160	A0A1L8D6C7_BOTAT	A0A1L8D6C7	BATXCTL54 OS=Bothrops atrox PE=2 SV=1	Regular	1567.8	0	17844.1	7	1	12	5.16	10701	0	2584			Green	71 182 194 35367 187926 187931 187936 187939 188146 188159 188347 188427 189145 189157 189159 189162 189166 189169 189727 189758 189770 192719 192729 192742 192750
188159	A0A1L8D631_BOTAT	A0A1L8D631	BATXCTL26 OS=Bothrops atrox PE=2 SV=1	Regular	1567.8	0	17112.1	7	1	12	5.56	10701	0	2584			Green	71 182 194 35367 187926 187931 187936 187939 188146 188160 188347 188427 189145 189157 189159 189162 189166 189169 189727 189758 189770 192719 192729 192742 192750
188146	A0A1L8D5Z9_BOTAT	A0A1L8D5Z9	BATXCTL55 OS=Bothrops atrox PE=2 SV=1	Regular	1567.8	0	18127.5	7	1	14	5.16	10701	0	2584			Green	71 182 194 35367 187926 187931 187936 187939 188159 188160 188347 188427 189145 189157 189159 189162 189166 189169 189727 189758 189770 192719 192729 192742 192750
187939	A0A1L8D697_BOTAT	A0A1L8D697	BATXCTL33 OS=Bothrops atrox PE=2 SV=1	Regular	1567.8	0	17853	7	1	6	5.16	10701	0	2584			Green	71 182 194 35367 187926 187931 187936 188146 188159 188160 188347 188427 189145 189157 189159 189162 189166 189169 189727 189758 189770 192719 192729 192742 192750
187936	A0A1L8D6E9_BOTAT	A0A1L8D6E9	BATXCTL38 OS=Bothrops atrox PE=2 SV=1	Regular	1567.8	0	18480.8	7	1	11	5.06	10701	0	2584			Green	71 182 194 35367 187926 187931 187939 188146 188159 188160 188347 188427 189145 189157 189159 189162 189166 189169 189727 189758 189770 192719 192729 192742 192750
187931	A0A1L8D678_BOTAT	A0A1L8D678	BATXCTL53 OS=Bothrops atrox PE=2 SV=1	Regular	1567.8	0	17960.3	7	1	13	5.16	10701	0	2584			Green	71 182 194 35367 187926 187936 187939 188146 188159 188160 188347 188427 189145 189157 189159 189162 189166 189169 189727 189758 189770 192719 192729 192742 192750
187926	A0A1L8D618_BOTAT	A0A1L8D618	BATXCTL52 OS=Bothrops atrox PE=2 SV=1	Regular	1567.8	0	17849	7	1	12	5.16	10701	0	2584			Green	71 182 194 35367 187931 187936 187939 188146 188159 188160 188347 188427 189145 189157 189159 189162 189166 189169 189727 189758 189770 192719 192729 192742 192750
194	SLAA_BOTJA	Q56EB1	Snaclec bothrojaracin subunit alpha OS=Bothrops jararaca PE=1 SV=1	Regular	1567.8	0	17976.1	7	1	10	5.16	10701	0	2584			Green	71 182 35367 187926 187931 187936 187939 188146 188159 188160 188347 188427 189145 189157 189159 189162 189166 189169 189727 189758 189770 192719 192729 192742 192750
71	SLA_BOTIN	P0C929	Snaclec bothroinsularin subunit alpha OS=Bothrops insularis PE=1 SV=1	Regular	1567.8	0	15608.2	7	1	10	6.06	10701	0	2584			Green	182 194 35367 187926 187931 187936 187939 188146 188159 188160 188347 188427 189145 189157 189159 189162 189166 189169 189727 189758 189770 192719 192729 192742 192750
2357	V5NTD_GLOBR	B6EWW8	Snake venom 5'-nucleotidase OS=Gloydius brevicaudus PE=2 SV=1	Regular	1495.59	0	65118.3	30	5	44	12.41	51391	0	12295			Green	2353 2914 3348 12803 15783 16893 21163 36370 37836 42412 44019 59027 73319 74590 74830 75612 78679 84475 103257 113041 133453 140697 147182 155669 176892 188335
189720	A0A1L8D5Y6_BOTAT	A0A1L8D5Y6	BATXSVMPIII5 OS=Bothrops atrox PE=2 SV=1	Regular	1494.45	0	70266.4	35	3	48	9.26	88021	0	38962			Green	2196 29421 79503 176879 176983 187935 189726 189728
189726	A0A1L8D6A0_BOTAT	A0A1L8D6A0	BATXSVMPIII4 OS=Bothrops atrox PE=2 SV=1	Regular	1475.01	0	70013.1	34	3	48	8.26	93300	0	34149			Green	2196 29421 79503 176879 176983 187935 189720 189728
77281	Q7T1T5_BOTJR	Q7T1T5	Metalloprotease BOJUMET II (Fragment) OS=Bothrops jararacussu PE=2 SV=1	Regular	1427.8	0	37862.5	36	4	24	23.4	157209	149813	74896	452.184	17.1208	Green	2481 192735
1984	VSP2_TRIAB	A7LAC7	Thrombin-like enzyme 2 OS=Trimeresurus albolabris PE=2 SV=1	Regular	1384.64	0	30003.5	12	2	23	11.92	184020	93444	18620	282.044	8.4623	Green	2058
2058	VSP1_TRIAB	A7LAC6	Thrombin-like enzyme 1 OS=Trimeresurus albolabris PE=2 SV=1	Regular	1378.87	0	29834.2	10	1	23	5.77	31148	0	3439			Green	1984
191658	J3S815_CROAD	J3S815	C-type lectin 21 OS=Crotalus adamanteus PE=2 SV=1	Regular	1344.77	0	18143.4	3	1	12	5.19	5521	0	731			Green	28 103 139 8566 78532 188423 189234 191656
191656	J3SBN5_CROAD	J3SBN5	C-type lectin 19 OS=Crotalus adamanteus PE=2 SV=1	Regular	1344.77	0	18614.1	3	1	12	5.06	5521	0	731			Green	28 103 139 8566 78532 188423 189234 191658
189234	J3S3U7_CROAD	J3S3U7	C-type lectin 20 OS=Crotalus adamanteus PE=2 SV=1	Regular	1344.77	0	18145.5	3	1	10	5.13	5521	0	731			Green	28 103 139 8566 78532 188423 191656 191658
78532	A0A194AS88_SISMB	A0A194AS88	C-type lectin 2 OS=Sistrurus miliarius barbouri PE=4 SV=1	Regular	1344.77	0	18558	3	1	12	5.06	5521	0	731			Green	28 103 139 8566 188423 189234 191656 191658
8566	F8S0Z2_CROAD	F8S0Z2	C-type lectin 2a OS=Crotalus adamanteus PE=2 SV=1	Regular	1344.77	0	18636.1	3	1	11	5.06	5521	0	731			Green	28 103 139 78532 188423 189234 191656 191658
139	SL1_BOTDP	C0HJQ0	Snaclec (Fragments) OS=Bothrops diporus PE=1 SV=1	Regular	1344.77	0	3943.34	3	1	2	25	5521	0	731			Green	28 103 8566 78532 188423 189234 191656 191658
103	SL1_CRODU	Q719L9	Snaclec crotocetin-1 OS=Crotalus durissus terrificus PE=2 SV=1	Regular	1344.77	0	18597.9	3	1	10	5.06	5521	0	731			Green	28 139 8566 78532 188423 189234 191656 191658
187933	A0A1L8D620_BOTAT	A0A1L8D620	BATXSVSP1 OS=Bothrops atrox PE=2 SV=1	Regular	1269.01	0	29337.4	10	1	15	3.5	30753	0	7465			Green	1881
1881	VSPTL_BOTAL	Q6IWF1	Snake venom serine protease BthaTL OS=Bothrops alternatus PE=2 SV=1	Regular	1269.01	0	26313.9	10	1	15	3.86	30753	92259	7465	278.467	7.3276	Green	187933
189723	A0A1L8D654_BOTAT	A0A1L8D654	BATXCTL20 OS=Bothrops atrox PE=2 SV=1	Regular	1267.04	0	17520.6	7	1	9	8.9	18842	0	8590			Green	188584
188584	A0A1L8D648_BOTAT	A0A1L8D648	BATXCTL22 OS=Bothrops atrox PE=2 SV=1	Regular	1267.04	0	17024.8	7	1	9	8.9	18842	56526	8590	170.614	2.9047	Green	189723
192735	A0A1L8D5X8_BOTAT	A0A1L8D5X8	BATXSVMPIII2 OS=Bothrops atrox PE=2 SV=1	Regular	1247.13	0	69882.3	18	1	47	2.61	109310	0	53391			Green	2481 77281
2481	VM31_BOTAT	C5H5D2	Zinc metalloproteinase-disintegrin-like batroxstatin-1 OS=Bothrops atrox PE=2 SV=1	Regular	1247.13	0	48310.2	18	1	28	3.78	109310	0	53391			Green	77281 192735
187938	A0A1L8D6A2_BOTAT	A0A1L8D6A2	BATXCTL23 OS=Bothrops atrox PE=2 SV=1	Regular	1240.62	0	16955	10	2	12	18.49	18119	27178.5	8208	82.0335	1.3909	Green
189165	A0A1L8D5X7_BOTAT	A0A1L8D5X7	BATXSVMPIII16 OS=Bothrops atrox PE=2 SV=1	Regular	1237.76	0	70133.7	16	1	55	3.81	48798	0	22297			Green	2494 39712 50428
12385	A0A2D4GRH7_MICCO	A0A2D4GRH7	Uncharacterized protein (Fragment) OS=Micrurus corallinus PE=4 SV=1	Regular	1237.29	0	49689.1	21	2	39	7.62	118709	0	17450			Green	3 3078 6660 15809 16186 16249 41050 42078 50314 62203 82490 86399 87258 104741 106347 115998 132036 132507 158284 174340 178233 186372 192553
189747	A0A1L8D5Z3_BOTAT	A0A1L8D5Z3	BATXSVMPII4 OS=Bothrops atrox PE=2 SV=1	Regular	1184.82	0	56628.6	13	1	43	3.28	22790	0	3991			Green	50437 192721
168493	A0A2D4LBA4_9SAUR	A0A2D4LBA4	Uncharacterized protein (Fragment) OS=Micrurus spixii PE=4 SV=1	Regular	1149.83	0	45924.1	32	4	39	9.14	168955	0	43388			Green	3 3078 6660 13690 15809 16186 41050 42078 50314 62203 82490 86399 87258 104741 109915 115998 132036 132507 149784 158284 166464 178233 186372 192553
128273	A0A2D4KXV3_9SAUR	A0A2D4KXV3	Uncharacterized protein (Fragment) OS=Micrurus paraensis PE=4 SV=1	Regular	1122.12	0	17876.1	9	1	16	7.19	13672	0	2818			Green	3 3078 15809 42078 50314 61474 81329 82490 115998 132507 166464 178233 192553
81329	A0A2D4KXW5_9SAUR	A0A2D4KXW5	Uncharacterized protein (Fragment) OS=Micrurus paraensis PE=4 SV=1	Regular	1122.12	0	15321.3	9	1	13	8.33	13672	0	2818			Green	3 3078 15809 42078 50314 61474 82490 115998 128273 132507 166464 178233 192553
61474	A0A2D4IS99_MICLE	A0A2D4IS99	Uncharacterized protein (Fragment) OS=Micrurus lemniscatus lemniscatus PE=4 SV=1	Regular	1122.12	0	27146.1	9	1	22	4.78	13672	0	2818			Green	3 3078 15809 42078 50314 81329 82490 115998 128273 132507 166464 178233 192553
204	SLA_PROFL	Q7LZ71	Snaclec coagulation factor IX-binding protein subunit A OS=Protobothrops flavoviridis PE=1 SV=1	Regular	1097.93	0	15039.4	8	2	11	27.91	19485	41130	4123	124.144	1.867	Green	76417 77175
189721	A0A1L8D691_BOTAT	A0A1L8D691	BATXSVMPIII14 OS=Bothrops atrox PE=2 SV=1	Regular	987.937	0	70198.3	13	1	53	2.81	45688	0	20488			Green	50429
77175	T2HPQ3_PROFL	T2HPQ3	C-type lectin factor IX/X binding protein A subunit (Fragment) OS=Protobothrops flavoviridis PE=2 SV=1	Regular	982.133	0	15153.6	6	1	11	6.15	13710	0	3084			Green	204 76417
76417	T2HPA6_PROFL	T2HPA6	C-type lectin factor IX/X binding protein A subunit (Fragment) OS=Protobothrops flavoviridis PE=2 SV=1	Regular	982.133	0	15911.8	6	1	12	5.97	13710	0	3084			Green	204 77175
0	ADH1_YEAST	P00330	Alcohol dehydrogenase 1 OS=Saccharomyces cerevisiae (strain ATCC 204508 / S288c) GN=ADH1 PE=1 SV=5	Regular	918.186	0	37305.4	39	7	26	30.46	45503	33131	13855	100	3.7305	Green
2524	VM1H2_LACMU	P22796	Snake venom metalloproteinase hemorrhagic factor 2 OS=Lachesis muta muta PE=1 SV=1	Regular	912.518	0	22938	8	1	15	7.5	13602	0	2508			Green	2328 2329
109915	A0A2D4JUU4_9SAUR	A0A2D4JUU4	Uncharacterized protein (Fragment) OS=Micrurus paraensis PE=4 SV=1	Regular	898.425	0	30359.2	24	3	23	9.23	69843	0	20405			Green	3 3078 6660 13690 15809 16186 41050 42078 50314 62203 82490 86399 87258 104741 115998 132036 132507 149784 158284 166464 168493 178233 186372 192553
149784	A0A2D4F7D5_MICCO	A0A2D4F7D5	Uncharacterized protein (Fragment) OS=Micrurus corallinus PE=4 SV=1	Regular	883.018	0	23629.8	16	2	18	9.9	119640	0	31479			Green	3 3078 6660 15809 16186 41050 42078 50314 62203 82490 86399 104741 109915 115998 132036 132507 158284 166464 168493 178233 186372 192553
176983	A0A194APM5_SISTE	A0A194APM5	Metalloproteinase type III 9b OS=Sistrurus tergeminus PE=3 SV=1	Regular	856.109	0	71241.6	18	1	47	2.61	54501	0	20014			Green	2196 29421 79503 176879 187935 189720 189726 189728
176879	A0A194ARI7_SISTE	A0A194ARI7	Metalloproteinase type III 9a OS=Sistrurus tergeminus PE=3 SV=1	Regular	856.109	0	71259.6	18	1	46	2.61	54501	0	20014			Green	2196 29421 79503 176983 187935 189720 189726 189728
79503	A0A1W7RJW8_AGKCO	A0A1W7RJW8	Metalloproteinase (Type III) 4 OS=Agkistrodon contortrix contortrix PE=3 SV=1	Regular	856.109	0	71097.3	18	1	49	2.6	54501	0	20014			Green	2196 29421 176879 176983 187935 189720 189726 189728
29421	A0A194ARK7_9SAUR	A0A194ARK7	Metalloproteinase type III 8 OS=Agkistrodon piscivorus PE=3 SV=1	Regular	856.109	0	71071.1	18	1	47	2.6	54501	0	20014			Green	2196 79503 176879 176983 187935 189720 189726 189728
189722	A0A1S6K7T1_BOTAT	A0A1S6K7T1	Atroxlysin-III OS=Bothrops atrox PE=2 SV=1	Regular	686.119	0	70541.5	6	1	49	4.26	13947	0	5201			Green	2198 2214 2344 2350 2490 2497 2507 2510 2511 2568 2575 7711 14488 15942 73288 74778 176726 176989
176989	A0A194ARR3_SISTE	A0A194ARR3	Metalloproteinase type III 3b OS=Sistrurus tergeminus PE=3 SV=1	Regular	686.119	0	70336	6	1	47	4.26	13947	0	5201			Green	2198 2214 2344 2350 2490 2497 2507 2510 2511 2568 2575 7711 14488 15942 73288 74778 176726 189722
176726	A0A194ASJ6_SISTE	A0A194ASJ6	Metalloproteinase type III 3a OS=Sistrurus tergeminus PE=3 SV=1	Regular	686.119	0	70412.1	6	1	47	4.26	13947	0	5201			Green	2198 2214 2344 2350 2490 2497 2507 2510 2511 2568 2575 7711 14488 15942 73288 74778 176989 189722
74778	T1E6U1_CROOH	T1E6U1	SVMP-CohPH-3 OS=Crotalus oreganus helleri PE=2 SV=1	Regular	686.119	0	51723.1	6	1	30	5.86	13947	0	5201			Green	2198 2214 2344 2350 2490 2497 2507 2510 2511 2568 2575 7711 14488 15942 73288 176726 176989 189722
73288	A0A194ASW0_SISMB	A0A194ASW0	Metalloproteinase type III 1 OS=Sistrurus miliarius barbouri PE=3 SV=1	Regular	686.119	0	70481.2	6	1	46	4.26	13947	0	5201			Green	2198 2214 2344 2350 2490 2497 2507 2510 2511 2568 2575 7711 14488 15942 74778 176726 176989 189722
15942	A0A0K8RYQ1_CROHD	A0A0K8RYQ1	Metalloproteinase (Type III) 4a OS=Crotalus horridus PE=3 SV=1	Regular	686.119	0	70463.1	6	1	45	4.27	13947	0	5201			Green	2198 2214 2344 2350 2490 2497 2507 2510 2511 2568 2575 7711 14488 73288 74778 176726 176989 189722
14488	A0A0K8S022_CROHD	A0A0K8S022	Metalloproteinase (Type III) 4b OS=Crotalus horridus PE=3 SV=1	Regular	686.119	0	70433.1	6	1	45	4.27	13947	0	5201			Green	2198 2214 2344 2350 2490 2497 2507 2510 2511 2568 2575 7711 15942 73288 74778 176726 176989 189722
7711	A0A0K2JNB8_BOTAT	A0A0K2JNB8	BATROXRHAGIN OS=Bothrops atrox PE=2 SV=1	Regular	686.119	0	70514.4	6	1	47	4.26	13947	0	5201			Green	2198 2214 2344 2350 2490 2497 2507 2510 2511 2568 2575 14488 15942 73288 74778 176726 176989 189722
2575	VM3V3_CROVV	C9E1R8	Zinc metalloproteinase-disintegrin-like VMP-III OS=Crotalus viridis viridis PE=2 SV=1	Regular	686.119	0	70588.3	6	1	45	4.27	13947	0	5201			Green	2198 2214 2344 2350 2490 2497 2507 2510 2511 2568 7711 14488 15942 73288 74778 176726 176989 189722
2568	VM3JA_BOTJA	P30431	Zinc metalloproteinase-disintegrin-like jararhagin (Fragment) OS=Bothrops jararaca PE=1 SV=1	Regular	686.119	0	66150	6	1	43	4.55	13947	0	5201			Green	2198 2214 2344 2350 2490 2497 2507 2510 2511 2575 7711 14488 15942 73288 74778 176726 176989 189722
2511	VM3V_CROVV	A2CJE3	Zinc metalloproteinase-disintegrin-like viristiarin (Fragment) OS=Crotalus viridis viridis PE=2 SV=1	Regular	686.119	0	20889.4	6	1	13	14.69	13947	0	5201			Green	2198 2214 2344 2350 2490 2497 2507 2510 2568 2575 7711 14488 15942 73288 74778 176726 176989 189722
2510	VM3VA_CROAT	A4PBQ9	Zinc metalloproteinase-disintegrin-like VAP2A OS=Crotalus atrox PE=1 SV=1	Regular	686.119	0	70201.8	6	1	47	4.28	13947	0	5201			Green	2198 2214 2344 2350 2490 2497 2507 2511 2568 2575 7711 14488 15942 73288 74778 176726 176989 189722
2507	VM3S_CROSS	A2CJE2	Zinc metalloproteinase-disintegrin-like scutiarin (Fragment) OS=Crotalus scutulatus scutulatus PE=2 SV=1	Regular	686.119	0	20889.4	6	1	13	14.69	13947	0	5201			Green	2198 2214 2344 2350 2490 2497 2510 2511 2568 2575 7711 14488 15942 73288 74778 176726 176989 189722
2497	VM3BP_BOTJA	O93523	Zinc metalloproteinase-disintegrin-like bothropasin OS=Bothrops jararaca PE=1 SV=2	Regular	686.119	0	70437.2	6	1	49	4.26	13947	0	5201			Green	2198 2214 2344 2350 2490 2507 2510 2511 2568 2575 7711 14488 15942 73288 74778 176726 176989 189722
2490	VM3AH_DEIAC	Q9W6M5	Zinc metalloproteinase-disintegrin-like acurhagin OS=Deinagkistrodon acutus PE=1 SV=2	Regular	686.119	0	70766.7	6	1	47	4.26	13947	0	5201			Green	2198 2214 2344 2350 2497 2507 2510 2511 2568 2575 7711 14488 15942 73288 74778 176726 176989 189722
2350	VM3VB_CROAT	Q90282	Zinc metalloproteinase-disintegrin-like VAP2B OS=Crotalus atrox PE=1 SV=1	Regular	686.119	0	70472.2	6	1	45	4.27	13947	0	5201			Green	2198 2214 2344 2490 2497 2507 2510 2511 2568 2575 7711 14488 15942 73288 74778 176726 176989 189722
2344	VM3C_CROAT	A2CJE4	Zinc metalloproteinase-disintegrin-like catroriarin (Fragment) OS=Crotalus atrox PE=2 SV=1	Regular	686.119	0	20694.1	6	1	13	14.86	13947	41841	5201	126.29	2.6135	Green	2198 2214 2350 2490 2497 2507 2510 2511 2568 2575 7711 14488 15942 73288 74778 176726 176989 189722
2214	VM3_CRODD	Q2QA02	Zinc metalloproteinase-disintegrin-like OS=Crotalus durissus durissus PE=2 SV=1	Regular	686.119	0	70515.3	6	1	46	4.27	13947	0	5201			Green	2198 2344 2350 2490 2497 2507 2510 2511 2568 2575 7711 14488 15942 73288 74778 176726 176989 189722
2198	VM36A_BOTIN	Q8QG88	Zinc metalloproteinase-disintegrin-like BITM06A OS=Bothrops insularis PE=2 SV=1	Regular	686.119	0	70508.3	6	1	49	4.26	13947	0	5201			Green	2214 2344 2350 2490 2497 2507 2510 2511 2568 2575 7711 14488 15942 73288 74778 176726 176989 189722
120741	T2HQ43_OVOOK	T2HQ43	Serine protease (Fragment) OS=Ovophis okinavensis PE=2 SV=1	Regular	655.718	0	10409.1	11	2	8	20	15901	0	4269			Green	1882 1900 1901 1914 1917 1918 1922 1923 1929 1977 1986 1992 2001 2046 2047 2062 2075 2084 2091 2100 2113 2120 2130 2132 2134 2142 2143 2157 2158 2886 3029 3345 5309 7683 7871 11553 14916 14918 15120 15127 15546 15880 17612 21043 21052 21148 25844 25951 56966 59910 59942 71925 72148 72316 72711 72723 72902 73173 74395 74728 75425 76141 76251 78313 83676 83808 84277 84463 100532 101446 101454 10333…
1944	VM1BI_BOTMO	P85314	Snake venom metalloproteinase BmooMPalpha-I OS=Bothrops moojeni PE=1 SV=2	Regular	624.22	0	23621.5	15	3	23	15.61	22213	0	6965			Green	1942 1943 1945 1947 2299 2300 2301 2302 2319 2340 2396 2419 2551 39648 39729 51280 77358 77495 83697 113300 113301 176770 176886 187944 188158 188163 189147 192734
8495	T1DP86_CROOH	T1DP86	Kallikrein-CohCI-5 OS=Crotalus oreganus helleri PE=2 SV=1	Regular	610.886	0	28767.5	10	2	25	15.12	10419	14767.5	2427	44.5731	1.2823	Green	1926 2054 5094 5117 7668 7682 12050 12051 14738 14855 15210 15417 15553 15757 15784 15881 16091 72141 72326 73060 73080 77496 78341 78520 117448 117473 176774 176791 187836 188360 189360
189360	J3S3W4_CROAD	J3S3W4	Snake venom serine proteinase 10 OS=Crotalus adamanteus PE=2 SV=1	Regular	610.832	0	29099	14	2	23	9.3	16683	0	5328			Green	1926 5094 5117 7682 8495 15417 25849 72141 73060 77496 78341 117448 176774 188360 192751
188360	A0A1W7RB76_CROAD	A0A1W7RB76	Cadam10_SVSP-8 OS=Crotalus adamanteus PE=3 SV=1	Regular	610.832	0	29051	14	2	23	9.3	16683	0	5328			Green	1926 5094 5117 7682 8495 15417 25849 72141 73060 77496 78341 117448 176774 189360 192751
176774	A0A194ARG9_SISTE	A0A194ARG9	Serine proteinase 1 OS=Sistrurus tergeminus PE=3 SV=1	Regular	610.832	0	29078.1	14	2	24	9.3	16683	0	5328			Green	1926 5094 5117 7682 8495 15417 25849 72141 73060 77496 78341 117448 188360 189360 192751
117448	B0VXU0_SISCA	B0VXU0	Serine proteinase isoform 8 OS=Sistrurus catenatus edwardsii PE=2 SV=1	Regular	610.832	0	29106.1	14	2	24	9.3	16683	0	5328			Green	1926 5094 5117 7682 8495 15417 25849 72141 73060 77496 78341 176774 188360 189360 192751
77496	A0A194ARV2_SISMB	A0A194ARV2	Serine proteinase 15b OS=Sistrurus miliarius barbouri PE=3 SV=1	Regular	610.832	0	29078.1	14	2	24	9.3	16683	0	5328			Green	1926 5094 5117 7682 8495 15417 25849 72141 73060 78341 117448 176774 188360 189360 192751
73060	A0A194ATR2_SISMB	A0A194ATR2	Serine proteinase 15a OS=Sistrurus miliarius barbouri PE=3 SV=1	Regular	610.832	0	29050	14	2	24	9.3	16683	0	5328			Green	1926 5094 5117 7682 8495 15417 25849 72141 77496 78341 117448 176774 188360 189360 192751
72141	T1DE97_CROOH	T1DE97	Kallikrein-CohID-5 OS=Crotalus oreganus helleri PE=2 SV=1	Regular	610.832	0	29102.1	14	2	24	9.3	16683	0	5328			Green	1926 5094 5117 7682 8495 15417 25849 73060 77496 78341 117448 176774 188360 189360 192751
15417	T1D6M5_CROHD	T1D6M5	Serine proteinase 6 OS=Crotalus horridus PE=2 SV=1	Regular	610.832	0	29141.1	14	2	24	9.3	16683	0	5328			Green	1926 5094 5117 7682 8495 25849 72141 73060 77496 78341 117448 176774 188360 189360 192751
7682	A0A0K8RYP0_CROHD	A0A0K8RYP0	Serine proteinase 1 OS=Crotalus horridus PE=3 SV=1	Regular	610.832	0	29154.1	14	2	24	9.3	16683	0	5328			Green	1926 5094 5117 8495 15417 25849 72141 73060 77496 78341 117448 176774 188360 189360 192751
78341	T1DED9_CROOH	T1DED9	Kallikrein-CohPH-8 OS=Crotalus oreganus helleri PE=2 SV=1	Regular	576.229	0	28463.3	8	1	18	4.26	9845	0	2124			Green	1926 5094 5117 7682 8495 15417 72141 73060 77496 117448 176774 188360 189360
5117	A0A194APZ9_SISMB	A0A194APZ9	Serine proteinase 1a OS=Sistrurus miliarius barbouri PE=3 SV=1	Regular	576.229	0	28531.3	8	1	21	4.26	9845	0	2124			Green	1926 5094 7682 8495 15417 72141 73060 77496 78341 117448 176774 188360 189360
5094	A0A194AS18_SISMB	A0A194AS18	Serine proteinase 1c OS=Sistrurus miliarius barbouri PE=3 SV=1	Regular	576.229	0	28530.3	8	1	21	4.26	9845	0	2124			Green	1926 5117 7682 8495 15417 72141 73060 77496 78341 117448 176774 188360 189360
1926	VSPH2_GLOBR	Q9YGJ9	Snake venom serine protease Haly-2 OS=Gloydius brevicaudus PE=2 SV=1	Regular	576.229	0	28864.6	8	1	15	4.28	9845	0	2124			Green	5094 5117 7682 8495 15417 72141 73060 77496 78341 117448 176774 188360 189360
174340	A0A2D4LA88_9SAUR	A0A2D4LA88	Uncharacterized protein (Fragment) OS=Micrurus spixii PE=4 SV=1	Regular	570.066	0	29493.8	8	1	27	3.04	91324	0	7835			Green	3 3078 6660 12385 15809 16186 16249 41050 42078 50314 62203 82490 86399 87258 104741 106347 115998 132036 132507 158284 178233 186372 192553
106347	A0A2D4K1T5_9SAUR	A0A2D4K1T5	Uncharacterized protein (Fragment) OS=Micrurus paraensis PE=4 SV=1	Regular	570.066	0	20998.9	8	1	17	4.28	91324	0	7835			Green	3 3078 6660 12385 15809 16186 16249 41050 42078 50314 62203 82490 86399 87258 104741 115998 132036 132507 158284 174340 178233 186372 192553
188147	A0A1L8D5T9_BOTAT	A0A1L8D5T9	BATXSVSP20 OS=Bothrops atrox PE=2 SV=1	Regular	545.277	0	28728.4	23	4	23	21.32	81044	43727	21182	131.982	3.7916	Green	2054 2069 2070 2158 2160 2161 2162 2917 7623 7668 10609 11566 14855 15757 16113 21195 29238 29241 29448 29846 72317 72326 72568 72666 73080 73190 75082 75127 76674 77792 78520 84610 113336 117484 117488 176788 176789 176890 176898 189193 189203 189772 192722
2160	VSPL_BOTAS	Q072L6	Thrombin-like enzyme asperase OS=Bothrops asper PE=1 SV=1	Regular	545.277	0	28703.2	23	4	24	21.24	81044	0	21182			Green	2054 2069 2070 2158 2161 2162 2917 7623 7668 10609 11566 14855 15757 16113 21195 29238 29241 29448 29846 72317 72326 72568 72666 73080 73190 75082 75127 76674 77792 78520 84610 113336 117484 117488 176788 176789 176890 176898 188147 189193 189203 189772 192722
1942	VM1B1_BOTAS	P83512	Snake venom metalloproteinase BaP1 OS=Bothrops asper PE=1 SV=2	Regular	531.114	0	46506	13	4	35	4.41	18955	0	5842			Green	1943 1944 1945 1947 1953 2299 2300 2301 2302 2319 2340 2396 2419 2551 39648 39729 51280 77358 77495 83697 113300 113301 176770 176886 187944 188158 188163 189147 189155 192734
1947	VM1_BOTPI	P0DL29	Snake venom metalloproteinase BpirMP (Fragment) OS=Bothrops pirajai PE=1 SV=1	Regular	528.926	0	20367.1	9	2	21	8.08	15647	0	4579			Green	1942 1943 1944 1945 2299 2300 2301 2302 2319 2340 2396 2419 2551 39648 39729 51280 77358 77495 83697 113300 113301 176770 176886 187944 188158 188163 189147 192734
1943	VM1B2_BOTJR	Q7T1T4	Snake venom metalloproteinase BjussuMP-2 (Fragment) OS=Bothrops jararacussu PE=1 SV=1	Regular	528.926	0	42470.3	9	2	35	4.34	15647	0	4579			Green	1942 1944 1945 1947 2299 2300 2301 2302 2319 2340 2396 2419 2551 39648 39729 51280 77358 77495 83697 113300 113301 176770 176886 187944 188158 188163 189147 192734
192734	A0A1L8D5Y8_BOTAT	A0A1L8D5Y8	BATXSVMPI6 OS=Bothrops atrox PE=2 SV=1	Regular	485.371	0	46996.7	6	1	41	2.21	13070	0	2100			Green	1942 1943 1944 1945 1947 2299 2300 2319 2396 2419 2551 39648 51280 77495 83697 113300 113301 176770 176886 187944 188158 188163 189147
83697	A0A1W7RJW1_AGKCO	A0A1W7RJW1	Metalloproteinase (Type II) 5a OS=Agkistrodon contortrix contortrix PE=3 SV=1	Regular	485.371	0	55265.4	6	1	39	1.86	13070	0	2100			Green	1942 1943 1944 1945 1947 2299 2300 2319 2396 2419 2551 39648 51280 77495 113300 113301 176770 176886 187944 188158 188163 189147 192734
2396	VM2AB_AGKCO	Q805F6	Zinc metalloproteinase/disintegrin OS=Agkistrodon contortrix contortrix PE=1 SV=1	Regular	485.371	0	55166.3	6	1	39	1.86	13070	0	2100			Green	1942 1943 1944 1945 1947 2299 2300 2319 2419 2551 39648 51280 77495 83697 113300 113301 176770 176886 187944 188158 188163 189147 192734
2299	VM1B1_BOTAT	P0DJE1	Snake venom metalloproteinase Batx-1 (Fragment) OS=Bothrops atrox PE=1 SV=1	Regular	485.371	0	2752.12	6	1	2	37.5	13070	0	2100			Green	1942 1943 1944 1945 1947 2300 2319 2396 2419 2551 39648 51280 77495 83697 113300 113301 176770 176886 187944 188158 188163 189147 192734
677	PA2B1_BOTMO	P0C8M1	Basic phospholipase A2 BmTX-I OS=Bothrops moojeni PE=1 SV=1	Regular	417.966	0	14879.7	6	1	13	4.96	34823	0	15541			Green	277 278 279 281 282 283 485 488 503 507 508 516 586 591 763 796 20897 24828 29124 29216 29466 29472 29727 29831 29867 29887 58695 72895 74159 82858 116260 187940 189149
2102	VSP1_BOTJA	P81824	Platelet-aggregating proteinase PA-BJ (Fragment) OS=Bothrops jararaca PE=1 SV=2	Regular	369.839	0	26426.2	9	2	20	8.86	11646	0	2512			Green	189164 189172
147182	A0A2D4EWH8_MICCO	A0A2D4EWH8	Uncharacterized protein (Fragment) OS=Micrurus corallinus PE=4 SV=1	Regular	336.348	0	61277.8	8	2	45	3.81	13057	0	3631			Green	2353 2357 2914 3348 12803 15783 16893 21163 36370 37836 42412 44019 59027 73319 74590 74830 75612 78679 84475 103257 113041 133453 140697 155669 176892 188335
74830	A0A194AS98_9SAUR	A0A194AS98	Ecto-5'-nucleotidase OS=Micrurus tener PE=3 SV=1	Regular	336.348	0	63696.6	8	2	47	3.66	13057	0	3631			Green	2353 2357 2914 3348 12803 15783 16893 21163 36370 37836 42412 44019 59027 73319 74590 75612 78679 84475 103257 113041 133453 140697 147182 155669 176892 188335
36370	A0A2D4IUA1_MICLE	A0A2D4IUA1	Uncharacterized protein (Fragment) OS=Micrurus lemniscatus lemniscatus PE=4 SV=1	Regular	336.348	0	51867.2	8	2	34	4.49	13057	0	3631			Green	2353 2357 2914 3348 12803 15783 16893 21163 37836 42412 44019 59027 73319 74590 74830 75612 78679 84475 103257 113041 133453 140697 147182 155669 176892 188335
12803	A0A2D4N480_9SAUR	A0A2D4N480	Uncharacterized protein OS=Micrurus spixii PE=4 SV=1	Regular	336.348	0	65322.4	8	2	44	3.57	13057	0	3631			Green	2353 2357 2914 3348 15783 16893 21163 36370 37836 42412 44019 59027 73319 74590 74830 75612 78679 84475 103257 113041 133453 140697 147182 155669 176892 188335
3348	A0A0F7YZM6_MICFL	A0A0F7YZM6	Ecto-5'-nucleotidase 1a OS=Micrurus fulvius PE=2 SV=1	Regular	336.348	0	63709.7	8	2	47	3.66	13057	0	3631			Green	2353 2357 2914 12803 15783 16893 21163 36370 37836 42412 44019 59027 73319 74590 74830 75612 78679 84475 103257 113041 133453 140697 147182 155669 176892 188335
2914	U3FYP9_MICFL	U3FYP9	Ecto-5'-nucleotidase 1 OS=Micrurus fulvius PE=2 SV=1	Regular	336.348	0	63667.6	8	2	47	3.66	13057	0	3631			Green	2353 2357 3348 12803 15783 16893 21163 36370 37836 42412 44019 59027 73319 74590 74830 75612 78679 84475 103257 113041 133453 140697 147182 155669 176892 188335
25951	A0A286S0E4_GLOIT	A0A286S0E4	Serine protease 2 OS=Gloydius intermedius GN=SP2 PE=2 SV=1	Regular	320.869	0	29261.2	10	2	17	6.15	6648	0	1714			Green	1882 1900 1901 1914 1917 1918 1922 1923 1929 1977 1986 2001 2046 2047 2062 2075 2084 2091 2100 2113 2120 2130 2132 2134 2142 2143 2157 2158 2886 3029 3345 5309 7683 7871 11553 14916 14918 15120 15127 15546 15880 17612 21043 21052 21148 25844 56966 59910 59942 71925 72148 72316 72711 72723 72902 73173 74395 74728 75425 76141 76251 78313 83676 83808 84277 84463 100532 101446 101454 103336 104157 11…
2157	VSPG_GLOUS	Q8UVX1	Snake venom serine protease gussurobin OS=Gloydius ussuriensis PE=2 SV=1	Regular	320.869	0	29214.2	10	2	17	6.15	6648	0	1714			Green	1882 1900 1901 1914 1917 1918 1922 1923 1929 1977 1986 2001 2046 2047 2062 2075 2084 2091 2100 2113 2120 2130 2132 2134 2142 2143 2158 2886 3029 3345 5309 7683 7871 11553 14916 14918 15120 15127 15546 15880 17612 21043 21052 21148 25844 25951 56966 59910 59942 71925 72148 72316 72711 72723 72902 73173 74395 74728 75425 76141 76251 78313 83676 83808 84277 84463 100532 101446 101454 103336 104157 1…
2084	VSPGL_GLOSH	P0C5B4	Thrombin-like enzyme gloshedobin OS=Gloydius shedaoensis PE=1 SV=2	Regular	320.869	0	29300.2	10	2	17	6.15	6648	0	1714			Green	1882 1900 1901 1914 1917 1918 1922 1923 1929 1977 1986 2001 2046 2047 2062 2075 2091 2100 2113 2120 2130 2132 2134 2142 2143 2157 2158 2886 3029 3345 5309 7683 7871 11553 14916 14918 15120 15127 15546 15880 17612 21043 21052 21148 25844 25951 56966 59910 59942 71925 72148 72316 72711 72723 72902 73173 74395 74728 75425 76141 76251 78313 83676 83808 84277 84463 100532 101446 101454 103336 104157 1…
827	NGFV3_DEMVE	A6MFL7	Venom nerve growth factor 3 OS=Demansia vestigiata PE=2 SV=1	Regular	320.083	0	27665.9	12	2	19	10.33	23313	0	4481			Green	220 223 236 413 419 823 832 850 851 856 857 858 859 2812 3037 3457 25215 28768 72773 76223 85845 99644 99750 107550 107554 116699 177380 189151
413	NGFV2_DEMVE	A6MFL6	Venom nerve growth factor 2 OS=Demansia vestigiata PE=2 SV=1	Regular	320.083	0	27675	12	2	19	10.33	23313	0	4481			Green	220 223 236 419 823 827 832 850 851 856 857 858 859 2812 3037 3457 25215 28768 72773 76223 85845 99644 99750 107550 107554 116699 177380 189151
220	NGFV1_DEMVE	A6MFL5	Venom nerve growth factor 1 OS=Demansia vestigiata PE=2 SV=1	Regular	320.083	0	27665	12	2	19	10.33	23313	34969.5	4481	105.549	2.92	Green	223 236 413 419 823 827 832 850 851 856 857 858 859 2812 3037 3457 25215 28768 72773 76223 85845 99644 99750 107550 107554 116699 177380 189151
189151	A0A1L8D608_BOTAT	A0A1L8D608	BATXNGF1 OS=Bothrops atrox PE=2 SV=1	Regular	315.118	0	27652.9	10	1	22	4.56	12655	0	3994			Green	220 223 236 413 419 823 827 832 850 851 856 857 858 859 2812 3037 3457 25215 28768 72773 76223 85845 99644 99750 107550 107554 116699 177380
177380	V9I168_VIPUR	V9I168	Venom nerve growth factor OS=Vipera ursinii PE=2 SV=1	Regular	315.118	0	27740.1	10	1	20	4.53	12655	0	3994			Green	220 223 236 413 419 823 827 832 850 851 856 857 858 859 2812 3037 3457 25215 28768 72773 76223 85845 99644 99750 107550 107554 116699 189151
116699	R4G2V1_9SAUR	R4G2V1	NGF-Fur-1 OS=Furina ornata PE=2 SV=1	Regular	315.118	0	28011.3	10	1	19	4.53	12655	0	3994			Green	220 223 236 413 419 823 827 832 850 851 856 857 858 859 2812 3037 3457 25215 28768 72773 76223 85845 99644 99750 107550 107554 177380 189151
107554	R4FJE9_9SAUR	R4FJE9	NGF-Bra-7 OS=Brachyurophis roperi PE=2 SV=1	Regular	315.118	0	28265.6	10	1	20	4.47	12655	0	3994			Green	220 223 236 413 419 823 827 832 850 851 856 857 858 859 2812 3037 3457 25215 28768 72773 76223 85845 99644 99750 107550 116699 177380 189151
107550	R4G2P8_9SAUR	R4G2P8	NGF-Bra-9 OS=Brachyurophis roperi PE=2 SV=1	Regular	315.118	0	28407.7	10	1	19	4.47	12655	0	3994			Green	220 223 236 413 419 823 827 832 850 851 856 857 858 859 2812 3037 3457 25215 28768 72773 76223 85845 99644 99750 107554 116699 177380 189151
99750	R4G7F0_9SAUR	R4G7F0	NGF-Bra-3 OS=Brachyurophis roperi PE=2 SV=1	Regular	315.118	0	28208.4	10	1	18	4.47	12655	0	3994			Green	220 223 236 413 419 823 827 832 850 851 856 857 858 859 2812 3037 3457 25215 28768 72773 76223 85845 99644 107550 107554 116699 177380 189151
99644	R4FI83_9SAUR	R4FI83	NGF-Bra-4 OS=Brachyurophis roperi PE=2 SV=1	Regular	315.118	0	28079.3	10	1	17	4.47	12655	0	3994			Green	220 223 236 413 419 823 827 832 850 851 856 857 858 859 2812 3037 3457 25215 28768 72773 76223 85845 99750 107550 107554 116699 177380 189151
85845	V8NP13_OPHHA	V8NP13	Uncharacterized protein (Fragment) OS=Ophiophagus hannah GN=L345_10532 PE=3 SV=1	Regular	315.118	0	27877.2	10	1	19	4.53	12655	0	3994			Green	220 223 236 413 419 823 827 832 850 851 856 857 858 859 2812 3037 3457 25215 28768 72773 76223 99644 99750 107550 107554 116699 177380 189151
76223	A0A077L854_PROFL	A0A077L854	Nerve growth factor (Fragment) OS=Protobothrops flavoviridis PE=2 SV=1	Regular	315.118	0	33438.3	10	1	21	3.75	12655	0	3994			Green	220 223 236 413 419 823 827 832 850 851 856 857 858 859 2812 3037 3457 25215 28768 72773 85845 99644 99750 107550 107554 116699 177380 189151
72773	H8PG96_9SAUR	H8PG96	Nerve growth factor isoform 1 OS=Parasuta nigriceps PE=2 SV=1	Regular	315.118	0	27765.3	10	1	17	4.55	12655	0	3994			Green	220 223 236 413 419 823 827 832 850 851 856 857 858 859 2812 3037 3457 25215 28768 76223 85845 99644 99750 107550 107554 116699 177380 189151
28768	V9I1A1_BUNFA	V9I1A1	Venom nerve growth factor OS=Bungarus fasciatus PE=2 SV=1	Regular	315.118	0	27801.9	10	1	19	4.53	12655	0	3994			Green	220 223 236 413 419 823 827 832 850 851 856 857 858 859 2812 3037 3457 25215 72773 76223 85845 99644 99750 107550 107554 116699 177380 189151
25215	R4FID6_9SAUR	R4FID6	NGF-Ech-1 OS=Echiopsis curta PE=2 SV=1	Regular	315.118	0	27756.3	10	1	20	4.55	12655	0	3994			Green	220 223 236 413 419 823 827 832 850 851 856 857 858 859 2812 3037 3457 28768 72773 76223 85845 99644 99750 107550 107554 116699 177380 189151
3457	B1Q3K2_PROFL	B1Q3K2	Nerve growth factor OS=Protobothrops flavoviridis PE=2 SV=1	Regular	315.118	0	27618.8	10	1	21	4.56	12655	0	3994			Green	220 223 236 413 419 823 827 832 850 851 856 857 858 859 2812 3037 25215 28768 72773 76223 85845 99644 99750 107550 107554 116699 177380 189151
3037	A0A0F7YZ00_MICFL	A0A0F7YZ00	Venom nerve growth factor 2 OS=Micrurus fulvius PE=2 SV=1	Regular	315.118	0	27948.4	10	1	20	4.53	12655	0	3994			Green	220 223 236 413 419 823 827 832 850 851 856 857 858 859 2812 3457 25215 28768 72773 76223 85845 99644 99750 107550 107554 116699 177380 189151
2812	A0A081DUC4_PYTRG	A0A081DUC4	Nerve growth factor (Fragment) OS=Python regius PE=2 SV=1	Regular	315.118	0	17642.8	10	1	12	7.14	12655	0	3994			Green	220 223 236 413 419 823 827 832 850 851 856 857 858 859 3037 3457 25215 28768 72773 76223 85845 99644 99750 107550 107554 116699 177380 189151
859	NGFV_MACLB	P25428	Venom nerve growth factor OS=Macrovipera lebetina PE=1 SV=2	Regular	315.118	0	27774.1	10	1	21	4.51	12655	0	3994			Green	220 223 236 413 419 823 827 832 850 851 856 857 858 2812 3037 3457 25215 28768 72773 76223 85845 99644 99750 107550 107554 116699 177380 189151
858	NGFV_DRYCN	F8RKW5	Venom nerve growth factor OS=Drysdalia coronoides PE=2 SV=1	Regular	315.118	0	27738	10	1	17	4.55	12655	0	3994			Green	220 223 236 413 419 823 827 832 850 851 856 857 859 2812 3037 3457 25215 28768 72773 76223 85845 99644 99750 107550 107554 116699 177380 189151
857	NGFV_CRYNI	Q1W7Q6	Venom nerve growth factor OS=Cryptophis nigrescens PE=2 SV=1	Regular	315.118	0	28032.4	10	1	18	4.53	12655	0	3994			Green	220 223 236 413 419 823 827 832 850 851 856 858 859 2812 3037 3457 25215 28768 72773 76223 85845 99644 99750 107550 107554 116699 177380 189151
856	NGFV_BOTJR	Q90W38	Venom nerve growth factor OS=Bothrops jararacussu GN=NGF PE=2 SV=1	Regular	315.118	0	27617.9	10	1	22	4.56	12655	0	3994			Green	220 223 236 413 419 823 827 832 850 851 857 858 859 2812 3037 3457 25215 28768 72773 76223 85845 99644 99750 107550 107554 116699 177380 189151
851	NGFV1_PSETE	Q3HXY9	Venom nerve growth factor 1 OS=Pseudonaja textilis PE=2 SV=1	Regular	315.118	0	27976.5	10	1	18	4.53	12655	0	3994			Green	220 223 236 413 419 823 827 832 850 856 857 858 859 2812 3037 3457 25215 28768 72773 76223 85845 99644 99750 107550 107554 116699 177380 189151
850	NGFV1_NAJSP	Q5YF90	Venom nerve growth factor 1 OS=Naja sputatrix PE=1 SV=1	Regular	315.118	0	28007.5	10	1	18	4.53	12655	0	3994			Green	220 223 236 413 419 823 827 832 851 856 857 858 859 2812 3037 3457 25215 28768 72773 76223 85845 99644 99750 107550 107554 116699 177380 189151
832	NGFV_OXYSC	Q3I5F4	Venom nerve growth factor OS=Oxyuranus scutellatus scutellatus PE=1 SV=1	Regular	315.118	0	27838.3	10	1	18	4.53	12655	0	3994			Green	220 223 236 413 419 823 827 850 851 856 857 858 859 2812 3037 3457 25215 28768 72773 76223 85845 99644 99750 107550 107554 116699 177380 189151
823	NGFV1_OXYMI	Q3HXZ1	Venom nerve growth factor 1 OS=Oxyuranus microlepidotus PE=2 SV=1	Regular	315.118	0	27809.3	10	1	17	4.53	12655	0	3994			Green	220 223 236 413 419 827 832 850 851 856 857 858 859 2812 3037 3457 25215 28768 72773 76223 85845 99644 99750 107550 107554 116699 177380 189151
419	NGFV_BUNMU	P34128	Venom nerve growth factor OS=Bungarus multicinctus PE=1 SV=1	Regular	315.118	0	27970.2	10	1	19	4.53	12655	0	3994			Green	220 223 236 413 823 827 832 850 851 856 857 858 859 2812 3037 3457 25215 28768 72773 76223 85845 99644 99750 107550 107554 116699 177380 189151
236	NGFV1_AZEFE	Q2XXL6	Venom nerve growth factor 1 (Fragment) OS=Azemiops feae PE=2 SV=1	Regular	315.118	0	25423.1	10	1	18	4.93	12655	0	3994			Green	220 223 413 419 823 827 832 850 851 856 857 858 859 2812 3037 3457 25215 28768 72773 76223 85845 99644 99750 107550 107554 116699 177380 189151
223	NGFV2_OXYMI	Q3HXZ0	Venom nerve growth factor 2 OS=Oxyuranus microlepidotus PE=2 SV=1	Regular	315.118	0	27790.2	10	1	18	4.53	12655	0	3994			Green	220 236 413 419 823 827 832 850 851 856 857 858 859 2812 3037 3457 25215 28768 72773 76223 85845 99644 99750 107550 107554 116699 177380 189151
273	PLB_CROAD	F8S101	Phospholipase B OS=Crotalus adamanteus PE=1 SV=1	Regular	299.278	0	64391.4	17	4	43	8.32	120989	13923	3890	42.0241	2.706	Green	3823 40931 56465 75294 77480 84079 113240 116139 188235 188626
192726	A0A1L8D657_BOTAT	A0A1L8D657	BATXCTL9 OS=Bothrops atrox PE=2 SV=1	Regular	270.923	0	17436.3	10	1	19	11.33	33511	100533	10666	303.441	5.2909	Yellow
103257	V8NYW9_OPHHA	V8NYW9	5'-nucleotidase (Fragment) OS=Ophiophagus hannah GN=NT5E PE=4 SV=1	Regular	269.866	0	28162.1	6	1	19	4.72	11309	0	3477			Green	2357 2914 3348 12803 21163 36370 37836 44019 59027 74590 74830 75612 84475 113041 147182 188335
59027	A0A2D4IU97_MICLE	A0A2D4IU97	Uncharacterized protein OS=Micrurus lemniscatus lemniscatus PE=4 SV=1	Regular	269.866	0	20935.2	6	1	14	6.35	11309	0	3477			Green	2357 2914 3348 12803 21163 36370 37836 44019 74590 74830 75612 84475 103257 113041 147182 188335
44019	A0A2D4IU81_MICLE	A0A2D4IU81	Uncharacterized protein OS=Micrurus lemniscatus lemniscatus PE=4 SV=1	Regular	269.866	0	20949.2	6	1	14	6.35	11309	0	3477			Green	2357 2914 3348 12803 21163 36370 37836 59027 74590 74830 75612 84475 103257 113041 147182 188335
189172	A0A1L8D5U3_BOTAT	A0A1L8D5U3	BATXSVSP18 OS=Bothrops atrox PE=2 SV=1	Regular	269.126	0	29067.7	5	1	25	4.26	2021	0	1403			Green	2102 189164
188626	A0A1W7RB94_CROAD	A0A1W7RB94	Phospholipase B-like OS=Crotalus adamanteus PE=3 SV=1	Regular	243.553	0	64452.5	11	3	44	5.61	10592	0	2146			Green	273 3823 40931 56465 75294 77480 84079 113240 116139 188235
188235	A0A0F7Z632_CROAD	A0A0F7Z632	Phospholipase B-like OS=Crotalus adamanteus PE=2 SV=1	Regular	243.553	0	64433.5	11	3	43	5.61	10592	0	2146			Green	273 3823 40931 56465 75294 77480 84079 113240 116139 188626
116139	T1DLW3_CROHD	T1DLW3	Phospholipase B-like OS=Crotalus horridus PE=2 SV=1	Regular	243.553	0	64522.7	11	3	43	5.61	10592	0	2146			Green	273 3823 40931 56465 75294 77480 84079 113240 188235 188626
113240	A0A077L7E7_PROEL	A0A077L7E7	Phospholipase B-like OS=Protobothrops elegans PE=2 SV=1	Regular	243.553	0	64457.4	11	3	43	5.61	10592	0	2146			Green	273 3823 40931 56465 75294 77480 84079 116139 188235 188626
84079	A0A1W7RER1_AGKCO	A0A1W7RER1	Phospholipase B-like OS=Agkistrodon contortrix contortrix PE=3 SV=1	Regular	243.553	0	64471.6	11	3	43	5.61	10592	0	2146			Green	273 3823 40931 56465 75294 77480 113240 116139 188235 188626
3823	T2HP68_PROFL	T2HP68	Phospholipase B-like OS=Protobothrops flavoviridis PE=2 SV=1	Regular	243.553	0	64575.6	11	3	44	5.61	10592	0	2146			Green	273 40931 56465 75294 77480 84079 113240 116139 188235 188626
56465	T2HQ75_OVOOK	T2HQ75	Phospholipase B-like OS=Ovophis okinavensis PE=2 SV=1	Regular	241.35	0	64475.7	10	2	43	5.61	9282	0	1820			Green	273 3823 40931 75294 77480 84079 113240 116139 188235 188626
77480	A0A098LWY9_PANGU	A0A098LWY9	Phospholipase B-like OS=Pantherophis guttatus PE=2 SV=1	Regular	238.821	0	64613.4	9	2	40	3.44	8499	0	1952			Green	273 3823 40931 56465 75294 84079 113240 116139 188235 188626
75294	A0A098LYE7_9SAUR	A0A098LYE7	Phospholipase B-like OS=Opheodrys aestivus PE=2 SV=1	Regular	238.821	0	64248.9	9	2	41	3.44	8499	0	1952			Green	273 3823 40931 56465 77480 84079 113240 116139 188235 188626
40931	A0A0B8RQP5_BOIIR	A0A0B8RQP5	Phospholipase B-like OS=Boiga irregularis PE=3 SV=1	Regular	238.821	0	64430.2	9	2	39	3.44	8499	0	1952			Green	273 3823 56465 75294 77480 84079 113240 116139 188235 188626
145706	A0A2D4FKJ6_MICCO	A0A2D4FKJ6	Uncharacterized protein (Fragment) OS=Micrurus corallinus PE=4 SV=1	Regular	234.623	0	39078.5	7	3	27	11.21	26246	0	2962			Yellow	8 9 10 11 955 2628 3699 13938 16781 21277 39882 41714 56907 72842 75444 76253 78968 79241 80048 83386 101485 102541 112937 113241 113314 115786 176504
115786	A0A0K8S0L7_CROHD	A0A0K8S0L7	Glutaminyl-peptide cyclotransferases OS=Crotalus horridus PE=4 SV=1	Regular	234.623	0	42655.6	7	3	27	10.33	26246	0	2962			Yellow	8 9 10 11 955 2628 3699 13938 16781 21277 39882 41714 56907 72842 75444 76253 78968 79241 80048 83386 101485 102541 112937 113241 113314 145706 176504
113314	M9NCD3_SISTE	M9NCD3	Glutaminyl-peptide cyclotransferases OS=Sistrurus tergeminus GN=QC PE=2 SV=1	Regular	234.623	0	42582.5	7	3	27	10.33	26246	0	2962			Yellow	8 9 10 11 955 2628 3699 13938 16781 21277 39882 41714 56907 72842 75444 76253 78968 79241 80048 83386 101485 102541 112937 113241 115786 145706 176504
113241	A0A077LD07_PROEL	A0A077LD07	Glutaminyl-peptide cyclotransferase OS=Protobothrops elegans PE=2 SV=1	Regular	234.623	0	42590.6	7	3	27	10.33	26246	0	2962			Yellow	8 9 10 11 955 2628 3699 13938 16781 21277 39882 41714 56907 72842 75444 76253 78968 79241 80048 83386 101485 102541 112937 113314 115786 145706 176504
101485	M9NCD2_CERGO	M9NCD2	Glutaminyl-peptide cyclotransferases OS=Cerrophidion godmani GN=QC-1 PE=2 SV=1	Regular	234.623	0	40700.6	7	3	23	10.73	26246	0	2962			Yellow	8 9 10 11 955 2628 3699 13938 16781 21277 39882 41714 56907 72842 75444 76253 78968 79241 80048 83386 102541 112937 113241 113314 115786 145706 176504
83386	A0A1W7RH88_AGKCO	A0A1W7RH88	Glutaminyl-peptide cyclotransferase OS=Agkistrodon contortrix contortrix PE=4 SV=1	Regular	234.623	0	42637.6	7	3	27	10.33	26246	0	2962			Yellow	8 9 10 11 955 2628 3699 13938 16781 21277 39882 41714 56907 72842 75444 76253 78968 79241 80048 101485 102541 112937 113241 113314 115786 145706 176504
80048	A0A2D4KCP1_9SAUR	A0A2D4KCP1	Uncharacterized protein OS=Micrurus paraensis PE=4 SV=1	Regular	234.623	0	42480.4	7	3	28	10.33	26246	0	2962			Yellow	8 9 10 11 955 2628 3699 13938 16781 21277 39882 41714 56907 72842 75444 76253 78968 79241 83386 101485 102541 112937 113241 113314 115786 145706 176504
79241	M9ND11_PROMU	M9ND11	Glutaminyl-peptide cyclotransferases OS=Protobothrops mucrosquamatus GN=QC PE=2 SV=1	Regular	234.623	0	42635.6	7	3	28	10.33	26246	0	2962			Yellow	8 9 10 11 955 2628 3699 13938 16781 21277 39882 41714 56907 72842 75444 76253 78968 80048 83386 101485 102541 112937 113241 113314 115786 145706 176504
78968	T2HPS2_PROFL	T2HPS2	Glutaminyl cyclase (Fragment) OS=Protobothrops flavoviridis PE=2 SV=1	Regular	234.623	0	38284.7	7	3	24	11.45	26246	0	2962			Yellow	8 9 10 11 955 2628 3699 13938 16781 21277 39882 41714 56907 72842 75444 76253 79241 80048 83386 101485 102541 112937 113241 113314 115786 145706 176504
76253	M9ND08_MICFL	M9ND08	Glutaminyl-peptide cyclotransferases OS=Micrurus fulvius GN=QC PE=2 SV=1	Regular	234.623	0	42337.2	7	3	28	10.33	26246	0	2962			Yellow	8 9 10 11 955 2628 3699 13938 16781 21277 39882 41714 56907 72842 75444 78968 79241 80048 83386 101485 102541 112937 113241 113314 115786 145706 176504
75444	U3TAD9_PROFL	U3TAD9	Glutaminyl cyclase OS=Protobothrops flavoviridis PE=2 SV=1	Regular	234.623	0	34676.6	7	3	24	12.67	26246	26246	2962	79.2189	2.747	Yellow	8 9 10 11 955 2628 3699 13938 16781 21277 39882 41714 56907 72842 76253 78968 79241 80048 83386 101485 102541 112937 113241 113314 115786 145706 176504
72842	M9NCI8_CROAT	M9NCI8	Glutaminyl-peptide cyclotransferases OS=Crotalus atrox GN=QC PE=2 SV=1	Regular	234.623	0	42584.5	7	3	27	10.33	26246	0	2962			Yellow	8 9 10 11 955 2628 3699 13938 16781 21277 39882 41714 56907 75444 76253 78968 79241 80048 83386 101485 102541 112937 113241 113314 115786 145706 176504
56907	U3TBM3_OVOOK	U3TBM3	Glutaminyl_cyclase (Fragment) OS=Ovophis okinavensis PE=2 SV=1	Regular	234.623	0	41026.9	7	3	25	10.7	26246	0	2962			Yellow	8 9 10 11 955 2628 3699 13938 16781 21277 39882 41714 72842 75444 76253 78968 79241 80048 83386 101485 102541 112937 113241 113314 115786 145706 176504
41714	A0A0B8RRL4_BOIIR	A0A0B8RRL4	Glutaminyl-peptide cyclotransferase 1 OS=Boiga irregularis PE=4 SV=1	Regular	234.623	0	42218.1	7	3	27	10.33	26246	0	2962			Yellow	8 9 10 11 955 2628 3699 13938 16781 21277 39882 56907 72842 75444 76253 78968 79241 80048 83386 101485 102541 112937 113241 113314 115786 145706 176504
39882	U3TDL2_OVOOK	U3TDL2	Glutaminyl_cyclase (Fragment) OS=Ovophis okinavensis PE=2 SV=1	Regular	234.623	0	42685.6	7	3	28	10.3	26246	0	2962			Yellow	8 9 10 11 955 2628 3699 13938 16781 21277 41714 56907 72842 75444 76253 78968 79241 80048 83386 101485 102541 112937 113241 113314 115786 145706 176504
21277	M9NCI9_TRIGS	M9NCI9	Glutaminyl-peptide cyclotransferases OS=Trimeresurus gracilis GN=QC PE=2 SV=1	Regular	234.623	0	42580.6	7	3	27	10.33	26246	0	2962			Yellow	8 9 10 11 955 2628 3699 13938 16781 39882 41714 56907 72842 75444 76253 78968 79241 80048 83386 101485 102541 112937 113241 113314 115786 145706 176504
13938	T1DH29_CROHD	T1DH29	Glutaminyl-peptide cyclotransferase OS=Crotalus horridus PE=2 SV=1	Regular	234.623	0	42654.6	7	3	27	10.33	26246	0	2962			Yellow	8 9 10 11 955 2628 3699 16781 21277 39882 41714 56907 72842 75444 76253 78968 79241 80048 83386 101485 102541 112937 113241 113314 115786 145706 176504
3699	U3FZH0_MICFL	U3FZH0	Glutaminyl cyclase OS=Micrurus fulvius PE=2 SV=1	Regular	234.623	0	42378.2	7	3	28	10.33	26246	0	2962			Yellow	8 9 10 11 955 2628 13938 16781 21277 39882 41714 56907 72842 75444 76253 78968 79241 80048 83386 101485 102541 112937 113241 113314 115786 145706 176504
2628	T2HQ78_PROFL	T2HQ78	Glutaminyl cyclase OS=Protobothrops flavoviridis PE=2 SV=1	Regular	234.623	0	42504.5	7	3	26	10.33	26246	0	2962			Yellow	8 9 10 11 955 3699 13938 16781 21277 39882 41714 56907 72842 75444 76253 78968 79241 80048 83386 101485 102541 112937 113241 113314 115786 145706 176504
955	QPCT_GLOBL	Q90YA8	Glutaminyl-peptide cyclotransferase OS=Gloydius blomhoffii GN=QPCT PE=2 SV=1	Regular	234.623	0	42552.5	7	3	26	10.33	26246	0	2962			Yellow	8 9 10 11 2628 3699 13938 16781 21277 39882 41714 56907 72842 75444 76253 78968 79241 80048 83386 101485 102541 112937 113241 113314 115786 145706 176504
11	QPCT_BOIIR	A7ISW1	Glutaminyl-peptide cyclotransferase OS=Boiga irregularis GN=QPCT PE=2 SV=1	Regular	234.623	0	42218.1	7	3	27	10.33	26246	0	2962			Yellow	8 9 10 955 2628 3699 13938 16781 21277 39882 41714 56907 72842 75444 76253 78968 79241 80048 83386 101485 102541 112937 113241 113314 115786 145706 176504
9	QPCT_BOTJA	Q9YIB5	Glutaminyl-peptide cyclotransferase OS=Bothrops jararaca GN=QPCT PE=2 SV=1	Regular	234.623	0	42489.4	7	3	28	10.33	26246	0	2962			Yellow	8 10 11 955 2628 3699 13938 16781 21277 39882 41714 56907 72842 75444 76253 78968 79241 80048 83386 101485 102541 112937 113241 113314 115786 145706 176504
8	QPCT_BOIDE	A7ISW2	Glutaminyl-peptide cyclotransferase OS=Boiga dendrophila GN=QPCT PE=2 SV=1	Regular	234.623	0	42218.1	7	3	27	10.33	27013	0	2962			Yellow	9 10 11 955 2628 3699 13938 16781 21277 39882 41714 56907 72842 75444 76253 78968 79241 80048 83386 101485 102541 112937 113241 113314 115786 145706 176504
112937	M9NCG3_9SAUR	M9NCG3	Glutaminyl-peptide cyclotransferases OS=Daboia russelii GN=QC PE=2 SV=1	Regular	217.519	0	42287.2	5	2	26	6.79	21861	0	2629			Yellow	8 9 10 11 955 2628 3699 13938 16781 21277 39882 41714 56907 72842 75444 76253 78968 79241 80048 83386 101485 102541 113241 113314 115786 145706 176504
102541	M9NCR9_CERGO	M9NCR9	Glutaminyl-peptide cyclotransferases OS=Cerrophidion godmani GN=QC-2 PE=2 SV=1	Regular	217.519	0	41370.4	5	2	24	6.94	21861	0	2629			Yellow	8 9 10 11 955 2628 3699 13938 16781 21277 39882 41714 56907 72842 75444 76253 78968 79241 80048 83386 101485 112937 113241 113314 115786 145706 176504
16781	J3S3V2_CROAD	J3S3V2	Glutaminyl-peptide cyclotransferase OS=Crotalus adamanteus PE=2 SV=1	Regular	217.519	0	42639.6	5	2	27	6.79	21861	0	2629			Yellow	8 9 10 11 955 2628 3699 13938 21277 39882 41714 56907 72842 75444 76253 78968 79241 80048 83386 101485 102541 112937 113241 113314 115786 145706 176504
10	QPCT_CROAT	P0CV92	Glutaminyl-peptide cyclotransferase (Fragments) OS=Crotalus atrox GN=QPCT PE=1 SV=1	Regular	217.519	0	7898.95	5	2	6	35.21	21861	0	2629			Yellow	8 9 11 955 2628 3699 13938 16781 21277 39882 41714 56907 72842 75444 76253 78968 79241 80048 83386 101485 102541 112937 113241 113314 115786 145706 176504
192751	A0A1L8D610_BOTAT	A0A1L8D610	BATXSVSP11 OS=Bothrops atrox PE=2 SV=1	Regular	207.147	0	29064	10	2	25	7.75	9481	0	4009			Green	1882 1900 1901 1914 1917 1918 1922 1923 1929 1977 1986 2001 2046 2047 2062 2075 2084 2091 2100 2113 2120 2130 2132 2134 2142 2143 2157 2158 2886 3029 3345 5309 7682 7683 7871 11553 14916 14918 15120 15127 15417 15546 15880 17612 21043 21052 21148 25844 25849 25951 56966 59910 59942 71925 72141 72148 72316 72711 72723 72902 73060 73173 74395 74728 75425 76141 76251 77496 78313 83676 83808 84277 84…
188156	A0A1L8D6B7_BOTAT	A0A1L8D6B7	BATXPDE1 OS=Bothrops atrox PE=2 SV=1	Regular	200.069	0	93285	31	7	59	15.06	36307	19741	8132	59.5847	5.5584	Yellow	314 315 3141 3555 4199 7862 14989 15604 26771 41035 55209 56942 58780 72396 73165 74603 76592 77029 78709 98007 112980 114410 117372 125745 174984 184999 192206
188594	A0A1L8D615_BOTAT	A0A1L8D615	Amine oxidase OS=Bothrops atrox PE=2 SV=1	Regular	199.277	0	57060.4	14	2	49	2.39	20679	0	2429			Yellow	322 331 493 603 605 606 608 610 901 903 904 907 3518 8403 78541 136050 177389 187932 188431
188431	A0A0S1LJ33_BOTAT	A0A0S1LJ33	Amine oxidase (Fragment) OS=Bothrops atrox PE=1 SV=1	Regular	199.277	0	57096.5	14	2	46	2.4	20679	0	2429			Yellow	322 331 493 603 605 606 608 610 901 903 904 907 3518 8403 78541 136050 177389 187932 188594
187932	A0A1L8D690_BOTAT	A0A1L8D690	Amine oxidase OS=Bothrops atrox PE=2 SV=1	Regular	199.277	0	57211.6	14	2	47	2.39	20679	0	2429			Yellow	322 331 493 603 605 606 608 610 901 903 904 907 3518 8403 78541 136050 177389 188431 188594
177389	A0A077L6L4_PROEL	A0A077L6L4	Amine oxidase OS=Protobothrops elegans PE=2 SV=1	Regular	199.277	0	57774.7	14	2	47	2.38	20679	0	2429			Yellow	322 331 493 603 605 606 608 610 901 903 904 907 3518 8403 78541 136050 187932 188431 188594
136050	A0A0A1WCY6_ECHCO	A0A0A1WCY6	Amine oxidase OS=Echis coloratus PE=2 SV=1	Regular	199.277	0	57194.2	14	2	44	2.38	20679	0	2429			Yellow	322 331 493 603 605 606 608 610 901 903 904 907 3518 8403 78541 177389 187932 188431 188594
78541	T1E6V1_CROOH	T1E6V1	LAAO-CohPH-1 OS=Crotalus oreganus helleri PE=2 SV=1	Regular	199.277	0	59109.7	14	2	45	2.33	20679	0	2429			Yellow	322 331 493 603 605 606 608 610 901 903 904 907 3518 8403 136050 177389 187932 188431 188594
8403	T1DP54_CROOH	T1DP54	LAAO-CohCI-1 OS=Crotalus oreganus helleri PE=2 SV=1	Regular	199.277	0	59061.8	14	2	46	2.33	20679	0	2429			Yellow	322 331 493 603 605 606 608 610 901 903 904 907 3518 78541 136050 177389 187932 188431 188594
3518	T2HRS5_PROFL	T2HRS5	Amine oxidase OS=Protobothrops flavoviridis PE=2 SV=1	Regular	199.277	0	57528.3	14	2	46	2.38	20679	0	2429			Yellow	322 331 493 603 605 606 608 610 901 903 904 907 8403 78541 136050 177389 187932 188431 188594
907	OXLA_MACLB	P81375	L-amino-acid oxidase (Fragments) OS=Macrovipera lebetina PE=1 SV=2	Regular	199.277	0	12548.8	14	2	11	11.21	20679	28608	2429	86.3481	1.0836	Yellow	322 331 493 603 605 606 608 610 901 903 904 3518 8403 78541 136050 177389 187932 188431 188594
904	OXLA_CROAD	O93364	L-amino-acid oxidase OS=Crotalus adamanteus PE=1 SV=1	Regular	199.277	0	59061.8	14	2	46	2.33	20679	0	2429			Yellow	322 331 493 603 605 606 608 610 901 903 907 3518 8403 78541 136050 177389 187932 188431 188594
903	OXLA_BOTPC	X2L4E2	L-amino acid oxidase (Fragment) OS=Bothrops pictus PE=2 SV=1	Regular	199.277	0	56747.9	14	2	49	2.41	20679	0	2429			Yellow	322 331 493 603 605 606 608 610 901 904 907 3518 8403 78541 136050 177389 187932 188431 188594
901	OXLA_BOTJR	Q6TGQ9	L-amino-acid oxidase (Fragment) OS=Bothrops jararacussu PE=1 SV=1	Regular	199.277	0	56630.9	14	2	47	2.41	20679	0	2429			Yellow	322 331 493 603 605 606 608 610 903 904 907 3518 8403 78541 136050 177389 187932 188431 188594
610	OXLA_DEMVE	A6MFL0	L-amino-acid oxidase OS=Demansia vestigiata PE=2 SV=1	Regular	199.277	0	59262.3	14	2	48	2.32	20679	0	2429			Yellow	322 331 493 603 605 606 608 901 903 904 907 3518 8403 78541 136050 177389 187932 188431 188594
608	OXLA_CALRH	P81382	L-amino-acid oxidase OS=Calloselasma rhodostoma PE=1 SV=2	Regular	199.277	0	58620.2	7	1	46	2.13	9536	0	947			Yellow	322 331 493 603 605 606 610 901 903 904 907 3518 8403 78541 136050 177389 187932 188431 188594
606	OXLA_BOTSC	A0A024BTN9	L-amino acid oxidase Bs29 (Fragment) OS=Bothriechis schlegelii PE=1 SV=1	Regular	199.277	0	56775.6	14	2	42	2.41	20679	0	2429			Yellow	322 331 493 603 605 608 610 901 903 904 907 3518 8403 78541 136050 177389 187932 188431 188594
605	OXLA_BOTPA	B5AR80	L-amino-acid oxidase (Fragment) OS=Bothrops pauloensis PE=1 SV=1	Regular	199.277	0	57198.7	14	2	48	2.39	20679	0	2429			Yellow	322 331 493 603 606 608 610 901 903 904 907 3518 8403 78541 136050 177389 187932 188431 188594
603	OXLA_BOTAT	P0CC17	L-amino-acid oxidase (Fragments) OS=Bothrops atrox PE=1 SV=1	Regular	199.277	0	13700.2	14	2	13	10.08	20679	0	2429			Yellow	322 331 493 605 606 608 610 901 903 904 907 3518 8403 78541 136050 177389 187932 188431 188594
493	OXLA_BOTMO	Q6TGQ8	L-amino-acid oxidase (Fragment) OS=Bothrops moojeni PE=1 SV=1	Regular	199.277	0	54892.9	14	2	44	2.51	20679	0	2429			Yellow	322 331 603 605 606 608 610 901 903 904 907 3518 8403 78541 136050 177389 187932 188431 188594
331	OXLA_VIPAA	P0DI84	L-amino-acid oxidase OS=Vipera ammodytes ammodytes PE=1 SV=1	Regular	199.277	0	55090	7	1	43	2.27	9536	0	947			Yellow	322 493 603 605 606 608 610 901 903 904 907 3518 8403 78541 136050 177389 187932 188431 188594
322	OXLA_CERCE	X2JCV5	L-amino acid oxidase OS=Cerastes cerastes PE=1 SV=1	Regular	199.277	0	58841.7	14	2	45	2.33	20679	0	2429			Yellow	331 493 603 605 606 608 610 901 903 904 907 3518 8403 78541 136050 177389 187932 188431 188594
56945	T2HS62_OVOOK	T2HS62	Galactose binding lectin OS=Ovophis okinavensis PE=2 SV=1	Regular	189.842	0	19005.4	3	1	14	5.1	4742	0	318			Green	239 240 241 255 256 928 930 938 21182 79122 84477 112945 112972
192722	A0A1L8D626_BOTAT	A0A1L8D626	BATXSVSP19 OS=Bothrops atrox PE=2 SV=1	Regular	187.803	0	28937.8	10	2	22	7.75	18145	0	3354			Green	2160 7623 10609 11566 29238 72317 75082 75127 113336 117484 176788 176890 176898 188147 189203
189642	A0A1W7RB87_CROAD	A0A1W7RB87	Cadam10_SVSP-7 OS=Crotalus adamanteus PE=3 SV=1	Regular	172.544	0	28735.8	4	1	19	2.72	2643	0	805			Green	1882 1900 1901 1914 1917 1918 1922 1923 1929 1977 1986 2001 2046 2047 2062 2075 2084 2091 2100 2113 2120 2130 2132 2134 2142 2143 2157 2158 2886 3029 3345 5309 7683 7871 11553 14916 14918 15120 15127 15546 15880 17612 21043 21052 21148 25844 25951 56966 59910 59942 71925 72148 72316 72711 72723 72902 73173 74395 74728 75425 76141 76251 78313 83676 83808 84277 84463 100532 101446 101454 103336 104…
188372	A0A1W7RB93_CROAD	A0A1W7RB93	Cadam10_SVSP-11 OS=Crotalus adamanteus PE=3 SV=1	Regular	172.544	0	29326.4	4	1	19	2.69	2643	0	805			Green	1882 1900 1901 1914 1917 1918 1922 1923 1929 1977 1986 2001 2046 2047 2062 2075 2084 2091 2100 2113 2120 2130 2132 2134 2142 2143 2157 2158 2886 3029 3345 5309 7683 7871 11553 14916 14918 15120 15127 15546 15880 17612 21043 21052 21148 25844 25951 56966 59910 59942 71925 72148 72316 72711 72723 72902 73173 74395 74728 75425 76141 76251 78313 83676 83808 84277 84463 100532 101446 101454 103336 104…
187838	A0A194ATE7_SISTE	A0A194ATE7	Serine proteinase 5 OS=Sistrurus tergeminus PE=3 SV=1	Regular	172.544	0	28841.9	4	1	22	2.72	2643	0	805			Green	1882 1900 1901 1914 1917 1918 1922 1923 1929 1977 1986 2001 2046 2047 2062 2075 2084 2091 2100 2113 2120 2130 2132 2134 2142 2143 2157 2158 2886 3029 3345 5309 7683 7871 11553 14916 14918 15120 15127 15546 15880 17612 21043 21052 21148 25844 25951 56966 59910 59942 71925 72148 72316 72711 72723 72902 73173 74395 74728 75425 76141 76251 78313 83676 83808 84277 84463 100532 101446 101454 103336 104…
177056	A0A194ARG4_SISTE	A0A194ARG4	Serine proteinase 6a OS=Sistrurus tergeminus PE=3 SV=1	Regular	172.544	0	29627.8	4	1	18	2.67	2643	0	805			Green	1882 1900 1901 1914 1917 1918 1922 1923 1929 1977 1986 2001 2046 2047 2062 2075 2084 2091 2100 2113 2120 2130 2132 2134 2142 2143 2157 2158 2886 3029 3345 5309 7683 7871 11553 14916 14918 15120 15127 15546 15880 17612 21043 21052 21148 25844 25951 56966 59910 59942 71925 72148 72316 72711 72723 72902 73173 74395 74728 75425 76141 76251 78313 83676 83808 84277 84463 100532 101446 101454 103336 104…
176764	A0A194APK4_SISTE	A0A194APK4	Serine proteinase 6b OS=Sistrurus tergeminus PE=3 SV=1	Regular	172.544	0	29599.7	4	1	18	2.67	2643	0	805			Green	1882 1900 1901 1914 1917 1918 1922 1923 1929 1977 1986 2001 2046 2047 2062 2075 2084 2091 2100 2113 2120 2130 2132 2134 2142 2143 2157 2158 2886 3029 3345 5309 7683 7871 11553 14916 14918 15120 15127 15546 15880 17612 21043 21052 21148 25844 25951 56966 59910 59942 71925 72148 72316 72711 72723 72902 73173 74395 74728 75425 76141 76251 78313 83676 83808 84277 84463 100532 101446 101454 103336 104…
133019	A0A0A1WCI0_ECHCO	A0A0A1WCI0	Serine protease B (Fragment) OS=Echis coloratus PE=2 SV=1	Regular	172.544	0	10182.6	4	1	6	7.95	2643	0	805			Green	1882 1900 1901 1914 1917 1918 1922 1923 1929 1977 1986 2001 2046 2047 2062 2075 2084 2091 2100 2113 2120 2130 2132 2134 2142 2143 2157 2158 2886 3029 3345 5309 7683 7871 11553 14916 14918 15120 15127 15546 15880 17612 21043 21052 21148 25844 25951 56966 59910 59942 71925 72148 72316 72711 72723 72902 73173 74395 74728 75425 76141 76251 78313 83676 83808 84277 84463 100532 101446 101454 103336 104…
133013	E9JFZ8_ECHCO	E9JFZ8	Serine protease (Fragment) OS=Echis coloratus PE=2 SV=1	Regular	172.544	0	28927.2	4	1	19	2.71	2643	0	805			Green	1882 1900 1901 1914 1917 1918 1922 1923 1929 1977 1986 2001 2046 2047 2062 2075 2084 2091 2100 2113 2120 2130 2132 2134 2142 2143 2157 2158 2886 3029 3345 5309 7683 7871 11553 14916 14918 15120 15127 15546 15880 17612 21043 21052 21148 25844 25951 56966 59910 59942 71925 72148 72316 72711 72723 72902 73173 74395 74728 75425 76141 76251 78313 83676 83808 84277 84463 100532 101446 101454 103336 104…
[truncated: 73 more rows]

## Sheet: Run2
protein.key	protein.Entry	protein.Accession	protein.Description	protein.dataBaseType	protein.score	protein.falsePositiveRate	protein.avgMass	protein.MatchedProducts	protein.matchedPeptides	protein.digestPeps	protein.seqCover(%)	protein.MatchedPeptideIntenSum	protein.top3MatchedPeptideIntenSum	protein.MatchedProductIntenSum	protein.fmolOnColumn	protein.ngramOnColumn	protein.AutoCurate	protein.Key_ForHomologs
[truncated: 937 more rows]

[truncated: 1 more sheets: Run3]
