# Supplementary material for: Preliminary Insights of Brazilian Snake Venom Metalloproteomics
Source: Toxins (Basel). 2023 Nov 10;15(11):648. doi: 10.3390/toxins15110648 (PMC10675094; doi:10.3390/toxins15110648)
Supplement: Supplementary file 1 [file toxins-15-00648-s001.zip › Supplementary Material Table S7_Lachesis muta muta venom Shotgun proteomics.xlsx]

## Sheet: Run1
protein.key	protein.Entry	protein.Accession	protein.Description	protein.dataBaseType	protein.score	protein.falsePositiveRate	protein.avgMass	protein.MatchedProducts	protein.matchedPeptides	protein.digestPeps	protein.seqCover(%)	protein.MatchedPeptideIntenSum	protein.top3MatchedPeptideIntenSum	protein.MatchedProductIntenSum	protein.fmolOnColumn	protein.ngramOnColumn	protein.AutoCurate	protein.Key_ForHomologs
3	PYGM_RABIT	P00489	Glycogen phosphorylase_ muscle form OS=Oryctolagus cuniculus GN=PYGM PE=1 SV=3	Regular	7106.7	0	97802.8	451	44	83	53.97	1765233	334511	487687	946.953	92.6146	Green	3078 6660 12385 13690 15809 16186 16249 41050 42078 50314 61474 62203 81329 82490 86399 87258 104741 106347 109915 115998 128273 132036 132507 149784 158284 166464 168493 174340 178233 186372 192553
412	PA2_LACMR	B3EWP6	Phospholipase A2 (Fragment) OS=Lachesis muta rhombeata PE=1 SV=1	Regular	6802.81	0	7138.93	20	1	5	18.33	134137	368745	22536	1043.86	7.4521	Green
178233	A0A2D4NXP8_MICSU	A0A2D4NXP8	Uncharacterized protein (Fragment) OS=Micrurus surinamensis PE=4 SV=1	Regular	3460.13	0	99701.1	113	10	83	14.27	532690	0	148862			Green	3 3078 6660 12385 13690 15809 16186 16249 41050 42078 50314 61474 62203 81329 82490 86399 87258 104741 106347 109915 115998 128273 132036 132507 149784 158284 166464 168493 174340 186372 192553
132507	A0A2D4KXA6_9SAUR	A0A2D4KXA6	Uncharacterized protein (Fragment) OS=Micrurus paraensis PE=4 SV=1	Regular	3460.13	0	97593.7	113	10	81	14.61	532690	0	148862			Green	3 3078 6660 12385 13690 15809 16186 16249 41050 42078 50314 61474 62203 81329 82490 86399 87258 104741 106347 109915 115998 128273 132036 149784 158284 166464 168493 174340 178233 186372 192553
50314	A0A2D4NXS8_MICSU	A0A2D4NXS8	Uncharacterized protein (Fragment) OS=Micrurus surinamensis PE=4 SV=1	Regular	3014.24	0	94531.4	96	9	82	13.14	507818	0	144854			Green	3 3078 6660 12385 13690 15809 16186 16249 41050 42078 61474 62203 81329 82490 86399 87258 104741 106347 109915 115998 128273 132036 132507 149784 158284 166464 168493 174340 178233 186372 192553
158284	A0A2D4MIQ4_9SAUR	A0A2D4MIQ4	Uncharacterized protein (Fragment) OS=Micrurus spixii PE=4 SV=1	Regular	2885.17	0	75600.6	105	9	54	17.07	519914	0	145629			Green	3 3078 6660 12385 13690 15809 16186 16249 41050 42078 50314 62203 82490 86399 87258 104741 106347 109915 115998 132036 132507 149784 166464 168493 174340 178233 186372 192553
104741	A0A2D4KXA8_9SAUR	A0A2D4KXA8	Uncharacterized protein OS=Micrurus paraensis PE=4 SV=1	Regular	2885.17	0	86722.3	105	9	66	14.89	519914	0	145629			Green	3 3078 6660 12385 13690 15809 16186 16249 41050 42078 50314 62203 82490 86399 87258 106347 109915 115998 132036 132507 149784 158284 166464 168493 174340 178233 186372 192553
132036	A0A2D4JUN0_9SAUR	A0A2D4JUN0	Uncharacterized protein (Fragment) OS=Micrurus paraensis PE=4 SV=1	Regular	2536.76	0	93553.9	91	9	74	12.64	462702	0	122039			Green	3 3078 6660 12385 13690 15809 16186 16249 41050 42078 50314 62203 82490 86399 87258 104741 106347 109915 115998 132507 149784 158284 166464 168493 174340 178233 186372 192553
86399	V8P8G9_OPHHA	V8P8G9	Alpha-1_4 glucan phosphorylase (Fragment) OS=Ophiophagus hannah GN=PYGB PE=3 SV=1	Regular	2536.76	0	97697.6	91	9	79	12.1	462702	0	122039			Green	3 3078 6660 12385 13690 15809 16186 16249 41050 42078 50314 62203 82490 87258 104741 106347 109915 115998 132036 132507 149784 158284 166464 168493 174340 178233 186372 192553
62203	A0A2D4HEH5_MICLE	A0A2D4HEH5	Uncharacterized protein OS=Micrurus lemniscatus lemniscatus PE=4 SV=1	Regular	2536.76	0	97597.6	91	9	79	12.1	462702	0	122039			Green	3 3078 6660 12385 13690 15809 16186 16249 41050 42078 50314 82490 86399 87258 104741 106347 109915 115998 132036 132507 149784 158284 166464 168493 174340 178233 186372 192553
41050	A0A0B8RUK3_BOIIR	A0A0B8RUK3	Alpha-1_4 glucan phosphorylase OS=Boiga irregularis PE=3 SV=1	Regular	2536.76	0	97659.7	91	9	77	12.1	462702	0	122039			Green	3 3078 6660 12385 13690 15809 16186 16249 42078 50314 62203 82490 86399 87258 104741 106347 109915 115998 132036 132507 149784 158284 166464 168493 174340 178233 186372 192553
493	OXLA_BOTMO	Q6TGQ8	L-amino-acid oxidase (Fragment) OS=Bothrops moojeni PE=1 SV=1	Regular	2491.93	0	54892.9	26	4	44	11.92	37916	62379	8830	176.586	9.6933	Green	603 605 187932 188431
188431	A0A0S1LJ33_BOTAT	A0A0S1LJ33	Amine oxidase (Fragment) OS=Bothrops atrox PE=1 SV=1	Regular	2486.5	0	57096.5	23	2	46	8.62	31682	0	7611			Green	493 603 605 187932
187932	A0A1L8D690_BOTAT	A0A1L8D690	Amine oxidase OS=Bothrops atrox PE=2 SV=1	Regular	2486.5	0	57211.6	23	2	47	8.57	31682	0	7611			Green	493 603 605 188431
605	OXLA_BOTPA	B5AR80	L-amino-acid oxidase (Fragment) OS=Bothrops pauloensis PE=1 SV=1	Regular	2486.5	0	57198.7	19	1	48	4.37	20793	0	4108			Green	493 603 187932 188431
603	OXLA_BOTAT	P0CC17	L-amino-acid oxidase (Fragments) OS=Bothrops atrox PE=1 SV=1	Regular	2486.5	0	13700.2	19	1	13	18.49	20793	0	4108			Green	493 605 187932 188431
16186	A0A2D4GRE8_MICCO	A0A2D4GRE8	Uncharacterized protein (Fragment) OS=Micrurus corallinus PE=4 SV=1	Regular	2321.58	0	76808	83	8	59	14.05	424488	0	113870			Green	3 3078 6660 12385 15809 16249 41050 42078 50314 62203 82490 86399 87258 104741 106347 109915 115998 132036 132507 149784 158284 166464 168493 174340 178233 186372 192553
192553	A0A0F7ZDU6_CROAD	A0A0F7ZDU6	Alpha-1_4 glucan phosphorylase OS=Crotalus adamanteus PE=2 SV=1	Regular	2147.75	0	99322.7	53	6	86	7.8	286000	0	60774			Green	3 3078 6660 12385 15809 16186 16249 41050 42078 50314 61474 62203 81329 82490 86399 87258 104741 106347 109915 115998 128273 132036 132507 149784 158284 166464 168493 174340 178233 186372
115998	A0A0K8S1S9_CROHD	A0A0K8S1S9	Alpha-1_4 glucan phosphorylase OS=Crotalus horridus PE=3 SV=1	Regular	2147.75	0	99360.8	53	6	87	7.8	286000	0	60774			Green	3 3078 6660 12385 15809 16186 16249 41050 42078 50314 61474 62203 81329 82490 86399 87258 104741 106347 109915 128273 132036 132507 149784 158284 166464 168493 174340 178233 186372 192553
82490	A0A1W7RH38_AGKCO	A0A1W7RH38	Alpha-1_4 glucan phosphorylase OS=Agkistrodon contortrix contortrix PE=3 SV=1	Regular	2147.75	0	99296.6	53	6	84	7.8	286000	0	60774			Green	3 3078 6660 12385 15809 16186 16249 41050 42078 50314 61474 62203 81329 86399 87258 104741 106347 109915 115998 128273 132036 132507 149784 158284 166464 168493 174340 178233 186372 192553
42078	A0A0B8RYR6_BOIIR	A0A0B8RYR6	Alpha-1_4 glucan phosphorylase OS=Boiga irregularis PE=3 SV=1	Regular	2147.75	0	99441	53	6	87	7.8	286000	0	60774			Green	3 3078 6660 12385 15809 16186 16249 41050 50314 61474 62203 81329 82490 86399 87258 104741 106347 109915 115998 128273 132036 132507 149784 158284 166464 168493 174340 178233 186372 192553
15809	T1DMY7_CROHD	T1DMY7	Alpha-1_4 glucan phosphorylase OS=Crotalus horridus PE=2 SV=1	Regular	2147.75	0	99345.8	53	6	87	7.8	286000	0	60774			Green	3 3078 6660 12385 16186 16249 41050 42078 50314 61474 62203 81329 82490 86399 87258 104741 106347 109915 115998 128273 132036 132507 149784 158284 166464 168493 174340 178233 186372 192553
3078	U3F856_MICFL	U3F856	Alpha-1_4 glucan phosphorylase OS=Micrurus fulvius PE=2 SV=1	Regular	2147.75	0	99333.9	53	6	88	7.8	286000	0	60774			Green	3 6660 12385 15809 16186 16249 41050 42078 50314 61474 62203 81329 82490 86399 87258 104741 106347 109915 115998 128273 132036 132507 149784 158284 166464 168493 174340 178233 186372 192553
166464	A0A2D4LAG5_9SAUR	A0A2D4LAG5	Uncharacterized protein (Fragment) OS=Micrurus spixii PE=4 SV=1	Regular	1863.07	0	70907.4	44	5	62	9.77	176978	0	48436			Green	3 3078 6660 15809 16186 16249 41050 42078 50314 61474 62203 81329 82490 86399 104741 109915 115998 128273 132036 132507 149784 158284 168493 178233 186372 192553
186372	A0A2D4PC96_MICSU	A0A2D4PC96	Uncharacterized protein (Fragment) OS=Micrurus surinamensis PE=4 SV=1	Regular	1745.65	0	73431.1	53	5	57	9.61	366249	0	95622			Green	3 3078 6660 12385 15809 16186 16249 41050 42078 50314 62203 82490 86399 87258 104741 106347 109915 115998 132036 132507 149784 158284 166464 168493 174340 178233 192553
6660	A0A2D4ISB1_MICLE	A0A2D4ISB1	Uncharacterized protein (Fragment) OS=Micrurus lemniscatus lemniscatus PE=4 SV=1	Regular	1572.79	0	76693.3	45	5	66	8.42	273224	0	57541			Green	3 3078 12385 15809 16186 16249 41050 42078 50314 62203 82490 86399 87258 104741 106347 109915 115998 132036 132507 149784 158284 166464 168493 174340 178233 186372 192553
112945	G8FML6_AGKPL	G8FML6	C-type lectin OS=Agkistrodon piscivorus leucostoma PE=2 SV=1	Regular	1346.03	0	19139.4	20	2	15	13.29	81473	0	18725			Green	239 240 241 242 255 256 259 927 928 929 930 938 21182 79122 84477 112972
84477	A0A194AP78_AGKCO	A0A194AP78	C-type lectin 9a OS=Agkistrodon contortrix contortrix PE=4 SV=1	Regular	1346.03	0	19182.5	20	2	15	13.29	81473	0	18725			Green	239 240 241 242 255 256 259 927 928 929 930 938 21182 79122 112945 112972
21182	A0A194APP2_9SAUR	A0A194APP2	C-type lectin 2 OS=Agkistrodon piscivorus PE=4 SV=1	Regular	1346.03	0	19169.5	20	2	15	13.29	81473	0	18725			Green	239 240 241 242 255 256 259 927 928 929 930 938 79122 84477 112945 112972
938	LEC_BOTJA	Q9PRY7	C-type lectin BjL OS=Bothrops jararaca PE=1 SV=2	Regular	1346.03	0	16661.5	20	2	16	15.56	81473	0	18725			Green	239 240 241 242 255 256 259 927 928 929 930 21182 79122 84477 112945 112972
930	LECG_LACST	Q9PSM4	C-type lectin LmsL OS=Lachesis stenophrys PE=1 SV=1	Regular	1346.03	0	16736.5	20	2	16	15.56	81473	0	18725			Green	239 240 241 242 255 256 259 927 928 929 938 21182 79122 84477 112945 112972
256	LECG_BOTPI	P0DL30	C-type lectin BPL OS=Bothrops pirajai PE=1 SV=1	Regular	1346.03	0	16630.4	20	2	15	15.56	81473	0	18725			Green	239 240 241 242 255 259 927 928 929 930 938 21182 79122 84477 112945 112972
255	LECG_AGKPI	P0DM36	C-type lectin APL OS=Agkistrodon piscivorus piscivorus PE=1 SV=1	Regular	1346.03	0	16718.5	20	2	14	15.56	81473	0	18725			Green	239 240 241 242 256 259 927 928 929 930 938 21182 79122 84477 112945 112972
239	LECG_BITAR	Q9PSN0	C-type lectin PAL OS=Bitis arietans PE=1 SV=1	Regular	1346.03	0	16671.4	20	2	14	15.56	81473	122210	18725	345.957	5.7676	Green	240 241 242 255 256 259 927 928 929 930 938 21182 79122 84477 112945 112972
168493	A0A2D4LBA4_9SAUR	A0A2D4LBA4	Uncharacterized protein (Fragment) OS=Micrurus spixii PE=4 SV=1	Regular	1336.93	0	45924.1	41	5	39	13.45	198189	0	53014			Green	3 3078 6660 13690 15809 16186 41050 42078 50314 62203 82490 86399 87258 104741 109915 115998 132036 132507 149784 158284 166464 178233 186372 192553
87258	V8NSA6_OPHHA	V8NSA6	Alpha-1_4 glucan phosphorylase (Fragment) OS=Ophiophagus hannah GN=PYGM PE=3 SV=1	Regular	1196.5	0	76035.8	46	4	59	6.09	295108	0	73538			Green	3 3078 6660 12385 13690 15809 16186 16249 41050 42078 50314 62203 82490 86399 104741 106347 109915 115998 132036 132507 158284 168493 174340 178233 186372 192553
112972	A0A077LA68_PROEL	A0A077LA68	Galactose-binding Lectin (Fragment) OS=Protobothrops elegans PE=2 SV=1	Regular	1045.16	0	17882.9	11	1	18	6.16	49027	0	11538			Green	239 240 241 242 255 256 259 927 928 929 930 938 21182 79122 84477 112945
79122	T2HP42_PROFL	T2HP42	Galactose binding lectin (Fragment) OS=Protobothrops flavoviridis PE=2 SV=1	Regular	1045.16	0	18236.3	11	1	17	6.08	49027	0	11538			Green	239 240 241 242 255 256 259 927 928 929 930 938 21182 84477 112945 112972
929	LECG_CRORU	P84987	C-type Lectin CRL OS=Crotalus ruber ruber PE=1 SV=1	Regular	1045.16	0	16787.7	11	1	16	6.67	49027	0	11538			Green	239 240 241 242 255 256 259 927 928 930 938 21182 79122 84477 112945 112972
928	LECG_BOTPA	P86970	C-type lectin BpLec OS=Bothrops pauloensis PE=1 SV=2	Regular	1045.16	0	16736.5	11	1	16	6.67	49027	0	11538			Green	239 240 241 242 255 256 259 927 929 930 938 21182 79122 84477 112945 112972
927	LECG_BOTAT	P0DM53	C-type lectin galatrox (Fragments) OS=Bothrops atrox PE=1 SV=1	Regular	1045.16	0	9470.65	11	1	9	11.69	49027	0	11538			Green	239 240 241 242 255 256 259 928 929 930 938 21182 79122 84477 112945 112972
259	LECG_TRIST	Q9YGP1	C-type lectin TsL OS=Trimeresurus stejnegeri PE=1 SV=1	Regular	1045.16	0	19205.5	11	1	20	5.7	49027	0	11538			Green	239 240 241 242 255 256 927 928 929 930 938 21182 79122 84477 112945 112972
242	LECG_CROAT	P21963	C-type lectin Cal OS=Crotalus atrox PE=1 SV=1	Regular	1045.16	0	16804.6	11	1	17	6.67	49027	0	11538			Green	239 240 241 255 256 259 927 928 929 930 938 21182 79122 84477 112945 112972
241	LECG_BOTJR	P83519	C-type lectin BJcuL OS=Bothrops jararacussu PE=1 SV=2	Regular	1045.16	0	19280.5	11	1	17	5.66	49027	0	11538			Green	239 240 242 255 256 259 927 928 929 930 938 21182 79122 84477 112945 112972
240	LECG_BOTIN	Q6QX33	C-type lectin BiL OS=Bothrops insularis PE=1 SV=1	Regular	1045.16	0	19149.4	11	1	17	5.7	49027	0	11538			Green	239 241 242 255 256 259 927 928 929 930 938 21182 79122 84477 112945 112972
191774	F8S117_CROAD	F8S117	Serine proteinase 5 OS=Crotalus adamanteus PE=2 SV=1	Regular	951.21	0	30141.3	15	1	19	12.98	37373	0	21410			Green	2071 2140 2153 7858
7858	A0A0F7Z2N9_CROAD	A0A0F7Z2N9	Cadam10_SVSP-10 OS=Crotalus adamanteus PE=2 SV=1	Regular	951.21	0	30141.1	15	1	18	12.98	37373	0	21410			Green	2071 2140 2153 191774
2153	VSPCR_CROAD	F8S114	Thrombin-like enzyme crotalase OS=Crotalus adamanteus PE=1 SV=1	Regular	951.21	0	30141.1	15	1	18	12.98	37373	0	21410			Green	2071 2140 7858 191774
2140	VSP1_CROAD	J3S3W5	Snake venom serine proteinase 1 OS=Crotalus adamanteus PE=1 SV=1	Regular	951.21	0	30141.1	15	1	18	12.98	37373	0	21410			Green	2071 2153 7858 191774
2071	VSP9_CROAD	J3RYA3	Snake venom serine proteinase 9 OS=Crotalus adamanteus PE=1 SV=1	Regular	951.21	0	30214.3	15	1	19	12.98	37373	112119	21410	317.393	9.5898	Green	2140 2153 7858 191774
149784	A0A2D4F7D5_MICCO	A0A2D4F7D5	Uncharacterized protein (Fragment) OS=Micrurus corallinus PE=4 SV=1	Regular	943.042	0	23629.8	24	3	18	18.32	134665	0	37549			Green	3 3078 6660 15809 16186 41050 42078 50314 62203 82490 86399 104741 109915 115998 132036 132507 158284 166464 168493 178233 186372 192553
2524	VM1H2_LACMU	P22796	Snake venom metalloproteinase hemorrhagic factor 2 OS=Lachesis muta muta PE=1 SV=1	Regular	748.289	0	22938	39	4	15	24.5	82517	34618.6	26613	98.0003	2.2479	Green	2296 2328 2329 2518
0	ADH1_YEAST	P00330	Alcohol dehydrogenase 1 OS=Saccharomyces cerevisiae (strain ATCC 204508 / S288c) GN=ADH1 PE=1 SV=5	Regular	685.198	0	37305.4	44	8	26	29.6	56001	35325	16618	100	3.7305	Green
12385	A0A2D4GRH7_MICCO	A0A2D4GRH7	Uncharacterized protein (Fragment) OS=Micrurus corallinus PE=4 SV=1	Regular	681.906	0	49689.1	30	3	39	7.62	141951	0	23290			Green	3 3078 6660 15809 16186 16249 41050 42078 50314 62203 82490 86399 87258 104741 106347 115998 132036 132507 158284 174340 178233 186372 192553
16249	A0A2D4F7E1_MICCO	A0A2D4F7E1	Uncharacterized protein (Fragment) OS=Micrurus corallinus PE=4 SV=1	Regular	629.746	0	56343.1	21	2	50	3.88	138559	0	19992			Green	3 3078 6660 12385 15809 16186 41050 42078 50314 62203 82490 86399 87258 104741 106347 115998 132036 132507 158284 166464 174340 178233 186372 192553
109915	A0A2D4JUU4_9SAUR	A0A2D4JUU4	Uncharacterized protein (Fragment) OS=Micrurus paraensis PE=4 SV=1	Regular	626.631	0	30359.2	27	3	23	9.23	90730	0	27703			Green	3 3078 6660 13690 15809 16186 41050 42078 50314 62203 82490 86399 87258 104741 115998 132036 132507 149784 158284 166464 168493 178233 186372 192553
128273	A0A2D4KXV3_9SAUR	A0A2D4KXV3	Uncharacterized protein (Fragment) OS=Micrurus paraensis PE=4 SV=1	Regular	574.964	0	17876.1	8	1	16	7.19	12776	0	3233			Green	3 3078 15809 42078 50314 61474 81329 82490 115998 132507 166464 178233 192553
81329	A0A2D4KXW5_9SAUR	A0A2D4KXW5	Uncharacterized protein (Fragment) OS=Micrurus paraensis PE=4 SV=1	Regular	574.964	0	15321.3	8	1	13	8.33	12776	0	3233			Green	3 3078 15809 42078 50314 61474 82490 115998 128273 132507 166464 178233 192553
61474	A0A2D4IS99_MICLE	A0A2D4IS99	Uncharacterized protein (Fragment) OS=Micrurus lemniscatus lemniscatus PE=4 SV=1	Regular	574.964	0	27146.1	8	1	22	4.78	12776	0	3233			Green	3 3078 15809 42078 50314 81329 82490 115998 128273 132507 166464 178233 192553
7711	A0A0K2JNB8_BOTAT	A0A0K2JNB8	BATROXRHAGIN OS=Bothrops atrox PE=2 SV=1	Regular	550.543	0	70514.4	17	1	47	2.13	30404	0	7002			Green	2568
2568	VM3JA_BOTJA	P30431	Zinc metalloproteinase-disintegrin-like jararhagin (Fragment) OS=Bothrops jararaca PE=1 SV=1	Regular	550.543	0	66150	17	1	43	2.28	30404	91212	7002	258.208	17.0805	Green	7711
2329	VM2MD_GLOBR	Q9PVK9	Zinc metalloproteinase/disintegrin OS=Gloydius brevicaudus PE=2 SV=1	Regular	388.731	0	54607.4	13	1	31	3.11	27352	0	8332			Green	2328 2524
2328	VM2MC_GLOBR	Q9YI19	Zinc metalloproteinase/disintegrin OS=Gloydius brevicaudus PE=1 SV=1	Regular	388.731	0	54056.5	13	1	35	3.15	27352	0	8332			Green	2329 2524
2162	VSPPA_LACMU	Q27J47	Venom plasminogen activator LV-PA OS=Lachesis muta muta PE=1 SV=1	Regular	355.598	0	28746.4	15	1	27	8.14	41437	114000	6847	322.718	9.277	Green
2296	VM1AB_CROAT	Q90391	Snake venom metalloproteinase atrolysin-B OS=Crotalus atrox PE=1 SV=1	Regular	302.749	0	47262.2	12	2	39	9.66	29931	28862.1	7343	81.7045	3.8615	Green	2518 2524
192735	A0A1L8D5X8_BOTAT	A0A1L8D5X8	BATXSVMPIII2 OS=Bothrops atrox PE=2 SV=1	Regular	291.579	0	69882.3	17	1	47	2.61	57097	0	28932			Green	2481 77281
77281	Q7T1T5_BOTJR	Q7T1T5	Metalloprotease BOJUMET II (Fragment) OS=Bothrops jararacussu PE=2 SV=1	Regular	291.579	0	37862.5	17	1	24	4.86	57097	171291	28932	484.9	18.3595	Green	2481 192735
2481	VM31_BOTAT	C5H5D2	Zinc metalloproteinase-disintegrin-like batroxstatin-1 OS=Bothrops atrox PE=2 SV=1	Regular	291.579	0	48310.2	17	1	28	3.78	57097	0	28932			Green	77281 192735
2518	VM1AT_CROAT	Q91401	Snake venom metalloproteinase atroxase OS=Crotalus atrox PE=1 SV=2	Regular	285.909	0	23152.1	11	1	17	6.4	20084	0	7035			Green	2296 2524
174340	A0A2D4LA88_9SAUR	A0A2D4LA88	Uncharacterized protein (Fragment) OS=Micrurus spixii PE=4 SV=1	Regular	284.686	0	29493.8	9	1	27	3.04	109022	0	12338			Green	3 3078 6660 12385 15809 16186 16249 41050 42078 50314 62203 82490 86399 87258 104741 106347 115998 132036 132507 158284 178233 186372 192553
106347	A0A2D4K1T5_9SAUR	A0A2D4K1T5	Uncharacterized protein (Fragment) OS=Micrurus paraensis PE=4 SV=1	Regular	284.686	0	20998.9	9	1	17	4.28	109022	0	12338			Green	3 3078 6660 12385 15809 16186 16249 41050 42078 50314 62203 82490 86399 87258 104741 115998 132036 132507 158284 174340 178233 186372 192553
2356	V5NTD_GLOBB	P0DJJ5	Snake venom 5'-nucleotidase (Fragments) OS=Gloydius blomhoffii blomhoffii PE=1 SV=1	Regular	267.743	0	6011.66	8	1	3	27.78	7741	23223	2019	65.741	0.3952	Yellow
2548	VM2US_GLOUS	Q7SZD9	Zinc metalloproteinase/disintegrin ussurin OS=Gloydius ussuriensis PE=2 SV=1	Regular	257.716	0	54698.4	12	1	36	2.3	11919	31554	2668	89.3248	4.8859	Green
13690	A0A2D4GRC4_MICCO	A0A2D4GRC4	Uncharacterized protein (Fragment) OS=Micrurus corallinus PE=4 SV=1	Regular	215.181	0	21754.6	8	1	20	4.76	38214	0	8169			Green	3 41050 50314 62203 86399 87258 104741 109915 132036 132507 158284 168493 178233
192734	A0A1L8D5Y8_BOTAT	A0A1L8D5Y8	BATXSVMPI6 OS=Bothrops atrox PE=2 SV=1	Regular	103.574	0	46996.7	7	1	41	3.43	8855	26565	1969	75.2017	3.5342	Yellow
189774	F8S109_CROAD	F8S109	Metalloproteinase 8 (Fragment) OS=Crotalus adamanteus PE=2 SV=1	Regular	81.1466	0	56553.6	8	1	41	3.1	101203	0	4419			Yellow	2414 73287 73295 187937 187974 188171 188362 189168
189168	A0A1L8D5X3_BOTAT	A0A1L8D5X3	BATXSVMPIII11 OS=Bothrops atrox PE=2 SV=1	Regular	81.1466	0	69670.3	8	1	43	2.49	101203	0	4419			Yellow	2414 73287 73295 187937 187974 188171 188362 189774
188362	J3S831_CROAD	J3S831	Snake venom metalloproteinase (Type III) 5 OS=Crotalus adamanteus PE=2 SV=1	Regular	81.1466	0	70544.3	8	1	55	2.47	101203	0	4419			Yellow	2414 73287 73295 187937 187974 188171 189168 189774
188171	A0A1L8D5X4_BOTAT	A0A1L8D5X4	BATXSVMPIII12 OS=Bothrops atrox PE=2 SV=1	Regular	81.1466	0	69412.2	8	1	41	2.49	101203	0	4419			Yellow	2414 73287 73295 187937 187974 188362 189168 189774
187974	A0A1W7RB90_CROAD	A0A1W7RB90	Cadam10_SVMPIII-2 OS=Crotalus adamanteus PE=3 SV=1	Regular	81.1466	0	70645.4	8	1	53	2.47	101203	0	4419			Yellow	2414 73287 73295 187937 188171 188362 189168 189774
187937	A0A1L8D5Y2_BOTAT	A0A1L8D5Y2	BATXSVMPIII13 OS=Bothrops atrox PE=2 SV=1	Regular	81.1466	0	69564.3	8	1	42	2.49	101203	0	4419			Yellow	2414 73287 73295 187974 188171 188362 189168 189774
73295	A0A194AQ13_SISMB	A0A194AQ13	Metalloproteinase type III 8b OS=Sistrurus miliarius barbouri PE=3 SV=1	Regular	81.1466	0	69150	8	1	43	2.5	101203	0	4419			Yellow	2414 73287 187937 187974 188171 188362 189168 189774
73287	A0A194ARW5_SISMB	A0A194ARW5	Metalloproteinase type III 8a OS=Sistrurus miliarius barbouri PE=3 SV=1	Regular	81.1466	0	69022.9	8	1	44	2.5	101203	0	4419			Yellow	2414 73295 187937 187974 188171 188362 189168 189774
2414	VM2P1_PROMU	E9NW26	Zinc metalloproteinase/disintegrin PMMP-1 OS=Protobothrops mucrosquamatus PE=2 SV=1	Regular	81.1466	0	54758.1	8	1	40	3.13	102574	303609	4419	859.473	47.0631	Yellow	73287 73295 187937 187974 188171 188362 189168 189774

## Sheet: Run2
protein.key	protein.Entry	protein.Accession	protein.Description	protein.dataBaseType	protein.score	protein.falsePositiveRate	protein.avgMass	protein.MatchedProducts	protein.matchedPeptides	protein.digestPeps	protein.seqCover(%)	protein.MatchedPeptideIntenSum	protein.top3MatchedPeptideIntenSum	protein.MatchedProductIntenSum	protein.fmolOnColumn	protein.ngramOnColumn	protein.AutoCurate	protein.Key_ForHomologs
3	PYGM_RABIT	P00489	Glycogen phosphorylase_ muscle form OS=Oryctolagus cuniculus GN=PYGM PE=1 SV=3	Regular	7224.82	0	97802.8	484	47	83	55.4	1765090	345913	485688	991.24	96.9461	Green	3078 6660 12385 13690 15809 16186 16249 41050 42078 50314 61474 62203 81329 82490 86399 87258 104741 106347 109915 115998 128273 132036 132507 149784 158284 166464 168493 174340 178233 183122 186372 192553
412	PA2_LACMR	B3EWP6	Phospholipase A2 (Fragment) OS=Lachesis muta rhombeata PE=1 SV=1	Regular	6047.49	0	7138.93	23	1	5	18.33	152855	410406	27842	1176.05	8.3957	Green
178233	A0A2D4NXP8_MICSU	A0A2D4NXP8	Uncharacterized protein (Fragment) OS=Micrurus surinamensis PE=4 SV=1	Regular	3719.98	0	99701.1	120	12	83	15.2	560951	0	147086			Green	3 3078 6660 12385 13690 15809 16186 16249 41050 42078 50314 61474 62203 81329 82490 86399 87258 104741 106347 109915 115998 128273 132036 132507 149784 158284 166464 168493 174340 183122 186372 192553
132507	A0A2D4KXA6_9SAUR	A0A2D4KXA6	Uncharacterized protein (Fragment) OS=Micrurus paraensis PE=4 SV=1	Regular	3719.98	0	97593.7	120	12	81	15.56	560951	0	147086			Green	3 3078 6660 12385 13690 15809 16186 16249 41050 42078 50314 61474 62203 81329 82490 86399 87258 104741 106347 109915 115998 128273 132036 149784 158284 166464 168493 174340 178233 183122 186372 192553
50314	A0A2D4NXS8_MICSU	A0A2D4NXS8	Uncharacterized protein (Fragment) OS=Micrurus surinamensis PE=4 SV=1	Regular	3509.13	0	94531.4	108	11	82	14.13	536581	0	143431			Green	3 3078 6660 12385 13690 15809 16186 16249 41050 42078 61474 62203 81329 82490 86399 87258 104741 106347 109915 115998 128273 132036 132507 149784 158284 166464 168493 174340 178233 183122 186372 192553
158284	A0A2D4MIQ4_9SAUR	A0A2D4MIQ4	Uncharacterized protein (Fragment) OS=Micrurus spixii PE=4 SV=1	Regular	3030.24	0	75600.6	108	10	54	17.07	541349	0	141876			Green	3 3078 6660 12385 13690 15809 16186 16249 41050 42078 50314 62203 82490 86399 87258 104741 106347 109915 115998 132036 132507 149784 166464 168493 174340 178233 186372 192553
104741	A0A2D4KXA8_9SAUR	A0A2D4KXA8	Uncharacterized protein OS=Micrurus paraensis PE=4 SV=1	Regular	3030.24	0	86722.3	108	10	66	14.89	541349	0	141876			Green	3 3078 6660 12385 13690 15809 16186 16249 41050 42078 50314 62203 82490 86399 87258 106347 109915 115998 132036 132507 149784 158284 166464 168493 174340 178233 186372 192553
86399	V8P8G9_OPHHA	V8P8G9	Alpha-1_4 glucan phosphorylase (Fragment) OS=Ophiophagus hannah GN=PYGB PE=3 SV=1	Regular	2647.82	0	97697.6	96	10	79	13.05	484605	0	119256			Green	3 3078 6660 12385 13690 15809 16186 16249 41050 42078 50314 61474 62203 81329 82490 87258 104741 106347 109915 115998 128273 132036 132507 149784 158284 166464 168493 174340 178233 183122 186372 192553
62203	A0A2D4HEH5_MICLE	A0A2D4HEH5	Uncharacterized protein OS=Micrurus lemniscatus lemniscatus PE=4 SV=1	Regular	2647.82	0	97597.6	96	10	79	13.05	484605	0	119256			Green	3 3078 6660 12385 13690 15809 16186 16249 41050 42078 50314 61474 81329 82490 86399 87258 104741 106347 109915 115998 128273 132036 132507 149784 158284 166464 168493 174340 178233 183122 186372 192553
41050	A0A0B8RUK3_BOIIR	A0A0B8RUK3	Alpha-1_4 glucan phosphorylase OS=Boiga irregularis PE=3 SV=1	Regular	2647.82	0	97659.7	96	10	77	13.05	484605	0	119256			Green	3 3078 6660 12385 13690 15809 16186 16249 42078 50314 61474 62203 81329 82490 86399 87258 104741 106347 109915 115998 128273 132036 132507 149784 158284 166464 168493 174340 178233 183122 186372 192553
132036	A0A2D4JUN0_9SAUR	A0A2D4JUN0	Uncharacterized protein (Fragment) OS=Micrurus paraensis PE=4 SV=1	Regular	2609.03	0	93553.9	92	9	74	12.64	480005	0	118368			Green	3 3078 6660 12385 13690 15809 16186 16249 41050 42078 50314 62203 82490 86399 87258 104741 106347 109915 115998 132507 149784 158284 166464 168493 174340 178233 186372 192553
192553	A0A0F7ZDU6_CROAD	A0A0F7ZDU6	Alpha-1_4 glucan phosphorylase OS=Crotalus adamanteus PE=2 SV=1	Regular	2345.96	0	99322.7	56	7	86	8.73	317393	0	66701			Green	3 3078 6660 12385 13690 15809 16186 16249 41050 42078 50314 61474 62203 81329 82490 86399 87258 104741 106347 109915 115998 128273 132036 132507 149784 158284 166464 168493 174340 178233 183122 186372
115998	A0A0K8S1S9_CROHD	A0A0K8S1S9	Alpha-1_4 glucan phosphorylase OS=Crotalus horridus PE=3 SV=1	Regular	2345.96	0	99360.8	56	7	87	8.73	317393	0	66701			Green	3 3078 6660 12385 13690 15809 16186 16249 41050 42078 50314 61474 62203 81329 82490 86399 87258 104741 106347 109915 128273 132036 132507 149784 158284 166464 168493 174340 178233 183122 186372 192553
82490	A0A1W7RH38_AGKCO	A0A1W7RH38	Alpha-1_4 glucan phosphorylase OS=Agkistrodon contortrix contortrix PE=3 SV=1	Regular	2345.96	0	99296.6	56	7	84	8.73	317393	0	66701			Green	3 3078 6660 12385 13690 15809 16186 16249 41050 42078 50314 61474 62203 81329 86399 87258 104741 106347 109915 115998 128273 132036 132507 149784 158284 166464 168493 174340 178233 183122 186372 192553
42078	A0A0B8RYR6_BOIIR	A0A0B8RYR6	Alpha-1_4 glucan phosphorylase OS=Boiga irregularis PE=3 SV=1	Regular	2345.96	0	99441	56	7	87	8.73	317393	0	66701			Green	3 3078 6660 12385 13690 15809 16186 16249 41050 50314 61474 62203 81329 82490 86399 87258 104741 106347 109915 115998 128273 132036 132507 149784 158284 166464 168493 174340 178233 183122 186372 192553
15809	T1DMY7_CROHD	T1DMY7	Alpha-1_4 glucan phosphorylase OS=Crotalus horridus PE=2 SV=1	Regular	2345.96	0	99345.8	56	7	87	8.73	317393	0	66701			Green	3 3078 6660 12385 13690 16186 16249 41050 42078 50314 61474 62203 81329 82490 86399 87258 104741 106347 109915 115998 128273 132036 132507 149784 158284 166464 168493 174340 178233 183122 186372 192553
3078	U3F856_MICFL	U3F856	Alpha-1_4 glucan phosphorylase OS=Micrurus fulvius PE=2 SV=1	Regular	2345.96	0	99333.9	56	7	88	8.73	317393	0	66701			Green	3 6660 12385 13690 15809 16186 16249 41050 42078 50314 61474 62203 81329 82490 86399 87258 104741 106347 109915 115998 128273 132036 132507 149784 158284 166464 168493 174340 178233 183122 186372 192553
16186	A0A2D4GRE8_MICCO	A0A2D4GRE8	Uncharacterized protein (Fragment) OS=Micrurus corallinus PE=4 SV=1	Regular	2279.75	0	76808	82	8	59	14.05	435877	0	109299			Green	3 3078 6660 12385 15809 16249 41050 42078 50314 62203 82490 86399 87258 104741 106347 109915 115998 132036 132507 149784 158284 166464 168493 174340 178233 186372 192553
166464	A0A2D4LAG5_9SAUR	A0A2D4LAG5	Uncharacterized protein (Fragment) OS=Micrurus spixii PE=4 SV=1	Regular	1904.17	0	70907.4	47	6	62	11.09	191031	0	54198			Green	3 3078 6660 13690 15809 16186 16249 41050 42078 50314 61474 62203 81329 82490 86399 104741 109915 115998 128273 132036 132507 149784 158284 168493 178233 183122 186372 192553
186372	A0A2D4PC96_MICSU	A0A2D4PC96	Uncharacterized protein (Fragment) OS=Micrurus surinamensis PE=4 SV=1	Regular	1700.65	0	73431.1	51	5	57	9.61	376631	0	92714			Green	3 3078 6660 12385 15809 16186 16249 41050 42078 50314 62203 82490 86399 87258 104741 106347 109915 115998 132036 132507 149784 158284 166464 168493 174340 178233 192553
6660	A0A2D4ISB1_MICLE	A0A2D4ISB1	Uncharacterized protein (Fragment) OS=Micrurus lemniscatus lemniscatus PE=4 SV=1	Regular	1656.22	0	76693.3	44	5	66	8.42	297791	0	61491			Green	3 3078 12385 15809 16186 16249 41050 42078 50314 62203 82490 86399 87258 104741 106347 109915 115998 132036 132507 149784 158284 166464 168493 174340 178233 186372 192553
168493	A0A2D4LBA4_9SAUR	A0A2D4LBA4	Uncharacterized protein (Fragment) OS=Micrurus spixii PE=4 SV=1	Regular	1424.6	0	45924.1	45	6	39	15.48	218848	0	55790			Green	3 3078 6660 13690 15809 16186 41050 42078 50314 61474 62203 81329 82490 86399 87258 104741 109915 115998 128273 132036 132507 149784 158284 166464 178233 183122 186372 192553
87258	V8NSA6_OPHHA	V8NSA6	Alpha-1_4 glucan phosphorylase (Fragment) OS=Ophiophagus hannah GN=PYGM PE=3 SV=1	Regular	1404.46	0	76035.8	46	4	59	6.09	294525	0	64560			Green	3 3078 6660 12385 13690 15809 16186 16249 41050 42078 50314 62203 82490 86399 104741 106347 109915 115998 132036 132507 158284 168493 174340 178233 186372 192553
112945	G8FML6_AGKPL	G8FML6	C-type lectin OS=Agkistrodon piscivorus leucostoma PE=2 SV=1	Regular	1337.71	0	19139.4	20	2	15	13.29	82815	0	19395			Green	239 240 241 242 255 256 259 927 928 929 930 938 21182 79122 84477 112972
84477	A0A194AP78_AGKCO	A0A194AP78	C-type lectin 9a OS=Agkistrodon contortrix contortrix PE=4 SV=1	Regular	1337.71	0	19182.5	20	2	15	13.29	82815	0	19395			Green	239 240 241 242 255 256 259 927 928 929 930 938 21182 79122 112945 112972
21182	A0A194APP2_9SAUR	A0A194APP2	C-type lectin 2 OS=Agkistrodon piscivorus PE=4 SV=1	Regular	1337.71	0	19169.5	20	2	15	13.29	82815	0	19395			Green	239 240 241 242 255 256 259 927 928 929 930 938 79122 84477 112945 112972
938	LEC_BOTJA	Q9PRY7	C-type lectin BjL OS=Bothrops jararaca PE=1 SV=2	Regular	1337.71	0	16661.5	20	2	16	15.56	82815	0	19395			Green	239 240 241 242 255 256 259 927 928 929 930 21182 79122 84477 112945 112972
930	LECG_LACST	Q9PSM4	C-type lectin LmsL OS=Lachesis stenophrys PE=1 SV=1	Regular	1337.71	0	16736.5	20	2	16	15.56	82815	0	19395			Green	239 240 241 242 255 256 259 927 928 929 938 21182 79122 84477 112945 112972
256	LECG_BOTPI	P0DL30	C-type lectin BPL OS=Bothrops pirajai PE=1 SV=1	Regular	1337.71	0	16630.4	20	2	15	15.56	82815	0	19395			Green	239 240 241 242 255 259 927 928 929 930 938 21182 79122 84477 112945 112972
255	LECG_AGKPI	P0DM36	C-type lectin APL OS=Agkistrodon piscivorus piscivorus PE=1 SV=1	Regular	1337.71	0	16718.5	20	2	14	15.56	82815	0	19395			Green	239 240 241 242 256 259 927 928 929 930 938 21182 79122 84477 112945 112972
239	LECG_BITAR	Q9PSN0	C-type lectin PAL OS=Bitis arietans PE=1 SV=1	Regular	1337.71	0	16671.4	20	2	14	15.56	82815	124222	19395	355.969	5.9345	Green	240 241 242 255 256 259 927 928 929 930 938 21182 79122 84477 112945 112972
2524	VM1H2_LACMU	P22796	Snake venom metalloproteinase hemorrhagic factor 2 OS=Lachesis muta muta PE=1 SV=1	Regular	1161.17	0	22938	25	2	15	14	49267	73900.5	15788	211.768	4.8575	Green	2296 2328 2329 2518
188431	A0A0S1LJ33_BOTAT	A0A0S1LJ33	Amine oxidase (Fragment) OS=Bothrops atrox PE=1 SV=1	Regular	1112.01	0	57096.5	23	2	46	8.62	28883	0	7708			Green	493 603 605 187932
187932	A0A1L8D690_BOTAT	A0A1L8D690	Amine oxidase OS=Bothrops atrox PE=2 SV=1	Regular	1112.01	0	57211.6	23	2	47	8.57	28883	0	7708			Green	493 603 605 188431
605	OXLA_BOTPA	B5AR80	L-amino-acid oxidase (Fragment) OS=Bothrops pauloensis PE=1 SV=1	Regular	1112.01	0	57198.7	16	1	48	4.37	16387	0	3507			Green	493 603 187932 188431
603	OXLA_BOTAT	P0CC17	L-amino-acid oxidase (Fragments) OS=Bothrops atrox PE=1 SV=1	Regular	1112.01	0	13700.2	16	1	13	18.49	16387	49161	3507	140.875	1.93	Green	493 605 187932 188431
493	OXLA_BOTMO	Q6TGQ8	L-amino-acid oxidase (Fragment) OS=Bothrops moojeni PE=1 SV=1	Regular	1112.01	0	54892.9	23	2	44	9	28883	0	7708			Green	603 605 187932 188431
2518	VM1AT_CROAT	Q91401	Snake venom metalloproteinase atroxase OS=Crotalus atrox PE=1 SV=2	Regular	915.408	0	23152.1	15	1	17	6.4	22733	0	9222			Green	2296 2524
2296	VM1AB_CROAT	Q90391	Snake venom metalloproteinase atrolysin-B OS=Crotalus atrox PE=1 SV=1	Regular	915.408	0	47262.2	18	1	39	3.14	30106	0	9723			Green	2518 2524
191774	F8S117_CROAD	F8S117	Serine proteinase 5 OS=Crotalus adamanteus PE=2 SV=1	Regular	889.843	0	30141.3	15	1	19	12.98	41943	0	23326			Green	2071 2140 2153 7858
7858	A0A0F7Z2N9_CROAD	A0A0F7Z2N9	Cadam10_SVSP-10 OS=Crotalus adamanteus PE=2 SV=1	Regular	889.843	0	30141.1	15	1	18	12.98	41943	0	23326			Green	2071 2140 2153 191774
2153	VSPCR_CROAD	F8S114	Thrombin-like enzyme crotalase OS=Crotalus adamanteus PE=1 SV=1	Regular	889.843	0	30141.1	15	1	18	12.98	41943	0	23326			Green	2071 2140 7858 191774
2140	VSP1_CROAD	J3S3W5	Snake venom serine proteinase 1 OS=Crotalus adamanteus PE=1 SV=1	Regular	889.843	0	30141.1	15	1	18	12.98	41943	0	23326			Green	2071 2153 7858 191774
2071	VSP9_CROAD	J3RYA3	Snake venom serine proteinase 9 OS=Crotalus adamanteus PE=1 SV=1	Regular	889.843	0	30214.3	15	1	19	12.98	41943	125829	23326	360.573	10.8945	Green	2140 2153 7858 191774
149784	A0A2D4F7D5_MICCO	A0A2D4F7D5	Uncharacterized protein (Fragment) OS=Micrurus corallinus PE=4 SV=1	Regular	840.998	0	23629.8	23	3	18	18.32	148177	0	41528			Green	3 3078 6660 15809 16186 41050 42078 50314 62203 82490 86399 104741 109915 115998 132036 132507 158284 166464 168493 178233 186372 192553
16249	A0A2D4F7E1_MICCO	A0A2D4F7E1	Uncharacterized protein (Fragment) OS=Micrurus corallinus PE=4 SV=1	Regular	815.22	0	56343.1	21	2	50	3.88	149614	0	19963			Green	3 3078 6660 12385 15809 16186 41050 42078 50314 62203 82490 86399 87258 104741 106347 115998 132036 132507 158284 166464 174340 178233 186372 192553
12385	A0A2D4GRH7_MICCO	A0A2D4GRH7	Uncharacterized protein (Fragment) OS=Micrurus corallinus PE=4 SV=1	Regular	805.361	0	49689.1	32	3	39	7.62	163665	0	24783			Green	3 3078 6660 15809 16186 16249 41050 42078 50314 62203 82490 86399 87258 104741 106347 115998 132036 132507 158284 174340 178233 186372 192553
109915	A0A2D4JUU4_9SAUR	A0A2D4JUU4	Uncharacterized protein (Fragment) OS=Micrurus paraensis PE=4 SV=1	Regular	784.004	0	30359.2	28	3	23	9.23	91922	0	25570			Green	3 3078 6660 13690 15809 16186 41050 42078 50314 62203 82490 86399 87258 104741 115998 132036 132507 149784 158284 166464 168493 178233 186372 192553
128273	A0A2D4KXV3_9SAUR	A0A2D4KXV3	Uncharacterized protein (Fragment) OS=Micrurus paraensis PE=4 SV=1	Regular	689.74	0	17876.1	12	2	16	12.42	19602	0	5210			Green	3 3078 13690 15809 41050 42078 50314 61474 62203 81329 82490 86399 115998 132507 166464 168493 178233 183122 192553
81329	A0A2D4KXW5_9SAUR	A0A2D4KXW5	Uncharacterized protein (Fragment) OS=Micrurus paraensis PE=4 SV=1	Regular	689.74	0	15321.3	12	2	13	14.39	19602	0	5210			Green	3 3078 13690 15809 41050 42078 50314 61474 62203 82490 86399 115998 128273 132507 166464 168493 178233 183122 192553
61474	A0A2D4IS99_MICLE	A0A2D4IS99	Uncharacterized protein (Fragment) OS=Micrurus lemniscatus lemniscatus PE=4 SV=1	Regular	689.74	0	27146.1	12	2	22	8.26	19602	0	5210			Green	3 3078 13690 15809 41050 42078 50314 62203 81329 82490 86399 115998 128273 132507 166464 168493 178233 183122 192553
0	ADH1_YEAST	P00330	Alcohol dehydrogenase 1 OS=Saccharomyces cerevisiae (strain ATCC 204508 / S288c) GN=ADH1 PE=1 SV=5	Regular	670.095	0	37305.4	40	8	26	25.29	52347	34897	14859	100	3.7305	Green
112972	A0A077LA68_PROEL	A0A077LA68	Galactose-binding Lectin (Fragment) OS=Protobothrops elegans PE=2 SV=1	Regular	613.355	0	17882.9	9	1	18	6.16	50341	0	13922			Green	239 240 241 242 255 256 259 927 928 929 930 938 21182 79122 84477 112945
79122	T2HP42_PROFL	T2HP42	Galactose binding lectin (Fragment) OS=Protobothrops flavoviridis PE=2 SV=1	Regular	613.355	0	18236.3	9	1	17	6.08	50341	0	13922			Green	239 240 241 242 255 256 259 927 928 929 930 938 21182 84477 112945 112972
929	LECG_CRORU	P84987	C-type Lectin CRL OS=Crotalus ruber ruber PE=1 SV=1	Regular	613.355	0	16787.7	9	1	16	6.67	50341	0	13922			Green	239 240 241 242 255 256 259 927 928 930 938 21182 79122 84477 112945 112972
928	LECG_BOTPA	P86970	C-type lectin BpLec OS=Bothrops pauloensis PE=1 SV=2	Regular	613.355	0	16736.5	9	1	16	6.67	50341	0	13922			Green	239 240 241 242 255 256 259 927 929 930 938 21182 79122 84477 112945 112972
927	LECG_BOTAT	P0DM53	C-type lectin galatrox (Fragments) OS=Bothrops atrox PE=1 SV=1	Regular	613.355	0	9470.65	9	1	9	11.69	50341	0	13922			Green	239 240 241 242 255 256 259 928 929 930 938 21182 79122 84477 112945 112972
259	LECG_TRIST	Q9YGP1	C-type lectin TsL OS=Trimeresurus stejnegeri PE=1 SV=1	Regular	613.355	0	19205.5	9	1	20	5.7	50341	0	13922			Green	239 240 241 242 255 256 927 928 929 930 938 21182 79122 84477 112945 112972
242	LECG_CROAT	P21963	C-type lectin Cal OS=Crotalus atrox PE=1 SV=1	Regular	613.355	0	16804.6	9	1	17	6.67	50341	0	13922			Green	239 240 241 255 256 259 927 928 929 930 938 21182 79122 84477 112945 112972
241	LECG_BOTJR	P83519	C-type lectin BJcuL OS=Bothrops jararacussu PE=1 SV=2	Regular	613.355	0	19280.5	9	1	17	5.66	50341	0	13922			Green	239 240 242 255 256 259 927 928 929 930 938 21182 79122 84477 112945 112972
240	LECG_BOTIN	Q6QX33	C-type lectin BiL OS=Bothrops insularis PE=1 SV=1	Regular	613.355	0	19149.4	9	1	17	5.7	50341	0	13922			Green	239 241 242 255 256 259 927 928 929 930 938 21182 79122 84477 112945 112972
2162	VSPPA_LACMU	Q27J47	Venom plasminogen activator LV-PA OS=Lachesis muta muta PE=1 SV=1	Regular	564.606	0	28746.4	18	1	27	8.14	48924	133083	11654	381.359	10.9627	Green
7711	A0A0K2JNB8_BOTAT	A0A0K2JNB8	BATROXRHAGIN OS=Bothrops atrox PE=2 SV=1	Regular	467.092	0	70514.4	17	1	47	2.13	31970	0	6850			Green	2568
2568	VM3JA_BOTJA	P30431	Zinc metalloproteinase-disintegrin-like jararhagin (Fragment) OS=Bothrops jararaca PE=1 SV=1	Regular	467.092	0	66150	17	1	43	2.28	31970	95910	6850	274.837	18.1805	Green	7711
174340	A0A2D4LA88_9SAUR	A0A2D4LA88	Uncharacterized protein (Fragment) OS=Micrurus spixii PE=4 SV=1	Regular	441.791	0	29493.8	9	1	27	3.04	126362	0	12503			Green	3 3078 6660 12385 15809 16186 16249 41050 42078 50314 62203 82490 86399 87258 104741 106347 115998 132036 132507 158284 178233 186372 192553
106347	A0A2D4K1T5_9SAUR	A0A2D4K1T5	Uncharacterized protein (Fragment) OS=Micrurus paraensis PE=4 SV=1	Regular	441.791	0	20998.9	9	1	17	4.28	126362	0	12503			Green	3 3078 6660 12385 15809 16186 16249 41050 42078 50314 62203 82490 86399 87258 104741 115998 132036 132507 158284 174340 178233 186372 192553
13690	A0A2D4GRC4_MICCO	A0A2D4GRC4	Uncharacterized protein (Fragment) OS=Micrurus corallinus PE=4 SV=1	Regular	368.072	0	21754.6	14	2	20	8.99	48728	0	9957			Green	3 3078 15809 41050 42078 50314 61474 62203 81329 82490 86399 87258 104741 109915 115998 128273 132036 132507 158284 166464 168493 178233 183122 192553
75157	D3IVZ4_LACMT	D3IVZ4	Phospholipase A2 OS=Lachesis muta GN=PLA2 PE=2 SV=1	Regular	334.982	0	14542.9	7	1	21	11.67	6624	19872	2050	56.9447	0.8281	Yellow	655 757
757	PA2A_LACST	P84651	Acidic phospholipase A2 OS=Lachesis stenophrys PE=1 SV=1	Regular	334.982	0	14700	7	1	21	11.48	6624	0	2050			Yellow	655 75157
655	PA2AC_TRIPE	P0DJP4	Acidic phospholipase A2 Tpu-E6c (Fragments) OS=Trimeresurus puniceus PE=1 SV=1	Regular	334.982	0	14606.8	7	1	17	11.48	6624	0	2050			Yellow	757 75157
2356	V5NTD_GLOBB	P0DJJ5	Snake venom 5'-nucleotidase (Fragments) OS=Gloydius blomhoffii blomhoffii PE=1 SV=1	Regular	224.313	0	6011.66	6	1	3	27.78	7492	22476	1788	64.4067	0.3872	Yellow
2548	VM2US_GLOUS	Q7SZD9	Zinc metalloproteinase/disintegrin ussurin OS=Gloydius ussuriensis PE=2 SV=1	Regular	199.144	0	54698.4	12	2	36	2.3	10575	26433	4219	75.7458	4.1432	Green	73287
2329	VM2MD_GLOBR	Q9PVK9	Zinc metalloproteinase/disintegrin OS=Gloydius brevicaudus PE=2 SV=1	Regular	172.332	0	54607.4	10	1	31	3.11	26534	0	6566			Green	2328 2524
2328	VM2MC_GLOBR	Q9YI19	Zinc metalloproteinase/disintegrin OS=Gloydius brevicaudus PE=1 SV=1	Regular	172.332	0	54056.5	10	1	35	3.15	26534	0	6566			Green	2329 2524
192735	A0A1L8D5X8_BOTAT	A0A1L8D5X8	BATXSVMPIII2 OS=Bothrops atrox PE=2 SV=1	Regular	125.5	0	69882.3	12	1	47	2.61	57356	0	27095			Yellow	2481 77281
77281	Q7T1T5_BOTJR	Q7T1T5	Metalloprotease BOJUMET II (Fragment) OS=Bothrops jararacussu PE=2 SV=1	Regular	125.5	0	37862.5	12	1	24	4.86	57356	172068	27095	493.074	18.669	Yellow	2481 192735
2481	VM31_BOTAT	C5H5D2	Zinc metalloproteinase-disintegrin-like batroxstatin-1 OS=Bothrops atrox PE=2 SV=1	Regular	125.5	0	48310.2	12	1	28	3.78	57356	0	27095			Yellow	77281 192735
189774	F8S109_CROAD	F8S109	Metalloproteinase 8 (Fragment) OS=Crotalus adamanteus PE=2 SV=1	Regular	52.8298	0	56553.6	7	1	41	3.1	91751	0	2964			Red	2414 73287 73295 187937 187974 188171 188362 189168
189168	A0A1L8D5X3_BOTAT	A0A1L8D5X3	BATXSVMPIII11 OS=Bothrops atrox PE=2 SV=1	Regular	52.8298	0	69670.3	7	1	43	2.49	91751	0	2964			Red	2414 73287 73295 187937 187974 188171 188362 189774
188362	J3S831_CROAD	J3S831	Snake venom metalloproteinase (Type III) 5 OS=Crotalus adamanteus PE=2 SV=1	Regular	52.8298	0	70544.3	7	1	55	2.47	91751	0	2964			Red	2414 73287 73295 187937 187974 188171 189168 189774
188171	A0A1L8D5X4_BOTAT	A0A1L8D5X4	BATXSVMPIII12 OS=Bothrops atrox PE=2 SV=1	Regular	52.8298	0	69412.2	7	1	41	2.49	91751	0	2964			Red	2414 73287 73295 187937 187974 188362 189168 189774
187974	A0A1W7RB90_CROAD	A0A1W7RB90	Cadam10_SVMPIII-2 OS=Crotalus adamanteus PE=3 SV=1	Regular	52.8298	0	70645.4	7	1	53	2.47	91751	0	2964			Red	2414 73287 73295 187937 188171 188362 189168 189774
187937	A0A1L8D5Y2_BOTAT	A0A1L8D5Y2	BATXSVMPIII13 OS=Bothrops atrox PE=2 SV=1	Regular	52.8298	0	69564.3	7	1	42	2.49	91751	0	2964			Red	2414 73287 73295 187974 188171 188362 189168 189774
73295	A0A194AQ13_SISMB	A0A194AQ13	Metalloproteinase type III 8b OS=Sistrurus miliarius barbouri PE=3 SV=1	Regular	52.8298	0	69150	7	1	43	2.5	91751	0	2964			Red	2414 73287 187937 187974 188171 188362 189168 189774
73287	A0A194ARW5_SISMB	A0A194ARW5	Metalloproteinase type III 8a OS=Sistrurus miliarius barbouri PE=3 SV=1	Regular	52.8298	0	69022.9	9	2	44	2.5	93515	0	5076			Red	2414 2548 73295 187937 187974 188171 188362 189168 189774
2414	VM2P1_PROMU	E9NW26	Zinc metalloproteinase/disintegrin PMMP-1 OS=Protobothrops mucrosquamatus PE=2 SV=1	Regular	52.8298	0	54758.1	7	1	40	3.13	93312	275253	2964	788.758	43.1909	Red	73287 73295 187937 187974 188171 188362 189168 189774
183122	A0A2D4PC62_MICSU	A0A2D4PC62	Uncharacterized protein (Fragment) OS=Micrurus surinamensis PE=4 SV=1	Regular	38.7958	0	16067.2	4	1	17	5.76	4600	0	888			Green	3 3078 13690 15809 41050 42078 50314 61474 62203 81329 82490 86399 115998 128273 132507 166464 168493 178233 192553

## Sheet: Run3
protein.key	protein.Entry	protein.Accession	protein.Description	protein.dataBaseType	protein.score	protein.falsePositiveRate	protein.avgMass	protein.MatchedProducts	protein.matchedPeptides	protein.digestPeps	protein.seqCover(%)	protein.MatchedPeptideIntenSum	protein.top3MatchedPeptideIntenSum	protein.MatchedProductIntenSum	protein.fmolOnColumn	protein.ngramOnColumn	protein.AutoCurate	protein.Key_ForHomologs
412	PA2_LACMR	B3EWP6	Phospholipase A2 (Fragment) OS=Lachesis muta rhombeata PE=1 SV=1	Regular	8243.05	0	7138.93	20	1	5	18.33	143819	392169	23612	1200.69	8.5716	Green
3	PYGM_RABIT	P00489	Glycogen phosphorylase_ muscle form OS=Oryctolagus cuniculus GN=PYGM PE=1 SV=3	Regular	6444.69	0	97802.8	431	43	83	52.19	1614719	345473	442991	1057.72	103.448	Green	3078 6660 12385 13690 15809 16186 16249 41050 42078 50314 61474 62203 81329 82490 86399 87258 104741 106347 109915 115998 128273 132036 132507 149784 158284 166464 168493 174340 178233 186372 192553
178233	A0A2D4NXP8_MICSU	A0A2D4NXP8	Uncharacterized protein (Fragment) OS=Micrurus surinamensis PE=4 SV=1	Regular	3164.98	0	99701.1	108	10	83	14.27	517019	0	140945			Green	3 3078 6660 12385 13690 15809 16186 16249 41050 42078 50314 61474 62203 81329 82490 86399 87258 104741 106347 109915 115998 128273 132036 132507 149784 158284 166464 168493 174340 186372 192553
132507	A0A2D4KXA6_9SAUR	A0A2D4KXA6	Uncharacterized protein (Fragment) OS=Micrurus paraensis PE=4 SV=1	Regular	3164.98	0	97593.7	108	10	81	14.61	517019	0	140945			Green	3 3078 6660 12385 13690 15809 16186 16249 41050 42078 50314 61474 62203 81329 82490 86399 87258 104741 106347 109915 115998 128273 132036 149784 158284 166464 168493 174340 178233 186372 192553
50314	A0A2D4NXS8_MICSU	A0A2D4NXS8	Uncharacterized protein (Fragment) OS=Micrurus surinamensis PE=4 SV=1	Regular	2795.75	0	94531.4	92	9	82	13.14	492096	0	137425			Green	3 3078 6660 12385 13690 15809 16186 16249 41050 42078 61474 62203 81329 82490 86399 87258 104741 106347 109915 115998 128273 132036 132507 149784 158284 166464 168493 174340 178233 186372 192553
158284	A0A2D4MIQ4_9SAUR	A0A2D4MIQ4	Uncharacterized protein (Fragment) OS=Micrurus spixii PE=4 SV=1	Regular	2746.32	0	75600.6	101	9	54	17.07	503067	0	137619			Green	3 3078 6660 12385 13690 15809 16186 16249 41050 42078 50314 62203 82490 86399 87258 104741 106347 109915 115998 132036 132507 149784 166464 168493 174340 178233 186372 192553
104741	A0A2D4KXA8_9SAUR	A0A2D4KXA8	Uncharacterized protein OS=Micrurus paraensis PE=4 SV=1	Regular	2746.32	0	86722.3	101	9	66	14.89	503067	0	137619			Green	3 3078 6660 12385 13690 15809 16186 16249 41050 42078 50314 62203 82490 86399 87258 106347 109915 115998 132036 132507 149784 158284 166464 168493 174340 178233 186372 192553
132036	A0A2D4JUN0_9SAUR	A0A2D4JUN0	Uncharacterized protein (Fragment) OS=Micrurus paraensis PE=4 SV=1	Regular	2270.96	0	93553.9	86	9	74	12.64	448759	0	114061			Green	3 3078 6660 12385 13690 15809 16186 16249 41050 42078 50314 62203 82490 86399 87258 104741 106347 109915 115998 132507 149784 158284 166464 168493 174340 178233 186372 192553
86399	V8P8G9_OPHHA	V8P8G9	Alpha-1_4 glucan phosphorylase (Fragment) OS=Ophiophagus hannah GN=PYGB PE=3 SV=1	Regular	2270.96	0	97697.6	86	9	79	12.1	448759	0	114061			Green	3 3078 6660 12385 13690 15809 16186 16249 41050 42078 50314 62203 82490 87258 104741 106347 109915 115998 132036 132507 149784 158284 166464 168493 174340 178233 186372 192553
62203	A0A2D4HEH5_MICLE	A0A2D4HEH5	Uncharacterized protein OS=Micrurus lemniscatus lemniscatus PE=4 SV=1	Regular	2270.96	0	97597.6	86	9	79	12.1	448759	0	114061			Green	3 3078 6660 12385 13690 15809 16186 16249 41050 42078 50314 82490 86399 87258 104741 106347 109915 115998 132036 132507 149784 158284 166464 168493 174340 178233 186372 192553
41050	A0A0B8RUK3_BOIIR	A0A0B8RUK3	Alpha-1_4 glucan phosphorylase OS=Boiga irregularis PE=3 SV=1	Regular	2270.96	0	97659.7	86	9	77	12.1	448759	0	114061			Green	3 3078 6660 12385 13690 15809 16186 16249 42078 50314 62203 82490 86399 87258 104741 106347 109915 115998 132036 132507 149784 158284 166464 168493 174340 178233 186372 192553
192553	A0A0F7ZDU6_CROAD	A0A0F7ZDU6	Alpha-1_4 glucan phosphorylase OS=Crotalus adamanteus PE=2 SV=1	Regular	2128.97	0	99322.7	52	6	86	7.8	309142	0	64866			Green	3 3078 6660 12385 15809 16186 16249 41050 42078 50314 61474 62203 81329 82490 86399 87258 104741 106347 109915 115998 128273 132036 132507 149784 158284 166464 168493 174340 178233 186372
115998	A0A0K8S1S9_CROHD	A0A0K8S1S9	Alpha-1_4 glucan phosphorylase OS=Crotalus horridus PE=3 SV=1	Regular	2128.97	0	99360.8	52	6	87	7.8	309142	0	64866			Green	3 3078 6660 12385 15809 16186 16249 41050 42078 50314 61474 62203 81329 82490 86399 87258 104741 106347 109915 128273 132036 132507 149784 158284 166464 168493 174340 178233 186372 192553
82490	A0A1W7RH38_AGKCO	A0A1W7RH38	Alpha-1_4 glucan phosphorylase OS=Agkistrodon contortrix contortrix PE=3 SV=1	Regular	2128.97	0	99296.6	52	6	84	7.8	309142	0	64866			Green	3 3078 6660 12385 15809 16186 16249 41050 42078 50314 61474 62203 81329 86399 87258 104741 106347 109915 115998 128273 132036 132507 149784 158284 166464 168493 174340 178233 186372 192553
42078	A0A0B8RYR6_BOIIR	A0A0B8RYR6	Alpha-1_4 glucan phosphorylase OS=Boiga irregularis PE=3 SV=1	Regular	2128.97	0	99441	52	6	87	7.8	309142	0	64866			Green	3 3078 6660 12385 15809 16186 16249 41050 50314 61474 62203 81329 82490 86399 87258 104741 106347 109915 115998 128273 132036 132507 149784 158284 166464 168493 174340 178233 186372 192553
15809	T1DMY7_CROHD	T1DMY7	Alpha-1_4 glucan phosphorylase OS=Crotalus horridus PE=2 SV=1	Regular	2128.97	0	99345.8	52	6	87	7.8	309142	0	64866			Green	3 3078 6660 12385 16186 16249 41050 42078 50314 61474 62203 81329 82490 86399 87258 104741 106347 109915 115998 128273 132036 132507 149784 158284 166464 168493 174340 178233 186372 192553
3078	U3F856_MICFL	U3F856	Alpha-1_4 glucan phosphorylase OS=Micrurus fulvius PE=2 SV=1	Regular	2128.97	0	99333.9	52	6	88	7.8	309142	0	64866			Green	3 6660 12385 15809 16186 16249 41050 42078 50314 61474 62203 81329 82490 86399 87258 104741 106347 109915 115998 128273 132036 132507 149784 158284 166464 168493 174340 178233 186372 192553
16186	A0A2D4GRE8_MICCO	A0A2D4GRE8	Uncharacterized protein (Fragment) OS=Micrurus corallinus PE=4 SV=1	Regular	2009.13	0	76808	77	8	59	14.05	408556	0	104680			Green	3 3078 6660 12385 15809 16249 41050 42078 50314 62203 82490 86399 87258 104741 106347 109915 115998 132036 132507 149784 158284 166464 168493 174340 178233 186372 192553
6660	A0A2D4ISB1_MICLE	A0A2D4ISB1	Uncharacterized protein (Fragment) OS=Micrurus lemniscatus lemniscatus PE=4 SV=1	Regular	1710.32	0	76693.3	45	5	66	8.42	295190	0	61540			Green	3 3078 12385 15809 16186 16249 41050 42078 50314 62203 82490 86399 87258 104741 106347 109915 115998 132036 132507 149784 158284 166464 168493 174340 178233 186372 192553
186372	A0A2D4PC96_MICSU	A0A2D4PC96	Uncharacterized protein (Fragment) OS=Micrurus surinamensis PE=4 SV=1	Regular	1598.48	0	73431.1	49	5	57	9.61	358847	0	89161			Green	3 3078 6660 12385 15809 16186 16249 41050 42078 50314 62203 82490 86399 87258 104741 106347 109915 115998 132036 132507 149784 158284 166464 168493 174340 178233 192553
166464	A0A2D4LAG5_9SAUR	A0A2D4LAG5	Uncharacterized protein (Fragment) OS=Micrurus spixii PE=4 SV=1	Regular	1572.73	0	70907.4	43	5	62	9.77	187162	0	51941			Green	3 3078 6660 15809 16186 16249 41050 42078 50314 61474 62203 81329 82490 86399 104741 109915 115998 128273 132036 132507 149784 158284 168493 178233 186372 192553
112945	G8FML6_AGKPL	G8FML6	C-type lectin OS=Agkistrodon piscivorus leucostoma PE=2 SV=1	Regular	1398.58	0	19139.4	19	2	15	13.29	71227	0	17636			Green	239 240 241 242 255 256 259 927 928 929 930 938 21182 79122 84477 112972
84477	A0A194AP78_AGKCO	A0A194AP78	C-type lectin 9a OS=Agkistrodon contortrix contortrix PE=4 SV=1	Regular	1398.58	0	19182.5	19	2	15	13.29	71227	0	17636			Green	239 240 241 242 255 256 259 927 928 929 930 938 21182 79122 112945 112972
21182	A0A194APP2_9SAUR	A0A194APP2	C-type lectin 2 OS=Agkistrodon piscivorus PE=4 SV=1	Regular	1398.58	0	19169.5	19	2	15	13.29	71227	0	17636			Green	239 240 241 242 255 256 259 927 928 929 930 938 79122 84477 112945 112972
938	LEC_BOTJA	Q9PRY7	C-type lectin BjL OS=Bothrops jararaca PE=1 SV=2	Regular	1398.58	0	16661.5	19	2	16	15.56	71227	0	17636			Green	239 240 241 242 255 256 259 927 928 929 930 21182 79122 84477 112945 112972
930	LECG_LACST	Q9PSM4	C-type lectin LmsL OS=Lachesis stenophrys PE=1 SV=1	Regular	1398.58	0	16736.5	19	2	16	15.56	71227	0	17636			Green	239 240 241 242 255 256 259 927 928 929 938 21182 79122 84477 112945 112972
256	LECG_BOTPI	P0DL30	C-type lectin BPL OS=Bothrops pirajai PE=1 SV=1	Regular	1398.58	0	16630.4	19	2	15	15.56	71227	0	17636			Green	239 240 241 242 255 259 927 928 929 930 938 21182 79122 84477 112945 112972
255	LECG_AGKPI	P0DM36	C-type lectin APL OS=Agkistrodon piscivorus piscivorus PE=1 SV=1	Regular	1398.58	0	16718.5	19	2	14	15.56	71227	0	17636			Green	239 240 241 242 256 259 927 928 929 930 938 21182 79122 84477 112945 112972
239	LECG_BITAR	Q9PSN0	C-type lectin PAL OS=Bitis arietans PE=1 SV=1	Regular	1398.58	0	16671.4	19	2	14	15.56	71227	106840	17636	327.11	5.4534	Green	240 241 242 255 256 259 927 928 929 930 938 21182 79122 84477 112945 112972
168493	A0A2D4LBA4_9SAUR	A0A2D4LBA4	Uncharacterized protein (Fragment) OS=Micrurus spixii PE=4 SV=1	Regular	1218.56	0	45924.1	40	5	39	13.45	206553	0	57712			Green	3 3078 6660 13690 15809 16186 41050 42078 50314 62203 82490 86399 87258 104741 109915 115998 132036 132507 149784 158284 166464 178233 186372 192553
87258	V8NSA6_OPHHA	V8NSA6	Alpha-1_4 glucan phosphorylase (Fragment) OS=Ophiophagus hannah GN=PYGM PE=3 SV=1	Regular	1134.05	0	76035.8	41	4	59	6.09	265760	0	63683			Green	3 3078 6660 12385 13690 15809 16186 16249 41050 42078 50314 62203 82490 86399 104741 106347 109915 115998 132036 132507 158284 168493 174340 178233 186372 192553
112972	A0A077LA68_PROEL	A0A077LA68	Galactose-binding Lectin (Fragment) OS=Protobothrops elegans PE=2 SV=1	Regular	1098.77	0	17882.9	11	1	18	6.16	44006	0	12131			Green	239 240 241 242 255 256 259 927 928 929 930 938 21182 79122 84477 112945
79122	T2HP42_PROFL	T2HP42	Galactose binding lectin (Fragment) OS=Protobothrops flavoviridis PE=2 SV=1	Regular	1098.77	0	18236.3	11	1	17	6.08	44006	0	12131			Green	239 240 241 242 255 256 259 927 928 929 930 938 21182 84477 112945 112972
929	LECG_CRORU	P84987	C-type Lectin CRL OS=Crotalus ruber ruber PE=1 SV=1	Regular	1098.77	0	16787.7	11	1	16	6.67	44006	0	12131			Green	239 240 241 242 255 256 259 927 928 930 938 21182 79122 84477 112945 112972
928	LECG_BOTPA	P86970	C-type lectin BpLec OS=Bothrops pauloensis PE=1 SV=2	Regular	1098.77	0	16736.5	11	1	16	6.67	44006	0	12131			Green	239 240 241 242 255 256 259 927 929 930 938 21182 79122 84477 112945 112972
927	LECG_BOTAT	P0DM53	C-type lectin galatrox (Fragments) OS=Bothrops atrox PE=1 SV=1	Regular	1098.77	0	9470.65	11	1	9	11.69	44006	0	12131			Green	239 240 241 242 255 256 259 928 929 930 938 21182 79122 84477 112945 112972
259	LECG_TRIST	Q9YGP1	C-type lectin TsL OS=Trimeresurus stejnegeri PE=1 SV=1	Regular	1098.77	0	19205.5	11	1	20	5.7	44006	0	12131			Green	239 240 241 242 255 256 927 928 929 930 938 21182 79122 84477 112945 112972
242	LECG_CROAT	P21963	C-type lectin Cal OS=Crotalus atrox PE=1 SV=1	Regular	1098.77	0	16804.6	11	1	17	6.67	44006	0	12131			Green	239 240 241 255 256 259 927 928 929 930 938 21182 79122 84477 112945 112972
241	LECG_BOTJR	P83519	C-type lectin BJcuL OS=Bothrops jararacussu PE=1 SV=2	Regular	1098.77	0	19280.5	11	1	17	5.66	44006	0	12131			Green	239 240 242 255 256 259 927 928 929 930 938 21182 79122 84477 112945 112972
240	LECG_BOTIN	Q6QX33	C-type lectin BiL OS=Bothrops insularis PE=1 SV=1	Regular	1098.77	0	19149.4	11	1	17	5.7	44006	0	12131			Green	239 241 242 255 256 259 927 928 929 930 938 21182 79122 84477 112945 112972
191774	F8S117_CROAD	F8S117	Serine proteinase 5 OS=Crotalus adamanteus PE=2 SV=1	Regular	1016.92	0	30141.3	13	1	19	12.98	40434	0	7514			Green	2071 2140 2153 7858
7858	A0A0F7Z2N9_CROAD	A0A0F7Z2N9	Cadam10_SVSP-10 OS=Crotalus adamanteus PE=2 SV=1	Regular	1016.92	0	30141.1	13	1	18	12.98	40434	0	7514			Green	2071 2140 2153 191774
2153	VSPCR_CROAD	F8S114	Thrombin-like enzyme crotalase OS=Crotalus adamanteus PE=1 SV=1	Regular	1016.92	0	30141.1	13	1	18	12.98	40434	0	7514			Green	2071 2140 7858 191774
2140	VSP1_CROAD	J3S3W5	Snake venom serine proteinase 1 OS=Crotalus adamanteus PE=1 SV=1	Regular	1016.92	0	30141.1	13	1	18	12.98	40434	0	7514			Green	2071 2153 7858 191774
2071	VSP9_CROAD	J3RYA3	Snake venom serine proteinase 9 OS=Crotalus adamanteus PE=1 SV=1	Regular	1016.92	0	30214.3	13	1	19	12.98	40434	121302	7514	371.386	11.2212	Green	2140 2153 7858 191774
16249	A0A2D4F7E1_MICCO	A0A2D4F7E1	Uncharacterized protein (Fragment) OS=Micrurus corallinus PE=4 SV=1	Regular	868.823	0	56343.1	21	2	50	3.88	145370	0	19945			Green	3 3078 6660 12385 15809 16186 41050 42078 50314 62203 82490 86399 87258 104741 106347 115998 132036 132507 158284 166464 174340 178233 186372 192553
12385	A0A2D4GRH7_MICCO	A0A2D4GRH7	Uncharacterized protein (Fragment) OS=Micrurus corallinus PE=4 SV=1	Regular	851.663	0	49689.1	30	3	39	7.62	155159	0	21708			Green	3 3078 6660 15809 16186 16249 41050 42078 50314 62203 82490 86399 87258 104741 106347 115998 132036 132507 158284 174340 178233 186372 192553
149784	A0A2D4F7D5_MICCO	A0A2D4F7D5	Uncharacterized protein (Fragment) OS=Micrurus corallinus PE=4 SV=1	Regular	841.499	0	23629.8	24	3	18	18.32	149820	0	41595			Green	3 3078 6660 15809 16186 41050 42078 50314 62203 82490 86399 104741 109915 115998 132036 132507 158284 166464 168493 178233 186372 192553
493	OXLA_BOTMO	Q6TGQ8	L-amino-acid oxidase (Fragment) OS=Bothrops moojeni PE=1 SV=1	Regular	738.518	0	54892.9	19	3	44	9	26706	36468	7688	111.653	6.1289	Green	603 605 187932 188431
188431	A0A0S1LJ33_BOTAT	A0A0S1LJ33	Amine oxidase (Fragment) OS=Bothrops atrox PE=1 SV=1	Regular	735.732	0	57096.5	18	2	46	8.62	23266	0	6915			Green	493 603 605 187932
187932	A0A1L8D690_BOTAT	A0A1L8D690	Amine oxidase OS=Bothrops atrox PE=2 SV=1	Regular	735.732	0	57211.6	18	2	47	8.57	23266	0	6915			Green	493 603 605 188431
605	OXLA_BOTPA	B5AR80	L-amino-acid oxidase (Fragment) OS=Bothrops pauloensis PE=1 SV=1	Regular	735.732	0	57198.7	13	1	48	4.37	12156	0	2498			Green	493 603 187932 188431
603	OXLA_BOTAT	P0CC17	L-amino-acid oxidase (Fragments) OS=Bothrops atrox PE=1 SV=1	Regular	735.732	0	13700.2	13	1	13	18.49	12156	0	2498			Green	493 605 187932 188431
2524	VM1H2_LACMU	P22796	Snake venom metalloproteinase hemorrhagic factor 2 OS=Lachesis muta muta PE=1 SV=1	Regular	723.138	0	22938	32	4	15	24.5	76777	28370.9	24787	86.8621	1.9924	Green	2296 2328 2329 2518
7711	A0A0K2JNB8_BOTAT	A0A0K2JNB8	BATROXRHAGIN OS=Bothrops atrox PE=2 SV=1	Regular	604.714	0	70514.4	16	1	47	2.13	32451	0	8082			Green	2568
2568	VM3JA_BOTJA	P30431	Zinc metalloproteinase-disintegrin-like jararhagin (Fragment) OS=Bothrops jararaca PE=1 SV=1	Regular	604.714	0	66150	16	1	43	2.28	32451	97353	8082	298.062	19.7168	Green	7711
109915	A0A2D4JUU4_9SAUR	A0A2D4JUU4	Uncharacterized protein (Fragment) OS=Micrurus paraensis PE=4 SV=1	Regular	575.185	0	30359.2	26	3	23	9.23	80368	0	28273			Green	3 3078 6660 13690 15809 16186 41050 42078 50314 62203 82490 86399 87258 104741 115998 132036 132507 149784 158284 166464 168493 178233 186372 192553
174340	A0A2D4LA88_9SAUR	A0A2D4LA88	Uncharacterized protein (Fragment) OS=Micrurus spixii PE=4 SV=1	Regular	556.249	0	29493.8	9	1	27	3.04	121980	0	12925			Green	3 3078 6660 12385 15809 16186 16249 41050 42078 50314 62203 82490 86399 87258 104741 106347 115998 132036 132507 158284 178233 186372 192553
106347	A0A2D4K1T5_9SAUR	A0A2D4K1T5	Uncharacterized protein (Fragment) OS=Micrurus paraensis PE=4 SV=1	Regular	556.249	0	20998.9	9	1	17	4.28	121980	0	12925			Green	3 3078 6660 12385 15809 16186 16249 41050 42078 50314 62203 82490 86399 87258 104741 115998 132036 132507 158284 174340 178233 186372 192553
2296	VM1AB_CROAT	Q90391	Snake venom metalloproteinase atrolysin-B OS=Crotalus atrox PE=1 SV=1	Regular	537.428	0	47262.2	19	2	39	9.66	29931	28053.1	10041	85.8892	4.0593	Green	2518 2524
2518	VM1AT_CROAT	Q91401	Snake venom metalloproteinase atroxase OS=Crotalus atrox PE=1 SV=2	Regular	526.777	0	23152.1	15	1	17	6.4	20018	0	8754			Green	2296 2524
0	ADH1_YEAST	P00330	Alcohol dehydrogenase 1 OS=Saccharomyces cerevisiae (strain ATCC 204508 / S288c) GN=ADH1 PE=1 SV=5	Regular	502.902	0	37305.4	35	7	26	19.25	40000	32662	12300	100	3.7305	Green
128273	A0A2D4KXV3_9SAUR	A0A2D4KXV3	Uncharacterized protein (Fragment) OS=Micrurus paraensis PE=4 SV=1	Regular	418.653	0	17876.1	7	1	16	7.19	13952	0	3326			Green	3 3078 15809 42078 50314 61474 81329 82490 115998 132507 166464 178233 192553
81329	A0A2D4KXW5_9SAUR	A0A2D4KXW5	Uncharacterized protein (Fragment) OS=Micrurus paraensis PE=4 SV=1	Regular	418.653	0	15321.3	7	1	13	8.33	13952	0	3326			Green	3 3078 15809 42078 50314 61474 82490 115998 128273 132507 166464 178233 192553
61474	A0A2D4IS99_MICLE	A0A2D4IS99	Uncharacterized protein (Fragment) OS=Micrurus lemniscatus lemniscatus PE=4 SV=1	Regular	418.653	0	27146.1	7	1	22	4.78	13952	0	3326			Green	3 3078 15809 42078 50314 81329 82490 115998 128273 132507 166464 178233 192553
13690	A0A2D4GRC4_MICCO	A0A2D4GRC4	Uncharacterized protein (Fragment) OS=Micrurus corallinus PE=4 SV=1	Regular	261.834	0	21754.6	9	1	20	4.76	40203	0	9381			Green	3 41050 50314 62203 86399 87258 104741 109915 132036 132507 158284 168493 178233
2162	VSPPA_LACMU	Q27J47	Venom plasminogen activator LV-PA OS=Lachesis muta muta PE=1 SV=1	Regular	217.947	0	28746.4	16	1	27	8.14	41423	113925	10433	348.8	10.0268	Yellow
24837	I2DAL4_BOTDP	I2DAL4	Acidic secretory phospholipase A2 sPLA2-I OS=Bothrops diporus PE=2 SV=1	Regular	155.161	0	16232.9	7	1	15	16.67	15603	0	7748			Yellow	441 752
752	PA2A_BOTPA	D0UGJ0	Acidic phospholipase A2 BpPLA2-TXI OS=Bothrops pauloensis PE=1 SV=1	Regular	155.161	0	16079	7	1	11	16.55	15603	0	7748			Yellow	441 24837
441	PA2A_BOTER	Q2HZ28	Acidic phospholipase A2 BE-I-PLA2 OS=Bothrops erythromelas PE=1 SV=1	Regular	155.161	0	16233.8	7	1	14	16.67	15603	46809	7748	143.313	2.3265	Yellow	752 24837
192735	A0A1L8D5X8_BOTAT	A0A1L8D5X8	BATXSVMPIII2 OS=Bothrops atrox PE=2 SV=1	Regular	139.583	0	69882.3	13	1	47	2.61	56811	0	19970			Yellow	2481 77281
77281	Q7T1T5_BOTJR	Q7T1T5	Metalloprotease BOJUMET II (Fragment) OS=Bothrops jararacussu PE=2 SV=1	Regular	139.583	0	37862.5	13	1	24	4.86	56811	170433	19970	521.808	19.7569	Yellow	2481 192735
2481	VM31_BOTAT	C5H5D2	Zinc metalloproteinase-disintegrin-like batroxstatin-1 OS=Bothrops atrox PE=2 SV=1	Regular	139.583	0	48310.2	13	1	28	3.78	56811	0	19970			Yellow	77281 192735
2329	VM2MD_GLOBR	Q9PVK9	Zinc metalloproteinase/disintegrin OS=Gloydius brevicaudus PE=2 SV=1	Regular	133.129	0	54607.4	7	1	31	3.11	20307	0	5288			Green	2328 2524
2328	VM2MC_GLOBR	Q9YI19	Zinc metalloproteinase/disintegrin OS=Gloydius brevicaudus PE=1 SV=1	Regular	133.129	0	54056.5	7	1	35	3.15	20307	0	5288			Green	2329 2524
